# Supplementary material for: Analysis of transcriptome data and quantitative trait loci enables the identification of candidate genes responsible for fiber strength in Gossypium barbadense
Source: G3 (Bethesda). 2022 Jul 26;12(9):jkac167. doi: 10.1093/g3journal/jkac167 (PMC9434320; doi:10.1093/g3journal/jkac167)
Supplement: jkac167_Table_S1 [file jkac167_table_s1.xlsx]

## Sheet: Sheet1
Table S1. Genotype of Gossypium barbadense
#CHROM AABB	POS AABB	REF	5917	PimaS-7	1	100	101	102	103	104	108	11	111	112	114	115	118	12	120	121	122	123	126	127	128	13	130	132	133	134	135	136	138	139	14	140	141	142	143	144	145	146	147	148	149	15	150	155	156
scaffold4137	35762	A	AA	TT	AA	AA	--	TT	AT	AA	AA	AA	AT	AA	TT	AA	--	--	AA	--	TT	AT	AT	TT	AA	AA	--	AA	TT	TT	--	AA	TT	AT	AA	--	--	AA	TT	AA	TT	AA	TT	--	AA	--	AA	AA	AA
scaffold4137	322887	T	TT	GG	TG	TT	TT	GG	TT	TT	TT	TT	TG	TT	GG	TT	GG	TT	GG	GG	GG	GG	GG	GG	GG	GG	GG	TT	GG	GG	GG	GG	GG	GG	TT	TT	TT	TT	GG	TT	GG	TT	GG	GG	TT	TT	GG	TT	TT
scaffold4137	322734	C	CC	AA	CA	CC	CC	AA	CC	CC	CC	CC	CA	CC	AA	CC	AA	CC	AA	AA	AA	AA	AA	AA	AA	AA	AA	CC	AA	AA	AA	AA	AA	AA	CC	CC	CC	CC	AA	CC	AA	CC	AA	AA	CC	CC	AA	CC	CC
scaffold4137	322716	C	CC	TT	CT	CC	CC	TT	CC	CC	CC	CC	CT	CC	TT	CC	TT	CC	TT	TT	TT	TT	TT	TT	TT	TT	TT	CC	TT	TT	TT	TT	TT	TT	CC	CC	CC	CC	TT	CC	TT	CC	TT	TT	CC	CC	TT	CC	CC
scaffold4137	322772	T	TT	CC	TC	TT	TT	CC	--	TT	TT	TT	TC	TT	CC	TT	CC	TT	CC	CC	CC	CC	CC	CC	CC	CC	CC	TT	CC	CC	CC	CC	CC	CC	TT	TT	TT	TT	CC	TT	CC	TT	CC	CC	TT	TT	CC	TT	TT
scaffold4137	225918	T	TT	GG	TG	TT	TT	GG	TT	TT	TT	TT	TG	TT	GG	TT	GG	TT	GG	GG	--	GG	GG	GG	GG	GG	GG	TT	GG	GG	GG	GG	GG	GG	TT	TT	TT	TT	GG	TT	GG	TT	GG	GG	TT	TT	GG	TT	TT
scaffold4137	226013	A	AA	TT	AT	AA	AA	TT	--	AA	AA	AA	AT	AA	TT	AA	TT	AA	TT	TT	TT	TT	TT	TT	TT	TT	TT	AA	TT	TT	TT	TT	TT	TT	AA	AA	AA	AA	TT	AA	TT	AA	TT	TT	AA	AA	TT	AA	AA
scaffold4137	225929	T	TT	CC	TC	TT	TT	CC	--	TT	TT	TT	TC	TT	CC	TT	CC	TT	CC	CC	CC	CC	CC	CC	CC	CC	CC	TT	CC	CC	CC	CC	CC	CC	TT	TT	TT	TT	CC	TT	CC	TT	CC	CC	TT	TT	CC	TT	TT
scaffold4137	225797	C	CC	GG	CG	CC	CC	GG	CC	CC	CC	CC	CG	CC	GG	CC	GG	CC	GG	GG	GG	GG	GG	GG	GG	GG	GG	CC	GG	GG	GG	GG	GG	GG	CC	CC	CC	CC	GG	CC	GG	CC	GG	GG	CC	CC	GG	CC	CC
scaffold4137	322831	C	CC	TT	CT	CC	CC	TT	CC	CC	CC	CC	CT	CC	TT	CC	TT	CC	TT	TT	TT	TT	TT	TT	TT	TT	TT	CC	TT	TT	TT	TT	TT	TT	CC	CC	CC	CC	TT	CC	TT	CC	TT	TT	CC	CC	TT	CC	CC
scaffold4137	225910	T	TT	CC	TC	TT	TT	CC	TT	TT	TT	TT	TC	TT	CC	TT	CC	TT	CC	CC	CC	CC	CC	CC	CC	CC	CC	TT	CC	CC	CC	CC	CC	CC	TT	TT	TT	TT	CC	TT	CC	TT	CC	CC	TT	TT	CC	TT	TT
scaffold4137	225899	T	TT	CC	TC	TT	TT	CC	--	TT	TT	TT	TC	TT	CC	TT	CC	TT	CC	CC	CC	CC	CC	CC	CC	CC	CC	TT	CC	CC	CC	CC	CC	CC	TT	TT	TT	TT	CC	TT	CC	TT	CC	CC	TT	TT	CC	TT	TT
scaffold4137	225942	C	CC	TT	CT	CC	CC	TT	CC	CC	CC	CC	CT	CC	TT	CC	TT	CC	TT	TT	TT	TT	TT	TT	TT	TT	TT	CC	TT	TT	TT	TT	TT	TT	CC	CC	CC	CC	TT	CC	TT	CC	TT	TT	CC	CC	TT	CC	CC
scaffold4137	322900	C	CC	AA	CA	CC	CC	AA	CC	CC	CC	CC	CA	CC	AA	CC	AA	CC	AA	AA	AA	AA	AA	AA	AA	AA	AA	CC	AA	AA	AA	AA	AA	AA	CC	CC	CC	CC	AA	CC	AA	CC	AA	AA	CC	CC	AA	CC	CC
scaffold4137	225884	T	TT	CC	TC	TT	TT	CC	--	TT	TT	TT	TC	TT	CC	TT	CC	TT	CC	CC	CC	CC	CC	CC	CC	CC	CC	TT	CC	CC	CC	CC	CC	CC	TT	TT	TT	TT	CC	TT	CC	TT	CC	CC	TT	TT	CC	TT	TT
scaffold4137	322858	T	TT	CC	TC	TT	TT	CC	--	TT	TT	TT	TC	TT	CC	TT	CC	TT	CC	CC	CC	CC	CC	CC	CC	CC	CC	TT	CC	CC	CC	CC	CC	CC	TT	TT	TT	TT	CC	TT	CC	TT	CC	CC	TT	TT	CC	TT	TT
scaffold4137	225802	T	TT	AA	TA	TT	TT	AA	--	TT	TT	TT	TA	TT	AA	TT	AA	TT	AA	AA	AA	AA	AA	AA	AA	AA	AA	TT	AA	AA	AA	AA	AA	AA	TT	TT	TT	TT	AA	TT	AA	TT	AA	AA	TT	TT	AA	TT	TT
scaffold4137	351895	A	AA	GG	--	AA	AA	GG	AA	AA	AA	AA	AG	AA	GG	AA	GG	AA	GG	GG	GG	GG	GG	GG	GG	GG	GG	AA	GG	GG	GG	GG	GG	GG	AA	AA	AA	AA	GG	AA	GG	AA	GG	GG	AA	AA	GG	AA	AA
scaffold4137	217424	G	GG	AA	GA	GG	GG	AA	GG	GG	GG	GG	GA	GG	AA	GG	AA	GG	AA	AA	AA	AA	AA	AA	AA	AA	AA	GG	AA	AA	AA	AA	AA	AA	GG	GG	GG	GG	AA	GG	AA	GG	AA	AA	GG	GG	AA	GG	GG
scaffold4137	225943	A	AA	TT	AT	AA	AA	TT	AA	AA	AA	AA	AT	AA	TT	AA	TT	AA	TT	TT	TT	TT	TT	TT	TT	TT	TT	AA	TT	TT	TT	TT	TT	TT	AA	AA	AA	AA	TT	AA	TT	AA	TT	TT	AA	AA	TT	AA	AA
scaffold4137	225838	A	AA	TT	AT	AA	AA	TT	--	AA	AA	AA	AT	AA	TT	AA	TT	AA	TT	TT	TT	TT	TT	TT	TT	TT	TT	AA	TT	TT	TT	TT	TT	TT	AA	AA	AA	AA	TT	AA	TT	AA	TT	TT	AA	AA	TT	AA	AA
scaffold4137	214385	A	AA	CC	AC	AA	AA	CC	AC	--	AA	--	--	--	CC	AA	CC	--	CC	CC	CC	CC	CC	CC	CC	CC	CC	AA	CC	CC	CC	CC	CC	CC	AA	AA	AA	--	CC	AA	CC	AA	CC	CC	AA	AA	CC	AA	AA
scaffold1725	165398	T	TT	CC	TC	TT	TT	--	TT	TT	TT	--	TC	TT	CC	TT	CC	TT	CC	CC	CC	--	CC	CC	CC	CC	CC	TT	CC	CC	CC	CC	CC	CC	TT	TT	TT	TT	CC	TT	CC	TT	CC	CC	TT	TT	CC	TT	TT
scaffold1725	165488	C	CC	TT	CT	CC	CC	--	CC	CC	CC	--	CT	CC	TT	CC	TT	CC	TT	TT	TT	TT	TT	TT	TT	TT	TT	CC	TT	TT	TT	TT	TT	TT	CC	CC	CC	CC	TT	CC	TT	--	TT	TT	CC	CC	TT	CC	CC
scaffold1725	16090	T	TT	AA	--	--	--	AA	TA	--	TT	--	--	--	AA	TT	AA	TT	--	AA	--	AA	AA	AA	AA	AA	AA	--	AA	AA	--	AA	--	AA	TT	--	TT	--	AA	TT	AA	TT	AA	--	--	TT	AA	TT	TT
scaffold1725	91663	C	CC	TT	CT	CC	CC	TT	CC	CC	CC	CC	CT	CC	TT	CC	TT	CC	TT	TT	TT	TT	TT	TT	TT	TT	TT	CC	TT	TT	TT	TT	TT	TT	CC	CC	CC	CC	TT	CC	TT	CC	TT	TT	CC	CC	TT	CC	CC
scaffold1725	165327	C	CC	TT	CT	CC	CC	--	CC	CC	CC	--	CT	CC	TT	CC	TT	CC	TT	TT	TT	--	TT	TT	TT	TT	TT	CC	TT	TT	TT	TT	TT	TT	CC	CC	CC	CC	TT	CC	TT	CC	TT	TT	CC	CC	TT	CC	CC
scaffold1725	164526	G	GG	AA	--	GG	GG	AA	GG	GG	GG	--	GA	GG	AA	GG	AA	GG	AA	AA	AA	AA	AA	AA	AA	AA	AA	GG	AA	AA	AA	AA	AA	AA	GG	GG	GG	GG	AA	GG	AA	GG	AA	AA	GG	GG	AA	GG	GG
scaffold4137	214390	T	TT	CC	TC	TT	TT	CC	TC	--	TT	--	--	--	CC	TT	CC	--	CC	CC	CC	CC	CC	CC	CC	CC	CC	TT	CC	CC	CC	CC	CC	CC	TT	TT	TT	--	CC	TT	CC	TT	CC	CC	TT	TT	CC	TT	TT
scaffold6852	51459	G	GG	AA	GA	GG	GG	AA	GG	--	GG	--	--	GG	AA	GG	AA	GG	AA	AA	--	AA	--	AA	AA	AA	AA	GG	AA	AA	AA	AA	AA	AA	GG	GG	GG	GG	AA	GG	AA	GG	AA	AA	GG	GG	AA	GG	GG
scaffold4137	351989	T	TT	AA	TA	TT	TT	AA	TT	TT	TT	TT	TA	TT	AA	TT	AA	TT	AA	AA	AA	AA	AA	AA	AA	AA	AA	TT	AA	AA	AA	AA	AA	AA	TT	TT	TT	TT	AA	TT	AA	TT	AA	AA	TT	TT	AA	TT	TT
scaffold4137	351999	A	AA	GG	--	AA	AA	GG	AA	AA	AA	AA	AG	AA	GG	AA	GG	AA	GG	GG	GG	GG	GG	GG	GG	GG	GG	AA	GG	GG	GG	GG	GG	GG	AA	AA	AA	AA	GG	AA	GG	AA	GG	GG	AA	AA	GG	AA	AA
scaffold8033	52509	G	GG	AA	GA	GG	GG	GA	GA	GG	GG	GG	GA	GG	GG	GG	AA	GG	AA	AA	--	AA	AA	AA	AA	AA	AA	GG	GG	AA	AA	AA	AA	AA	GG	GG	GG	GG	GA	AA	AA	GG	AA	GA	GG	GG	AA	GG	GG
scaffold9627	24338	A	AA	TT	AT	AA	--	AT	--	--	AA	--	AT	--	AA	AA	TT	AA	TT	TT	TT	TT	TT	TT	TT	TT	TT	--	AA	TT	--	TT	TT	TT	AA	AA	AA	AA	AT	TT	TT	AA	TT	AT	AA	--	TT	AA	AA
scaffold2962	329593	C	TT	CC	CT	CT	TT	TT	TT	TT	TT	TT	TT	CT	CC	TT	CC	TT	CC	CC	TT	CC	CC	CC	CC	CC	CC	TT	TT	CC	CC	CC	CC	CC	TT	TT	--	TT	TT	CC	CC	TT	CC	CC	TT	TT	CC	TT	CC
scaffold1155	108659	G	AA	GG	GA	GA	AA	AA	GG	GG	GA	AA	AA	GG	AA	AA	GG	AA	GG	GG	AA	GG	GG	GG	GG	GG	GG	AA	AA	AA	GG	GG	AA	GG	AA	GG	GG	GG	AA	GG	GG	AA	GG	AA	AA	AA	GG	AA	AA
scaffold1155	108714	C	TT	CC	CT	CT	TT	TT	CC	CC	CT	TT	TT	CC	TT	TT	CC	TT	CC	CC	TT	CC	CC	CC	CC	CC	CC	TT	TT	TT	CC	CC	TT	CC	TT	CC	CC	CC	TT	CC	CC	TT	CC	TT	TT	TT	CC	TT	TT
scaffold9933	29246	G	AA	GG	GA	GA	AA	AA	GG	GG	GA	AA	AA	GG	AA	AA	GG	AA	GG	GG	AA	GG	GG	GG	GG	GG	GG	AA	AA	AA	GG	GG	AA	GG	AA	GG	GG	AA	AA	GG	GG	AA	GG	AA	AA	AA	GG	AA	AA
scaffold5658	127731	T	CC	TT	TC	TC	CC	CC	TT	TT	TC	CC	CC	TT	CC	CC	TT	CC	TT	TT	CC	TT	TT	TT	TT	TT	TT	CC	CC	CC	TT	TT	CC	TT	CC	TT	TT	CC	CC	TT	TT	CC	TT	CC	CC	CC	TT	CC	CC
scaffold4025	41554	G	AA	GG	--	GA	AA	AA	GG	GG	GA	AA	AA	GG	AA	GG	GG	AA	GG	GG	GG	GG	GG	GG	GG	GG	GG	AA	AA	AA	GG	GG	GG	GG	AA	GA	AA	AA	AA	GG	GG	AA	GG	AA	GG	GG	GG	AA	AA
scaffold12642	83785	A	GG	AA	AG	GG	GG	GG	GG	GG	AG	GG	GG	GG	GG	AA	AA	GG	AA	AA	AA	AA	AA	AA	AA	AG	AA	GG	GG	GG	AA	AA	AA	AA	GG	AG	GG	GG	GG	AA	AA	GG	AA	GG	AA	AA	AA	GG	GG
scaffold12642	73063	G	TT	GG	GT	TT	TT	TT	TT	TT	GT	--	TT	TT	TT	GG	GG	TT	GG	GG	GG	--	--	GG	--	GT	GG	TT	TT	TT	GG	GG	GG	GG	TT	GT	TT	TT	TT	GG	GG	TT	GG	TT	GG	GG	GG	TT	TT
scaffold12642	83686	C	GG	CC	CG	GG	GG	GG	GG	GG	CG	GG	GG	GG	GG	CC	CC	GG	CC	CC	CC	CC	CC	CC	CC	CG	CC	GG	GG	GG	CC	CC	CC	CC	GG	CG	GG	GG	GG	CC	CC	GG	CC	GG	CC	CC	CC	GG	GG
scaffold12642	70886	G	AA	GG	GA	AA	AA	AA	AA	AA	GA	AA	AA	AA	AA	GG	GG	AA	GG	GG	GG	GG	GG	GG	GG	GA	GG	AA	AA	AA	GG	GG	GG	GG	AA	GA	AA	AA	AA	GG	GG	AA	GG	AA	GG	GG	GG	AA	AA
scaffold12642	70740	A	GG	AA	AG	GG	GG	GG	GG	GG	AG	GG	GG	GG	GG	AA	AA	GG	AA	AA	AA	AA	AA	AA	AA	AG	AA	GG	GG	GG	AA	AA	AA	AA	GG	AG	GG	GG	GG	AA	AA	GG	AA	GG	AA	AA	AA	GG	GG
scaffold12642	70695	A	GG	AA	AG	GG	GG	GG	GG	GG	AG	GG	GG	GG	GG	AA	AA	GG	AA	AA	AA	AA	AA	AA	AA	AG	AA	GG	GG	GG	AA	AA	AA	AA	GG	AG	GG	GG	GG	AA	AA	GG	AA	GG	AA	AA	AA	GG	GG
scaffold12642	46063	A	TT	AA	AT	TT	TT	TT	TT	TT	AT	TT	TT	TT	TT	AA	AA	TT	AA	AA	AA	AA	AA	AA	AA	AT	AA	TT	TT	TT	AA	AA	AA	AA	TT	AT	TT	TT	TT	AA	AA	TT	--	TT	AA	AA	AA	TT	TT
scaffold3389	38620	C	AA	CC	--	AA	AA	AA	AA	AA	CA	CC	AA	AA	AA	CC	CC	AA	CC	CC	CC	CC	CC	CC	CC	CA	CC	CC	AA	AA	CC	CC	CC	CC	AA	CC	CC	AA	AA	CC	CC	AA	CC	AA	CC	CC	CC	AA	AA
scaffold3389	2099	A	TT	AA	AT	TT	TT	TT	TT	TT	AT	AA	TT	TT	TT	AA	AA	--	AA	--	AA	--	AA	AA	AA	AT	AA	AA	TT	TT	AA	AA	AA	AA	TT	AA	AA	TT	TT	AA	AA	--	AA	TT	AA	AA	AA	TT	TT
scaffold7512	33437	C	TT	CC	CT	TT	TT	TT	TT	--	CT	CC	TT	TT	TT	CC	CC	TT	CC	CC	CC	CC	CC	CC	CC	CT	CC	CC	TT	TT	CC	CC	CC	CC	TT	CC	CC	TT	TT	CC	CC	TT	CC	TT	CC	CC	CC	TT	TT
scaffold82	328216	C	TT	CC	CT	TT	TT	TT	TT	TT	CT	CC	TT	TT	TT	CC	CC	TT	CC	CC	CC	CC	CC	CC	CC	CT	CC	CC	TT	TT	CC	CC	CC	CC	TT	CC	CC	TT	TT	CC	CC	TT	CC	TT	CC	CC	CC	TT	TT
scaffold82	421154	T	CC	TT	TC	CC	CC	CC	CC	CC	TC	TT	CC	CC	CC	TT	TT	CC	TT	TT	--	TT	TT	TT	TT	TC	TT	TT	CC	CC	TT	TT	TT	TT	CC	TT	TT	CC	CC	TT	TT	CC	TT	CC	TT	TT	TT	CC	CC
scaffold12642	46501	T	CC	TT	TC	CC	CC	CC	CC	CC	TC	CC	CC	CC	CC	TT	TT	CC	TT	TT	TT	TT	TT	TT	TT	TC	TT	CC	CC	CC	TT	TT	TT	TT	CC	TC	CC	CC	CC	TT	TT	CC	TT	CC	TT	TT	TT	CC	CC
scaffold12642	83823	T	CC	TT	TC	CC	CC	CC	CC	CC	TC	CC	CC	CC	CC	TT	TT	CC	TT	TT	TT	TT	TT	TT	TT	TC	TT	CC	CC	CC	TT	TT	TT	TT	CC	TC	CC	CC	CC	TT	TT	CC	TT	CC	TT	TT	TT	CC	CC
scaffold467	344615	A	GG	AA	AG	GG	GG	GG	GG	--	AG	GG	GG	--	GG	AA	AA	GG	AA	AA	AA	AA	AA	AA	AA	--	AA	GG	GG	GG	AA	AA	AA	AA	GG	GG	GG	GG	GG	AA	AA	GG	AA	GG	AA	AA	AA	GG	GG
scaffold467	274326	T	CC	TT	--	CC	--	CC	CC	CC	TC	CC	CC	--	CC	TT	TT	--	TT	--	--	TT	--	TT	TT	TC	TT	CC	CC	--	TT	--	--	TT	CC	CC	CC	CC	CC	TT	TT	CC	TT	--	TT	TT	TT	CC	CC
scaffold467	314804	G	AA	GG	GA	AA	AA	AA	AA	AA	GA	AA	AA	AA	AA	GG	GG	AA	GG	GG	GG	GG	GG	GG	GG	GA	GG	AA	AA	AA	GG	GG	GG	GG	AA	GA	AA	AA	AA	GG	GG	AA	GG	AA	GG	GG	GG	AA	AA
scaffold467	265336	C	GG	CC	CG	GG	GG	GG	GG	GG	CG	GG	GG	GG	GG	CC	CC	GG	CC	CC	CC	CC	CC	CC	CC	CG	CC	GG	GG	GG	CC	CC	CC	CC	GG	CG	GG	GG	GG	CC	CC	GG	CC	GG	CC	CC	CC	GG	GG
scaffold7084	37978	G	TT	GG	GT	TT	--	TT	TT	--	GT	TT	TT	--	TT	GG	--	TT	GG	GG	GG	GG	GG	GG	GG	GT	GG	TT	TT	TT	GG	GG	GG	GG	TT	GT	TT	TT	TT	GG	GG	TT	GG	TT	GG	GG	GG	TT	TT
scaffold7772	166024	A	AA	CC	AC	AA	AA	AA	AA	--	CC	AA	AA	AA	AA	CC	CC	AA	CC	CC	AA	CC	CC	CC	CC	--	CC	AA	AA	AA	CC	CC	CC	CC	AA	AA	AA	CC	AA	CC	CC	AA	AA	AA	CC	CC	CC	AA	AA
scaffold7772	164113	C	CC	TT	CT	CC	CC	CC	CC	CC	TT	CC	CC	CC	CC	TT	TT	CC	TT	TT	CC	TT	TT	TT	TT	CT	TT	CC	CC	CC	TT	TT	TT	TT	CC	CC	CC	TT	CC	TT	TT	CC	CC	CC	TT	TT	TT	CC	CC
scaffold5941	107590	G	GG	AA	GA	GG	GG	GG	GG	GG	AA	GG	GG	GG	GG	AA	AA	GG	AA	AA	GG	AA	AA	AA	AA	GA	AA	GG	GG	GG	AA	AA	AA	AA	GG	GG	GG	--	GG	AA	AA	GG	GG	GG	AA	AA	AA	GG	GG
scaffold7772	164176	G	GG	AA	GA	GG	GG	GG	GG	GG	AA	GG	GG	GG	GG	AA	AA	GG	AA	AA	GG	AA	AA	AA	AA	GA	AA	GG	GG	GG	AA	AA	AA	AA	GG	GG	GG	AA	GG	AA	AA	GG	GG	GG	AA	AA	AA	GG	GG
scaffold7772	165990	A	AA	GG	AG	AA	AA	AA	AA	--	GG	AA	AA	AA	AA	GG	GG	AA	GG	GG	AA	GG	GG	GG	GG	--	GG	AA	AA	AA	GG	GG	GG	GG	AA	AA	AA	GG	AA	GG	GG	AA	AA	AA	GG	GG	GG	AA	AA
scaffold14905	112138	A	GG	AA	AG	GG	AA	GG	GG	--	AA	--	AG	--	AA	--	AA	GG	AA	AA	AA	AA	AA	AA	AA	AG	AA	GG	GG	AA	AA	AA	AA	AA	--	GG	GG	AA	GG	AA	AA	GG	GG	AA	AA	AA	AA	AA	GG
scaffold14905	171028	C	TT	CC	CT	TT	CC	TT	TT	CC	CC	TT	CT	CT	CC	CC	CC	TT	CC	CC	CC	CC	CC	CC	CC	CC	CC	TT	TT	CC	CC	CC	CC	CC	TT	TT	TT	CC	TT	CC	CC	TT	TT	CC	CC	CC	CC	CC	TT
scaffold13939	42653	A	TT	AA	AT	TT	AA	TT	TT	AA	AA	TT	AT	AT	AA	AA	AA	TT	AA	AA	AA	--	AA	--	AA	AT	AA	TT	TT	AA	AA	AA	AA	AA	TT	TT	TT	AA	TT	AA	AA	TT	TT	--	AA	AA	AA	AA	TT
scaffold13939	71228	A	TT	AA	AT	TT	AA	TT	TT	--	--	TT	AT	AT	AA	AA	AT	TT	AA	AA	AT	AA	AA	AA	AA	AT	AA	TT	--	AA	AA	AA	AA	AA	TT	TT	TT	--	TT	AA	--	TT	TT	AA	AA	AA	--	--	TT
scaffold3896	8406	G	TT	GG	GT	TT	GG	TT	TT	GT	GT	TT	TT	GT	TT	TT	GG	TT	GG	GG	TT	GG	GG	GG	GG	GT	GG	TT	TT	TT	GG	GG	GG	GG	TT	GT	GG	GT	TT	GT	GG	TT	TT	TT	TT	TT	GG	GG	TT
scaffold8592	376899	C	CC	TT	CT	CC	CC	CC	CC	CC	CT	TT	CC	CC	CC	CC	TT	CC	TT	TT	TT	TT	TT	TT	TT	CT	TT	TT	CC	CC	TT	TT	TT	TT	CC	TT	TT	CT	CC	TT	TT	CC	CC	CC	CC	CC	TT	CC	CC
scaffold22035	19762	G	GG	TT	GT	GG	GG	GG	GG	GG	GT	TT	GG	GG	GG	GG	TT	GG	TT	TT	TT	TT	TT	TT	TT	GT	TT	TT	GG	GG	TT	TT	TT	TT	GG	TT	TT	GT	GG	TT	TT	GG	GG	GG	GG	GG	TT	GG	GG
scaffold12719	183147	G	GG	AA	GA	GG	GG	GG	GG	GG	GA	AA	GG	--	GG	GG	AA	GG	AA	AA	--	AA	AA	AA	AA	GA	AA	AA	GG	GG	AA	AA	AA	AA	GG	AA	AA	GA	GG	AA	--	GG	GG	GG	GG	GG	AA	GG	GG
scaffold9024	5833	A	AA	GG	AA	AA	--	AA	AA	--	AG	GG	--	--	AA	GG	AA	AA	GG	AA	GG	GG	GG	GG	GG	GG	GG	GG	AA	AA	GG	GG	AA	AA	AA	GG	GG	AG	AA	AA	GG	AA	AA	AA	GG	GG	AG	AA	AA
scaffold9024	5884	A	AA	GG	AA	AA	--	AA	AA	--	AG	GG	--	--	AA	GG	AA	AA	GG	AA	GG	GG	GG	GG	GG	GG	GG	GG	AA	AA	GG	GG	AA	AA	AA	GG	GG	AG	AA	AA	GG	AA	AA	AA	GG	GG	AG	AA	AA
scaffold9024	6065	T	TT	CC	TT	TT	--	TT	TT	--	TC	CC	--	--	TT	CC	TT	TT	CC	TT	CC	CC	CC	CC	CC	CC	CC	CC	TT	TT	CC	CC	TT	TT	TT	CC	CC	TC	TT	TT	CC	TT	TT	TT	CC	CC	TC	TT	TT
scaffold9024	5870	G	GG	AA	GG	GG	--	GG	GG	--	GA	AA	--	--	GG	AA	GG	GG	AA	GG	AA	AA	AA	AA	AA	AA	AA	AA	GG	GG	AA	AA	GG	GG	GG	AA	AA	GA	GG	GG	AA	GG	GG	GG	AA	AA	GA	GG	GG
scaffold12242	76883	T	CC	TT	TC	CC	CC	CC	TT	CC	TC	TT	TC	CC	TT	TT	CC	CC	TT	CC	TT	TT	TT	TT	TT	TC	TT	TT	TT	CC	TT	TT	CC	CC	CC	TT	TT	TC	CC	CC	TT	TT	CC	TT	TT	TT	TC	CC	TC
scaffold12242	80700	A	GG	AA	AG	GG	GG	GG	AA	GG	AG	AA	AG	GG	AA	AA	GG	GG	AA	GG	AA	AA	AA	AA	AA	--	AA	AA	AA	GG	AA	AA	GG	GG	GG	AA	AA	AG	GG	GG	AA	AA	GG	AA	AA	AA	AG	GG	AG
scaffold12242	72614	A	GG	AA	AG	GG	GG	GG	AA	GG	AG	AA	AG	GG	AA	AA	GG	GG	AA	GG	AA	AA	AA	AA	AA	AG	AA	AA	AA	GG	AA	AA	GG	GG	GG	AA	AA	AG	GG	GG	AA	AA	GG	AA	AA	AA	AG	GG	AG
scaffold12242	80537	T	CC	TT	TC	CC	CC	CC	TT	CC	TC	TT	TC	CC	TT	TT	CC	CC	TT	CC	TT	TT	TT	TT	TT	--	TT	TT	TT	CC	TT	TT	CC	CC	CC	TT	TT	TC	CC	CC	TT	TT	CC	TT	TT	TT	TC	CC	TC
scaffold12242	76848	G	AA	GG	GA	AA	AA	AA	GG	--	GA	GG	GA	AA	GG	GG	AA	AA	GG	AA	GG	GG	GG	GG	GG	GA	GG	GG	GG	AA	GG	GG	AA	AA	AA	GG	GG	GA	AA	AA	GG	GG	AA	GG	GG	GG	GA	AA	GA
scaffold12242	72517	G	AA	GG	GA	AA	AA	AA	GG	AA	GA	GG	GA	AA	GG	GG	AA	AA	GG	AA	GG	GG	GG	GG	GG	GA	GG	GG	GG	AA	GG	GG	AA	AA	AA	GG	GG	GA	AA	AA	GG	GG	AA	GG	GG	GG	GA	AA	GA
scaffold12242	76889	C	TT	CC	CT	TT	TT	TT	CC	TT	CT	CC	CT	TT	CC	CC	TT	TT	CC	TT	CC	CC	CC	CC	CC	CT	CC	CC	CC	TT	CC	CC	TT	TT	TT	CC	CC	CT	TT	TT	CC	CC	TT	CC	CC	CC	CT	TT	CT
scaffold12242	76878	G	AA	GG	GA	AA	AA	AA	GG	AA	GA	GG	GA	AA	GG	GG	AA	AA	GG	AA	GG	GG	GG	GG	GG	GA	GG	GG	GG	AA	GG	GG	AA	AA	AA	GG	GG	GA	AA	AA	GG	GG	AA	GG	GG	GG	GA	AA	GA
scaffold12242	72585	C	TT	CC	CT	TT	TT	TT	CC	TT	CT	CC	CT	TT	CC	CC	TT	TT	CC	TT	CC	CC	CC	CC	CC	CT	CC	CC	CC	TT	CC	CC	TT	TT	TT	CC	CC	CT	TT	TT	CC	CC	TT	CC	CC	CC	CT	TT	CT
scaffold12242	76804	C	TT	CC	CT	TT	TT	TT	CC	TT	CT	CC	CT	TT	CC	CC	TT	TT	CC	TT	CC	CC	CC	CC	CC	CT	CC	CC	CC	TT	CC	CC	TT	TT	TT	CC	CC	CT	TT	TT	CC	CC	TT	CC	CC	CC	CT	TT	CT
scaffold12242	93648	G	AA	GG	GA	AA	AA	AA	GG	--	GA	GG	GA	AA	GG	GG	AA	AA	GG	AA	GG	GG	GG	GG	GG	GA	GG	GG	GG	AA	GG	GG	AA	AA	AA	GG	GG	GA	AA	AA	GG	GG	AA	GG	GG	GG	GA	AA	GA
scaffold12242	80810	G	AA	GG	GA	AA	AA	AA	GG	AA	GA	GG	GA	AA	GG	GG	AA	AA	GG	AA	GG	GG	GG	GG	GG	--	GG	GG	GG	AA	GG	GG	AA	AA	AA	GG	GG	GA	AA	AA	GG	GG	AA	GG	GG	GG	GA	AA	GA
scaffold12242	72558	G	AA	GG	GA	AA	AA	AA	GG	AA	GA	GG	GA	AA	GG	GG	AA	AA	GG	AA	GG	GG	GG	GG	GG	GA	GG	GG	GG	AA	GG	GG	AA	AA	AA	GG	GG	GA	AA	AA	GG	GG	AA	GG	GG	GG	GA	AA	GA
scaffold8463	512908	T	GG	TT	TG	GG	GG	GG	TT	--	TG	TT	TG	GG	TT	TT	GG	GG	TT	GG	TT	TT	TT	TT	TT	TG	TT	TT	TT	GG	TT	TT	GG	TT	GG	TT	TT	TG	GG	GG	TT	TT	GG	TT	TT	TT	TT	GG	TG
scaffold8463	512858	A	GG	AA	AG	GG	GG	GG	AA	--	AG	AA	AG	GG	AA	AA	GG	GG	AA	GG	AA	AA	AA	AA	AA	AG	AA	AA	AA	GG	AA	AA	GG	AA	GG	AA	AA	AG	GG	GG	AA	AA	GG	AA	AA	AA	AA	GG	AG
scaffold8463	447045	A	GG	AA	AG	GG	GG	GG	--	GG	AG	AA	AG	GG	AA	AA	GG	GG	AA	GG	AA	AA	AA	AA	AA	AG	AA	AA	AA	GG	AA	AA	GG	AA	GG	AA	AA	AG	GG	GG	AA	AA	GG	AA	AA	AA	AA	GG	AG
scaffold8463	447047	T	CC	TT	TC	CC	CC	CC	--	CC	TC	TT	TC	CC	TT	TT	CC	CC	TT	CC	TT	TT	TT	TT	TT	TC	TT	TT	TT	CC	TT	TT	CC	TT	CC	TT	TT	TC	CC	CC	TT	TT	CC	TT	TT	TT	TT	CC	TC
scaffold8463	449207	A	GG	AA	AG	GG	GG	GG	--	GG	AG	AA	AG	GG	AA	AA	GG	GG	AA	GG	AA	AA	AA	AA	AA	AG	AA	AA	AA	GG	AA	AA	GG	AA	GG	AA	AA	AG	GG	GG	AA	AA	GG	AA	AA	AA	AA	GG	AG
scaffold8463	449103	C	AA	CC	CA	AA	AA	AA	--	AA	CA	CC	CA	AA	CC	CC	AA	AA	CC	AA	CC	CC	CC	CC	CC	CA	CC	CC	CC	AA	CC	CC	AA	CC	AA	CC	CC	CA	AA	AA	CC	CC	AA	CC	CC	CC	CC	AA	CA
scaffold8463	316514	C	GG	CC	CG	GG	GG	GG	--	--	CG	CC	CG	GG	CC	CC	GG	GG	CC	GG	CC	CC	CC	CC	CC	CG	CC	CC	GG	GG	CC	CC	GG	CC	GG	CC	CC	CG	GG	GG	CC	CC	GG	CC	CC	CC	CC	GG	CG
scaffold8463	343403	T	CC	TT	TC	CC	CC	CC	TT	CC	TC	TT	TC	CC	TT	TT	CC	CC	TT	CC	TT	TT	TT	TT	TT	TC	TT	TT	CC	CC	TT	TT	CC	TT	CC	TT	TT	TC	CC	CC	TT	TT	CC	TT	TT	TT	TT	CC	TC
scaffold13728	20341	G	AA	GG	GA	AA	AA	AA	--	AA	GA	GG	GA	AA	GG	GG	AA	AA	GG	AA	GG	GG	GG	GG	GG	GA	GG	GG	AA	AA	GG	GG	AA	GG	AA	GG	GG	GA	AA	AA	GG	AA	AA	GG	GG	GA	GG	AA	GA
scaffold1050	95899	C	TT	CC	CT	TT	TT	TT	CC	TT	CT	CC	CT	TT	CC	CC	TT	TT	CC	TT	CC	CC	CC	CC	CC	CT	CC	CC	TT	TT	CC	CC	TT	CC	TT	CC	CC	CT	TT	TT	CC	TT	TT	CC	CC	CC	CC	TT	CT
scaffold1050	15065	G	AA	GG	GA	AA	AA	AA	GG	AA	GA	GG	GA	AA	GG	GG	AA	AA	GG	AA	--	GG	GG	GG	GG	GA	GG	GG	AA	AA	GG	GG	AA	GG	AA	GG	GG	GA	AA	AA	GG	AA	AA	GG	GG	GG	GG	AA	GA
scaffold14236	106845	T	AA	TT	TA	AA	AA	AA	TT	AA	TA	TT	TA	AA	TT	TT	AA	AA	TT	AA	TT	TT	TT	TT	TT	TA	TT	TT	AA	AA	TT	TT	AA	TT	AA	TT	TT	TA	AA	AA	TT	AA	AA	TT	TT	TT	TT	AA	TA
scaffold14236	157348	C	TT	CC	CT	TT	TT	TT	CC	--	CT	--	--	--	CC	CC	TT	TT	CC	TT	--	CC	CC	CC	CC	CT	CC	--	TT	TT	CC	CC	TT	CC	TT	CC	CC	--	TT	TT	CC	TT	TT	CC	CC	CC	CC	TT	CT
scaffold470	40371	T	CC	TT	TC	CC	CC	CC	TT	CC	TC	--	TC	CC	TT	TT	CC	CC	TT	CC	TT	TT	TT	TT	TT	TC	TT	TT	CC	CC	TT	TT	CC	TT	CC	TT	TT	TC	CC	CC	TT	CC	CC	TT	TT	TT	TT	CC	TC
scaffold470	40422	A	CC	AA	AC	CC	CC	CC	AA	CC	AC	--	AC	CC	AA	AA	CC	CC	AA	CC	AA	AA	AA	AA	AA	AC	AA	AA	CC	CC	AA	AA	CC	AA	CC	AA	AA	AC	CC	CC	AA	CC	CC	AA	AA	AA	AA	CC	AC
scaffold470	40407	T	AA	TT	TA	AA	AA	AA	TT	AA	TA	--	TA	AA	TT	TT	AA	AA	TT	AA	TT	TT	TT	TT	TT	TA	TT	TT	AA	AA	TT	TT	AA	TT	AA	TT	TT	TA	AA	AA	TT	AA	AA	TT	TT	TT	TT	AA	TA
scaffold470	40423	G	AA	GG	GA	AA	AA	AA	GG	AA	GA	--	GA	AA	GG	GG	AA	AA	GG	AA	GG	GG	GG	GG	GG	GA	GG	GG	AA	AA	GG	GG	AA	GG	AA	GG	GG	GA	AA	AA	GG	AA	AA	GG	GG	GG	GG	AA	GA
scaffold470	9780	T	GG	TT	TG	GG	GG	GG	TT	GG	TG	TT	TG	GG	TT	TT	GG	GG	TT	GG	TT	TT	TT	TT	TT	TG	TT	TT	GG	GG	TT	TT	GG	TT	GG	TT	TT	TG	GG	GG	TT	GG	GG	TT	TT	TT	TT	GG	TG
scaffold470	85898	A	CC	AA	AC	CC	CC	CC	AA	CC	AC	AA	AC	CC	AA	AA	--	CC	AA	CC	AA	AA	AA	AA	AA	AC	AA	AA	CC	--	AA	AA	CC	AA	CC	AA	AA	AC	--	CC	AA	--	CC	AA	AA	AA	AA	CC	AC
scaffold470	85908	A	TT	AA	AT	TT	TT	TT	AA	TT	AT	AA	AT	TT	AA	AA	TT	TT	AA	TT	AA	AA	AA	AA	AA	AT	AA	AA	TT	TT	AA	AA	TT	AA	TT	AA	AA	AT	TT	TT	AA	TT	TT	AA	AA	AA	AA	TT	AT
scaffold19340	29778	T	CC	TT	TC	CC	CC	CC	--	CC	TC	TT	TC	CC	TT	TT	CC	--	TT	CC	TT	TT	TT	TT	TT	TC	TT	TT	CC	CC	TT	TT	CC	TT	CC	TT	TT	TC	CC	CC	TT	CC	CC	TT	TT	TT	TT	CC	CC
scaffold11230	55491	G	CC	GG	GC	CC	CC	CC	GG	CC	GC	GG	GC	CC	GG	GG	CC	CC	GG	CC	GG	GG	GG	GG	GG	GC	GG	GG	CC	CC	GG	GG	CC	GG	CC	GG	GG	GC	CC	CC	GG	CC	CC	GG	GG	GG	GG	CC	GC
scaffold2278	46057	A	GG	AA	AG	GG	GG	GG	AG	GG	AG	AA	AG	GG	AA	AA	GG	GG	AA	GG	AA	AA	AA	AA	AA	AG	AA	AA	GG	GG	AA	AA	GG	AA	GG	AA	AA	AG	GG	GG	AA	GG	GG	AA	AA	AA	AA	GG	AG
scaffold15265	78763	T	CC	TT	TC	CC	CC	CC	TT	CC	TC	TT	TC	CC	TT	TT	CC	CC	TT	CC	TT	TT	TT	TT	TT	TC	TT	TT	CC	CC	TT	TT	CC	TT	CC	TT	TT	--	CC	CC	TT	CC	CC	TT	TT	TT	TT	CC	CC
scaffold15265	96480	T	CC	TT	TC	CC	CC	CC	TC	CC	TC	TT	TC	CC	TT	TT	CC	CC	TT	CC	TT	TT	TT	TT	TT	TC	TT	TT	CC	CC	TT	TT	CC	TT	CC	TT	TT	TC	CC	CC	TT	CC	CC	TT	TT	TT	TT	CC	CC
scaffold15265	96557	G	AA	GG	GA	AA	AA	AA	--	AA	GA	GG	GA	AA	GG	GG	AA	AA	GG	AA	GG	GG	GG	GG	GG	GA	GG	GG	AA	AA	GG	GG	AA	GG	AA	GG	GG	GA	AA	AA	GG	AA	AA	GG	GG	GG	GG	AA	AA
scaffold15265	59771	G	AA	GG	GA	AA	AA	AA	GG	AA	GA	--	GA	AA	GG	GG	AA	AA	GG	AA	GG	GG	GG	GG	GG	GA	GG	GG	AA	AA	GG	GG	AA	GG	AA	GG	GG	GA	AA	AA	GG	AA	AA	GG	GG	GG	GG	AA	AA
scaffold2278	171045	A	TT	AA	AT	TT	TT	TT	AA	TT	AT	AA	AT	TT	AA	AA	TT	TT	AA	TT	AA	AA	AA	AA	AA	AT	AA	AA	TT	TT	AA	AA	TT	AA	TT	AA	AA	AT	TT	TT	AA	TT	TT	AA	AA	AA	AA	TT	AT
scaffold11230	56314	C	TT	CC	CT	TT	TT	TT	CC	TT	CT	CC	CT	TT	CC	CC	TT	TT	CC	TT	CC	CC	CC	CC	CC	CT	CC	CC	TT	TT	CC	CC	TT	CC	TT	CC	CC	CT	TT	TT	CC	TT	TT	CC	CC	CC	CC	TT	CT
scaffold11230	35934	G	AA	GG	GA	AA	AA	AA	GG	--	GA	--	GA	AA	GG	GG	AA	AA	GG	AA	GG	--	GG	GG	GG	GA	GG	GG	AA	AA	GG	GG	AA	GG	AA	GG	GG	GA	AA	AA	GG	AA	AA	GG	GG	GG	GG	AA	GA
scaffold11230	51344	G	TT	GG	GT	TT	TT	TT	GT	TT	GT	--	GT	TT	GG	GG	TT	TT	GG	TT	--	GG	GG	GG	GG	GT	GG	--	TT	TT	GG	GG	TT	GG	TT	GG	GG	--	TT	TT	GG	TT	TT	GG	GG	--	GG	TT	GT
scaffold17147	67083	T	CC	TT	TC	CC	CC	CC	TT	CC	TC	TT	TC	CC	TT	TT	CC	CC	TT	CC	TT	TT	TT	TT	TT	TC	TT	TT	CC	CC	TT	TT	CC	TT	CC	TT	TT	TC	CC	CC	TT	CC	CC	TT	TT	TT	TT	CC	TC
scaffold17147	67209	T	GG	TT	TG	GG	GG	GG	TT	GG	TG	TT	TG	GG	TT	TT	GG	GG	TT	GG	TT	TT	TT	TT	TT	TG	TT	TT	GG	GG	TT	TT	GG	TT	GG	TT	TT	TG	GG	GG	TT	GG	GG	TT	TT	TT	TT	GG	TG
scaffold17147	67125	T	GG	TT	TG	GG	GG	GG	TT	GG	TG	TT	TG	GG	TT	TT	GG	GG	TT	GG	TT	TT	TT	TT	TT	TG	TT	TT	GG	GG	TT	TT	GG	TT	GG	TT	TT	TG	GG	GG	TT	GG	GG	TT	TT	TT	TT	GG	TG
scaffold17147	67095	C	TT	CC	CT	TT	TT	TT	CC	TT	CT	CC	CT	TT	CC	CC	TT	TT	CC	TT	CC	CC	CC	CC	CC	CT	CC	CC	TT	TT	CC	CC	TT	CC	TT	CC	CC	CT	TT	TT	CC	TT	TT	CC	CC	CC	CC	TT	CT
scaffold17147	67191	C	TT	CC	CT	TT	TT	TT	CC	TT	CT	CC	CT	TT	CC	CC	TT	TT	CC	TT	CC	CC	CC	CC	CC	CT	CC	CC	TT	TT	CC	CC	TT	CC	TT	CC	CC	CT	TT	TT	CC	TT	TT	CC	CC	CC	CC	TT	CT
scaffold17147	67084	G	AA	GG	GA	AA	AA	AA	GG	AA	GA	GG	GA	AA	GG	GG	AA	AA	GG	AA	GG	GG	GG	GG	GG	GA	GG	GG	AA	AA	GG	GG	AA	GG	AA	GG	GG	GA	AA	AA	GG	AA	AA	GG	GG	GG	GG	AA	GA
scaffold17147	67229	T	GG	TT	TG	GG	GG	GG	TT	GG	TG	TT	TG	GG	TT	TT	GG	GG	TT	GG	TT	TT	TT	TT	TT	TG	TT	TT	GG	GG	TT	TT	GG	TT	GG	TT	TT	TG	GG	GG	TT	GG	GG	TT	TT	TT	TT	GG	TG
scaffold17147	67132	A	CC	AA	AC	CC	CC	CC	AA	CC	AC	AA	AC	CC	AA	AA	CC	CC	AA	CC	AA	AA	AA	AA	AA	AC	AA	AA	CC	CC	AA	AA	CC	AA	CC	AA	AA	AC	CC	CC	AA	CC	CC	AA	AA	AA	AA	CC	AC
scaffold17147	67174	C	AA	CC	CA	AA	AA	AA	CC	AA	CA	CC	CA	AA	CC	CC	AA	AA	CC	AA	CC	CC	CC	CC	CC	CA	CC	CC	AA	AA	CC	CC	AA	CC	AA	CC	CC	CA	AA	AA	CC	AA	AA	CC	CC	CC	CC	AA	CA
scaffold470	12071	A	GG	AA	AG	GG	GG	GG	AA	GG	AG	AA	AG	GG	AA	AA	GG	GG	AA	GG	AA	AA	AA	AA	AA	AG	AA	AA	GG	GG	AA	AA	GG	AA	GG	AA	AA	AG	GG	GG	AA	GG	GG	AA	AA	AA	AA	GG	AG
scaffold1153	103999	A	TT	AA	AT	TT	TT	TT	AA	TT	AT	AA	AT	TT	AA	AA	TT	TT	AA	TT	AA	AA	AA	AA	AA	AT	AA	AA	TT	TT	AA	AA	TT	AA	TT	AA	AA	AT	TT	TT	AA	TT	TT	AA	AA	AA	AA	TT	TT
scaffold2667	17618	T	CC	TT	TC	CC	CC	CC	TT	--	TC	TT	TC	--	TT	TT	CC	CC	TT	--	--	TT	TT	TT	TT	TC	TT	TT	CC	CC	TT	TT	CC	TT	CC	TT	TT	TC	CC	CC	TT	CC	CC	TT	TT	TT	TT	CC	TC
scaffold6971	102419	A	GG	AA	AG	GG	GG	GG	AA	--	AG	--	AG	GG	--	AA	GG	GG	AA	GG	AA	AA	AA	AA	AA	AG	AA	AA	GG	GG	AA	AA	GG	AA	GG	AA	AA	AG	GG	GG	AA	GG	GG	AA	AA	AA	AA	GG	AG
scaffold2667	31999	A	TT	AA	AT	TT	TT	TT	AA	TT	AT	AA	AT	TT	AA	AA	--	TT	AA	--	AA	AA	AA	AA	AA	AT	AA	AA	TT	TT	AA	AA	TT	AA	TT	AA	AA	AT	TT	TT	AA	TT	TT	AA	AA	AA	AA	TT	--
scaffold2667	32000	G	TT	GG	GT	TT	TT	TT	GG	TT	GT	GG	GT	TT	GG	GG	--	TT	GG	--	GG	GG	GG	GG	GG	GT	GG	GG	TT	TT	GG	GG	TT	GG	TT	GG	GG	GT	TT	TT	GG	TT	TT	GG	GG	GG	GG	TT	--
scaffold12508	1236	A	GG	AA	AG	GG	GG	GG	AA	GG	AG	AA	AG	GG	AA	AA	--	--	AA	GG	AA	AA	AA	AA	AA	AG	AA	AA	GG	GG	AA	AA	GG	AA	GG	AA	AA	AG	GG	GG	AA	GG	GG	AA	AA	AA	AA	GG	AG
scaffold12508	1280	C	GG	CC	CG	GG	GG	GG	CC	GG	CG	CC	CG	GG	CC	CC	GG	--	CC	GG	CC	CC	CC	CC	CC	CG	CC	CC	GG	GG	CC	CC	GG	CC	GG	CC	CC	CG	GG	GG	CC	GG	GG	CC	CC	CC	CC	GG	CG
scaffold12508	1283	C	AA	CC	CA	AA	AA	AA	CC	AA	CA	CC	CA	AA	CC	CC	AA	--	CC	AA	CC	CC	CC	CC	CC	CA	CC	CC	AA	AA	CC	CC	AA	CC	AA	CC	CC	CA	AA	AA	CC	AA	AA	CC	CC	CC	CC	AA	CA
scaffold12508	1358	T	CC	TT	TC	CC	CC	CC	TT	CC	TC	TT	TC	CC	TT	TT	CC	--	TT	CC	TT	TT	TT	TT	TT	TC	TT	TT	CC	CC	TT	TT	CC	TT	CC	TT	TT	TC	CC	CC	TT	CC	CC	TT	TT	TT	TT	CC	TC
scaffold21632	108290	A	GG	AA	AG	--	GG	GG	AA	GG	GG	AA	GG	--	AA	AA	GG	GG	AA	GG	AA	AA	AA	AA	AA	AG	AA	AA	GG	GG	AA	AA	AG	AA	GG	AA	AA	AG	GG	GG	AA	GG	GG	AA	AA	AG	AA	AA	AG
scaffold21632	48919	T	CC	TT	TC	TC	CC	CC	TT	--	CC	TT	CC	CC	TT	TT	CC	CC	TT	CC	TT	TT	TT	TT	TT	TC	TT	TT	CC	CC	TT	TT	TC	TT	CC	TT	TT	TC	CC	CC	TT	CC	CC	TT	TT	TC	TT	TT	TC
scaffold6633	38867	T	CC	TT	TC	CC	CC	CC	TT	CC	TC	--	TC	CC	TT	TT	CC	CC	TT	CC	TT	TT	TT	TT	TT	TC	TT	TT	CC	CC	TT	TT	CC	TT	CC	TT	TT	TC	CC	CC	TT	CC	CC	TT	TT	TT	TT	TT	TC
scaffold6633	98463	G	AA	GG	GA	AA	AA	AA	GG	AA	GA	GG	GA	AA	GG	GG	AA	AA	GG	AA	GG	GG	GG	GG	GG	GA	GG	GG	AA	AA	GG	GG	AA	GG	AA	GG	--	GA	AA	AA	GG	GG	AA	GG	GG	GG	GG	GG	GA
scaffold6633	209976	G	AA	GG	GA	AA	AA	AA	GG	AA	GA	GG	GA	AA	GG	GG	AA	AA	GG	AA	GG	GG	GG	GG	GG	GA	GG	GG	AA	AA	GG	GG	AA	GG	AA	GG	GG	GA	AA	AA	GG	GG	AA	GG	GG	GG	GG	GG	GA
scaffold15766	157090	A	GG	AA	AG	GG	GG	GG	AG	GG	AG	AA	AG	GG	AA	AA	GG	--	AA	GG	AA	AA	--	AA	AA	AG	AA	AA	GG	GG	AA	AA	GG	AA	GG	AA	--	AG	GG	GG	AA	GG	GG	AA	AA	AA	AA	AA	AG
scaffold15766	69123	T	AA	TT	TA	AA	AA	AA	--	AA	TA	--	TA	AA	TT	TT	AA	AA	--	AA	TT	TT	TT	TT	TT	TA	TT	TT	AA	AA	TT	TT	AA	TT	AA	TT	TT	TA	AA	AA	TT	AA	AA	--	TT	TT	TT	TT	TA
scaffold15766	49201	T	AA	TT	TA	AA	AA	AA	TT	AA	TA	TT	TA	AA	TT	TT	AA	AA	TT	AA	TT	TT	TT	TT	TT	TA	TT	TT	AA	AA	TT	TT	AA	TT	AA	TT	TT	TA	AA	AA	TT	AA	AA	TT	TT	TT	TT	TT	TA
scaffold15766	35672	C	TT	CC	CT	TT	TT	TT	CC	TT	CT	CC	CT	TT	CC	CC	TT	TT	CC	TT	--	CC	CC	CC	CC	CT	CC	CC	TT	TT	CC	CC	TT	CC	TT	CC	CC	CT	TT	TT	CC	TT	TT	CC	CC	CC	CC	CC	CT
scaffold5556	123474	G	AA	GG	GA	AA	AA	AA	GG	AA	GA	GG	GA	AA	GG	GG	AA	AA	GG	AA	GG	GG	GG	GG	GG	GA	GG	GG	AA	AA	GG	GG	AA	GG	AA	GG	GG	GA	AA	AA	GG	AA	AA	GG	GG	GG	GG	GG	GA
scaffold4332	40741	C	TT	CC	CT	TT	TT	TT	CC	TT	CT	CC	CT	TT	CC	CC	TT	TT	CC	TT	CC	CC	CC	CC	CC	CT	CC	CC	TT	TT	CC	CC	TT	CC	TT	CC	CC	CT	TT	TT	CC	TT	TT	CC	CC	CC	CC	CC	CT
scaffold4332	69250	G	AA	GG	GA	AA	AA	AA	GG	AA	GA	GG	GA	AA	GG	GG	AA	AA	GG	AA	GG	GG	GG	GG	GG	GA	GG	GG	AA	AA	GG	GG	AA	GG	AA	GG	GG	GA	AA	AA	GG	AA	AA	GG	GG	GG	GG	GG	GA
scaffold4332	24596	G	TT	GG	GT	TT	TT	TT	GG	TT	GT	GG	GT	TT	GG	GG	TT	TT	GG	TT	GG	GG	GG	GG	GG	GT	GG	GG	TT	TT	GG	GG	TT	GG	TT	GG	GG	GT	TT	TT	GG	TT	TT	GG	GG	GG	GG	GG	GT
scaffold4332	40916	A	GG	AA	AG	GG	GG	GG	AA	GG	AG	AA	AG	GG	AA	AA	GG	GG	AA	GG	AA	AA	AA	AA	AA	AG	AA	AA	GG	GG	AA	AA	GG	AA	GG	AA	AA	AG	GG	GG	AA	GG	GG	AA	AA	AA	AA	AA	AG
scaffold4332	81843	T	AA	TT	TA	AA	AA	AA	TA	AA	TA	TT	TA	AA	TT	TT	AA	AA	TT	AA	TT	TT	TT	TT	TT	TA	TT	TT	AA	AA	TT	TT	AA	TT	AA	TT	TT	TA	AA	AA	TT	AA	AA	TT	TT	TT	TT	TT	TA
scaffold4332	93783	A	GG	AA	AG	GG	GG	GG	AA	GG	AG	AA	AG	GG	AA	AA	GG	GG	AA	GG	AA	AA	AA	AA	AA	AG	AA	AA	GG	GG	AA	AA	GG	AA	GG	AA	AA	AG	GG	GG	AA	GG	GG	AA	AA	AA	AA	AA	AG
scaffold4332	132976	A	TT	AA	AT	TT	TT	TT	AA	TT	AT	AA	AT	TT	AA	AA	TT	TT	AA	--	AA	AA	AA	AA	AA	AT	AA	AA	TT	TT	AA	AA	TT	AA	TT	AA	AA	AT	TT	TT	AA	TT	TT	AA	AA	AA	AA	AA	AT
scaffold4332	133129	A	GG	AA	AG	GG	GG	GG	AA	GG	AG	AA	AG	GG	AA	AA	GG	GG	AA	--	AA	AA	--	AA	AA	AG	AA	AA	GG	GG	AA	AA	GG	AA	GG	--	AA	AG	GG	GG	AA	GG	GG	AA	AA	AA	AA	AA	--
scaffold8175	65774	A	AA	GG	AG	AA	GG	AA	AA	AA	GG	GG	AA	AA	AA	GG	GG	GG	GG	GG	GG	GG	GG	GG	GG	AA	GG	GG	AA	AA	GG	GG	GG	GG	AA	GG	GG	GG	AA	AG	GG	AA	AA	AA	AA	AG	AA	GG	AG
scaffold8175	65753	G	GG	AA	GA	GG	AA	GG	GG	GG	AA	AA	GG	GG	GG	AA	AA	AA	AA	AA	AA	AA	AA	AA	AA	GG	AA	AA	GG	GG	AA	AA	AA	AA	GG	AA	AA	AA	GG	GA	AA	GG	GG	GG	GG	GA	GG	AA	GA
scaffold2301	747641	A	AA	GG	AG	AA	AA	AA	AA	--	GG	GG	AA	AA	AA	GG	GG	GG	GG	GG	--	GG	AA	GG	GG	AA	GG	GG	AA	AA	GG	GG	GG	GG	AA	AG	GG	GG	AA	AG	AG	AA	AA	AA	AA	AG	AA	GG	AG
scaffold10553	58625	A	AA	TT	AT	AA	TT	AA	AA	AA	TT	TT	AA	AA	AA	AA	TT	AA	TT	TT	TT	TT	TT	TT	TT	AA	TT	TT	AA	AA	TT	TT	TT	AA	AA	AT	AA	TT	AA	--	TT	AA	AA	AA	AA	AA	AA	TT	AT
scaffold12728	13569	G	GG	AA	GA	GG	AA	GG	GG	--	AA	AA	GG	--	GG	GG	AA	GG	AA	AA	AA	--	AA	AA	AA	GG	AA	AA	GG	GG	AA	AA	AA	GG	GG	GA	GG	AA	--	GA	AA	GG	GG	GG	GG	GG	GG	AA	GA
scaffold10553	171484	A	AA	TT	AT	AA	TT	AA	AA	AA	TT	TT	AA	AA	AA	AA	TT	AA	TT	TT	--	TT	TT	TT	TT	AA	TT	TT	AA	AA	TT	TT	TT	AA	AA	TT	AA	TT	AA	AT	TT	AA	AA	AA	AA	AA	AA	TT	AT
scaffold12728	16101	A	AA	CC	AC	AA	CC	AA	AA	AA	CC	CC	AA	AA	AA	AA	CC	AA	CC	CC	CC	CC	CC	CC	CC	AA	CC	CC	AA	AA	CC	CC	CC	AA	AA	AC	AA	CC	AA	AC	CC	AA	AA	AA	AA	AA	AA	CC	AC
scaffold12728	25169	G	GG	AA	GA	GG	AA	GG	GG	GG	AA	AA	GG	GG	GG	GG	AA	GG	AA	AA	AA	AA	AA	AA	AA	GG	AA	AA	GG	GG	AA	AA	AA	GG	GG	GA	GG	AA	GG	GA	AA	GG	GG	GG	GG	GG	GG	AA	GA
scaffold12728	25168	A	AA	GG	AG	AA	GG	AA	AA	AA	GG	GG	AA	AA	AA	AA	GG	AA	GG	GG	GG	GG	GG	GG	GG	AA	GG	GG	AA	AA	GG	GG	GG	AA	AA	AG	AA	GG	AA	AG	GG	AA	AA	AA	AA	AA	AA	GG	AG
scaffold2847	34873	A	AA	GG	AG	AA	AA	AA	AA	AA	GG	GG	AA	AA	AA	AA	GG	AA	GG	GG	GG	GG	GG	GG	GG	AA	GG	GG	AA	AA	GG	GG	GG	GG	AA	AG	AA	GG	AA	AG	GG	AA	AA	AA	AA	AA	AA	AA	AG
scaffold2847	40139	C	CC	AA	CA	CC	CC	CC	CC	CC	AA	AA	CC	CC	CC	CC	AA	CC	AA	AA	AA	AA	AA	AA	AA	CC	AA	AA	CC	CC	AA	AA	AA	AA	CC	AA	CC	AA	CC	CA	AA	CC	CC	CC	CC	CC	CC	CC	CA
scaffold2847	71773	T	TT	AA	TA	TT	TT	TT	TT	--	AA	AA	TT	TT	TT	TT	AA	TT	AA	AA	AA	AA	AA	AA	AA	TT	AA	AA	TT	TT	AA	AA	AA	AA	TT	TA	TT	AA	TT	AA	AA	TT	TT	TT	TT	TT	TT	TT	TA
scaffold24905	101814	G	GG	AA	GA	GG	GG	GG	GG	GG	AA	AA	GG	GG	GG	GG	AA	GG	AA	AA	AA	AA	AA	AA	AA	GG	AA	AA	GG	GG	AA	AA	AA	AA	GG	GA	GG	AA	GG	GA	AA	GG	GG	GG	GG	GG	GG	GG	GA
scaffold24905	34751	C	CC	TT	CT	CC	CC	CC	CC	CC	TT	TT	CC	CC	CC	CC	TT	CC	TT	TT	TT	TT	TT	TT	TT	CC	TT	TT	CC	--	TT	TT	TT	TT	CC	CT	--	TT	CC	CT	TT	CC	CC	CC	CC	CC	CC	CC	CT
scaffold21202	60155	C	CC	AA	CA	CC	CC	CC	CC	CC	AA	AA	CC	CC	CC	CC	AA	CC	AA	AA	AA	AA	AA	AA	AA	CC	AA	AA	CC	CC	AA	AA	AA	AA	CC	CA	--	AA	CC	CA	AA	CC	CC	CC	CC	CC	CC	CC	CA
scaffold21202	120772	C	CC	TT	CT	CC	CC	CC	CC	CC	TT	TT	CC	CC	CC	CC	TT	CC	TT	TT	TT	TT	TT	TT	TT	CC	TT	TT	CC	CC	TT	TT	TT	TT	CC	CT	CC	TT	CC	CT	TT	CC	CC	CC	CC	CC	CC	CC	CT
scaffold21202	59952	T	TT	CC	TC	TT	TT	TT	TT	TT	CC	CC	TT	TT	TT	TT	CC	TT	CC	CC	CC	CC	CC	CC	CC	TT	CC	CC	TT	TT	CC	CC	CC	CC	TT	TC	--	CC	TT	TC	CC	TT	TT	TT	TT	TT	TT	TT	TC
scaffold21202	60017	T	TT	CC	TC	TT	TT	TT	TT	TT	CC	CC	TT	TT	TT	TT	CC	TT	CC	CC	CC	CC	CC	CC	CC	TT	CC	CC	TT	TT	CC	CC	CC	CC	TT	TC	--	CC	TT	TC	CC	TT	TT	TT	TT	TT	TT	TT	TC
scaffold21202	59903	G	GG	AA	GA	GG	GG	GG	GG	GG	AA	AA	GG	GG	GG	GG	AA	GG	AA	AA	AA	AA	AA	AA	AA	GG	AA	AA	GG	GG	AA	AA	AA	AA	GG	GA	--	AA	GG	GA	AA	GG	GG	GG	GG	GG	GG	GG	GA
scaffold2847	32805	T	TT	CC	TC	--	--	TT	TT	--	CC	--	TT	TT	TT	TT	CC	TT	--	CC	--	CC	CC	CC	CC	TT	CC	CC	TT	TT	CC	CC	CC	CC	--	TC	TT	CC	TT	TC	CC	TT	TT	--	TT	TT	TT	TT	TC
scaffold2847	34897	G	GG	AA	GA	GG	GG	GG	GG	GG	AA	AA	GG	GG	GG	GG	AA	GG	AA	AA	AA	AA	AA	AA	AA	GG	AA	AA	GG	GG	AA	AA	AA	AA	GG	GA	GG	AA	GG	GA	AA	GG	GG	GG	GG	GG	GG	GG	GA
scaffold2847	87234	C	CC	TT	CT	CC	CC	CC	CC	CC	TT	--	CC	--	CC	CC	TT	CC	TT	TT	TT	TT	TT	TT	TT	CC	TT	TT	CC	CC	TT	TT	TT	TT	CC	--	CC	TT	CC	CT	TT	CC	CC	CC	CC	CC	CC	CC	CT
scaffold2847	35007	C	CC	TT	CT	CC	CC	CC	CC	CC	TT	TT	CC	CC	CC	CC	TT	CC	TT	TT	TT	TT	TT	TT	TT	CC	TT	TT	CC	CC	TT	TT	TT	TT	CC	CT	CC	TT	CC	CT	TT	CC	CC	CC	CC	CC	CC	CC	CT
scaffold4074	48423	T	TT	CC	TC	TT	CC	TT	TT	TT	CC	CC	TT	TT	TT	TT	CC	TT	CC	CC	CC	CC	CC	CC	CC	TT	CC	CC	TT	TT	CC	CC	CC	CC	TT	TC	TT	CC	TT	TC	CC	TT	TT	TT	TT	TT	TT	CC	TC
scaffold4074	48416	G	GG	AA	GA	GG	AA	GG	GG	GG	AA	AA	GG	GG	GG	GG	AA	GG	AA	AA	AA	AA	AA	AA	AA	GG	AA	AA	GG	GG	AA	AA	AA	AA	GG	GA	GG	AA	GG	GA	AA	GG	GG	GG	GG	GG	GG	AA	GA
scaffold4074	48218	C	CC	TT	CT	CC	TT	CC	CC	CC	TT	TT	CC	CC	CC	CC	TT	CC	TT	TT	TT	TT	TT	TT	TT	CC	TT	TT	CC	CC	TT	TT	TT	TT	CC	CT	CC	TT	CC	CT	TT	CC	CC	CC	CC	CC	CC	TT	CT
scaffold4074	48226	T	TT	CC	TC	TT	CC	TT	TT	TT	CC	CC	TT	TT	TT	TT	CC	TT	CC	CC	CC	CC	CC	CC	CC	TT	CC	CC	TT	TT	CC	CC	CC	CC	TT	TC	TT	CC	TT	TC	CC	TT	TT	TT	TT	TT	TT	CC	TC
scaffold4074	48315	A	AA	GG	AG	AA	GG	AA	AA	AA	GG	GG	AA	AA	AA	AA	GG	AA	GG	GG	GG	GG	GG	GG	GG	AA	GG	GG	AA	AA	GG	GG	GG	GG	AA	AG	AA	GG	AA	AG	GG	AA	AA	AA	AA	AA	AA	GG	AG
scaffold51946	2003	T	TT	CC	TC	TT	CC	TT	TT	--	CC	CC	TT	TT	--	TT	CC	--	CC	CC	CC	CC	CC	CC	CC	TT	CC	CC	--	TT	CC	CC	CC	CC	TT	CC	--	CC	TT	--	CC	TT	TT	TT	TT	TT	TT	--	TC
scaffold756	494868	G	AA	GG	--	AA	--	AA	AA	--	AA	--	--	--	--	AA	GG	AA	--	GG	--	GG	GG	GG	GG	AA	GG	AA	AA	AA	GG	GG	GG	AA	AA	--	AA	--	AA	AA	GG	AA	AA	AA	AA	AA	AA	GG	AA
scaffold756	574495	G	TT	GG	--	TT	GG	TT	TT	--	TT	TT	TT	--	TT	TT	GG	TT	GG	GG	GG	GG	GG	GG	GG	TT	GG	TT	TT	TT	GG	GG	GG	TT	TT	TT	TT	TT	TT	TT	GG	TT	TT	TT	TT	TT	TT	GG	TT
scaffold756	574327	C	TT	CC	--	TT	CC	TT	TT	--	TT	TT	TT	--	TT	TT	CC	TT	CC	CC	CC	CC	CC	CC	CC	TT	CC	TT	TT	TT	CC	CC	CC	TT	TT	TT	TT	TT	TT	TT	CC	TT	TT	TT	TT	TT	TT	CC	TT
scaffold756	492835	T	CC	TT	CC	CC	TT	CC	CC	CC	CC	CC	CC	CC	CC	CC	TT	CC	TT	TT	TT	TT	TT	TT	TT	CC	TT	CC	CC	CC	TT	TT	TT	CC	CC	CC	CC	CC	CC	CC	TT	CC	CC	CC	CC	CC	CC	TT	CC
scaffold8077	11578	A	GG	AA	AG	GG	AA	GG	GG	GG	GG	GG	GG	GG	GG	GG	AA	GG	AA	AA	AA	AA	AA	AA	AA	GG	AA	GG	GG	GG	AA	AA	AA	GG	GG	GG	GG	GG	GG	GG	AA	GG	GG	GG	GG	GG	GG	AA	GG
scaffold756	575152	A	GG	AA	--	GG	AA	GG	GG	GG	GG	GG	GG	GG	GG	GG	AA	GG	AA	AA	AA	AA	AA	AA	AA	GG	AA	GG	GG	GG	AA	AA	AA	GG	GG	GG	GG	GG	GG	GG	AA	GG	GG	GG	GG	GG	GG	AA	GG
scaffold756	575105	A	GG	AA	--	GG	AA	GG	GG	GG	GG	GG	GG	GG	GG	GG	AA	GG	AA	AA	AA	AA	AA	AA	AA	GG	AA	GG	GG	GG	AA	AA	AA	GG	GG	GG	GG	GG	GG	GG	AA	GG	GG	GG	GG	GG	GG	AA	GG
scaffold1971	64796	A	CC	AA	AC	AC	CC	AA	AC	--	CC	--	CC	CC	CC	CC	--	CC	AA	CC	AA	CC	AA	AA	AC	AC	CC	AC	AA	AA	CC	AC	AA	CC	AA	AA	AA	AA	AA	CC	AA	AA	CC	CC	CC	CC	AC	CC	CC
scaffold1971	64763	C	GG	CC	CG	CG	CC	CC	CG	--	GG	--	GG	GG	GG	GG	--	GG	CC	GG	CC	GG	CC	CC	CG	CG	GG	CG	CC	CC	GG	CG	CC	GG	CC	CC	CC	CC	CC	GG	CC	CC	GG	GG	GG	GG	CG	CC	GG
scaffold1971	67797	T	CC	TT	TC	TC	TT	TT	TC	CC	CC	CC	CC	CC	CC	CC	CC	CC	TT	CC	TT	CC	TT	TT	TC	TC	CC	TC	TT	TT	CC	TC	TT	CC	TT	TT	TT	TT	TT	CC	TT	TT	CC	CC	CC	CC	TC	TT	CC
scaffold1971	67974	G	AA	GG	GA	GA	GG	GG	GA	AA	AA	AA	AA	AA	AA	AA	AA	AA	GG	AA	GG	AA	GG	GG	GA	GA	AA	GA	GG	GG	AA	GA	GG	AA	GG	GG	GG	GG	GG	AA	GG	GG	AA	AA	AA	AA	GA	GG	AA
scaffold6781	22741	T	CC	TT	TC	TC	TT	TT	TC	CC	CC	CC	CC	CC	CC	CC	CC	CC	TT	CC	TT	CC	TT	TT	TC	TC	CC	--	TT	TT	CC	TC	TT	CC	TT	TT	TT	TT	TT	CC	TT	TT	CC	CC	CC	CC	TC	TT	CC
scaffold6781	57773	G	TT	GG	GT	GT	GG	GG	GT	TT	TT	TT	TT	TT	TT	TT	TT	TT	GG	TT	GG	TT	GG	GG	GT	GG	TT	GT	GG	GG	TT	GT	GG	TT	GG	GG	GG	GG	GG	TT	GG	GG	TT	TT	TT	TT	GT	GG	TT
scaffold18063	37858	A	GG	AA	AG	AG	AA	AA	AG	GG	GG	GG	GG	GG	GG	GG	GG	GG	AA	GG	AA	GG	AA	AA	AG	AG	GG	AG	AA	AA	GG	AA	AA	GG	AA	AA	AA	AA	AA	GG	AA	AA	GG	GG	GG	GG	AG	AA	GG
scaffold11961	49940	T	CC	TT	TC	TC	TT	TT	TC	CC	CC	CC	CC	CC	CC	CC	CC	CC	TT	CC	TT	CC	TT	TT	TC	TC	CC	TC	TT	TT	CC	TT	TT	CC	TT	TT	TT	TT	TT	CC	TT	TT	CC	CC	CC	CC	TC	TT	CC
scaffold5188	45617	T	AA	TT	--	TA	--	--	TA	AA	AA	--	AA	--	AA	AA	AA	AA	--	AA	TT	AA	TT	TT	TA	TA	--	TA	TT	TT	AA	TA	TT	AA	TT	TT	TT	TT	TT	AA	TT	TT	AA	--	AA	AA	TA	TT	AA
scaffold5459	79866	C	GG	CC	CG	--	CC	CC	CG	GG	GG	GG	GG	GG	GG	GG	GG	GG	CC	GG	CC	GG	CC	CC	CG	CC	GG	CG	CC	CC	GG	CC	CC	GG	CC	CC	CC	CC	CC	GG	CC	CC	--	GG	GG	GG	CG	CC	GG
scaffold7658	3529	A	TT	AA	AT	AA	AA	AA	AT	--	TT	--	TT	--	TT	TT	TT	TT	AA	TT	--	TT	AA	AA	AT	AT	TT	AT	AA	AA	TT	AA	AA	TT	AA	AA	AA	AA	AA	TT	AA	AA	TT	TT	TT	TT	AT	AA	TT
scaffold5026	49589	G	AA	GG	GA	GA	GG	GG	GA	AA	AA	AA	AA	AA	AA	AA	AA	AA	GG	AA	GG	AA	GG	GG	GA	GA	AA	GA	GG	GG	AA	GA	GG	AA	GG	GG	GG	GG	GG	AA	GG	GG	AA	AA	AA	AA	GA	GG	AA
scaffold5026	61726	C	AA	CC	CA	CA	CC	CC	CA	AA	AA	AA	AA	AA	AA	AA	AA	AA	CC	AA	CC	AA	CC	CC	CA	CA	AA	CA	CC	CC	AA	CA	CC	AA	CC	CC	CC	CC	CC	AA	CC	CC	AA	AA	AA	AA	CA	CC	AA
scaffold5026	49612	G	AA	GG	GA	GA	GG	GG	GA	AA	AA	AA	AA	AA	AA	AA	AA	AA	GG	AA	GG	AA	GG	GG	GA	GA	AA	GA	GG	GG	AA	GA	GG	AA	GG	GG	GG	GG	GG	AA	GG	GG	AA	AA	AA	AA	GA	GG	AA
scaffold5026	80568	G	AA	GG	GA	GA	GG	GG	GA	--	AA	AA	AA	AA	AA	AA	AA	AA	GG	--	GG	AA	GG	GG	GA	GG	AA	GA	GG	GG	AA	GA	GG	AA	GG	GG	GG	GG	GG	AA	GG	GG	AA	AA	AA	AA	GA	GG	AA
scaffold5026	207741	C	TT	CC	CT	--	--	CC	CT	TT	TT	TT	--	TT	TT	TT	TT	TT	CC	TT	--	TT	CC	CC	--	CC	TT	CT	CC	CC	TT	CT	CC	TT	CC	CC	CC	--	CC	TT	CC	CC	TT	TT	TT	TT	CT	CC	TT
scaffold2515	137951	T	GG	TT	TG	TG	TT	TT	TG	GG	GG	GG	GG	--	GG	GG	GG	GG	TT	GG	TT	GG	TT	TT	TG	TT	GG	TG	TT	TT	GG	TT	TT	GG	TT	TT	TT	TT	TT	GG	TT	TT	GG	GG	GG	GG	TG	TT	GG
scaffold5026	207742	T	CC	TT	TC	--	--	TT	TC	CC	CC	CC	--	CC	CC	CC	CC	CC	TT	CC	--	CC	TT	TT	--	TT	CC	TC	TT	TT	CC	TC	TT	CC	TT	TT	TT	--	TT	CC	TT	TT	CC	CC	CC	CC	TC	TT	CC
scaffold1971	64958	C	TT	CC	CT	CT	CC	CC	CT	--	TT	--	TT	TT	TT	TT	--	TT	CC	TT	CC	TT	CC	CC	CT	CT	TT	CT	CC	CC	TT	CT	CC	TT	CC	CC	CC	CC	CC	TT	CC	CC	TT	TT	TT	TT	CT	CC	TT
scaffold658	185214	C	TT	CC	CT	CT	CC	CC	CT	TT	TT	TT	TT	TT	TT	TT	TT	TT	CC	TT	CC	TT	CC	CC	CT	CT	TT	CT	CC	CC	TT	CT	CC	TT	CC	CC	CC	CC	CC	TT	CC	CC	TT	TT	TT	TT	CT	CC	TT
scaffold1971	102506	G	AA	GG	GA	GA	GG	GG	GA	AA	AA	AA	AA	AA	AA	AA	AA	AA	GG	AA	GG	AA	GG	GG	GA	GG	AA	GA	GG	GG	AA	--	GG	AA	GG	GG	GG	GG	GG	AA	GG	GG	AA	AA	AA	AA	GA	GG	AA
scaffold752	212137	A	CC	AA	--	AC	AA	AA	AC	AC	CC	CC	CC	CC	CC	CC	CC	CC	AA	--	AA	CC	AA	AA	AC	AC	CC	AC	AA	AA	CC	AC	--	CC	AA	AA	AA	AA	AA	CC	AA	AA	CC	--	CC	CC	AC	AA	CC
scaffold179	397704	C	AA	CC	CA	CA	CC	CC	CA	AA	AA	AA	AA	AA	AA	AA	AA	AA	CC	AA	CC	AA	CC	CC	CA	CA	AA	CA	CC	CC	AA	CA	CC	AA	CC	CC	CC	CC	CC	AA	CC	CC	AA	AA	AA	AA	CA	CC	AA
scaffold179	397655	A	GG	AA	AG	AG	AA	AA	AG	GG	GG	GG	GG	GG	GG	GG	GG	GG	AA	GG	AA	GG	AA	AA	AG	AG	GG	AG	AA	AA	GG	AG	AA	GG	AA	AA	AA	AA	AA	GG	AA	AA	GG	GG	GG	GG	AG	AA	GG
scaffold17075	140135	G	AA	GG	GA	GA	GG	GG	GA	--	AA	AA	AA	AA	AA	AA	AA	AA	GG	AA	GG	AA	GG	GG	GA	GA	AA	GA	GG	GG	AA	GA	GG	AA	GG	GG	GG	GG	GG	AA	GG	GG	AA	AA	AA	AA	GA	GG	AA
scaffold17075	166228	T	CC	TT	TC	TC	TT	TT	TC	CC	CC	CC	CC	CC	CC	--	CC	CC	TT	CC	TT	CC	TT	TT	TC	TT	CC	TC	TT	TT	CC	TC	TT	CC	TT	TT	TT	TT	TT	CC	TT	TT	CC	CC	CC	CC	TC	TT	CC
scaffold179	219654	A	GG	AA	AG	AG	AA	AA	AG	GG	GG	GG	GG	--	GG	GG	GG	GG	AA	GG	AA	GG	AA	AA	AG	--	GG	AG	AA	AA	GG	AG	AA	GG	AA	AA	AA	AA	AA	GG	AA	AA	GG	GG	GG	GG	AG	AA	GG
scaffold752	95135	C	TT	CC	CT	CT	CC	CC	CT	TT	TT	TT	TT	TT	TT	TT	TT	TT	CC	TT	CC	TT	CC	CC	CT	CT	TT	CT	CC	CC	TT	CT	CC	TT	CC	CC	CC	CC	CC	TT	CC	CC	TT	TT	TT	TT	CT	CC	TT
scaffold179	397753	G	TT	GG	GT	GT	GG	GG	GT	TT	TT	TT	TT	TT	TT	TT	TT	TT	GG	TT	GG	TT	GG	GG	GT	GT	TT	GT	GG	GG	TT	GT	GG	TT	GG	GG	GG	GG	GG	TT	GG	GG	TT	TT	TT	TT	GT	GG	TT
scaffold179	219874	T	CC	TT	TC	TC	TT	TT	TC	CC	CC	CC	CC	--	CC	CC	CC	CC	TT	CC	TT	CC	TT	TT	TC	--	CC	TC	TT	TT	CC	TC	TT	CC	TT	TT	TT	TT	TT	CC	TT	TT	CC	CC	CC	CC	TC	TT	CC
scaffold17075	155822	A	GG	AA	AG	AG	AA	AA	AG	GG	GG	GG	GG	GG	GG	GG	GG	GG	AA	GG	AA	GG	AA	AA	AG	--	GG	AG	AA	AA	GG	AG	AA	GG	AA	AA	AA	AA	AA	GG	AA	AA	GG	GG	GG	GG	AG	AA	GG
scaffold179	397840	A	GG	AA	AG	AG	AA	AA	AG	GG	GG	GG	GG	GG	GG	GG	GG	GG	AA	GG	AA	GG	AA	AA	AG	AG	GG	AG	AA	AA	GG	AG	AA	GG	AA	AA	AA	AA	AA	GG	AA	AA	GG	GG	GG	GG	AG	AA	GG
scaffold17075	156015	C	TT	CC	CT	CT	CC	CC	CT	TT	TT	TT	TT	TT	TT	TT	TT	TT	CC	TT	CC	TT	CC	CC	CT	--	TT	CT	CC	CC	TT	CT	CC	TT	CC	CC	CC	CC	CC	TT	CC	CC	TT	TT	TT	TT	CT	CC	TT
scaffold13134	7821	C	TT	CC	CT	CT	--	CC	CT	TT	TT	--	TT	--	TT	--	TT	--	CC	TT	CC	TT	CC	CC	CT	CC	TT	CT	CC	CC	TT	CT	CC	TT	CC	CC	CC	CC	CC	TT	CC	CC	TT	TT	TT	TT	CT	CC	TT
scaffold1423	55843	T	AA	TT	TA	TA	TT	TT	TA	AA	AA	AA	AA	AA	AA	AA	AA	AA	TT	AA	TT	AA	--	TT	TA	TA	AA	TA	TT	TT	AA	TA	TT	AA	TT	TT	TT	TT	TT	AA	TT	TT	AA	AA	AA	AA	TA	TT	AA
scaffold10438	15818	G	CC	GG	GC	GC	GG	GG	GC	--	CC	CC	CC	CC	CC	CC	CC	CC	GG	CC	GG	--	GG	GG	GC	GC	CC	GC	GG	GG	CC	GC	GG	CC	GG	GG	GG	GG	GG	CC	GG	GG	CC	CC	CC	CC	GC	GG	CC
scaffold3980	4192	T	CC	TT	TC	TC	TT	TT	TC	--	CC	CC	CC	CC	CC	CC	CC	CC	TT	CC	TT	CC	TT	TT	TC	TC	CC	TC	TT	TT	CC	TC	TT	CC	TT	TT	TT	TT	TT	CC	TT	TT	CC	CC	CC	CC	TC	TT	CC
scaffold16811	40846	T	CC	TT	TC	TC	TT	TT	TC	CC	CC	CC	CC	CC	CC	CC	CC	CC	TT	CC	TT	CC	TT	TT	TC	TC	CC	TC	TT	TT	CC	TC	TT	CC	TT	TT	TT	TT	TT	CC	TT	TT	CC	CC	CC	CC	TC	TT	CC
scaffold3980	205253	G	AA	GG	GA	GA	GG	GG	GA	AA	AA	AA	AA	AA	AA	AA	AA	AA	GG	AA	GG	AA	GG	GG	GA	GA	AA	GA	GG	GG	AA	GA	GG	AA	GG	GG	GG	GG	GG	AA	GG	GG	AA	AA	AA	AA	GA	GG	AA
scaffold11810	102164	C	AA	CC	CA	CA	CC	CC	CA	AA	AA	AA	AA	AA	--	AA	AA	--	CC	--	CC	AA	CC	CC	CA	CC	--	CA	CC	CC	AA	CA	CC	AA	CC	CC	CC	CC	CC	AA	CC	CC	AA	--	AA	AA	CA	CC	AA
scaffold10338	61093	G	AA	GG	GA	GA	GG	GG	GA	AA	AA	AA	AA	AA	AA	AA	AA	--	GG	AA	GG	AA	GG	GG	GA	GA	AA	GA	GG	GG	AA	GA	GG	AA	GG	GG	GG	GG	GG	AA	GG	GG	AA	AA	AA	AA	GA	GG	AA
scaffold10338	12580	G	AA	GG	GA	GA	GG	GG	GA	AA	AA	AA	AA	AA	AA	AA	AA	AA	GG	AA	GG	AA	GG	GG	GA	GA	AA	GA	GG	GG	AA	GA	GG	AA	GG	GG	GG	GG	GG	AA	GG	GG	AA	AA	AA	AA	GA	GG	AA
scaffold10338	12532	G	TT	GG	GT	GT	GG	GG	GT	TT	TT	TT	TT	TT	TT	TT	TT	TT	GG	TT	GG	TT	GG	GG	GT	GT	TT	GT	GG	GG	TT	GT	GG	TT	GG	GG	GG	GG	GG	TT	GG	GG	TT	TT	TT	TT	GT	GG	TT
scaffold10338	12787	G	AA	GG	GA	GA	GG	GG	GA	AA	AA	AA	AA	AA	AA	AA	AA	AA	GG	AA	GG	AA	GG	GG	GA	GA	AA	GA	GG	GG	AA	GA	GG	AA	GG	GG	GG	GG	GG	AA	GG	GG	AA	AA	AA	AA	GA	GG	AA
scaffold11810	92780	C	TT	CC	CT	CT	CC	CC	CT	--	TT	TT	TT	TT	TT	TT	TT	TT	CC	TT	CC	TT	CC	CC	CT	CT	TT	CT	CC	CC	TT	CT	CC	TT	CC	CC	CC	CC	CC	TT	CC	CC	TT	TT	TT	TT	CT	CC	TT
scaffold3980	57128	G	CC	GG	GC	GC	GG	GG	GC	CC	CC	CC	CC	CC	CC	CC	CC	CC	GG	CC	GG	CC	GG	GG	GC	--	CC	GC	GG	GG	CC	GC	GG	CC	GG	GG	GG	GG	GG	CC	GG	GG	CC	CC	CC	CC	GC	GG	CC
scaffold3980	102168	T	AA	TT	TA	TA	TT	TT	--	--	AA	--	AA	AA	AA	AA	AA	--	TT	--	--	AA	TT	--	TA	--	AA	TA	TT	--	AA	TA	--	AA	--	TT	--	TT	TT	AA	TT	TT	AA	AA	AA	AA	TA	TT	AA
scaffold11462	109451	G	AA	GG	GA	GA	GG	GG	GA	--	AA	--	AA	--	--	AA	--	AA	GG	AA	GG	--	GG	GG	GA	GA	AA	--	GG	GG	AA	GG	GG	AA	GG	GG	GG	GG	GG	AA	GG	GG	--	AA	AA	AA	GA	GG	AA
scaffold11462	109338	T	CC	TT	TC	TC	TT	TT	TC	--	CC	--	CC	--	--	CC	--	CC	TT	CC	TT	--	TT	TT	TC	TC	CC	--	TT	TT	CC	TT	TT	CC	TT	TT	TT	TT	TT	CC	TT	TT	--	CC	CC	CC	TC	TT	CC
scaffold5459	79717	C	TT	CC	CT	CC	CC	CC	CT	TT	TT	TT	TT	TT	TT	TT	TT	TT	CC	TT	CC	TT	CC	CC	CT	CC	TT	CT	CC	CC	TT	CC	CC	TT	CC	CC	CC	CC	CC	TT	CC	CC	--	TT	TT	TT	CT	CC	TT
scaffold11462	95732	C	TT	CC	--	CT	CC	CC	CT	TT	TT	TT	TT	TT	TT	TT	TT	TT	CC	TT	CC	TT	CC	CC	CT	CT	TT	CT	CC	CC	TT	CC	CC	TT	CC	CC	CC	CC	CC	TT	CC	CC	TT	TT	TT	TT	CT	CC	TT
scaffold32	14327	T	CC	TT	TC	TC	TT	TT	TC	CC	CC	CC	CC	CC	CC	CC	CC	CC	TT	CC	TT	CC	TT	TT	TC	TC	CC	TC	TT	TT	CC	TT	TT	CC	TT	TT	TT	TT	TT	CC	TT	TT	CC	CC	CC	CC	TC	TT	CC
scaffold22686	30182	G	AA	GG	GA	GA	GG	GG	GA	AA	AA	AA	AA	AA	AA	AA	AA	AA	GG	AA	GG	AA	GG	GG	GA	GG	AA	GA	GG	GG	AA	GG	GG	AA	GG	GG	GG	GG	GG	AA	GG	GG	AA	AA	AA	AA	GA	GG	AA
scaffold15683	43548	C	TT	CC	CT	CT	CC	CC	CT	TT	TT	TT	TT	TT	TT	TT	TT	TT	CC	TT	CC	TT	CC	CC	CT	CT	TT	CT	CC	CC	TT	CC	CC	TT	CC	CC	CC	CC	CC	TT	CC	CC	TT	TT	TT	TT	CT	CC	TT
scaffold2887	94030	G	AA	GG	GA	GA	GG	GG	GA	AA	AA	AA	AA	AA	AA	AA	AA	AA	GG	AA	GG	AA	GG	GG	GA	GA	AA	GA	GG	GG	AA	GG	GG	AA	GG	GG	GG	GG	GG	AA	GG	GG	AA	AA	AA	AA	GA	GG	AA
scaffold4030	154185	A	CC	AA	AC	AC	AA	AA	AC	CC	CC	CC	CC	CC	CC	CC	CC	CC	AA	CC	AA	CC	AA	AA	AC	--	CC	AC	AA	AA	CC	AC	AA	CC	AA	AA	AA	AA	AA	CC	AA	AA	CC	CC	CC	CC	AC	AA	CC
scaffold2586	146667	A	GG	AA	AG	AG	AA	AA	AG	GG	GG	GG	GG	GG	GG	GG	GG	GG	AA	GG	AA	GG	AA	AA	AG	--	GG	AG	AA	AA	GG	AG	AA	GG	AA	AA	AA	AA	AA	GG	AA	AA	GG	GG	GG	GG	AG	AA	GG
scaffold2586	18395	C	GG	CC	CG	CG	CC	CC	CG	GG	GG	GG	GG	GG	GG	GG	GG	GG	CC	GG	CC	GG	--	CC	CG	CC	GG	CG	CC	CC	GG	CG	CC	GG	CC	CC	CC	CC	CC	GG	CC	CC	GG	GG	GG	GG	CG	CC	GG
scaffold2586	166579	G	TT	GG	GT	GT	GG	GG	GT	--	TT	--	--	TT	--	TT	TT	--	GG	TT	GG	--	GG	--	GT	GT	TT	GT	GG	GG	TT	GT	GG	TT	GG	GG	GG	GG	GG	TT	GG	GG	TT	TT	TT	TT	GT	GG	TT
scaffold2586	105561	C	TT	CC	CT	CT	CC	CC	CT	TT	TT	TT	TT	TT	TT	TT	TT	TT	CC	TT	CC	TT	CC	CC	CT	CC	TT	CT	CC	CC	TT	CT	CC	TT	CC	CC	CC	CC	CC	TT	CC	CC	TT	TT	TT	TT	CT	CC	TT
scaffold7262	27358	G	AA	GG	GA	GA	GG	GG	GA	AA	AA	AA	AA	AA	AA	AA	AA	AA	GG	AA	GG	AA	GG	GG	GA	GG	AA	GA	GG	GG	AA	GA	GG	AA	GG	GG	GG	GG	GG	AA	GG	GG	AA	AA	AA	AA	GA	GG	AA
scaffold7819	108224	T	CC	TT	TC	TC	TT	TT	TC	CC	CC	--	CC	CC	CC	CC	CC	CC	TT	CC	TT	CC	TT	TT	TC	TC	CC	TC	TT	TT	CC	TC	TT	CC	TT	TT	TT	TT	TT	TT	TT	TT	CC	CC	CC	CC	TC	TT	CC
scaffold1064	366070	A	GG	AA	AG	AG	AA	AA	AG	GG	GG	GG	GG	GG	GG	GG	GG	GG	AA	GG	AA	GG	AA	AA	AG	AG	GG	AG	AA	AA	GG	AG	AA	GG	AA	AA	AA	AA	AA	AA	AA	AA	GG	GG	GG	GG	AG	AA	GG
scaffold6244	118245	C	TT	CC	CT	CT	CC	CC	CT	TT	TT	TT	TT	TT	TT	TT	TT	TT	CC	TT	CC	TT	CC	CC	CT	CC	TT	CT	CC	CC	TT	CT	CC	TT	CC	CC	CC	CC	CC	CC	CC	CC	TT	TT	TT	TT	CT	CC	TT
scaffold6431	145038	A	GG	AA	AG	AG	AA	AA	AG	GG	GG	GG	GG	GG	GG	GG	GG	GG	AA	GG	AA	GG	AA	AA	AG	AG	GG	AG	AA	AA	GG	AG	AA	GG	AA	AA	AA	AA	AA	AA	AA	AA	GG	GG	GG	GG	AG	AA	GG
scaffold1502	4845	C	TT	CC	CT	CT	CC	CC	CT	--	TT	TT	TT	--	TT	TT	TT	TT	CC	TT	CC	TT	CC	CC	CT	CT	TT	CT	CC	CC	TT	CT	CC	TT	CC	CC	CC	CC	CC	CC	CC	CC	TT	TT	TT	TT	CT	CC	TT
scaffold6431	116515	G	TT	GG	GT	GT	GG	GG	GT	TT	TT	TT	TT	TT	TT	TT	TT	TT	GG	TT	GG	TT	GG	GG	GT	GT	TT	GT	GG	GG	TT	GT	GG	TT	GG	GG	GG	GG	GG	GG	GG	GG	TT	TT	TT	TT	GT	GG	TT
scaffold13609	31079	T	AA	TT	TA	TA	TT	TT	TA	AA	AA	AA	AA	AA	AA	AA	AA	AA	TT	AA	TT	AA	TT	TT	TA	TA	AA	TA	TT	TT	AA	TA	TT	AA	TT	TT	TT	TT	TT	TT	TT	TT	AA	AA	AA	AA	TA	TT	AA
scaffold14874	62989	A	TT	AA	AT	AT	AA	AA	AT	TT	TT	TT	TT	TT	TT	TT	TT	TT	AA	TT	AA	TT	AA	AA	TT	AT	TT	AT	AA	AA	TT	AT	AA	TT	AA	AA	AA	AA	AA	AA	AA	AA	TT	TT	TT	TT	AT	AA	TT
scaffold2331	376532	A	GG	AA	AG	AG	AA	AA	AG	GG	GG	GG	GG	GG	GG	GG	GG	GG	AA	GG	AA	GG	AA	AA	AG	AA	GG	AG	AA	AA	GG	AG	AA	GG	AA	AA	AA	AA	AA	AA	AA	AA	GG	GG	GG	GG	AG	AA	GG
scaffold2331	126033	G	AA	GG	GA	GA	GG	GG	GA	AA	AA	AA	AA	AA	AA	AA	AA	AA	GG	AA	GG	AA	--	GG	GA	GA	AA	GA	GG	GG	AA	GA	GG	AA	GG	GG	--	GG	GG	GG	GG	GG	AA	AA	AA	AA	GA	GG	AA
scaffold1050	242972	G	TT	GG	GT	GT	GG	GG	GT	TT	TT	TT	TT	TT	TT	TT	TT	TT	GG	TT	GG	TT	GG	GG	GT	GT	TT	GT	GG	GG	TT	GT	GG	TT	GG	GG	GG	GG	GG	GG	GG	GG	TT	TT	TT	TT	GT	GG	TT
scaffold14874	63029	C	TT	CC	CT	CT	CC	CC	CT	TT	TT	TT	TT	TT	TT	TT	TT	TT	CC	TT	CC	TT	CC	CC	--	CT	TT	CT	CC	CC	TT	CT	CC	TT	CC	CC	CC	CC	CC	CC	CC	CC	TT	TT	TT	TT	CT	CC	TT
scaffold1502	111947	G	TT	GG	GT	GT	--	GG	GT	TT	TT	TT	TT	TT	TT	TT	TT	TT	GG	TT	GG	TT	GG	GG	GT	GG	TT	GT	GG	GG	TT	GT	GG	TT	GG	GG	GG	GG	GG	GG	GG	GG	TT	--	TT	TT	GT	GG	TT
scaffold17828	19277	T	GG	TT	TG	TG	TT	TT	TG	GG	GG	GG	GG	GG	GG	GG	GG	GG	TT	GG	TT	GG	TT	TT	TG	--	GG	TG	TT	TT	GG	TG	TT	GG	TT	TT	TT	TT	TT	TT	TT	TT	GG	GG	GG	GG	TG	TT	GG
scaffold17828	19024	T	CC	TT	TC	TC	TT	TT	TC	CC	CC	CC	CC	CC	CC	CC	CC	CC	TT	CC	TT	CC	TT	TT	TC	--	CC	TC	TT	TT	CC	TC	TT	CC	TT	TT	TT	TT	TT	TT	TT	TT	CC	CC	CC	CC	TC	TT	CC
scaffold3698	25200	G	AA	GG	GA	GA	GG	GG	GA	AA	AA	AA	AA	AA	AA	AA	AA	AA	GG	AA	GG	AA	GG	GG	GA	GA	AA	GA	GG	GG	AA	GA	GG	AA	GG	GG	GG	GG	GG	GG	GG	GG	AA	AA	AA	AA	GA	GG	AA
scaffold6431	76503	G	AA	GG	GA	GA	GG	GG	GA	AA	AA	AA	AA	AA	AA	AA	AA	AA	GG	AA	GG	AA	GG	GG	GA	--	AA	GA	GG	GG	AA	GA	GG	AA	GG	GG	GG	GG	GG	GG	GG	GG	AA	AA	AA	AA	GA	GG	AA
scaffold519	25490	C	TT	CC	CT	CT	CC	CC	CT	TT	TT	TT	TT	TT	TT	TT	TT	TT	CC	TT	CC	TT	CC	CC	CT	CC	TT	CT	CC	CC	TT	CT	CC	TT	CC	CC	CC	CC	CC	CC	CC	CC	TT	TT	TT	TT	CT	CC	TT
scaffold10037	85011	A	CC	AA	AC	AC	AA	AA	AC	CC	CC	CC	CC	CC	CC	CC	CC	CC	AA	CC	--	CC	AA	AA	AC	AC	CC	AC	AA	AA	CC	AC	AA	CC	AA	AA	AA	AA	AA	AA	AA	AA	CC	CC	CC	CC	AC	AA	CC
scaffold10037	78086	T	CC	TT	TC	TC	TT	TT	TC	CC	CC	CC	CC	CC	CC	CC	CC	CC	TT	CC	TT	CC	TT	TT	TC	TC	CC	TC	TT	TT	CC	TC	TT	CC	TT	TT	TT	TT	TT	TT	TT	TT	CC	CC	CC	CC	TC	TT	CC
scaffold1064	366136	C	GG	CC	CG	CG	CC	CC	CG	GG	GG	GG	GG	GG	GG	GG	GG	GG	CC	GG	CC	GG	CC	CC	CG	CG	GG	CG	CC	CC	GG	CG	CC	GG	CC	CC	CC	CC	CC	CC	CC	CC	GG	GG	GG	GG	CG	CC	GG
scaffold519	25455	T	CC	TT	TC	TC	TT	TT	TC	CC	CC	CC	CC	CC	CC	CC	CC	CC	TT	CC	TT	CC	TT	TT	TC	TT	CC	TC	TT	TT	CC	TC	TT	CC	TT	TT	TT	TT	TT	TT	TT	TT	CC	CC	CC	CC	TC	TT	CC
scaffold519	25547	C	TT	CC	CT	CT	CC	CC	CT	TT	TT	TT	TT	TT	TT	TT	TT	TT	CC	TT	CC	TT	CC	CC	CT	CC	TT	CT	CC	CC	TT	CT	CC	TT	CC	CC	CC	CC	CC	CC	CC	CC	TT	TT	TT	TT	CT	CC	TT
scaffold6431	143244	T	CC	TT	TC	TC	TT	TT	TC	CC	CC	CC	CC	CC	CC	CC	CC	CC	TT	CC	--	CC	TT	TT	TC	TC	CC	TC	TT	TT	CC	TC	TT	CC	TT	TT	TT	TT	TT	TT	TT	TT	CC	CC	CC	CC	TC	TT	CC
scaffold6244	95605	C	TT	CC	CT	CT	--	CC	CT	TT	TT	TT	TT	TT	TT	TT	TT	TT	--	TT	CC	TT	--	CC	CT	CC	TT	CT	CC	CC	TT	CT	--	TT	CC	CC	CC	CC	CC	CC	CC	CC	TT	--	TT	TT	CT	CC	TT
scaffold7819	32576	G	AA	GG	GA	GA	GG	GG	GA	AA	AA	AA	AA	AA	AA	AA	AA	AA	GG	AA	--	AA	GG	GG	AA	--	AA	GA	GG	GG	AA	GA	GG	AA	GG	GG	GG	GG	GG	GG	GG	GG	AA	AA	AA	AA	GA	GG	AA
scaffold7262	27448	T	AA	TT	TA	TA	TT	TT	TA	AA	AA	AA	AA	AA	AA	AA	AA	AA	TT	AA	TT	AA	TT	TT	TA	TT	AA	TA	TT	TT	AA	TA	TT	AA	TT	TT	TT	TT	TT	AA	TT	TT	AA	AA	AA	AA	TA	TT	AA
scaffold11308	97645	C	TT	CC	CT	CT	CC	CC	CT	TT	TT	TT	TT	TT	TT	TT	TT	TT	CC	TT	CC	TT	--	CC	CT	CT	TT	CT	CC	CC	TT	CT	CC	TT	CC	CC	CC	CC	CC	TT	CC	CC	TT	TT	TT	TT	CT	CC	TT
scaffold11889	123572	T	CC	TT	TC	TC	TT	TT	TC	CC	CC	CC	CC	CC	CC	CC	CC	CC	TT	CC	TT	CC	TT	TT	TC	TC	CC	TC	TT	TT	CC	TC	TT	CC	TT	TT	TT	TT	TT	CC	TT	--	CC	CC	CC	CC	TC	TT	CC
scaffold4819	57755	C	TT	CC	CT	CT	CC	CC	CT	TT	TT	--	TT	TT	TT	--	TT	TT	CC	TT	CC	TT	CC	CC	CT	CT	TT	--	CC	CC	TT	CT	CC	TT	CC	CC	CC	CC	CC	TT	CC	CC	TT	TT	TT	TT	CT	CC	TT
scaffold7884	91646	T	CC	TT	TC	TC	TT	TT	TC	CC	CC	CC	CC	CC	CC	CC	CC	CC	TT	CC	TT	CC	TT	TT	TC	--	CC	TC	TT	TT	CC	TC	TT	CC	TT	TT	TT	TT	TT	CC	TT	TT	CC	CC	CC	CC	TC	TT	CC
scaffold3431	135914	C	TT	CC	CT	CT	--	CC	CT	--	TT	--	--	--	TT	TT	--	TT	CC	TT	CC	TT	CC	--	CT	--	TT	CT	CC	CC	TT	CT	CC	TT	CC	CC	CC	--	CC	TT	CC	CC	TT	TT	TT	TT	--	CC	TT
scaffold7884	35845	C	TT	CC	CT	CT	CC	CC	CT	TT	TT	TT	TT	TT	TT	TT	TT	--	CC	TT	--	TT	CC	CC	CT	--	TT	CT	CC	CC	TT	CT	CC	TT	CC	CC	CC	CC	CC	TT	CC	CC	TT	TT	TT	--	CT	CC	TT
scaffold7884	91515	T	AA	TT	TA	TA	TT	TT	TA	AA	AA	AA	AA	AA	AA	AA	AA	AA	TT	AA	TT	AA	TT	TT	TA	--	AA	TA	TT	TT	AA	TA	TT	AA	TT	TT	TT	TT	TT	AA	TT	TT	AA	AA	AA	AA	TA	TT	AA
scaffold752	132673	G	TT	GG	GT	GT	GG	GG	GT	TT	TT	TT	TT	TT	TT	TT	TT	TT	GG	TT	GG	TT	GG	GG	GT	GT	TT	GT	GG	GG	TT	GT	GG	TT	GG	GG	GG	GG	GG	TT	GG	GG	TT	TT	TT	TT	GT	GG	TT
scaffold752	257082	T	CC	TT	TC	TC	TT	TT	TC	CC	CC	CC	CC	CC	CC	CC	CC	CC	TT	CC	TT	CC	TT	TT	TC	--	CC	TC	TT	TT	CC	TC	TT	CC	TT	TT	TT	TT	TT	CC	TT	TT	CC	CC	CC	CC	TC	TT	CC
scaffold13134	7955	A	GG	AA	AG	AG	--	AA	AG	GG	GG	--	GG	--	GG	--	GG	--	AA	GG	AA	GG	AA	AA	AG	AA	GG	AG	AA	AA	GG	AG	AA	GG	AA	AA	AA	AA	AA	GG	AA	AA	GG	GG	GG	GG	AG	AA	GG
scaffold18786	1587	C	TT	CC	CT	--	--	CC	CT	--	--	TT	--	TT	TT	TT	TT	TT	--	--	CC	TT	CC	--	TT	CT	--	--	CC	CC	--	CT	CC	TT	CC	CC	CC	CC	CC	TT	CC	CC	TT	--	TT	TT	CT	CC	TT
scaffold22924	7545	T	GG	TT	TG	TG	TT	TT	TG	GG	GG	GG	GG	GG	GG	GG	GG	GG	TT	GG	TT	GG	TT	TT	TG	TT	GG	TG	TT	TT	GG	TG	TT	GG	TT	TT	TT	TT	TT	GG	TT	TT	GG	GG	GG	GG	TG	TT	GG
scaffold11460	64239	C	TT	CC	CT	CT	CC	CC	CT	TT	TT	TT	TT	TT	TT	TT	TT	TT	CC	TT	CC	TT	CC	CC	CT	CT	TT	CT	CC	CC	TT	CT	CC	TT	CC	CC	CC	CC	CC	TT	CC	CC	TT	TT	TT	TT	CT	CC	TT
scaffold2958	103920	C	CC	TT	CT	CT	TT	TT	CT	CC	CC	CC	CC	CC	CC	CC	--	--	TT	--	--	CC	TT	TT	CT	CT	CC	CT	TT	TT	CC	CT	TT	CC	TT	TT	--	TT	TT	CC	TT	TT	CC	CC	CC	CC	CT	TT	CC
scaffold10702	115564	T	AA	TT	TA	TA	TT	TT	TA	AA	AA	AA	AA	AA	AA	AA	AA	AA	TT	AA	TT	AA	TT	TT	TA	TA	AA	TA	TT	TT	AA	TA	TT	AA	TT	TT	TT	TT	TT	AA	TT	TT	AA	AA	AA	AA	TA	TT	AA
scaffold8884	17991	T	CC	TT	TC	TC	TT	TT	TC	CC	CC	CC	CC	CC	CC	CC	CC	CC	TT	CC	TT	CC	TT	TT	--	--	CC	TC	TT	TT	CC	TC	TT	CC	TT	TT	TT	TT	TT	CC	TT	TT	CC	CC	CC	CC	TC	TT	CC
scaffold2449	262245	T	CC	TT	TC	TC	TT	TT	TC	--	CC	CC	CC	--	CC	CC	CC	CC	TT	CC	TT	CC	TT	TT	--	TC	CC	TC	TT	TT	CC	TC	TT	CC	TT	TT	TT	TT	TT	CC	--	TT	CC	CC	CC	CC	TC	TT	CC
scaffold4030	154086	C	TT	CC	CT	CT	CC	CC	CT	TT	TT	TT	TT	TT	TT	TT	TT	TT	CC	TT	CC	TT	CC	CC	CT	--	TT	CT	CC	CC	TT	CT	CC	TT	CC	CC	CC	CC	CC	TT	CC	CC	TT	TT	TT	TT	CT	CC	TT
scaffold2759	219469	A	GG	AA	AG	AG	AA	AA	AG	GG	GG	GG	GG	GG	GG	GG	GG	GG	AA	GG	AA	GG	AA	AA	AG	--	GG	AG	AA	AA	GG	AG	AA	GG	AA	AA	AA	AA	AA	GG	AA	AA	GG	GG	GG	GG	AG	AA	GG
scaffold752	211187	T	CC	TT	TC	TC	TT	TT	TC	CC	CC	CC	CC	CC	CC	CC	CC	CC	TT	CC	TT	CC	TT	TT	TC	TT	CC	TC	TT	TT	CC	TC	TT	CC	TT	TT	TT	TT	TT	CC	TT	TT	CC	CC	CC	CC	TC	TT	CC
scaffold29378	8964	T	AA	TT	TA	TA	TT	TT	TA	AA	AA	AA	AA	AA	AA	AA	AA	AA	TT	AA	TT	AA	TT	TT	TA	TT	AA	TA	TT	TT	AA	TA	TT	AA	TT	TT	TT	TT	TT	AA	TT	TT	AA	AA	AA	AA	TA	TT	AA
scaffold3431	339299	C	TT	CC	CT	CT	CC	CC	CT	--	TT	TT	TT	TT	TT	TT	TT	--	CC	TT	CC	TT	CC	CC	CT	CT	TT	CT	CC	CC	TT	CT	CC	TT	CC	CC	CC	CC	CC	TT	CC	CC	TT	TT	TT	TT	CT	CC	TT
scaffold7373	139086	G	AA	GG	GA	GA	GG	GG	GA	AA	AA	AA	AA	AA	AA	AA	AA	--	GG	AA	GG	AA	GG	--	GA	GA	AA	GA	GG	GG	AA	GG	GG	AA	GG	GG	GG	GG	GG	AA	GG	GG	AA	AA	AA	AA	GA	GG	AA
scaffold3431	135988	C	GG	CC	CG	CG	--	CC	CG	--	GG	--	--	--	GG	GG	--	GG	CC	GG	CC	GG	CC	--	CG	--	GG	CG	CC	CC	GG	CG	CC	GG	CC	CC	--	--	CC	GG	CC	CC	GG	GG	GG	GG	--	CC	GG
scaffold7373	309373	T	CC	TT	TC	TC	TT	TT	TC	CC	CC	CC	CC	CC	CC	CC	CC	CC	TT	CC	TT	CC	TT	TT	TC	TC	CC	TC	TT	TT	CC	TT	TT	CC	TT	TT	TT	TT	TT	CC	TT	TT	CC	CC	CC	CC	TC	TT	CC
scaffold7373	402460	T	CC	TT	TC	TC	TT	TT	TC	CC	CC	CC	CC	CC	CC	CC	CC	CC	TT	CC	TT	--	TT	TT	TC	TC	CC	TC	TT	TT	CC	TT	TT	CC	TT	TT	TT	TT	TT	CC	TT	TT	CC	CC	CC	CC	TC	TT	CC
scaffold12041	192397	T	CC	TT	TC	TC	TT	TT	TC	CC	CC	CC	CC	CC	CC	CC	CC	CC	TT	CC	TT	CC	TT	TT	TC	--	CC	TC	TT	TT	CC	TT	TT	CC	TT	TT	TT	TT	TT	CC	TT	TT	CC	CC	CC	CC	TC	TT	CC
scaffold12041	192360	A	GG	AA	AG	AG	AA	AA	AG	GG	GG	GG	GG	GG	GG	GG	GG	GG	AA	GG	AA	GG	AA	AA	AG	--	GG	AG	AA	AA	GG	AA	AA	GG	AA	AA	AA	AA	AA	GG	AA	AA	GG	GG	GG	GG	AG	AA	GG
scaffold10219	14461	T	AA	TT	TA	TA	TT	TT	TA	AA	AA	AA	AA	AA	AA	AA	AA	--	TT	AA	TT	AA	TT	TT	TA	TA	AA	TA	TT	TT	AA	TT	TT	AA	TT	TT	TT	TT	TT	AA	TT	TT	AA	AA	AA	AA	TA	TT	AA
scaffold2887	93901	A	GG	AA	AG	AG	AA	AA	AG	GG	GG	GG	GG	GG	GG	GG	GG	GG	AA	GG	AA	GG	AA	AA	AG	AG	GG	AG	AA	AA	GG	AA	AA	GG	AA	AA	AA	AA	AA	GG	AA	AA	GG	GG	GG	GG	AG	AA	GG
scaffold7283	21441	A	CC	AA	AC	AC	AA	AA	AC	CC	CC	CC	CC	CC	CC	CC	CC	CC	AA	CC	AA	CC	AA	AA	AC	AC	CC	AC	AA	AA	CC	AA	AA	CC	AA	AA	AA	AA	AA	CC	AA	AA	CC	CC	CC	CC	AC	AA	CC
scaffold10986	18694	T	CC	TT	TC	TC	TT	TT	TC	CC	CC	CC	CC	CC	CC	CC	CC	CC	TT	CC	TT	CC	TT	TT	TC	--	CC	TC	TT	TT	CC	TT	TT	CC	TT	TT	TT	TT	TT	CC	TT	TT	CC	CC	CC	CC	TC	TT	CC
scaffold7283	21504	G	AA	GG	GA	GA	GG	GG	GA	AA	AA	AA	AA	AA	AA	AA	AA	AA	GG	AA	GG	AA	GG	GG	GA	GA	AA	GA	GG	GG	AA	GG	GG	AA	GG	GG	GG	GG	GG	AA	GG	GG	AA	AA	AA	AA	GA	GG	AA
scaffold7283	281508	G	AA	GG	GA	GA	GG	GG	GA	AA	AA	AA	AA	AA	AA	AA	AA	AA	GG	AA	GG	AA	GG	GG	--	GA	AA	GA	GG	GG	AA	GG	GG	AA	GG	GG	GG	GG	GG	AA	GG	GG	AA	AA	AA	AA	GA	GG	AA
scaffold7283	21660	G	AA	GG	GA	GA	GG	GG	GA	AA	AA	AA	AA	AA	AA	AA	AA	AA	GG	AA	GG	AA	GG	GG	GA	GA	AA	GA	GG	GG	AA	GG	GG	AA	GG	GG	GG	GG	GG	AA	GG	GG	AA	AA	AA	AA	GA	GG	AA
scaffold15683	137999	A	GG	AA	AG	AG	AA	AA	AG	--	GG	GG	GG	GG	GG	GG	GG	GG	AA	GG	AA	GG	AA	AA	AG	AG	GG	AG	AA	AA	--	AA	AA	GG	AA	AA	AA	AA	AA	GG	AA	AA	GG	GG	GG	GG	AG	AA	GG
scaffold4601	21406	A	GG	AA	AG	AG	AA	AA	AG	GG	GG	GG	GG	GG	GG	GG	GG	GG	AA	GG	AA	GG	AA	AA	AG	AG	GG	AG	AA	AA	GG	AA	AA	GG	AA	AA	AA	AA	AA	GG	AA	AA	GG	GG	GG	GG	AG	AA	GG
scaffold4601	54965	C	AA	CC	CA	--	CC	CC	CA	AA	AA	AA	AA	AA	AA	AA	AA	AA	CC	AA	CC	AA	CC	--	CA	CC	AA	CA	CC	CC	AA	CC	CC	AA	CC	CC	CC	CC	CC	AA	CC	CC	AA	--	AA	AA	CA	CC	AA
scaffold8527	47070	A	GG	AA	AG	AG	AA	AA	AG	GG	GG	GG	GG	GG	GG	GG	GG	GG	AA	GG	AA	GG	AA	AA	AG	AG	GG	AG	AA	AA	GG	AG	AA	GG	AA	AA	AA	AA	AA	GG	AA	AA	GG	GG	GG	GG	AG	AA	GG
scaffold15683	35280	T	CC	TT	TC	TC	TT	TT	TC	CC	CC	CC	CC	CC	CC	CC	CC	CC	TT	CC	TT	CC	TT	TT	TC	TC	CC	TC	TT	TT	CC	TT	TT	CC	TT	TT	TT	TT	TT	CC	TT	TT	CC	CC	CC	CC	TC	TT	CC
scaffold7283	130675	G	TT	GG	GT	GT	GG	GG	GT	TT	TT	TT	TT	TT	TT	TT	TT	TT	GG	TT	GG	TT	GG	GG	GT	--	TT	GT	GG	GG	TT	GG	GG	TT	GG	GG	GG	GG	GG	TT	GG	GG	TT	TT	TT	TT	GT	GG	TT
scaffold7283	130782	C	TT	CC	CT	CT	CC	CC	CT	TT	TT	TT	TT	TT	TT	TT	TT	TT	CC	TT	CC	TT	CC	CC	CT	CT	TT	CT	CC	CC	TT	CC	CC	TT	CC	CC	CC	CC	CC	TT	CC	CC	TT	TT	TT	TT	CT	CC	TT
scaffold4411	5407	G	TT	GG	GT	GT	GG	GG	GT	TT	TT	TT	TT	TT	TT	TT	TT	TT	GG	TT	GG	TT	GG	GG	GT	GG	TT	GT	GG	GG	TT	GG	GG	TT	GG	GG	GG	GG	GG	TT	GG	GG	TT	TT	TT	TT	GT	GG	TT
scaffold14011	57690	C	GG	CC	CG	CG	CC	CC	CG	GG	GG	GG	GG	GG	GG	GG	GG	GG	CC	GG	CC	GG	CC	CC	CG	CC	GG	CG	CC	CC	GG	CC	CC	GG	CC	CC	CC	CC	CC	GG	CC	CC	GG	GG	GG	GG	CG	CC	GG
scaffold15683	166730	G	AA	GG	--	GA	GG	GG	GA	--	AA	AA	AA	--	AA	AA	AA	AA	GG	AA	GG	AA	GG	GG	GA	--	AA	GA	GG	GG	AA	GG	GG	AA	GG	GG	GG	GG	GG	AA	GG	GG	AA	AA	AA	AA	GA	GG	AA
scaffold32	171658	G	AA	GG	GA	GA	GG	GG	GA	--	AA	AA	--	--	AA	--	AA	AA	GG	GA	GG	AA	GG	GG	GA	--	AA	GA	GG	GG	AA	GG	GG	AA	GG	GG	GG	GG	GG	--	GG	GG	AA	GA	AA	AA	GA	GG	AA
scaffold11961	53740	A	GG	AA	AG	AG	AA	AA	AG	GG	GG	GG	GG	GG	GG	GG	GG	GG	AA	GG	AA	GG	AA	AA	AG	AG	GG	AG	AA	AA	GG	AA	AA	GG	AA	AA	AA	AA	AA	GG	AA	AA	GG	GG	GG	GG	AG	AA	GG
scaffold2682	288788	T	CC	TT	--	TC	TT	TT	TC	CC	CC	CC	CC	CC	CC	CC	CC	--	TT	CC	TT	CC	TT	TT	TC	--	CC	TC	TT	TT	CC	TT	TT	CC	TT	TT	TT	TT	TT	CC	TT	TT	CC	CC	CC	CC	TC	TT	CC
scaffold32	206555	T	CC	TT	TC	TC	--	TT	TC	CC	CC	CC	CC	CC	CC	CC	CC	CC	TT	CC	TT	CC	TT	TT	TC	TC	CC	TC	TT	TT	CC	TT	TT	CC	TT	TT	TT	TT	TT	CC	TT	TT	CC	CC	CC	CC	TC	TT	CC
scaffold11462	95731	A	GG	AA	GG	AG	AA	AA	AG	GG	GG	GG	GG	GG	GG	GG	GG	GG	AA	GG	AA	GG	AA	AA	AG	AG	GG	AG	AA	AA	GG	AA	AA	GG	AA	AA	AA	AA	AA	GG	AA	AA	GG	GG	GG	GG	AG	AA	GG
scaffold5459	87238	G	TT	GG	GT	GT	GG	GG	GT	TT	TT	TT	TT	TT	TT	TT	TT	TT	GG	TT	GG	TT	GG	GG	GT	GT	TT	GT	GG	GG	TT	GG	GG	TT	GG	GG	GG	GG	GG	TT	GG	GG	TT	TT	TT	TT	GT	GG	TT
scaffold7283	301420	A	GG	AA	AG	AG	AA	AA	AG	GG	GG	GG	GG	GG	GG	GG	GG	GG	AA	GG	AA	GG	AA	AA	AG	AG	GG	AG	AA	AA	GG	AA	AA	GG	AA	AA	AA	AA	AA	GG	AA	AA	GG	GG	GG	GG	AG	AA	GG
scaffold2279	103108	T	GG	TT	TG	TG	TT	TT	TG	GG	GG	GG	GG	GG	GG	GG	GG	GG	TT	GG	TT	GG	TT	TT	TG	TG	GG	TG	TT	TT	GG	TT	TT	GG	TT	TT	TT	TT	TT	GG	TT	TT	GG	GG	GG	GG	TG	TT	GG
scaffold2279	103052	T	CC	TT	TC	TC	TT	TT	TC	CC	CC	CC	CC	CC	CC	CC	CC	CC	TT	CC	TT	CC	TT	TT	TC	TC	CC	TC	TT	TT	CC	TT	TT	CC	TT	TT	TT	TT	TT	CC	TT	TT	CC	CC	CC	CC	TC	TT	CC
scaffold2279	95666	A	TT	AA	AT	AT	AA	AA	AT	TT	TT	TT	TT	TT	TT	TT	TT	TT	AA	TT	AA	TT	AA	AA	AT	AT	TT	AT	AA	AA	TT	AA	AA	TT	AA	AA	AA	AA	AA	TT	AA	AA	TT	TT	TT	TT	AT	AA	TT
scaffold39019	1960	T	CC	TT	TC	TC	TT	TT	TC	CC	CC	CC	CC	CC	CC	CC	CC	CC	TT	CC	TT	CC	TT	TT	TC	--	CC	TC	TT	TT	CC	TC	TT	CC	TT	TT	TT	TT	TT	CC	TT	TT	CC	CC	CC	CC	TC	TT	CC
scaffold18005	2164	C	AA	CC	CA	CA	CC	CC	CA	--	AA	AA	AA	AA	AA	AA	AA	AA	CC	AA	CC	AA	CC	CC	CA	CA	AA	CA	CC	CC	AA	CC	CC	AA	CC	CC	CC	CC	CC	AA	CC	CC	AA	AA	AA	AA	CA	CC	AA
scaffold18005	2292	G	TT	GG	GT	GT	GG	GG	GT	--	TT	TT	TT	TT	TT	TT	TT	TT	GG	TT	GG	TT	GG	GG	GT	GT	TT	GT	GG	GG	TT	GG	GG	TT	GG	GG	GG	GG	GG	TT	GG	GG	TT	TT	TT	TT	GT	GG	TT
scaffold18063	37835	C	TT	CC	CT	CT	CC	CC	CT	TT	TT	TT	TT	TT	TT	TT	TT	TT	CC	TT	CC	TT	CC	CC	CT	CT	TT	CT	CC	CC	TT	CC	CC	TT	CC	CC	CC	CC	CC	TT	CC	CC	TT	TT	TT	TT	CT	CC	TT
scaffold593	536141	A	GG	AA	--	AG	AA	AA	AG	--	GG	GG	GG	--	GG	GG	GG	GG	AA	GG	--	GG	AA	AA	--	AG	GG	AG	AA	AA	GG	AA	AA	GG	AA	AA	AA	AA	AA	GG	AA	AA	GG	GG	GG	GG	AG	AA	GG
scaffold593	536017	T	CC	TT	--	TC	TT	TT	TC	--	CC	CC	CC	--	CC	CC	CC	CC	TT	CC	--	CC	TT	TT	--	TC	CC	TC	TT	TT	CC	TT	TT	CC	TT	TT	TT	TT	TT	CC	TT	TT	CC	CC	CC	CC	TC	TT	CC
scaffold593	536039	T	GG	TT	--	TG	TT	TT	TG	--	GG	GG	GG	--	GG	GG	GG	GG	TT	GG	--	GG	TT	TT	--	TG	GG	TG	TT	TT	GG	TT	TT	GG	TT	TT	TT	TT	TT	GG	TT	TT	GG	GG	GG	GG	TG	TT	GG
scaffold13751	67295	G	AA	GG	GA	GA	GG	GG	GA	AA	AA	AA	AA	AA	AA	AA	AA	AA	GG	AA	GG	AA	GG	GG	GA	--	AA	GA	GG	GG	AA	GG	GG	AA	GG	GG	GG	GG	GG	AA	GG	GG	AA	AA	AA	AA	GA	GG	AA
scaffold13751	70606	G	AA	GG	GA	GA	GG	GG	GA	AA	AA	AA	AA	AA	AA	AA	AA	AA	GG	AA	GG	AA	GG	GG	GA	--	AA	GA	GG	GG	AA	GG	GG	AA	GG	GG	GG	GG	GG	AA	GG	GG	AA	AA	AA	AA	GA	GG	AA
scaffold2784	73079	G	AA	GG	GA	GA	GG	GG	GA	AA	AA	AA	AA	AA	AA	AA	AA	AA	GG	AA	GG	AA	GG	GG	GA	GA	AA	GA	GG	GG	AA	GG	GG	AA	GG	GG	GG	GG	GG	AA	GG	GG	AA	AA	AA	AA	GA	GG	AA
scaffold2784	79927	G	CC	GG	GC	GC	GG	GG	GC	CC	CC	CC	CC	CC	CC	CC	--	CC	GG	CC	GG	CC	GG	GG	GC	GC	CC	GC	GG	GG	CC	GG	GG	CC	GG	GG	GG	GG	GG	CC	GG	GG	CC	CC	CC	CC	GC	GG	CC
scaffold7658	4456	A	TT	AA	AT	AT	AA	AA	AT	TT	TT	TT	TT	TT	TT	TT	TT	TT	AA	TT	AA	TT	AA	AA	AT	AT	TT	AT	AA	AA	TT	AA	AA	TT	AA	AA	AA	AA	AA	TT	AA	AA	TT	TT	TT	TT	AT	AA	TT
scaffold3917	174584	T	GG	TT	TG	TG	TT	TT	TG	GG	GG	GG	GG	GG	GG	GG	GG	--	TT	GG	TT	GG	--	TT	TG	TT	GG	TG	TT	TT	GG	TT	TT	GG	TT	TT	TT	TT	TT	GG	TT	TT	GG	GG	GG	GG	TG	TT	GG
scaffold53	319046	C	TT	CC	CT	CT	CC	CC	CT	TT	TT	TT	TT	TT	TT	TT	TT	TT	CC	TT	CC	TT	CC	CC	CT	CT	TT	CT	CC	CC	TT	CC	CC	TT	CC	CC	CC	CC	CC	TT	CC	CC	TT	TT	TT	TT	CT	CC	TT
scaffold53	285985	T	AA	TT	TA	TA	TT	TT	TA	AA	AA	AA	AA	AA	AA	AA	AA	AA	TT	AA	TT	AA	TT	TT	TA	TT	AA	TA	TT	TT	AA	TT	TT	AA	TT	TT	TT	TT	TT	AA	TT	TT	AA	AA	AA	AA	TA	TT	AA
scaffold7699	28455	A	CC	AA	AC	AC	AA	AA	AC	CC	CC	CC	CC	CC	CC	CC	CC	CC	AA	CC	AA	CC	AA	AA	AC	AC	CC	AC	AA	AA	CC	AA	AA	CC	AA	AA	AA	AA	AA	CC	AA	AA	CC	CC	CC	CC	AC	AA	CC
scaffold5026	114399	A	GG	AA	AG	--	AA	AA	AG	--	GG	GG	GG	GG	GG	GG	GG	GG	AA	GG	--	GG	AA	AA	AG	AG	GG	AG	AA	AA	GG	AG	AA	GG	AA	AA	AA	AA	AA	GG	AA	AA	GG	GG	GG	GG	--	AA	GG
scaffold5026	106289	C	TT	CC	CT	--	CC	CC	CT	TT	TT	TT	TT	--	TT	TT	TT	TT	CC	TT	CC	TT	CC	CC	CT	CC	TT	CT	CC	CC	TT	CT	CC	TT	CC	CC	CC	CC	CC	TT	CC	CC	--	TT	TT	TT	CT	CC	TT
scaffold2515	137884	C	AA	CC	CA	CA	CC	CC	CA	AA	AA	AA	AA	--	--	AA	AA	AA	CC	AA	CC	AA	CC	CC	CA	--	AA	CA	CC	CC	AA	CC	CC	AA	CC	CC	CC	CC	CC	AA	CC	CC	AA	AA	AA	AA	CA	CC	AA
scaffold5026	114463	C	AA	CC	CA	CA	CC	CC	CA	--	AA	AA	AA	AA	AA	AA	AA	AA	CC	AA	--	AA	CC	CC	CA	CA	AA	CA	CC	CC	AA	CA	CC	AA	CC	CC	CC	CC	CC	AA	CC	CC	AA	AA	AA	AA	--	CC	AA
scaffold5026	207819	C	GG	CC	CG	--	--	CC	CG	GG	GG	GG	GG	GG	GG	GG	GG	GG	CC	GG	--	GG	CC	CC	GG	CC	GG	CG	CC	--	GG	CG	CC	GG	CC	CC	CC	--	CC	GG	CC	CC	GG	GG	GG	GG	CG	CC	GG
scaffold5026	207808	G	CC	GG	GC	--	--	GG	GC	CC	CC	CC	CC	CC	CC	CC	CC	CC	GG	CC	--	CC	GG	GG	CC	GG	CC	GC	GG	--	CC	GC	GG	CC	GG	GG	GG	--	GG	CC	GG	GG	CC	CC	CC	CC	GC	GG	CC
scaffold5026	114527	C	GG	CC	CG	CG	CC	CC	CG	--	GG	GG	GG	GG	GG	GG	GG	GG	CC	GG	--	GG	CC	CC	CG	CG	GG	CG	CC	CC	GG	CG	CC	GG	CC	CC	CC	CC	CC	GG	CC	CC	GG	GG	GG	GG	--	CC	GG
scaffold5026	80436	T	GG	TT	TG	TG	TT	TT	TG	--	GG	GG	GG	GG	GG	GG	GG	GG	TT	--	TT	GG	TT	TT	TG	TT	GG	TG	TT	TT	GG	TG	TT	GG	TT	TT	TT	TT	TT	GG	TT	TT	GG	GG	GG	GG	TG	TT	GG
scaffold5026	44417	T	CC	TT	TC	TC	TT	TT	TC	CC	CC	CC	CC	CC	CC	CC	CC	CC	TT	CC	TT	CC	TT	TT	TC	TT	CC	TC	TT	TT	CC	TC	TT	CC	TT	TT	TT	TT	TT	CC	TT	TT	CC	CC	CC	CC	TC	TT	CC
scaffold5188	45408	A	GG	AA	--	AG	--	--	AG	GG	GG	--	GG	--	GG	GG	GG	GG	--	GG	AA	GG	AA	--	AG	AG	--	AG	AA	AA	GG	AG	AA	GG	AA	AA	AA	AA	AA	GG	AA	AA	GG	--	GG	GG	AG	AA	GG
scaffold12041	192315	C	TT	CC	CT	CT	CC	CC	CT	TT	TT	TT	TT	TT	TT	TT	TT	TT	CC	TT	CC	TT	CC	CC	CT	CC	TT	CT	CC	CC	TT	CC	CC	TT	CC	CC	CC	CC	CC	TT	CC	CC	TT	TT	TT	TT	CT	CC	TT
scaffold53	180401	T	CC	TT	TC	TC	TT	TT	TC	CC	CC	CC	CC	CC	CC	CC	CC	CC	TT	CC	TT	CC	TT	TT	TC	TC	CC	TC	TT	TT	CC	TT	TT	CC	TT	TT	TT	TT	TT	CC	TT	TT	CC	CC	CC	CC	TT	TT	CC
scaffold3917	106766	T	CC	TT	TC	TC	TT	TT	TC	CC	CC	CC	CC	CC	CC	CC	--	CC	TT	CC	TT	CC	TT	TT	TC	TC	CC	TC	TT	TT	CC	TT	TT	CC	TT	TT	TT	TT	TT	CC	TT	TT	CC	CC	CC	CC	TC	TT	CC
scaffold4601	21383	G	AA	GG	GA	GA	GG	GG	GA	AA	AA	AA	AA	AA	AA	AA	AA	AA	GG	AA	GG	AA	GG	GG	GA	GA	AA	GA	GG	GG	AA	GG	GG	AA	GG	GG	GG	GG	GG	AA	GG	GG	AA	AA	AA	AA	GA	GG	AA
scaffold11462	44907	G	TT	GG	GT	GT	GG	GG	GT	TT	TT	TT	TT	TT	TT	TT	TT	TT	GG	TT	--	TT	--	GG	GT	GT	TT	GT	GG	GG	TT	GG	GG	TT	GG	GG	GG	GG	GG	TT	GG	GG	TT	TT	TT	TT	GT	GG	TT
scaffold11462	109246	T	GG	TT	TG	TG	TT	TT	TG	--	GG	--	GG	--	--	GG	--	GG	TT	GG	TT	--	TT	TT	TG	TG	GG	--	TT	TT	GG	TT	TT	GG	TT	TT	TT	TT	TT	GG	TT	TT	--	GG	GG	GG	TG	TT	GG
scaffold11462	95824	C	AA	CC	--	CA	CC	CC	CA	AA	AA	AA	AA	AA	AA	AA	AA	AA	CC	AA	CC	AA	CC	CC	CA	CA	AA	CA	CC	CC	AA	CC	CC	AA	CC	CC	CC	CC	CC	AA	CC	CC	AA	AA	AA	AA	CA	CC	AA
scaffold3980	102154	A	GG	AA	AG	AG	AA	AA	--	--	GG	--	GG	GG	GG	GG	GG	--	AA	--	--	GG	AA	--	AG	--	GG	AG	AA	--	GG	AG	--	GG	--	AA	--	AA	AA	GG	AA	AA	GG	GG	GG	GG	AG	AA	GG
scaffold3980	18580	T	CC	TT	TC	TC	TT	TT	TC	CC	CC	CC	CC	CC	CC	CC	CC	CC	TT	CC	TT	CC	TT	TT	TC	TC	CC	TC	TT	TT	CC	TC	TT	CC	TT	TT	TT	TT	TT	CC	TT	TT	CC	CC	CC	CC	TC	TT	CC
scaffold3980	222988	G	CC	GG	GC	GC	GG	GG	GC	CC	CC	CC	CC	CC	CC	CC	CC	CC	GG	CC	GG	CC	GG	GG	GC	GC	CC	GC	GG	GG	CC	GC	GG	CC	GG	GG	GG	GG	GG	CC	GG	GG	CC	CC	CC	CC	GC	GG	CC
scaffold11308	17257	G	AA	GG	GA	GA	GG	GG	GA	AA	AA	AA	AA	AA	AA	AA	AA	AA	GG	AA	GG	AA	GG	GG	GA	GA	AA	GA	GG	GG	AA	GA	GG	AA	GG	GG	GG	GG	GG	AA	GG	GG	AA	AA	AA	AA	GA	GG	AA
scaffold1423	43629	C	TT	CC	CT	CT	CC	CC	CT	TT	TT	TT	TT	TT	TT	TT	TT	TT	CC	TT	CC	TT	CC	CC	CT	CT	TT	CT	CC	CC	TT	CT	CC	TT	CC	CC	CC	CC	CC	TT	CC	CC	TT	TT	TT	TT	CT	CC	TT
scaffold7884	39795	G	AA	GG	GA	GA	GG	GG	GA	AA	AA	AA	AA	AA	AA	AA	AA	AA	GG	AA	GG	AA	GG	GG	GA	GA	AA	GA	GG	GG	AA	GA	GG	AA	GG	GG	GG	GG	GG	AA	GG	GG	AA	AA	AA	AA	GA	GG	AA
scaffold18786	1593	G	AA	GG	GA	--	--	GG	GA	--	--	AA	--	AA	AA	AA	AA	AA	--	--	GG	AA	GG	--	AA	GA	--	--	GG	GG	--	GA	GG	AA	GG	GG	GG	GG	GG	AA	GG	GG	AA	--	AA	AA	GA	GG	AA
scaffold752	214441	C	TT	CC	CT	CT	CC	CC	CT	TT	TT	TT	TT	TT	TT	TT	TT	TT	CC	TT	CC	TT	CC	CC	CT	CT	TT	CT	CC	CC	TT	CT	CC	TT	CC	CC	CC	CC	CC	TT	CC	CC	TT	--	TT	TT	CT	CC	TT
scaffold752	431990	A	GG	AA	AG	AG	AA	AA	AG	--	GG	GG	GG	GG	GG	GG	GG	GG	AA	GG	AA	GG	AA	AA	AG	AG	GG	AG	AA	AA	GG	AG	AA	GG	AA	AA	AA	AA	AA	GG	AA	AA	GG	GG	GG	GG	AG	AA	GG
scaffold752	269667	C	TT	CC	CT	CT	CC	CC	CT	TT	TT	TT	TT	TT	TT	TT	TT	TT	CC	TT	CC	TT	CC	CC	CT	CC	TT	CT	CC	CC	TT	CT	CC	TT	CC	CC	CC	CC	CC	TT	CC	CC	TT	TT	TT	TT	CT	CC	TT
scaffold14104	40174	C	AA	CC	CA	CC	CC	CC	CA	--	--	--	AA	AA	--	AA	AA	AA	--	--	--	AA	CC	CC	--	CC	AA	CA	CC	CC	--	CA	CC	AA	CC	CC	CC	CC	CC	AA	CC	CC	AA	--	AA	AA	CA	CC	AA
scaffold752	257077	G	AA	GG	GA	GA	GG	GG	GA	--	AA	--	AA	AA	AA	AA	AA	AA	GG	AA	GG	AA	GG	GG	GA	GG	AA	GA	GG	GG	AA	GA	GG	AA	GG	GG	GG	GG	GG	AA	GG	GG	AA	AA	AA	AA	GA	GG	AA
scaffold752	212020	T	CC	TT	--	TC	TT	TT	TC	TC	CC	CC	CC	CC	CC	CC	CC	CC	TT	--	TT	CC	TT	TT	TC	TC	CC	TC	TT	TT	CC	TC	--	CC	TT	TT	TT	TT	TT	CC	TT	TT	CC	--	CC	CC	TC	TT	CC
scaffold752	214338	G	AA	GG	GA	GA	GG	GG	GA	AA	AA	AA	AA	AA	AA	AA	AA	AA	GG	AA	GG	AA	GG	GG	GA	GA	AA	GA	GG	GG	AA	GA	GG	AA	GG	GG	GG	GG	GG	AA	GG	GG	AA	AA	AA	AA	GA	GG	AA
scaffold752	212161	G	TT	GG	--	GT	GG	GG	GT	GT	--	TT	--	TT	TT	TT	TT	TT	GG	--	GG	TT	GG	GG	GT	GT	TT	GT	GG	GG	TT	GT	--	TT	GG	GG	GG	GG	GG	TT	GG	GG	TT	--	TT	TT	GT	GG	TT
scaffold20824	24370	A	GG	AA	AG	AG	AA	AA	AG	--	GG	--	GG	GG	--	GG	GG	GG	AA	GG	AA	GG	AA	AA	AG	AG	GG	AG	AA	AA	GG	AG	AA	--	--	AA	--	AA	AA	GG	AA	AA	GG	GG	GG	GG	AG	AA	GG
scaffold752	214227	C	GG	CC	CG	CG	CC	CC	CG	GG	GG	GG	GG	GG	GG	GG	GG	GG	CC	GG	CC	GG	CC	CC	CG	CG	GG	CG	CC	CC	GG	CG	CC	GG	CC	CC	CC	CC	CC	GG	CC	CC	GG	GG	GG	GG	CG	CC	GG
scaffold2759	269573	T	CC	TT	TC	TC	TT	TT	TC	CC	CC	CC	CC	CC	CC	CC	CC	CC	TT	CC	TT	CC	TT	TT	TC	TC	CC	TC	TT	TT	CC	TC	TT	CC	TT	TT	TT	TT	TT	CC	TT	TT	CC	CC	CC	CC	TC	TT	CC
scaffold3980	5037	A	CC	AA	AC	AC	AA	AA	AC	--	CC	CC	CC	CC	CC	CC	CC	CC	AA	--	--	CC	--	--	AC	--	CC	--	AA	AA	CC	AC	AA	--	AA	--	AA	AA	AA	CC	AA	AA	CC	CC	CC	CC	AC	--	CC
scaffold3980	222788	C	TT	CC	CT	CT	CC	CC	CT	TT	TT	TT	TT	TT	TT	TT	TT	TT	CC	TT	CC	TT	CC	CC	CT	CT	TT	CT	CC	CC	TT	CT	CC	TT	CC	CC	CC	CC	CC	TT	CC	CC	TT	TT	TT	TT	CT	CC	TT
scaffold16811	37257	A	GG	AA	AG	AG	AA	AA	AG	GG	GG	GG	GG	GG	GG	GG	GG	GG	AA	GG	AA	GG	AA	AA	AG	AG	GG	AG	AA	AA	GG	AG	AA	GG	AA	AA	AA	AA	AA	GG	AA	AA	GG	GG	GG	GG	AG	AA	GG
scaffold16811	40773	T	CC	TT	TC	TC	TT	TT	TC	CC	CC	CC	CC	CC	CC	CC	CC	CC	TT	CC	TT	CC	TT	TT	TC	TC	CC	TC	TT	TT	CC	TC	TT	CC	TT	TT	TT	TT	TT	CC	TT	TT	CC	CC	CC	CC	TC	TT	CC
scaffold16811	37381	T	CC	TT	TC	TC	TT	TT	TC	CC	CC	CC	CC	CC	CC	CC	CC	CC	TT	CC	TT	CC	TT	TT	TC	TC	CC	TC	TT	TT	CC	TC	TT	CC	TT	TT	TT	TT	TT	CC	TT	TT	CC	CC	CC	CC	TC	TT	CC
scaffold11798	126057	C	GG	CC	CG	CG	CC	CC	CG	GG	GG	GG	GG	GG	GG	GG	GG	GG	CC	GG	CC	GG	CC	CC	CG	CC	GG	CG	CC	CC	GG	CG	CC	GG	CC	CC	CC	CC	CC	GG	CC	CC	GG	GG	GG	GG	CG	CC	GG
scaffold3980	18523	T	CC	TT	TC	TC	TT	TT	TC	CC	CC	CC	CC	CC	CC	CC	CC	CC	TT	CC	TT	CC	TT	TT	TC	TC	CC	TC	TT	TT	CC	TC	TT	CC	TT	TT	TT	TT	TT	CC	TT	TT	CC	CC	CC	CC	TC	TT	CC
scaffold3980	4942	A	GG	AA	AG	AG	AA	AA	AG	--	GG	GG	GG	GG	GG	GG	GG	GG	AA	--	--	GG	--	--	AG	--	GG	--	AA	AA	GG	AG	AA	--	AA	--	AA	AA	AA	GG	AA	AA	GG	GG	GG	GG	AG	--	GG
scaffold13384	36171	G	AA	GG	GA	GA	GG	GG	--	AA	AA	--	AA	AA	--	--	AA	AA	GG	AA	--	AA	GG	--	GA	GA	AA	GA	GG	--	AA	GA	GG	AA	GG	GG	GG	GG	GG	AA	GG	GG	AA	AA	AA	AA	GA	GG	AA
scaffold4177	26845	C	TT	CC	CT	CT	CC	CC	CT	TT	TT	TT	TT	TT	TT	TT	TT	TT	CC	TT	CC	TT	CC	--	CT	CT	TT	--	CC	CC	TT	--	CC	TT	CC	CC	CC	CC	CC	TT	CC	CC	TT	TT	TT	TT	CT	CC	TT
scaffold7262	102951	T	CC	TT	--	TT	--	TT	TC	CC	--	--	CC	CC	--	CC	CC	CC	--	CC	TT	CC	--	--	TC	TC	CC	TC	TT	TT	--	TC	TT	CC	TT	TT	TT	TT	TT	CC	TT	TT	CC	--	CC	CC	TC	TT	CC
scaffold1732	204959	C	TT	CC	CT	CT	CC	CC	CT	TT	TT	TT	TT	TT	TT	TT	TT	TT	CC	TT	CC	TT	CC	CC	CT	CT	TT	CT	CC	CC	TT	CT	CC	TT	CC	CC	CC	CC	CC	TT	CC	CC	TT	TT	TT	TT	CT	CC	TT
scaffold1732	14651	G	AA	GG	GA	GA	GG	GG	GA	--	AA	--	AA	AA	AA	AA	AA	AA	GG	AA	GG	AA	GG	GG	GA	GA	AA	GA	GG	GG	AA	GA	GG	AA	GG	GG	GG	GG	GG	AA	GG	GG	AA	AA	AA	AA	GA	GG	AA
scaffold1732	14853	A	GG	AA	AG	AG	AA	AA	AG	--	GG	--	GG	GG	GG	GG	GG	GG	AA	GG	AA	GG	AA	AA	AG	AG	GG	AG	AA	AA	GG	AG	AA	GG	AA	AA	AA	AA	AA	GG	AA	AA	GG	GG	GG	GG	AG	AA	GG
scaffold18216	60020	T	CC	TT	TC	TC	TT	TT	TC	--	CC	CC	CC	--	CC	CC	CC	CC	TT	CC	TT	CC	TT	TT	TC	--	CC	TC	TT	TT	CC	TC	TT	CC	TT	TT	TT	--	TT	CC	TT	TT	CC	CC	CC	CC	TC	TT	CC
scaffold2027	66262	A	TT	AA	AT	AT	AA	AA	AT	TT	TT	TT	TT	TT	TT	TT	TT	TT	AA	TT	AA	TT	AA	AA	AT	AT	TT	AT	AA	AA	TT	AT	AA	TT	AA	AA	AA	AA	AA	TT	AA	AA	TT	TT	TT	TT	AT	AA	TT
scaffold650	95637	C	TT	CC	CT	CT	CC	CC	CT	TT	TT	TT	TT	TT	TT	TT	TT	TT	--	TT	CC	TT	CC	CC	CT	--	TT	CT	CC	CC	--	CT	CC	TT	CC	CC	CC	CC	CC	TT	CC	CC	TT	--	TT	TT	CT	CC	TT
scaffold650	95534	G	AA	GG	GA	GA	GG	GG	GA	AA	AA	AA	AA	AA	AA	AA	AA	AA	GG	AA	GG	AA	GG	GG	GA	--	AA	GA	GG	GG	AA	GA	GG	AA	GG	GG	GG	GG	GG	AA	GG	GG	AA	AA	AA	AA	GA	GG	AA
scaffold650	25408	A	CC	AA	AC	AC	AA	AA	AC	CC	CC	CC	CC	CC	CC	CC	CC	CC	AA	CC	AA	CC	AA	AA	AC	AC	CC	AC	AA	AA	CC	AC	AA	CC	AA	AA	AA	AA	AA	CC	AA	AA	CC	CC	CC	CC	AC	AA	CC
scaffold650	95539	A	GG	AA	AG	AG	AA	AA	AG	GG	GG	GG	GG	GG	GG	GG	GG	GG	AA	GG	AA	GG	AA	AA	AG	--	GG	AG	AA	AA	GG	AG	AA	GG	AA	AA	AA	AA	AA	GG	AA	AA	GG	GG	GG	GG	AG	AA	GG
scaffold18216	59970	C	AA	CC	CA	CA	CC	CC	CA	--	AA	AA	AA	--	AA	AA	AA	AA	CC	AA	CC	AA	CC	CC	CA	--	AA	CA	CC	CC	AA	CA	CC	AA	CC	CC	CC	--	CC	AA	CC	CC	AA	AA	AA	AA	CA	CC	AA
scaffold18216	138620	C	AA	CC	CA	CA	CC	CC	CA	AA	AA	AA	AA	AA	AA	AA	AA	AA	CC	AA	CC	AA	CC	CC	CA	CA	AA	CA	CC	CC	AA	CA	CC	AA	CC	CC	CC	CC	CC	AA	CC	CC	AA	AA	AA	AA	CA	CC	AA
scaffold18216	62185	C	GG	CC	CG	CG	CC	CC	CG	--	GG	--	GG	GG	GG	GG	GG	GG	CC	GG	CC	GG	CC	CC	CG	CG	GG	CG	CC	CC	GG	CG	CC	GG	CC	CC	CC	CC	CC	GG	CC	CC	GG	GG	GG	GG	CG	CC	GG
scaffold2759	359555	C	AA	CC	CA	CA	CC	CC	CA	AA	AA	AA	AA	AA	AA	AA	AA	AA	CC	AA	CC	AA	CC	CC	CA	CC	AA	--	CC	CC	AA	CA	CC	AA	CC	CC	CC	CC	CC	AA	CC	CC	AA	AA	AA	AA	CA	CC	AA
scaffold10702	115801	C	CC	TT	CT	CT	TT	TT	CT	CC	CC	CC	CC	CC	CC	CC	CC	CC	TT	CC	TT	CC	TT	TT	CT	CT	CC	CT	--	TT	CC	CT	CT	CC	TT	CT	CT	TT	TT	CC	TT	--	CC	CC	CC	CC	CT	TT	CC
scaffold2279	98693	G	CC	GG	GC	GC	GG	GG	GC	CC	CC	CC	CC	CC	CC	CC	CC	--	GG	CC	GG	CC	GG	--	GC	GC	CC	GC	GG	GG	CC	GG	GG	CC	GG	GG	GG	GG	GG	CC	--	GG	CC	CC	CC	CC	GC	GG	CC
scaffold12041	192437	C	TT	CC	CT	CT	CC	CC	CT	TT	TT	TT	TT	TT	TT	TT	TT	TT	CC	TT	CC	TT	CC	CC	CT	CC	TT	CT	CC	CC	TT	CC	CC	TT	CC	CC	CC	CC	CC	TT	CC	CC	TT	TT	TT	TT	CT	CC	TT
scaffold3917	196840	C	TT	CC	CT	CT	CC	CC	CT	TT	TT	TT	TT	TT	TT	TT	TT	TT	CC	TT	CC	TT	CC	CC	CT	CT	TT	CT	CC	CC	TT	CC	CC	TT	CC	CC	CC	CC	CC	TT	CC	CC	TT	TT	TT	TT	CT	CC	TT
scaffold3917	106711	C	TT	CC	CT	CT	CC	CC	--	TT	TT	TT	TT	TT	TT	TT	--	TT	CC	TT	CC	TT	CC	CC	CT	CT	TT	CT	CC	CC	TT	CC	CC	TT	CC	CC	CC	CC	CC	TT	CC	CC	TT	TT	TT	TT	CT	CC	TT
scaffold5026	46418	T	CC	TT	TC	TC	TT	TT	TC	--	CC	--	CC	--	CC	CC	CC	CC	TT	CC	--	--	TT	TT	TC	TC	CC	TC	--	TT	CC	TC	TT	CC	TT	TT	TT	TT	TT	CC	TT	TT	CC	CC	CC	CC	TC	TT	CC
scaffold18063	30159	A	GG	AA	AG	AG	--	AA	AG	--	GG	--	GG	GG	GG	GG	GG	GG	AA	GG	AA	GG	AA	AA	AG	AG	GG	AG	AA	AA	GG	AA	AA	GG	AA	AA	AA	AA	AA	GG	AA	AA	GG	GG	GG	GG	AG	AA	GG
scaffold8932	20230	G	CC	GG	GC	GC	GG	GG	GC	CC	CC	CC	CC	CC	CC	CC	CC	CC	GG	CC	GG	CC	GG	GG	GC	GC	CC	GC	GG	GG	CC	GG	GG	CC	GG	GG	GG	GG	GG	CC	GG	GG	CC	CC	CC	CC	GC	GG	CC
scaffold8932	5573	G	AA	GG	GA	GA	GG	GG	GA	AA	AA	AA	AA	AA	AA	AA	AA	AA	GG	AA	GG	AA	GG	GG	GA	GA	AA	GA	GG	GG	AA	GG	GG	AA	GG	GG	GG	--	GG	AA	GG	GG	AA	AA	AA	AA	GA	GG	AA
scaffold8932	130467	A	TT	AA	AT	AT	AA	AA	AT	TT	TT	TT	TT	--	TT	TT	TT	TT	AA	TT	AA	TT	AA	AA	AT	AT	TT	AT	AA	AA	TT	AA	AA	TT	AA	AA	AA	AA	AA	TT	AA	AA	TT	TT	TT	TT	AT	AA	TT
scaffold4819	32811	C	TT	CC	CT	CT	CC	CC	CT	TT	TT	TT	TT	TT	--	TT	--	TT	CC	TT	CC	TT	CC	CC	CT	CT	TT	CT	CC	CC	TT	CT	CC	TT	CC	CC	CC	CC	CC	TT	CC	CC	--	TT	TT	TT	CT	CC	TT
scaffold4819	32876	T	CC	TT	TC	TC	TT	TT	TC	CC	CC	CC	CC	CC	CC	CC	--	CC	TT	CC	--	CC	TT	TT	TC	TC	CC	TC	TT	TT	CC	TC	TT	CC	TT	TT	TT	TT	TT	CC	TT	TT	--	CC	CC	CC	TC	TT	CC
scaffold4819	32707	C	TT	CC	CT	CT	CC	CC	CT	TT	TT	TT	TT	TT	TT	TT	--	TT	CC	TT	CC	TT	CC	CC	CT	CT	TT	CT	CC	CC	TT	CT	CC	TT	CC	CC	CC	CC	CC	TT	CC	CC	--	TT	TT	TT	CT	CC	TT
scaffold7262	27383	A	CC	AA	AC	AC	AA	AA	AC	CC	CC	CC	CC	CC	CC	CC	CC	CC	AA	CC	AA	CC	AA	AA	AC	AA	CC	AC	AA	AA	CC	AC	AA	CC	AA	AA	AA	AA	AA	CC	AA	AA	CC	CC	CC	CC	AC	AA	CC
scaffold2586	18539	C	AA	CC	CA	CA	CC	CC	CA	AA	AA	AA	AA	AA	AA	AA	AA	AA	CC	AA	CC	AA	--	CC	CA	CC	AA	CA	CC	CC	AA	CA	CC	AA	CC	CC	CC	CC	CC	AA	CC	CC	AA	AA	AA	AA	CA	CC	AA
scaffold2586	296834	C	AA	CC	CA	CA	CC	CC	CA	AA	AA	--	AA	--	AA	AA	AA	AA	--	AA	CC	AA	CC	CC	--	CC	AA	CA	CC	CC	AA	CA	CC	AA	CC	CC	CC	CC	CC	AA	CC	CC	AA	AA	AA	AA	CA	CC	AA
scaffold1502	82395	T	AA	TT	--	TA	TT	TT	TA	--	AA	--	AA	AA	AA	AA	AA	AA	TT	AA	TT	AA	TT	--	TA	TA	AA	TA	TT	TT	AA	TA	TT	AA	TT	TT	TT	TT	TT	TT	TT	TT	AA	AA	AA	AA	TA	TT	AA
scaffold6431	254568	A	GG	AA	AG	AG	AA	AA	AG	GG	GG	GG	GG	GG	GG	GG	GG	GG	AA	GG	AA	GG	AA	AA	AG	AG	GG	AG	AA	AA	GG	AG	AA	GG	AA	AA	AA	AA	AA	AA	AA	AA	GG	GG	GG	GG	AG	AA	GG
scaffold14874	8969	G	AA	GG	GA	GA	--	GG	GA	--	AA	--	AA	AA	AA	AA	AA	AA	--	AA	GG	AA	GG	GG	GA	GA	AA	GA	GG	--	AA	GA	GG	AA	GG	GG	GG	GG	GG	GG	GG	GG	AA	AA	AA	AA	GA	GG	AA
scaffold10317	117990	G	CC	GG	GC	GC	GG	GG	GC	CC	CC	CC	CC	CC	CC	CC	CC	CC	GG	CC	GG	CC	GG	GG	GC	--	CC	GC	GG	GG	CC	GC	GG	CC	GG	GG	GG	GG	GG	GG	GG	GG	CC	CC	CC	CC	GC	GG	CC
scaffold8846	235418	C	AA	CC	CA	CA	CC	CC	CA	AA	AA	AA	AA	--	AA	AA	AA	AA	CC	AA	CC	AA	CC	CC	CA	CA	AA	CA	CC	CC	AA	CA	CC	AA	CC	CC	CC	CC	CC	CC	CC	CC	AA	AA	AA	AA	CA	CC	AA
scaffold25280	872	C	TT	CC	CT	CT	CC	CC	CT	TT	TT	TT	TT	TT	TT	TT	TT	TT	CC	TT	CC	TT	CC	CC	CT	CT	TT	CT	CC	CC	TT	CT	CC	TT	CC	CC	CC	CC	CC	CC	CC	CC	TT	TT	TT	TT	CT	CC	TT
scaffold8846	116427	A	GG	AA	AG	AG	AA	AA	AG	GG	GG	GG	GG	GG	GG	GG	GG	GG	AA	GG	AA	GG	AA	AA	--	--	GG	--	AA	AA	GG	AG	AA	GG	AA	AA	AA	AA	AA	AA	AA	AA	GG	GG	GG	GG	AG	AA	GG
scaffold3698	134275	A	CC	AA	AC	AC	AA	AA	AC	--	CC	CC	CC	--	CC	CC	CC	CC	AA	CC	AA	CC	AA	AA	AC	AC	CC	AC	AA	AA	CC	AC	AA	CC	AA	AA	AA	AA	AA	AA	AA	AA	CC	CC	CC	CC	AC	AA	CC
scaffold3698	134066	A	GG	AA	AG	AG	AA	AA	AG	--	GG	GG	GG	--	GG	GG	GG	GG	AA	GG	AA	GG	AA	AA	AG	AG	GG	AG	AA	AA	GG	AG	AA	GG	AA	AA	AA	AA	AA	AA	AA	AA	GG	GG	GG	GG	AG	AA	GG
scaffold23853	38161	G	AA	GG	GA	GA	GG	GG	GA	AA	AA	AA	AA	AA	AA	AA	AA	AA	GG	AA	GG	AA	GG	GG	GA	GG	AA	GA	GG	GG	AA	GA	GG	AA	GG	GG	GG	GG	GG	GG	GG	GG	AA	AA	AA	AA	GA	GG	AA
scaffold6735	14645	C	AA	CC	CA	CA	CC	CC	CA	AA	AA	AA	AA	AA	AA	AA	AA	AA	CC	AA	CC	AA	CC	CC	CA	CA	AA	CA	CC	CC	AA	CA	CC	AA	CC	CC	CC	CC	CC	AA	CC	CC	AA	AA	AA	AA	CA	CC	AA
scaffold11460	38728	G	AA	GG	GA	GA	GG	GG	GA	AA	AA	AA	AA	AA	AA	AA	AA	AA	GG	AA	GG	AA	GG	GG	GA	GA	AA	GA	GG	GG	AA	GA	GG	AA	GG	GG	GG	GG	GG	AA	GG	GG	AA	AA	AA	AA	GA	GG	AA
scaffold11460	68534	C	TT	CC	CT	CT	CC	CC	CT	--	TT	--	TT	--	TT	TT	TT	TT	CC	TT	CC	TT	CC	CC	CT	CT	TT	CT	CC	CC	TT	CT	CC	TT	CC	CC	CC	CC	CC	TT	CC	CC	TT	TT	TT	TT	--	CC	TT
scaffold11460	64283	T	CC	TT	TC	TC	TT	TT	TC	CC	CC	CC	CC	CC	CC	CC	CC	CC	TT	CC	TT	CC	TT	TT	TC	TC	CC	TC	TT	TT	CC	TC	TT	CC	TT	TT	TT	TT	TT	CC	TT	TT	CC	CC	CC	CC	TC	TT	CC
scaffold11460	64428	T	CC	TT	TC	TC	TT	TT	TC	CC	CC	CC	CC	CC	CC	CC	CC	CC	TT	CC	TT	CC	TT	TT	TC	TC	CC	TC	TT	TT	CC	TC	TT	CC	TT	TT	TT	TT	TT	CC	TT	TT	CC	CC	CC	CC	TC	TT	CC
scaffold7963	55950	T	TT	CC	--	TC	CC	CC	TC	--	TT	TT	TT	TT	TT	TT	TT	TT	CC	TT	CC	TT	CC	CC	TC	TC	TT	TC	CC	CC	TT	TC	CC	TT	CC	CC	CC	CC	CC	TT	CC	CC	TT	TT	TT	TT	TC	CC	TT
scaffold5468	10579	T	CC	TT	TC	TC	TT	TT	TC	CC	CC	CC	CC	CC	CC	CC	CC	CC	TT	CC	--	CC	TT	TT	TC	TC	CC	TC	TT	TT	CC	TC	TT	CC	TT	TT	TT	TT	TT	CC	--	TT	CC	CC	CC	CC	TC	TT	CC
scaffold5468	24293	C	AA	CC	CA	CA	CC	CC	CA	AA	--	AA	AA	AA	AA	AA	AA	AA	CC	AA	CC	AA	--	CC	AA	CC	--	CA	CC	CC	AA	CA	CC	AA	CC	CC	CC	CC	CC	AA	CC	CC	AA	--	AA	--	CA	CC	AA
scaffold5468	24267	G	AA	GG	GA	GA	GG	GG	GA	AA	AA	AA	AA	AA	AA	AA	AA	AA	GG	AA	GG	AA	--	GG	AA	GG	AA	GA	GG	GG	AA	GA	GG	AA	GG	GG	GG	GG	GG	AA	GG	GG	AA	AA	AA	AA	GA	GG	AA
scaffold5468	24222	C	AA	CC	CA	CA	CC	CC	CA	AA	AA	AA	AA	AA	AA	AA	AA	AA	CC	AA	CC	AA	--	CC	AA	CC	AA	CA	CC	CC	AA	CA	CC	AA	CC	CC	CC	CC	CC	AA	CC	CC	AA	AA	AA	AA	CA	CC	AA
scaffold5468	24358	C	TT	CC	CT	CT	CC	CC	CT	TT	TT	TT	TT	TT	TT	TT	TT	TT	CC	TT	CC	TT	CC	CC	TT	CC	TT	CT	CC	CC	TT	CT	CC	TT	CC	CC	CC	CC	CC	TT	CC	CC	TT	TT	TT	TT	CT	CC	TT
scaffold1466	511944	C	CC	TT	CT	CT	TT	TT	CT	CC	CC	CC	CC	CC	CC	CC	CC	CC	TT	CC	TT	CC	TT	TT	CT	TT	CC	CT	TT	--	CC	CT	TT	CC	TT	TT	TT	TT	TT	CC	TT	TT	CC	CC	CC	CC	CT	TT	CC
scaffold1971	64857	C	TT	CC	CT	CT	CC	CC	CT	--	TT	--	TT	TT	TT	TT	--	TT	CC	TT	CC	TT	CC	CC	CT	CT	TT	CT	CC	CC	TT	CT	CC	TT	CC	CC	CC	CC	CC	TT	CC	CC	TT	TT	TT	TT	CT	CC	TT
scaffold22042	60691	C	TT	CC	CT	CT	CC	CC	CT	TT	TT	TT	TT	TT	TT	TT	TT	TT	CC	TT	CC	TT	CC	CC	CT	CC	TT	CT	CC	CC	TT	CT	CC	TT	CC	CC	CC	CC	CC	TT	CC	CC	TT	TT	TT	TT	CT	CC	TT
scaffold10702	10470	G	CC	GG	GC	GC	GG	GG	GC	CC	CC	CC	CC	CC	CC	CC	CC	CC	GG	CC	GG	CC	GG	GG	GC	GC	CC	GC	GG	GG	CC	GC	GG	CC	GG	GG	GG	GG	GG	CC	GG	GG	CC	CC	CC	CC	GC	GG	CC
scaffold179	397661	C	TT	CC	CT	CT	CC	CC	CT	TT	TT	TT	TT	TT	TT	TT	TT	TT	CC	TT	CC	TT	CC	CC	CT	CT	TT	CT	CC	CC	TT	CT	CC	TT	CC	CC	CC	CC	CC	TT	CC	CC	TT	TT	TT	TT	CT	CC	TT
scaffold752	211100	A	TT	AA	AT	AT	AA	AA	AT	TT	TT	TT	TT	TT	TT	TT	TT	TT	AA	TT	AA	TT	AA	AA	AT	AA	TT	AT	AA	AA	TT	AT	AA	TT	AA	AA	AA	AA	AA	TT	AA	AA	TT	TT	TT	TT	AT	AA	TT
scaffold752	132461	G	TT	GG	GT	GT	GG	GG	GT	TT	TT	TT	TT	TT	TT	TT	TT	TT	GG	TT	GG	TT	GG	GG	GT	GT	TT	GT	GG	GG	TT	GT	GG	TT	GG	GG	GG	GG	GG	TT	GG	GG	TT	TT	TT	TT	GT	GG	TT
scaffold3431	339401	C	GG	CC	CG	CG	CC	CC	CG	--	GG	GG	GG	GG	GG	GG	GG	--	CC	GG	CC	GG	CC	CC	CG	CG	GG	CG	CC	CC	GG	CG	CC	GG	CC	CC	CC	CC	CC	GG	CC	CC	GG	GG	GG	GG	CG	CC	GG
scaffold3431	197640	G	AA	GG	GA	GA	GG	GG	GA	AA	AA	AA	AA	AA	AA	AA	AA	AA	GG	AA	GG	AA	GG	GG	GA	GA	AA	GA	GG	GG	AA	GA	GG	AA	GG	GG	GG	GG	GG	AA	GG	GG	AA	AA	AA	AA	GA	GG	AA
scaffold7373	309334	G	CC	GG	GC	GC	GG	GG	GC	CC	CC	CC	CC	CC	CC	CC	CC	CC	GG	CC	GG	CC	GG	GG	GC	GC	CC	GC	GG	GG	CC	GG	GG	CC	GG	GG	GG	GG	GG	CC	GG	GG	CC	CC	CC	CC	GC	GG	CC
scaffold2682	267944	T	CC	TT	TC	TC	TT	TT	TC	CC	CC	CC	CC	CC	CC	CC	CC	CC	--	CC	TT	CC	TT	TT	TC	TC	CC	TC	TT	TT	CC	TT	TT	CC	TT	TT	TT	TT	TT	CC	TT	TT	CC	CC	CC	CC	TC	TT	CC
scaffold11961	15689	G	AA	GG	GA	GA	GG	GG	GA	AA	AA	AA	AA	AA	AA	AA	AA	AA	GG	AA	GG	AA	GG	GG	GA	GA	AA	GA	GG	GG	AA	GG	GG	AA	GG	GG	GG	GG	GG	AA	GG	GG	AA	AA	AA	AA	GA	GG	AA
scaffold2682	256948	G	CC	GG	GC	GC	GG	GG	GC	CC	CC	CC	CC	CC	CC	CC	CC	CC	GG	CC	GG	CC	GG	GG	GC	--	CC	GC	GG	GG	CC	GG	GG	CC	GG	GG	GG	GG	GG	CC	GG	GG	CC	CC	CC	CC	GC	GG	CC
scaffold10692	3414	T	CC	TT	TC	TC	TT	TT	TC	CC	CC	CC	CC	CC	CC	CC	CC	CC	TT	CC	TT	CC	TT	TT	TC	TC	CC	TC	TT	TT	CC	TT	TT	CC	TT	TT	TT	TT	TT	CC	TT	TT	CC	CC	CC	CC	TC	TT	CC
scaffold21978	8793	T	CC	TT	TC	TC	TT	TT	TC	CC	CC	CC	CC	CC	CC	CC	CC	CC	TT	CC	TT	CC	TT	TT	TC	TC	CC	TC	TT	TT	CC	TT	TT	CC	TT	TT	TT	TT	TT	CC	TT	TT	CC	CC	CC	CC	TC	TT	CC
scaffold10037	84949	G	AA	GG	GA	GA	GG	GG	GA	AA	AA	AA	AA	AA	AA	AA	AA	AA	GG	AA	--	AA	GG	GG	GA	--	AA	GA	GG	GG	AA	GA	GG	AA	GG	GG	GG	GG	GG	GG	GG	GG	AA	AA	AA	AA	GA	GG	AA
scaffold10037	85137	T	AA	TT	TA	TA	TT	TT	TA	AA	AA	--	AA	AA	AA	AA	AA	AA	TT	AA	--	AA	TT	TT	TA	--	AA	TA	TT	TT	AA	TA	TT	AA	TT	TT	TT	TT	TT	TT	TT	TT	AA	AA	AA	AA	TA	TT	AA
scaffold11442	14703	C	TT	CC	CT	CT	--	CC	CT	TT	TT	TT	TT	TT	--	TT	TT	TT	CC	TT	CC	TT	CC	CC	CT	CT	TT	CT	CC	CC	TT	CT	CC	TT	CC	CC	CC	CC	CC	CC	CC	CC	TT	TT	TT	TT	CT	CC	TT
scaffold2377	184295	C	TT	CC	CT	CT	CC	CC	CT	TT	TT	TT	TT	TT	TT	TT	TT	TT	CC	TT	CC	TT	CC	CC	CT	CC	TT	CT	CC	CC	TT	CC	CC	TT	CC	CC	CC	CC	CC	TT	CC	CC	TT	TT	TT	TT	CT	CC	TT
scaffold15683	34359	T	CC	TT	TC	TC	TT	TT	TC	CC	CC	CC	CC	CC	CC	CC	CC	CC	TT	CC	TT	CC	TT	TT	TC	TC	CC	TC	--	TT	CC	TT	TT	CC	TT	TT	TT	TT	TT	CC	TT	TT	CC	CC	CC	CC	TC	TT	CC
scaffold15683	35391	C	AA	CC	CA	CA	CC	CC	CA	AA	AA	AA	AA	AA	AA	AA	AA	AA	CC	AA	CC	AA	CC	CC	CA	CA	AA	CA	CC	CC	AA	CC	CC	AA	CC	CC	CC	CC	CC	AA	CC	CC	AA	AA	AA	AA	CA	CC	AA
scaffold7283	130618	C	TT	CC	CT	CT	CC	CC	CT	TT	TT	TT	TT	TT	TT	TT	TT	TT	CC	TT	CC	TT	CC	CC	CT	--	TT	CT	CC	CC	TT	CC	CC	TT	CC	CC	CC	CC	CC	TT	CC	CC	TT	TT	TT	TT	CT	CC	TT
scaffold7283	189037	A	TT	AA	AT	AT	--	AA	AT	TT	TT	TT	TT	TT	--	TT	TT	TT	AA	--	AA	TT	--	--	AT	AT	TT	AT	AA	AA	TT	AA	AA	TT	--	AA	--	AA	AA	TT	AA	AA	TT	--	TT	TT	AT	AA	TT
scaffold7283	192483	T	AA	TT	TA	TA	TT	TT	TA	AA	AA	AA	AA	AA	AA	AA	AA	AA	TT	AA	TT	AA	TT	TT	TA	TA	AA	TA	TT	TT	AA	TT	TT	AA	TT	TT	TT	TT	TT	AA	TT	TT	AA	AA	AA	AA	TA	TT	AA
scaffold7283	130748	A	GG	AA	AG	AG	AA	AA	AG	GG	GG	GG	GG	GG	GG	GG	GG	GG	AA	GG	AA	GG	AA	AA	AG	AG	GG	AG	AA	AA	GG	AA	AA	GG	AA	AA	AA	AA	AA	GG	AA	AA	GG	GG	GG	GG	AG	AA	GG
scaffold9649	23478	C	AA	CC	CA	CA	CC	CC	CA	AA	AA	AA	AA	AA	AA	AA	AA	AA	CC	AA	CC	AA	CC	CC	CA	--	AA	CA	CC	CC	AA	CC	CC	AA	CC	CC	CC	CC	CC	AA	CC	CC	AA	AA	AA	AA	CA	CC	AA
scaffold4411	5562	G	AA	GG	GA	GA	GG	GG	GA	AA	AA	AA	AA	AA	AA	AA	AA	AA	GG	AA	GG	AA	GG	GG	GA	GG	AA	GA	GG	GG	AA	GG	GG	AA	GG	GG	GG	GG	GG	AA	GG	GG	AA	AA	AA	AA	GA	GG	AA
scaffold7283	192614	T	CC	TT	TC	TC	TT	TT	TC	CC	CC	CC	CC	CC	CC	CC	CC	CC	TT	CC	TT	CC	TT	TT	TC	TC	CC	TC	TT	TT	CC	TT	TT	CC	TT	TT	TT	TT	TT	CC	TT	TT	CC	CC	CC	CC	TC	TT	CC
scaffold6781	48405	A	CC	AA	AC	AC	AA	AA	AC	CC	CC	CC	CC	CC	CC	CC	CC	CC	AA	CC	AA	CC	AA	AA	AC	--	CC	AC	AA	AA	CC	AC	AA	CC	AA	AA	AA	AA	AA	CC	AA	AA	CC	CC	CC	CC	AC	AA	CC
scaffold6781	57819	A	GG	AA	AG	AG	AA	AA	AG	GG	GG	GG	GG	GG	GG	GG	GG	GG	AA	GG	AA	GG	AA	AA	AG	AA	GG	AG	AA	AA	GG	AG	AA	GG	AA	AA	AA	AA	AA	GG	AA	AA	GG	GG	GG	GG	AG	AA	GG
scaffold7283	281484	C	AA	CC	CA	CA	CC	CC	CA	AA	AA	AA	AA	AA	AA	AA	AA	AA	CC	AA	CC	AA	CC	CC	--	CA	AA	CA	CC	CC	AA	CC	CC	AA	CC	CC	CC	CC	CC	AA	CC	CC	AA	AA	AA	AA	CA	CC	AA
scaffold6781	22829	C	GG	CC	CG	CG	CC	CC	CG	GG	GG	GG	GG	GG	GG	GG	GG	GG	CC	GG	CC	GG	CC	CC	CG	CG	GG	--	CC	CC	GG	CG	CC	GG	CC	CC	CC	CC	CC	GG	CC	CC	GG	GG	GG	GG	CG	CC	GG
scaffold480	8084	G	AA	GG	GA	GA	GG	GG	GA	AA	AA	AA	AA	AA	AA	AA	AA	AA	GG	AA	GG	AA	GG	GG	GA	--	AA	GA	GG	GG	AA	GG	GG	AA	GG	GG	GG	GG	GG	AA	GG	GG	AA	AA	AA	AA	GA	GG	AA
scaffold2377	210204	T	CC	TT	TC	TC	TT	TT	TC	CC	CC	CC	CC	CC	CC	CC	CC	CC	TT	CC	TT	CC	TT	TT	TC	TC	CC	TC	TT	TT	CC	TT	TT	CC	TT	TT	TT	TT	TT	CC	TT	TT	CC	CC	CC	CC	TC	TT	CC
scaffold6781	190124	C	TT	CC	CT	CT	CC	CC	CT	TT	TT	TT	TT	TT	TT	TT	TT	TT	CC	TT	CC	TT	CC	CC	CT	CC	TT	CT	CC	CC	TT	CT	CC	TT	CC	CC	CC	CC	CC	TT	CC	CC	TT	TT	TT	TT	CT	CC	TT
scaffold6781	218187	C	TT	CC	--	CT	--	CC	CT	--	TT	--	TT	--	TT	TT	TT	TT	CC	TT	--	TT	CC	--	CT	--	TT	CT	CC	CC	TT	CT	--	TT	CC	CC	CC	--	CC	TT	CC	CC	TT	TT	TT	TT	CT	CC	TT
scaffold7283	192557	G	AA	GG	GA	GA	GG	GG	GA	AA	AA	AA	AA	AA	AA	AA	AA	AA	GG	AA	GG	AA	GG	GG	GA	GA	AA	GA	GG	GG	AA	GG	GG	AA	GG	GG	GG	GG	GG	AA	GG	GG	AA	AA	AA	AA	GA	GG	AA
scaffold2377	184233	C	TT	CC	CT	CT	CC	CC	CT	TT	TT	TT	TT	TT	TT	TT	TT	TT	CC	TT	CC	TT	CC	CC	CT	--	TT	CT	CC	CC	TT	CC	CC	TT	CC	CC	CC	CC	CC	TT	CC	CC	TT	TT	TT	TT	CT	CC	TT
scaffold32	63315	T	CC	TT	TC	TC	TT	TT	TC	CC	CC	CC	CC	CC	CC	CC	CC	CC	TT	CC	TT	CC	TT	TT	TC	TC	CC	TC	TT	TT	CC	TT	TT	CC	TT	TT	TT	TT	TT	CC	TT	TT	CC	CC	CC	CC	TC	TT	CC
scaffold2784	129782	C	TT	CC	CT	CT	CC	CC	CT	TT	TT	TT	TT	TT	TT	TT	TT	TT	CC	TT	CC	TT	CC	CC	CT	CT	TT	CT	--	CC	TT	CC	CC	TT	CC	CC	CC	CC	CC	TT	CC	CC	TT	TT	TT	TT	CT	CC	TT
scaffold53	326327	T	CC	TT	TC	TC	--	TT	--	CC	CC	--	CC	--	CC	CC	CC	CC	TT	CC	TT	CC	TT	TT	TC	TC	--	TC	TT	TT	CC	TT	TT	CC	TT	TT	TT	TT	TT	CC	TT	TT	CC	CC	CC	CC	TC	TT	CC
scaffold11462	109378	T	CC	TT	TC	TC	TT	TT	TC	--	CC	--	CC	--	--	CC	--	CC	TT	CC	TT	--	TT	TT	TC	TC	CC	--	TT	TT	CC	TT	TT	CC	TT	TT	TT	TT	TT	CC	TT	TT	--	CC	CC	CC	TC	TT	CC
scaffold32	171719	G	AA	GG	GA	GA	GG	GG	GA	--	AA	AA	AA	--	AA	AA	AA	AA	GG	AA	--	AA	GG	--	GA	GA	AA	GA	GG	GG	AA	GG	--	AA	GG	GG	GG	GG	GG	AA	GG	GG	AA	AA	AA	AA	GA	GG	AA
scaffold2784	73011	T	GG	TT	TG	TG	TT	TT	TG	GG	GG	GG	GG	GG	GG	GG	GG	GG	TT	GG	TT	GG	TT	TT	TG	TG	GG	TG	TT	TT	GG	TT	TT	GG	TT	TT	TT	TT	TT	GG	TT	TT	GG	GG	GG	GG	TG	TT	GG
scaffold7658	3533	A	TT	AA	AT	AA	AA	AA	AT	TT	TT	--	TT	--	TT	TT	TT	TT	AA	TT	--	TT	AA	AA	AT	AT	TT	AT	AA	AA	TT	AA	AA	TT	AA	AA	AA	AA	AA	TT	AA	AA	TT	TT	TT	TT	AT	AA	TT
scaffold2784	72937	G	AA	GG	GA	GA	GG	GG	GA	AA	AA	AA	AA	AA	AA	AA	AA	AA	GG	AA	GG	AA	GG	GG	GA	GA	AA	GA	GG	GG	AA	GG	GG	AA	GG	GG	GG	GG	GG	AA	GG	GG	AA	AA	AA	AA	GA	GG	AA
scaffold32	206529	A	GG	AA	AG	AG	--	AA	AG	GG	GG	GG	GG	GG	GG	GG	GG	GG	AA	GG	AA	GG	AA	AA	AG	AG	GG	AG	AA	AA	GG	AA	AA	GG	AA	AA	AA	AA	AA	GG	AA	AA	GG	GG	GG	GG	AG	AA	GG
scaffold32	63461	T	CC	TT	TC	TC	TT	TT	TC	CC	CC	CC	CC	CC	CC	CC	CC	CC	TT	CC	TT	CC	TT	TT	TC	TC	CC	TC	TT	TC	CC	TT	TT	CC	TT	TT	TT	TT	TT	CC	TT	TT	CC	CC	CC	CC	TC	TT	CC
scaffold2784	129772	T	CC	TT	TC	TC	TT	TT	TC	CC	CC	CC	CC	CC	CC	CC	CC	CC	TT	CC	TT	CC	TT	TT	TC	TC	CC	TC	--	TT	CC	TT	TT	CC	TT	TT	TT	TT	TT	CC	TT	TT	CC	CC	CC	CC	TC	TT	CC
scaffold2784	129983	A	CC	AA	AC	AC	AA	AA	AC	CC	CC	CC	CC	CC	CC	CC	CC	CC	AA	CC	AA	CC	AA	AA	AC	AC	CC	AC	--	AA	CC	AA	AA	CC	AA	AA	AA	AA	AA	CC	AA	AA	CC	CC	CC	CC	AC	AA	CC
scaffold32	63476	G	AA	GG	GA	GA	GG	GG	GA	AA	AA	AA	AA	--	AA	AA	AA	AA	GG	AA	GG	AA	GG	GG	GA	GA	AA	GA	GG	GG	AA	GG	GG	GA	GG	GG	GG	GG	GG	AA	GG	GG	AA	AA	AA	AA	GA	GG	AA
scaffold7726	62422	T	CC	TT	TC	TC	TT	TT	TC	CC	CC	--	CC	--	CC	CC	CC	CC	TT	CC	TT	CC	TT	TT	TC	TC	CC	TC	TT	TT	CC	TT	TT	CC	TT	TT	TT	TT	TT	CC	TT	TT	CC	CC	CC	CC	TC	TT	CC
scaffold11961	15817	A	GG	AA	AG	AG	AA	AA	AG	GG	GG	--	GG	GG	GG	GG	GG	GG	AA	GG	AA	GG	AA	AA	AG	AG	GG	AG	AA	AA	GG	AA	AA	GG	AA	AA	AA	AA	AA	GG	AA	AA	GG	GG	GG	GG	AG	AA	GG
scaffold4618	116633	G	AA	GG	GA	GA	GG	GG	GA	AA	AA	AA	AA	AA	AA	AA	AA	AA	GG	AA	GG	AA	GG	GG	GA	GG	AA	GA	GG	GG	AA	GG	GG	AA	GG	GG	GG	GG	GG	AA	GG	GG	AA	AA	AA	AA	GA	GG	AA
scaffold11320	64234	A	GG	AA	AG	--	AA	AA	AG	--	GG	GG	GG	GG	GG	GG	GG	GG	AA	GG	AA	GG	AA	AA	AG	AG	GG	AG	AA	AA	GG	AG	AA	GG	AA	AA	AA	AA	AA	AA	AA	AA	GG	GG	GG	GG	AG	AA	GG
scaffold11949	31140	A	CC	AA	AC	AC	AA	AA	AC	CC	CC	CC	CC	CC	CC	CC	CC	CC	AA	CC	AA	CC	AA	AA	AC	--	CC	AC	AA	AA	CC	AC	AA	CC	AA	AA	AA	AA	AA	AA	AA	AA	CC	CC	CC	CC	AC	AA	CC
scaffold11949	72326	G	AA	GG	GA	GA	GG	GG	GA	--	AA	AA	AA	AA	AA	AA	AA	AA	GG	AA	GG	AA	GG	GG	GA	GA	AA	GA	GG	GG	AA	GA	GG	AA	GG	GG	GG	GG	GG	GG	GG	GG	AA	AA	AA	AA	GA	GG	AA
scaffold11949	72316	C	TT	CC	CT	CT	CC	CC	CT	--	TT	TT	TT	TT	TT	TT	TT	TT	CC	TT	CC	TT	CC	CC	CT	CT	TT	CT	CC	CC	TT	CT	CC	TT	CC	CC	CC	CC	CC	CC	CC	CC	TT	TT	TT	TT	CT	CC	TT
scaffold2331	376593	T	CC	TT	TC	TC	TT	TT	TC	CC	CC	CC	CC	CC	CC	CC	CC	CC	TT	CC	TT	CC	TT	TT	TC	TT	CC	TC	TT	TT	CC	TC	TT	CC	TT	TT	TT	TT	TT	TT	TT	TT	CC	CC	CC	CC	TC	TT	CC
scaffold11320	64301	G	AA	GG	GA	GG	GG	GG	GA	--	AA	AA	AA	AA	AA	AA	AA	AA	GG	AA	GG	AA	GG	GG	GA	--	AA	GA	GG	GG	AA	GA	GG	AA	GG	GG	GG	GG	GG	GG	GG	GG	AA	AA	AA	AA	GA	GG	AA
scaffold11949	72305	T	GG	TT	TG	TG	TT	TT	TG	--	GG	GG	GG	GG	GG	GG	GG	GG	TT	GG	TT	GG	TT	TT	TG	TG	GG	TG	TT	TT	GG	TG	TT	GG	TT	TT	TT	TT	TT	TT	TT	TT	GG	GG	GG	GG	TG	TT	GG
scaffold2332	376644	G	AA	GG	GA	GA	GG	GG	GA	AA	AA	AA	AA	AA	AA	AA	AA	AA	GG	AA	GG	AA	GG	GG	GA	--	AA	GA	GG	GG	AA	GA	GG	AA	GG	GG	GG	GG	GG	GG	GG	GG	AA	AA	AA	AA	GA	GG	AA
scaffold11949	31282	C	TT	CC	CT	CT	CC	CC	CT	TT	TT	TT	TT	TT	TT	TT	TT	TT	CC	TT	CC	TT	CC	CC	CT	--	TT	CT	CC	CC	TT	CT	CC	TT	CC	CC	CC	CC	CC	CC	CC	CC	TT	TT	TT	TT	CT	CC	TT
scaffold11949	36577	T	CC	TT	TC	TC	TT	TT	TC	CC	CC	CC	CC	CC	CC	CC	CC	CC	TT	CC	TT	CC	TT	TT	TC	TC	CC	TC	TT	TT	CC	TC	TT	CC	TT	TT	TT	TT	TT	TT	TT	TT	CC	CC	CC	CC	TC	TT	CC
scaffold11949	36542	G	AA	GG	GA	GA	GG	GG	GA	AA	AA	AA	AA	AA	AA	AA	AA	AA	GG	AA	GG	AA	GG	GG	GA	GA	AA	GA	GG	GG	AA	GA	GG	AA	GG	GG	GG	GG	GG	GG	GG	GG	AA	AA	AA	AA	GA	GG	AA
scaffold11320	41190	T	GG	TT	TG	--	--	TT	TG	--	GG	--	GG	--	GG	--	GG	GG	TT	GG	--	GG	TT	TT	TG	TG	GG	--	TT	TT	GG	TG	TT	GG	TT	TT	TT	TT	TT	TT	TT	TT	GG	GG	GG	GG	TG	TT	GG
scaffold11949	31071	G	TT	GG	GT	TT	GG	TT	TT	GG	GG	GG	GT	GG	GG	TT	GG	GG	GG	GG	GG	TT	TT	GT	GG	GG	GG	TT	TT	TT	TT	GT	GG	GG	GG	TT	TT	TT	TT	GT	--	TT	GG	GG	TT	TT	GG	GG	TT
scaffold16243	1048	G	TT	GG	GT	GT	GG	GG	GT	TT	TT	TT	TT	TT	TT	TT	TT	TT	GG	TT	GG	TT	GG	GG	GT	GG	TT	GT	GG	GG	TT	GT	GG	TT	GG	GG	GG	GG	GG	GG	GG	GG	TT	TT	TT	TT	GT	GG	TT
scaffold16243	38060	G	CC	GG	GC	GC	--	GG	GC	--	CC	CC	--	CC	CC	CC	CC	CC	--	CC	--	CC	GG	--	GC	GG	CC	GC	GG	GG	--	GC	GG	CC	GG	GG	GG	GG	GG	GG	GG	GG	CC	--	CC	CC	GC	GG	CC
scaffold8846	196822	A	CC	AA	AC	AC	AA	AA	AC	CC	CC	CC	CC	CC	CC	CC	CC	CC	AA	CC	AA	CC	AA	AA	AC	AC	CC	AC	AA	AA	CC	AC	AA	CC	AA	AA	AA	AA	AA	AA	AA	AA	CC	CC	CC	CC	AC	AA	CC
scaffold8846	235332	C	AA	CC	CA	CA	CC	CC	CA	AA	AA	AA	AA	--	AA	AA	AA	AA	CC	AA	CC	AA	CC	CC	CA	CA	AA	CA	CC	CC	AA	CA	CC	AA	CC	CC	CC	CC	CC	CC	CC	CC	AA	AA	AA	AA	CA	CC	AA
scaffold8846	191784	A	GG	AA	AG	AG	AA	AA	AG	GG	GG	GG	GG	GG	GG	GG	GG	GG	AA	GG	AA	GG	AA	AA	AG	--	GG	AG	AA	AA	GG	AG	AA	GG	AA	AA	AA	AA	AA	AA	AA	AA	GG	GG	GG	GG	AG	AA	GG
scaffold8846	191863	T	CC	TT	TC	TC	TT	TT	TC	CC	CC	CC	CC	CC	CC	CC	CC	CC	TT	CC	TT	CC	TT	TT	TC	--	CC	TC	TT	TT	CC	TC	TT	CC	TT	TT	TT	TT	TT	TT	TT	TT	CC	CC	CC	CC	TC	TT	CC
scaffold6244	109247	A	GG	AA	AG	AG	AA	AA	AG	GG	GG	GG	GG	--	GG	GG	--	GG	AA	--	--	GG	AA	AA	GG	AA	GG	AG	AA	AA	GG	AG	AA	GG	AA	AA	AA	AA	AA	AA	AA	AA	GG	GG	GG	GG	AG	--	GG
scaffold6431	145181	G	AA	GG	GA	GA	GG	GG	GA	AA	AA	AA	AA	AA	AA	AA	AA	AA	GG	AA	GG	AA	GG	GG	GA	GA	AA	GA	GG	GG	AA	GA	GG	AA	GG	GG	GG	GG	GG	GG	GG	GG	AA	AA	AA	AA	GA	GG	AA
scaffold1502	82417	C	TT	CC	CT	CT	CC	CC	CT	TT	TT	TT	TT	TT	TT	TT	TT	TT	CC	TT	CC	TT	CC	CC	CT	CT	TT	CT	CC	CC	TT	CT	CC	TT	CC	CC	CC	CC	CC	CC	CC	CC	TT	TT	TT	TT	CT	CC	TT
scaffold4030	154106	T	CC	TT	TC	TC	TT	TT	TC	CC	CC	CC	CC	CC	CC	CC	CC	CC	TT	CC	TT	CC	TT	TT	TC	--	CC	TC	TT	TT	CC	TC	TT	CC	TT	TT	TT	TT	TT	CC	TT	TT	CC	CC	CC	CC	TC	TT	CC
scaffold4819	57760	C	TT	CC	CT	CT	CC	CC	CT	TT	TT	--	TT	TT	TT	--	TT	TT	CC	TT	CC	TT	CC	CC	CT	CT	TT	--	CC	CC	TT	CT	CC	TT	CC	CC	CC	CC	CC	TT	CC	CC	TT	TT	TT	TT	CT	CC	TT
scaffold2027	66457	T	CC	TT	TC	TC	TT	TT	TC	CC	CC	CC	CC	CC	CC	CC	CC	CC	TT	CC	TT	CC	TT	TT	TC	TC	CC	TC	TT	TT	CC	TC	TT	CC	TT	TT	TT	TT	TT	CC	TT	TT	CC	CC	CC	CC	TC	TT	CC
scaffold3980	4301	A	GG	AA	AG	AG	AA	AA	AG	--	GG	GG	GG	GG	GG	GG	GG	GG	AA	GG	AA	GG	AA	AA	AG	AG	GG	AG	AA	AA	GG	AG	AA	GG	AA	AA	AA	AA	AA	GG	AA	AA	GG	GG	GG	GG	AG	AA	GG
scaffold1423	32927	G	AA	GG	GA	GA	GG	GG	GA	AA	AA	AA	AA	AA	AA	AA	AA	AA	GG	AA	GG	AA	GG	GG	GA	GG	AA	GA	GG	GG	AA	GA	GG	AA	GG	GG	GG	GG	GG	AA	GG	GG	AA	AA	AA	AA	GA	GG	AA
scaffold3980	18467	A	GG	AA	AG	AG	AA	AA	AG	GG	GG	GG	GG	GG	GG	GG	GG	GG	AA	GG	AA	GG	AA	AA	AG	AG	GG	AG	AA	AA	GG	AG	AA	GG	AA	AA	AA	AA	AA	GG	AA	AA	GG	GG	GG	GG	AG	AA	GG
scaffold3980	120461	T	CC	TT	TC	TC	TT	TT	TC	CC	CC	CC	CC	CC	CC	CC	CC	CC	TT	CC	TT	CC	TT	TT	TC	TC	CC	TC	TT	TT	CC	TC	TT	CC	TT	TT	TT	TT	TT	CC	TT	TT	CC	CC	CC	CC	TC	TT	CC
scaffold10338	12747	A	GG	AA	AG	AG	AA	AA	AG	GG	GG	GG	GG	GG	GG	GG	GG	GG	AA	GG	AA	GG	AA	AA	AG	AG	GG	AG	AA	AA	GG	AG	AA	GG	AA	AA	AA	AA	AA	GG	AA	AA	GG	GG	GG	GG	AG	AA	GG
scaffold10338	63902	A	CC	AA	AC	AC	AA	AA	AC	CC	CC	CC	CC	--	CC	CC	CC	CC	AA	--	AA	CC	AA	AA	AC	--	CC	AC	AA	AA	--	AC	AA	CC	AA	AA	--	AA	AA	CC	AA	AA	CC	CC	CC	CC	AC	AA	CC
scaffold10338	63839	C	TT	CC	CT	CT	CC	CC	CT	TT	TT	TT	TT	--	TT	TT	TT	TT	CC	--	CC	TT	CC	CC	CT	--	TT	CT	CC	CC	--	CT	CC	TT	CC	CC	--	CC	CC	TT	CC	CC	TT	TT	TT	TT	CT	CC	TT
scaffold10338	12780	C	TT	CC	CT	CT	CC	CC	CT	TT	TT	TT	TT	TT	TT	TT	TT	TT	CC	TT	CC	TT	CC	CC	CT	CT	TT	CT	CC	CC	TT	CT	CC	TT	CC	CC	CC	CC	CC	TT	CC	CC	TT	TT	TT	TT	CT	CC	TT
scaffold11810	103000	C	TT	CC	--	CT	--	CC	CT	--	TT	TT	TT	TT	TT	TT	TT	TT	CC	TT	--	TT	CC	CC	CT	CT	TT	CT	CC	CC	TT	CT	CC	TT	CC	CC	--	CC	CC	TT	CC	CC	CT	TT	TT	TT	CT	--	TT
scaffold1255	84116	C	GG	CC	GG	CG	CC	CC	CG	--	GG	GG	GG	--	GG	GG	GG	GG	CC	GG	CC	GG	CC	CC	CG	CG	GG	CG	CC	CC	GG	CG	CC	GG	CC	CC	CC	CC	CC	GG	CC	CC	GG	GG	GG	GG	CG	CC	GG
scaffold1930	3988	G	AA	GG	GA	GA	GG	GG	GA	AA	AA	AA	AA	AA	AA	AA	AA	AA	GG	AA	GG	AA	GG	GG	GA	GA	AA	GA	GG	GG	AA	GA	GG	AA	GG	GG	GG	GG	GG	AA	GG	GG	--	AA	AA	AA	GA	GG	AA
scaffold1930	3996	T	CC	TT	TC	TC	TT	TT	TC	CC	CC	CC	CC	CC	CC	CC	CC	CC	TT	CC	TT	CC	TT	TT	TC	TC	CC	TC	TT	TT	CC	TC	TT	CC	TT	TT	TT	TT	TT	CC	TT	TT	--	CC	CC	CC	TC	TT	CC
scaffold4030	154055	A	TT	AA	AT	AT	AA	AA	AT	TT	TT	TT	TT	TT	TT	TT	TT	TT	AA	TT	AA	TT	AA	AA	AT	--	TT	AT	AA	AA	TT	AT	AA	TT	AA	AA	AA	AA	AA	TT	AA	AA	TT	TT	TT	TT	AT	AA	TT
scaffold2449	262158	C	TT	CC	CT	CT	CC	CC	CT	--	TT	TT	TT	--	TT	TT	TT	TT	CC	TT	CC	TT	CC	CC	--	CT	TT	CT	CC	CC	TT	CT	CC	TT	CC	CC	CC	CC	CC	TT	--	CC	TT	TT	TT	TT	CT	CC	TT
scaffold7963	55990	C	TT	CC	--	CT	CC	CC	CT	--	TT	TT	TT	TT	TT	TT	TT	TT	CC	TT	CC	TT	CC	CC	--	CT	TT	CT	CC	CC	TT	CT	CC	TT	CC	CC	CC	CC	CC	TT	CC	CC	TT	TT	TT	TT	CT	CC	TT
scaffold3698	98661	G	AA	GG	GA	GA	GG	GG	GA	AA	AA	AA	AA	AA	AA	AA	AA	AA	GG	AA	GG	AA	GG	GG	GA	--	AA	GA	GG	GG	AA	GA	GG	AA	GG	GG	GG	GG	GG	GG	GG	GG	AA	AA	AA	AA	GA	GG	AA
scaffold625	63046	A	GG	AA	AG	AG	AA	AA	AG	GG	GG	GG	GG	GG	GG	GG	GG	GG	AA	GG	AA	GG	AA	AA	AG	AG	GG	AG	AA	AA	GG	AG	AA	GG	AA	AA	AA	AA	AA	AA	AA	AA	GG	GG	GG	GG	AG	AA	GG
scaffold625	149538	T	CC	TT	TC	TC	TT	TT	TC	CC	CC	CC	CC	CC	CC	CC	CC	--	TT	CC	TT	CC	TT	TT	TC	TT	CC	TC	TT	TT	CC	TC	TT	CC	TT	TT	TT	TT	TT	TT	TT	TT	CC	CC	CC	CC	TC	TT	CC
scaffold625	149690	G	AA	GG	GA	GA	GG	GG	GA	AA	AA	AA	AA	AA	AA	AA	AA	--	GG	AA	GG	AA	GG	GG	GA	GG	AA	GA	GG	GG	AA	GA	GG	AA	GG	GG	GG	GG	GG	GG	GG	GG	AA	AA	AA	AA	GA	GG	AA
scaffold625	149499	G	AA	GG	GA	GA	GG	GG	GA	AA	AA	AA	AA	AA	AA	AA	AA	--	GG	AA	GG	AA	GG	GG	GA	GG	AA	GA	GG	GG	AA	GA	GG	AA	GG	GG	GG	GG	GG	GG	GG	GG	AA	AA	AA	AA	GA	GG	AA
scaffold625	63045	C	TT	CC	CT	CT	CC	CC	CT	TT	TT	TT	TT	TT	TT	TT	TT	TT	CC	TT	CC	TT	CC	CC	CT	CT	TT	CT	CC	CC	TT	CT	CC	TT	CC	CC	CC	CC	CC	CC	CC	CC	TT	TT	TT	TT	CT	CC	TT
scaffold6431	143160	C	TT	CC	CT	CT	CC	CC	CT	TT	TT	TT	TT	TT	TT	TT	TT	TT	CC	TT	CC	TT	CC	CC	CT	CT	TT	CT	CC	CC	TT	CT	CC	TT	CC	CC	CC	CC	CC	CC	CC	CC	TT	TT	TT	TT	CT	CC	TT
scaffold625	62926	G	AA	GG	GA	GA	GG	GG	GA	AA	AA	AA	AA	AA	AA	AA	AA	AA	GG	AA	GG	AA	GG	GG	GA	GA	AA	GA	GG	GG	AA	GA	GG	AA	GG	GG	GG	GG	GG	GG	GG	GG	AA	AA	AA	AA	GA	GG	AA
scaffold1064	194730	C	TT	CC	CT	CT	CC	CC	CT	TT	TT	TT	TT	TT	TT	TT	TT	TT	CC	TT	CC	TT	CC	CC	CT	CC	TT	CT	CC	CC	TT	CT	CC	TT	CC	CC	CC	CC	CC	CC	CC	CC	TT	TT	TT	TT	CT	CC	TT
scaffold10317	111631	T	CC	TT	TC	TC	TT	TT	TC	CC	CC	--	CC	CC	CC	CC	CC	CC	TT	CC	TT	--	TT	TT	TC	TC	CC	TC	TT	TT	CC	TC	TT	CC	TT	TT	TT	TT	TT	TT	TT	TT	CC	CC	CC	CC	TC	TT	CC
scaffold625	143715	A	CC	AA	AC	--	AA	AA	AC	CC	CC	CC	CC	CC	CC	CC	CC	CC	--	CC	--	CC	--	--	AC	AC	--	AC	AA	AA	CC	AC	AA	CC	AA	--	AA	AA	AA	AA	AA	AA	CC	--	CC	CC	AC	AA	CC
scaffold1064	316246	G	AA	GG	GA	GA	GG	GG	GA	AA	AA	AA	AA	AA	AA	AA	AA	AA	GG	AA	GG	AA	GG	GG	GA	GA	AA	GA	GG	GG	AA	GA	GG	AA	GG	GG	GG	GG	GG	GG	GG	GG	AA	AA	AA	AA	GA	GG	AA
scaffold11320	88046	C	TT	CC	CT	CT	CC	CC	CT	TT	TT	TT	TT	TT	TT	TT	TT	TT	CC	TT	CC	TT	CC	CC	CT	CT	TT	CT	CC	CC	TT	CT	CC	TT	CC	CC	CC	CC	CC	CC	CC	CC	TT	TT	TT	TT	CT	CC	TT
scaffold14874	9011	C	TT	CC	CT	--	--	CC	CT	--	TT	--	TT	TT	--	--	TT	TT	--	TT	--	TT	CC	CC	CT	CT	TT	CT	CC	--	--	CT	CC	TT	CC	CC	--	CC	CC	CC	CC	CC	TT	TT	TT	TT	CT	CC	TT
scaffold13420	90253	C	TT	CC	--	CT	CC	CC	CT	TT	TT	TT	TT	TT	TT	TT	TT	TT	CC	--	CC	CT	CC	CC	CT	CT	TT	CT	CC	CC	TT	CT	CC	--	CC	CC	CC	CC	CC	CC	CC	CC	TT	--	TT	TT	CT	CC	TT
scaffold1646	1701	G	AA	GG	GA	GA	GG	GG	GA	--	AA	AA	AA	AA	AA	AA	AA	AA	GG	AA	GG	AA	GG	GG	GA	GA	AA	GA	GG	GG	AA	GA	GG	AA	GG	GG	GG	GG	GG	GG	GG	GG	AA	AA	AA	AA	GA	GG	AA
scaffold625	143838	T	CC	TT	TC	--	TT	TT	TC	CC	CC	CC	CC	CC	CC	CC	CC	CC	--	CC	--	CC	--	--	TC	TC	--	TC	TT	TT	CC	TC	TT	CC	TT	--	TT	TT	TT	TT	TT	TT	CC	--	CC	CC	TC	TT	CC
scaffold625	143861	C	GG	CC	CG	--	CC	CC	CG	GG	GG	GG	GG	GG	GG	GG	GG	GG	--	GG	--	GG	--	--	CG	CG	--	CG	CC	CC	GG	CG	CC	GG	CC	--	CC	CC	CC	CC	CC	CC	GG	--	GG	GG	CG	CC	GG
scaffold625	143844	T	AA	TT	TA	--	TT	TT	TA	AA	AA	AA	AA	AA	AA	AA	AA	AA	--	AA	--	AA	--	--	TA	TA	--	TA	TT	TT	AA	TA	TT	AA	TT	--	TT	TT	TT	TT	TT	TT	AA	--	AA	AA	TA	TT	AA
scaffold625	143710	G	CC	GG	GC	--	GG	GG	GC	CC	CC	CC	CC	CC	CC	CC	CC	CC	--	CC	--	CC	--	--	GC	GC	--	GC	GG	GG	CC	GC	GG	CC	GG	--	GG	GG	GG	GG	GG	GG	CC	--	CC	CC	GC	GG	CC
scaffold4601	21298	T	AA	TT	TA	TA	TT	TT	TA	AA	AA	AA	AA	AA	AA	AA	AA	AA	TT	AA	TT	AA	TT	TT	TA	TA	AA	TA	TT	TT	AA	TT	TT	AA	TT	TT	TT	TT	TT	AA	TT	TT	AA	AA	AA	AA	TA	TT	AA
scaffold10861	20577	A	TT	AA	AT	AT	AA	AA	AT	TT	TT	TT	TT	TT	TT	TT	TT	TT	AA	TT	AA	TT	AA	AA	AT	AA	TT	--	AA	AA	TT	AT	AA	TT	AA	AA	AA	AA	AA	TT	AA	AA	TT	TT	TT	TT	AT	AA	TT
scaffold27295	7389	T	AA	TT	TA	TA	TT	TT	TA	AA	AA	AA	AA	AA	AA	AA	AA	AA	TT	AA	TT	AA	TT	TT	TA	TA	AA	TA	TT	TT	AA	TA	TT	AA	TT	TT	TT	TT	TT	AA	TT	TT	AA	AA	AA	AA	TA	TT	AA
scaffold11961	15728	C	TT	CC	CT	CT	CC	CC	CT	TT	TT	--	TT	TT	TT	TT	TT	TT	CC	TT	CC	TT	CC	CC	CT	CT	TT	CT	CC	CC	TT	CC	CC	TT	CC	CC	CC	CC	CC	TT	CC	CC	TT	TT	TT	TT	CT	CC	TT
scaffold2682	267789	G	AA	GG	GA	GA	GG	GG	GA	AA	AA	AA	AA	AA	AA	AA	AA	AA	--	AA	GG	AA	GG	GG	GA	GA	AA	GA	GG	GG	AA	GG	GG	AA	GG	GG	GG	GG	GG	AA	GG	GG	AA	AA	AA	AA	GA	GG	AA
scaffold15199	18948	T	CC	TT	TC	TC	TT	TT	TC	CC	CC	CC	CC	CC	CC	CC	CC	CC	TT	CC	TT	CC	TT	TT	TC	TT	CC	TC	TT	TT	CC	TT	TT	CC	TT	TT	TT	TT	TT	CC	TT	TT	CC	CC	CC	CC	TC	TT	CC
scaffold2682	267951	T	CC	TT	TC	TC	TT	TT	TC	CC	CC	CC	CC	CC	CC	CC	CC	CC	--	CC	TT	CC	TT	TT	TC	TC	CC	TC	TT	TT	CC	TT	TT	CC	TT	TT	TT	TT	TT	CC	TT	TT	CC	CC	CC	CC	TC	TT	CC
scaffold2682	256775	G	TT	GG	GT	GT	GG	GG	GT	TT	TT	TT	TT	TT	TT	TT	TT	TT	GG	TT	GG	TT	GG	GG	GT	--	TT	GT	GG	GG	TT	GG	GG	TT	GG	GG	GG	GG	GG	TT	GG	GG	TT	TT	TT	TT	GT	GG	TT
scaffold22686	30156	T	CC	TT	TC	TC	TT	TT	TC	CC	CC	CC	CC	CC	CC	CC	CC	CC	TT	CC	TT	CC	TT	TT	TC	--	CC	TC	TT	TT	CC	TT	TT	CC	TT	TT	TT	TT	TT	CC	TT	TT	CC	CC	CC	CC	TC	TT	CC
scaffold12041	112584	T	CC	TT	TC	TC	TT	TT	TC	CC	CC	CC	CC	CC	CC	CC	CC	--	TT	CC	TT	CC	TT	TT	TC	TT	CC	TC	TT	TT	CC	TT	TT	CC	TT	TT	TT	TT	TT	CC	TT	TT	CC	CC	CC	CC	TC	TT	CC
scaffold53	66512	T	CC	TT	TC	TC	TT	TT	TC	CC	CC	CC	CC	CC	CC	CC	CC	CC	TT	CC	TT	CC	TT	TT	--	TC	CC	TC	TT	TT	CC	TT	TT	CC	TT	TT	TT	TT	TT	CC	TT	TT	CC	CC	CC	CC	TC	TT	CC
scaffold10219	90062	C	TT	CC	CT	CT	CC	CC	CT	TT	TT	TT	TT	TT	TT	TT	TT	TT	CC	TT	CC	TT	CC	CC	CT	CC	TT	CT	CC	CC	TT	CC	CC	TT	CC	CC	CC	CC	CC	TT	CC	CC	--	TT	TT	TT	CT	CC	TT
scaffold14011	57691	C	TT	CC	CT	CT	CC	CC	CT	TT	TT	TT	TT	TT	TT	TT	TT	TT	CC	TT	CC	TT	CC	CC	CT	CC	TT	CT	CC	CC	TT	CC	CC	TT	CC	CC	CC	CC	CC	TT	CC	CC	TT	TT	TT	TT	CT	CC	TT
scaffold18063	37916	T	CC	TT	TC	TC	TT	TT	TC	CC	CC	CC	CC	CC	CC	CC	CC	CC	TT	CC	TT	CC	TT	TT	TC	TC	CC	TC	TT	TT	CC	TT	TT	CC	TT	TT	TT	TT	TT	CC	TT	TT	CC	CC	CC	CC	TC	TT	CC
scaffold593	499840	T	CC	TT	TC	TC	--	TT	TC	CC	CC	CC	CC	--	CC	CC	CC	CC	TT	CC	--	CC	TT	TT	TC	TC	CC	TC	TT	TT	CC	TT	TT	CC	TT	TT	TT	TT	TT	CC	TT	TT	CC	CC	CC	CC	TC	TT	CC
scaffold593	499989	A	GG	AA	AG	AG	--	AA	AG	GG	GG	GG	GG	--	GG	GG	GG	GG	AA	GG	--	--	AA	AA	AG	AG	GG	AG	AA	AA	GG	AA	AA	GG	AA	AA	AA	AA	AA	GG	AA	AA	GG	GG	GG	GG	AG	AA	GG
scaffold18063	37938	T	CC	TT	TC	TC	TT	TT	TC	CC	CC	CC	CC	CC	CC	CC	CC	CC	TT	CC	TT	CC	TT	TT	TC	TC	CC	TC	TT	TT	CC	TT	TT	CC	TT	TT	TT	TT	TT	CC	TT	TT	CC	CC	CC	CC	TC	TT	CC
scaffold18063	30358	C	TT	CC	CT	CT	--	CC	CT	--	TT	--	TT	TT	TT	TT	TT	TT	CC	TT	CC	TT	CC	CC	CT	CT	TT	CT	CC	CC	TT	CC	CC	TT	CC	CC	CC	CC	CC	TT	CC	CC	TT	TT	TT	TT	CT	CC	TT
scaffold5026	46459	G	AA	GG	GA	GA	GG	GG	GA	--	AA	--	AA	--	AA	AA	AA	AA	GG	AA	--	--	GG	GG	GA	--	AA	GA	--	GG	AA	GA	GG	AA	GG	GG	GG	GG	GG	AA	GG	GG	AA	AA	AA	AA	GA	GG	AA
scaffold5026	49498	A	GG	AA	AG	AG	AA	AA	AG	GG	GG	GG	GG	GG	GG	GG	GG	GG	AA	GG	AA	GG	AA	AA	AG	AG	GG	AG	AA	AA	GG	AG	AA	GG	AA	AA	AA	AA	AA	GG	AA	AA	GG	GG	GG	GG	AG	AA	GG
scaffold18063	37828	C	TT	CC	CT	CT	CC	CC	CT	TT	TT	TT	TT	TT	TT	TT	TT	TT	CC	TT	CC	TT	CC	CC	CT	CT	TT	CT	CC	CC	TT	CC	CC	TT	CC	CC	CC	CC	CC	TT	CC	CC	TT	TT	TT	TT	CT	CC	TT
scaffold6781	112229	T	GG	TT	TG	TG	--	TT	TG	--	GG	GG	GG	--	GG	GG	GG	GG	TT	GG	TT	GG	TT	TT	TG	TG	GG	TG	TT	TT	GG	TG	TT	GG	TT	TT	TT	TT	TT	GG	TT	TT	GG	GG	GG	GG	TG	TT	GG
scaffold2377	210207	G	AA	GG	GA	GA	GG	GG	GA	AA	AA	AA	AA	AA	AA	AA	AA	AA	GG	AA	GG	AA	GG	GG	GA	GA	AA	GA	GG	GG	AA	GG	GG	AA	GG	GG	GG	GG	GG	AA	GG	GG	AA	AA	AA	AA	GA	GG	AA
scaffold2377	184260	G	AA	GG	GA	GA	GG	GG	GA	AA	AA	AA	AA	AA	AA	AA	AA	AA	GG	AA	GG	AA	GG	GG	GA	--	AA	GA	GG	GG	AA	GG	GG	AA	GG	GG	GG	GG	GG	AA	GG	GG	AA	AA	AA	AA	GA	GG	AA
scaffold6781	48382	G	TT	GG	GT	GT	GG	GG	GT	TT	TT	TT	TT	TT	TT	TT	TT	TT	GG	TT	GG	TT	GG	GG	GT	GG	TT	GT	GG	GG	TT	GT	GG	TT	GG	GG	GG	GG	GG	TT	GG	GG	TT	TT	TT	TT	GT	GG	TT
scaffold6781	48453	C	GG	CC	CG	CG	CC	CC	CG	GG	GG	GG	GG	GG	GG	GG	GG	GG	CC	GG	CC	GG	CC	CC	CG	CC	GG	CG	CC	CC	GG	CG	CC	GG	CC	CC	CC	CC	CC	GG	CC	CC	GG	GG	GG	GG	CG	CC	GG
scaffold2377	210295	C	TT	CC	CT	CT	CC	CC	CT	TT	TT	TT	TT	TT	TT	TT	TT	TT	CC	TT	CC	TT	CC	CC	CT	CT	TT	CT	CC	CC	TT	CC	CC	TT	CC	CC	CC	CC	CC	TT	CC	CC	TT	TT	TT	TT	CT	CC	TT
scaffold2377	210120	C	TT	CC	CT	CT	CC	CC	CT	TT	TT	TT	TT	TT	TT	TT	TT	TT	CC	TT	CC	TT	CC	CC	CT	CT	TT	CT	CC	CC	TT	CC	CC	TT	CC	CC	CC	CC	CC	TT	CC	CC	TT	TT	TT	TT	CT	CC	TT
scaffold2377	184395	C	TT	CC	CT	CT	CC	CC	CT	TT	TT	TT	TT	TT	TT	TT	TT	TT	CC	TT	CC	TT	CC	CC	CT	--	TT	CT	CC	CC	TT	CC	CC	TT	CC	CC	CC	CC	CC	TT	CC	CC	TT	TT	TT	TT	CT	CC	TT
scaffold7726	62458	A	TT	AA	AT	AT	AA	AA	AT	TT	TT	--	TT	--	TT	TT	TT	TT	AA	TT	AA	TT	AA	AA	AT	AT	TT	AT	AA	AA	TT	AA	AA	TT	AA	AA	AA	AA	AA	TT	AA	AA	TT	TT	TT	TT	AT	AA	TT
scaffold11961	53922	T	AA	TT	TA	TA	TT	TT	TA	AA	AA	AA	AA	AA	AA	AA	AA	AA	TT	AA	TT	AA	TT	TT	TA	TA	AA	TA	TT	TT	AA	TT	TT	AA	TT	TT	TT	TT	TT	AA	TT	TT	AA	AA	AA	AA	TA	TT	AA
scaffold10219	2403	A	GG	AA	AG	--	AA	AA	AG	--	GG	GG	GG	GG	GG	GG	GG	GG	AA	GG	AA	GG	AA	AA	AG	AG	GG	AG	AA	AA	GG	AA	AA	GG	AA	AA	AA	AA	AA	GG	AA	AA	GG	GG	GG	GG	AG	AA	GG
scaffold4601	21256	C	TT	CC	CT	CT	CC	CC	CT	TT	TT	TT	TT	TT	TT	TT	TT	TT	CC	TT	CC	TT	CC	CC	CT	CT	TT	CT	CC	CC	TT	CC	CC	TT	CC	CC	CC	CC	CC	TT	CC	CC	TT	TT	TT	TT	CT	CC	TT
scaffold4819	57731	T	AA	TT	TA	TA	TT	TT	TA	AA	AA	--	AA	AA	AA	--	AA	AA	TT	AA	TT	AA	TT	TT	TA	TA	AA	--	TT	TT	AA	TA	TT	AA	TT	TT	TT	TT	TT	AA	TT	TT	AA	AA	AA	AA	TA	TT	AA
scaffold7963	55932	C	CC	TT	--	CT	TT	TT	CT	--	CC	CC	CC	CC	CC	CC	CC	CC	TT	CC	TT	CC	TT	TT	CT	CT	CC	CT	TT	TT	CC	CT	TT	CC	TT	TT	TT	TT	TT	CC	TT	TT	CC	CC	CC	CC	CT	TT	CC
scaffold5446	178881	G	AA	GG	GA	GA	GG	GG	GA	AA	AA	AA	AA	AA	AA	AA	AA	AA	GG	AA	GG	AA	GG	GG	GA	GG	AA	GA	GG	GG	AA	GA	GG	AA	GG	GG	GG	GG	GG	AA	GG	GG	AA	AA	AA	AA	GA	GG	AA
scaffold31221	1046	G	TT	GG	GT	GT	GG	GG	GT	TT	TT	TT	TT	TT	TT	TT	TT	TT	GG	TT	GG	TT	GG	GG	GT	GG	TT	GT	GG	GG	TT	GT	GG	TT	GG	GG	GG	GG	GG	TT	GG	GG	TT	TT	TT	TT	GT	GG	TT
scaffold7262	27478	C	TT	CC	CT	CT	CC	CC	CT	TT	TT	TT	TT	TT	TT	TT	TT	TT	CC	TT	CC	TT	CC	CC	CT	CC	TT	CT	CC	CC	TT	CT	CC	TT	CC	CC	CC	CC	CC	TT	CC	CC	TT	TT	TT	TT	CT	CC	TT
scaffold11308	17348	T	CC	TT	TC	TC	TT	TT	TC	CC	CC	CC	CC	CC	CC	CC	CC	CC	TT	CC	TT	CC	TT	TT	TC	--	CC	TC	TT	TT	CC	TC	TT	CC	TT	TT	TT	TT	TT	CC	TT	TT	CC	CC	CC	CC	TC	TT	CC
scaffold4819	57756	A	GG	AA	AG	AG	AA	AA	AG	GG	GG	--	GG	GG	GG	--	GG	GG	AA	GG	AA	GG	AA	AA	AG	AG	GG	--	AA	AA	GG	AG	AA	GG	AA	AA	AA	AA	AA	GG	AA	AA	GG	GG	GG	GG	AG	AA	GG
scaffold2586	105511	A	GG	AA	AG	AG	AA	AA	AG	GG	GG	GG	GG	GG	GG	GG	GG	GG	AA	GG	AA	GG	AA	AA	AG	AA	GG	AG	AA	AA	GG	AG	AA	GG	AA	AA	AA	AA	AA	GG	AA	AA	GG	GG	GG	GG	AG	AA	GG
scaffold2586	146704	T	CC	TT	TC	TC	TT	TT	TC	CC	CC	CC	CC	CC	CC	CC	CC	CC	TT	CC	TT	CC	TT	TT	TC	--	CC	TC	TT	TT	CC	TC	TT	CC	TT	TT	TT	TT	TT	CC	TT	TT	CC	CC	CC	CC	TC	TT	CC
scaffold4030	154174	T	CC	TT	TC	TC	TT	TT	TC	CC	CC	CC	CC	CC	CC	CC	CC	CC	TT	CC	TT	CC	TT	TT	TC	--	CC	TC	TT	TT	CC	TC	TT	CC	TT	TT	TT	TT	TT	CC	TT	TT	CC	CC	CC	CC	TC	TT	CC
scaffold1502	71134	T	GG	TT	TG	TG	TT	TT	TG	GG	GG	GG	GG	GG	GG	GG	GG	GG	TT	GG	TT	GG	TT	TT	TG	TG	GG	TG	TT	TT	GG	TG	TT	GG	TT	TT	TT	TT	TT	TT	--	TT	GG	GG	GG	GG	TG	TT	GG
scaffold6431	116697	A	GG	AA	AG	AG	AA	AA	AG	GG	GG	GG	GG	GG	GG	GG	GG	GG	AA	GG	AA	GG	AA	AA	AG	AG	GG	AG	AA	AA	GG	AG	AA	GG	AA	AA	AA	AA	AA	AA	AA	AA	GG	GG	GG	GG	AG	AA	GG
scaffold519	25617	A	GG	AA	AG	AG	AA	AA	AG	GG	GG	GG	GG	GG	GG	GG	GG	GG	AA	GG	AA	GG	AA	AA	AG	AA	GG	AG	AA	AA	GG	AG	AA	GG	AA	AA	AA	AA	AA	AA	AA	AA	GG	GG	GG	GG	AG	AA	GG
scaffold6431	116544	A	TT	AA	AT	AT	AA	AA	AT	TT	TT	TT	TT	TT	TT	TT	TT	TT	AA	TT	AA	TT	AA	AA	AT	AT	TT	AT	AA	AA	TT	AT	AA	TT	AA	AA	AA	AA	AA	AA	AA	AA	TT	TT	TT	TT	AT	AA	TT
scaffold19105	84274	T	AA	TT	TA	TA	TT	TT	TA	AA	AA	AA	AA	--	AA	AA	--	AA	TT	AA	TT	AA	TT	TT	TA	TT	AA	TA	TT	TT	AA	TA	TT	AA	TT	TT	TT	TT	TT	TT	TT	TT	AA	AA	AA	AA	TA	TT	AA
scaffold6431	116473	G	AA	GG	GA	GA	GG	GG	GA	AA	AA	AA	AA	AA	AA	AA	AA	AA	GG	AA	GG	AA	GG	GG	GA	GA	AA	GA	GG	GG	AA	GA	GG	AA	GG	GG	GG	GG	GG	GG	GG	GG	AA	AA	AA	AA	GA	GG	AA
scaffold3455	50934	A	GG	AA	AG	AG	AA	AA	AG	GG	GG	GG	GG	GG	GG	GG	GG	GG	AA	GG	AA	GG	AA	AA	AG	AG	GG	AG	AA	AA	GG	AG	AA	GG	AA	AA	AA	AA	AA	AA	AA	AA	GG	GG	GG	GG	AG	AA	GG
scaffold3455	137548	G	AA	GG	GA	GA	GG	GG	GA	AA	AA	--	AA	AA	AA	AA	AA	AA	GG	AA	GG	AA	GG	GG	GA	GA	AA	--	GG	GG	AA	GA	GG	AA	GG	GG	GG	GG	GG	GG	GG	GG	AA	AA	AA	AA	GA	GG	AA
scaffold3455	135212	G	AA	GG	GA	GA	GG	GG	GA	AA	AA	AA	AA	AA	AA	AA	AA	AA	GG	AA	GG	AA	GG	GG	GA	GG	AA	GA	GG	GG	AA	GA	GG	AA	GG	GG	GG	GG	GG	GG	GG	GG	AA	AA	AA	AA	GA	GG	AA
scaffold1502	4899	T	CC	TT	TC	TC	TT	TT	TC	--	CC	CC	CC	--	CC	CC	CC	CC	TT	CC	TT	CC	TT	TT	TC	TC	CC	TC	TT	TT	CC	TC	TT	CC	TT	TT	TT	TT	TT	TT	TT	TT	CC	CC	CC	CC	TC	TT	CC
scaffold6244	95586	T	CC	TT	TC	TC	--	TT	TC	CC	CC	CC	CC	CC	CC	CC	CC	CC	--	CC	TT	CC	--	TT	TC	TT	CC	TC	TT	TT	CC	TC	--	CC	TT	TT	TT	TT	TT	TT	TT	TT	CC	--	CC	CC	TC	TT	CC
scaffold10317	117926	T	GG	TT	TG	TG	TT	TT	TG	GG	GG	GG	GG	GG	GG	GG	GG	GG	TT	GG	TT	GG	TT	TT	TG	TG	GG	TG	TT	TT	GG	TG	TT	GG	TT	TT	TT	TT	TT	TT	TT	TT	GG	GG	GG	GG	TG	TT	GG
scaffold6431	76661	C	TT	CC	CT	CT	CC	CC	CT	TT	TT	TT	TT	TT	TT	TT	TT	TT	CC	TT	CC	TT	CC	CC	CT	--	TT	CT	CC	CC	TT	CT	CC	TT	CC	CC	CC	CC	CC	CC	CC	CC	TT	TT	TT	TT	CT	CC	TT
scaffold3455	173808	A	GG	AA	AG	AG	AA	AA	AG	GG	GG	GG	GG	GG	GG	GG	GG	GG	AA	GG	AA	GG	AA	AA	AG	--	GG	AG	AA	AA	GG	AG	AA	GG	AA	AA	AA	AA	AA	AA	AA	AA	GG	GG	GG	GG	AG	AA	GG
scaffold3455	137526	T	CC	TT	TC	TC	TT	TT	TC	CC	CC	--	CC	CC	CC	CC	CC	CC	TT	CC	TT	CC	TT	TT	TC	TC	CC	--	TT	TT	CC	TC	TT	CC	TT	TT	TT	TT	TT	TT	TT	TT	CC	CC	CC	CC	TC	TT	CC
scaffold3455	173751	A	GG	AA	AG	AG	AA	AA	AG	GG	GG	GG	GG	GG	GG	GG	GG	GG	AA	GG	AA	GG	AA	AA	AG	AG	GG	AG	AA	AA	GG	AG	AA	GG	AA	AA	AA	AA	AA	AA	AA	AA	GG	GG	GG	GG	AG	AA	GG
scaffold6431	143299	T	GG	TT	TG	TG	TT	TT	--	GG	GG	GG	GG	GG	GG	GG	GG	GG	TT	GG	TT	GG	TT	TT	TG	TG	GG	TG	TT	TT	GG	TG	TT	GG	TT	TT	TT	TT	TT	TT	TT	TT	GG	GG	GG	GG	TG	TT	GG
scaffold519	25648	A	TT	AA	AT	AT	AA	AA	AT	TT	TT	TT	TT	TT	TT	TT	TT	TT	AA	TT	AA	TT	AA	AA	AT	AA	TT	AT	AA	AA	TT	AT	AA	TT	AA	AA	AA	AA	AA	AA	AA	AA	TT	TT	TT	TT	AT	AA	TT
scaffold519	25585	G	AA	GG	GA	GA	GG	GG	GA	AA	AA	AA	AA	AA	AA	AA	AA	AA	GG	AA	GG	AA	GG	GG	GA	GG	AA	GA	GG	GG	AA	GA	GG	AA	GG	GG	GG	GG	GG	GG	GG	GG	AA	AA	AA	AA	GA	GG	AA
scaffold519	49103	G	CC	GG	GC	GC	GG	GG	GC	CC	CC	CC	CC	CC	CC	CC	CC	CC	GG	CC	GG	CC	GG	GG	GC	GC	CC	GC	GG	GG	CC	GC	GG	CC	GG	GG	GG	GG	GG	GG	GG	GG	CC	CC	CC	CC	GC	GG	CC
scaffold10037	86078	G	AA	GG	GA	GA	GG	GG	GA	AA	AA	AA	AA	AA	AA	AA	AA	AA	GG	AA	GG	AA	GG	GG	--	GA	AA	GA	GG	GG	AA	GA	GG	AA	GG	GG	GG	GG	GG	GG	GG	GG	AA	AA	AA	AA	GA	GG	AA
scaffold10037	78293	G	CC	GG	GC	GC	GG	GG	GC	CC	CC	CC	CC	CC	CC	CC	CC	CC	GG	CC	GG	CC	GG	GG	GC	GC	CC	GC	GG	GG	CC	GC	GG	CC	GG	GG	GG	GG	GG	GG	GG	GG	CC	CC	CC	CC	GC	GG	CC
scaffold6244	88254	T	AA	TT	TA	TA	TT	TT	TA	AA	AA	AA	AA	--	AA	AA	AA	AA	TT	AA	TT	AA	TT	TT	TA	TA	AA	TA	TT	TT	AA	TA	TT	AA	TT	TT	TT	TT	TT	TT	TT	TT	AA	AA	AA	AA	TA	TT	AA
scaffold10797	165236	T	CC	TT	TC	TC	TT	TT	TC	--	CC	CC	CC	--	CC	CC	--	CC	TT	CC	--	CC	TT	TT	CC	TC	CC	TC	TT	TT	CC	TC	TT	CC	TT	TT	TT	TT	TT	TT	TT	TT	CC	CC	CC	CC	TC	TT	CC
scaffold15821	30342	A	CC	AA	--	AC	AA	AA	AC	CC	CC	CC	CC	CC	CC	CC	CC	CC	--	CC	AA	CC	--	AA	AC	AC	CC	AC	AA	AA	CC	AC	AA	--	AA	AA	AA	AA	AA	AA	AA	AA	CC	CC	CC	CC	AC	AA	CC
scaffold10797	263327	C	AA	CC	CA	CA	--	CC	--	AA	AA	--	AA	AA	--	AA	AA	AA	--	AA	CC	AA	--	--	CA	--	AA	--	CC	CC	--	CA	CC	--	CC	CC	CC	CC	CC	CC	CC	CC	AA	--	AA	AA	CA	CC	AA
scaffold6244	88301	T	CC	TT	TC	TC	TT	TT	TC	CC	CC	--	CC	--	CC	CC	CC	CC	TT	CC	--	CC	TT	TT	TC	TC	CC	TC	TT	TT	CC	TC	TT	CC	TT	TT	TT	TT	TT	TT	TT	TT	CC	CC	CC	CC	TC	TT	CC
scaffold39870	12526	A	GG	AA	AG	AG	AA	AA	AG	--	GG	GG	GG	GG	GG	GG	GG	GG	AA	GG	AA	GG	AA	AA	AG	AG	GG	AG	AA	AA	GG	AG	AA	GG	AA	AA	AA	AA	AA	AA	AA	AA	GG	GG	GG	GG	AG	AA	GG
scaffold10037	78289	C	AA	CC	CA	CA	CC	CC	CA	AA	AA	AA	AA	AA	AA	AA	AA	AA	CC	AA	CC	AA	CC	CC	CA	CA	AA	CA	CC	CC	AA	CA	CC	AA	CC	CC	CC	CC	CC	CC	CC	CC	AA	AA	AA	AA	CA	CC	AA
scaffold39870	12575	C	AA	CC	CA	CA	CC	CC	CA	--	AA	AA	AA	AA	AA	AA	AA	AA	CC	AA	CC	AA	CC	CC	CA	CA	AA	CA	CC	CC	AA	CA	CC	AA	CC	CC	CC	CC	CC	CC	CC	CC	AA	AA	AA	AA	CA	CC	AA
scaffold1050	228630	C	GG	CC	CG	CG	CC	CC	--	GG	GG	GG	GG	GG	--	GG	GG	GG	CC	GG	--	GG	CC	--	CG	CG	GG	CG	CC	CC	GG	CG	CC	GG	CC	CC	CC	CC	CC	CC	CC	CC	GG	--	GG	GG	CG	CC	GG
scaffold17075	166316	C	AA	CC	CA	CA	CC	CC	CA	AA	AA	AA	AA	AA	AA	--	AA	AA	CC	AA	CC	AA	CC	CC	CA	CC	AA	CA	CC	CC	AA	CA	CC	AA	CC	CC	CC	CC	CC	AA	CC	CC	AA	AA	AA	AA	CA	CC	AA
scaffold17075	166102	C	TT	CC	CT	CT	CC	CC	CT	TT	TT	TT	TT	TT	TT	--	TT	TT	CC	TT	CC	TT	CC	CC	CT	CC	TT	CT	CC	CC	TT	CT	CC	TT	CC	CC	CC	CC	CC	TT	CC	CC	TT	TT	TT	TT	CT	CC	TT
scaffold1050	243088	G	AA	GG	GA	GA	GG	GG	GA	AA	AA	AA	AA	AA	AA	AA	AA	AA	GG	AA	GG	AA	GG	GG	GA	GA	AA	GA	GG	GG	AA	GA	GG	AA	GG	GG	GG	GG	GG	GG	GG	GG	AA	AA	AA	AA	GA	GG	AA
scaffold2331	376449	T	CC	TT	TC	TC	TT	TT	TC	CC	CC	CC	CC	CC	CC	CC	CC	CC	TT	CC	TT	CC	TT	TT	TC	TC	CC	TC	TT	TT	CC	TC	TT	CC	TT	TT	TT	TT	TT	TT	TT	TT	CC	CC	CC	CC	TC	TT	CC
scaffold1050	273912	G	AA	GG	GA	GA	GG	GG	GA	AA	AA	AA	AA	AA	AA	AA	AA	AA	GG	AA	GG	AA	GG	GG	GA	GA	AA	GA	GG	GG	AA	GA	GG	AA	GG	GG	GG	GG	GG	GG	GG	GG	AA	AA	AA	AA	GA	GG	AA
scaffold2331	126033	G	AA	GG	GA	GA	GG	GG	GA	AA	AA	AA	AA	AA	AA	AA	AA	AA	GG	AA	GG	AA	--	GG	GA	GA	AA	GA	GG	GG	AA	GA	GG	AA	GG	GG	--	GG	GG	GG	GG	GG	AA	AA	AA	AA	GA	GG	AA
scaffold2331	173623	T	CC	TT	TC	TC	TT	TT	TC	CC	CC	CC	CC	CC	CC	CC	CC	CC	TT	CC	TT	CC	TT	TT	TC	--	CC	TC	TT	TT	CC	TC	TT	CC	TT	TT	TT	TT	TT	TT	TT	TT	CC	CC	CC	CC	TC	TT	CC
scaffold2331	190308	T	AA	TT	TA	TA	TT	--	TA	--	AA	AA	AA	AA	--	AA	AA	AA	TT	AA	TT	AA	TT	TT	TA	TA	AA	TA	TT	TT	AA	TA	TT	AA	TT	TT	TT	TT	TT	TT	TT	TT	AA	AA	AA	AA	TA	TT	AA
scaffold2331	190516	C	AA	CC	CA	CA	CC	--	CA	--	AA	AA	AA	AA	--	AA	AA	AA	CC	AA	CC	AA	CC	CC	CA	CA	AA	CA	CC	CC	AA	CA	CC	AA	CC	CC	CC	CC	CC	CC	CC	CC	AA	AA	AA	AA	CA	CC	AA
scaffold2331	190512	G	TT	GG	GT	GT	GG	--	GT	--	TT	TT	TT	TT	--	TT	TT	TT	GG	TT	GG	TT	GG	GG	GT	GT	TT	GT	GG	GG	TT	GT	GG	TT	GG	GG	GG	GG	GG	GG	GG	GG	TT	TT	TT	TT	GT	GG	TT
scaffold2331	125851	T	AA	TT	TA	TA	TT	TT	TA	AA	AA	AA	AA	AA	AA	AA	AA	AA	TT	AA	TT	AA	--	TT	TA	TA	AA	TA	TT	TT	AA	TA	TT	AA	TT	TT	--	TT	TT	TT	TT	TT	AA	AA	AA	AA	TA	TT	AA
scaffold10037	78276	T	CC	TT	TC	TC	TT	TT	TC	CC	CC	CC	CC	CC	CC	CC	CC	CC	TT	CC	TT	CC	TT	TT	TC	TC	CC	TC	TT	TT	CC	TC	TT	CC	TT	TT	TT	TT	TT	TT	TT	TT	CC	CC	CC	CC	TC	TT	CC
scaffold1765	297281	G	GG	CC	GC	GC	CC	CC	GC	GG	GG	--	GG	GG	GG	GG	GG	GG	CC	GG	CC	GG	CC	CC	GC	GC	GG	GC	CC	CC	GG	GC	CC	GG	CC	CC	CC	CC	CC	CC	CC	CC	GG	GG	GG	GG	GC	CC	GG
scaffold10317	117846	G	AA	GG	GA	GA	GG	GG	GA	AA	AA	AA	AA	AA	AA	AA	AA	AA	GG	AA	GG	AA	GG	GG	GA	--	AA	GA	GG	GG	AA	GA	GG	AA	GG	GG	GG	GG	GG	GG	GG	GG	AA	AA	AA	AA	GA	GG	AA
scaffold16997	51	T	CC	TT	TC	TC	TT	TT	TC	--	CC	--	CC	--	CC	CC	CC	CC	TT	CC	TT	CC	TT	TT	TC	TC	CC	TC	--	TT	CC	TC	TT	CC	TT	TT	TT	TT	TT	TT	TT	TT	CC	CC	CC	CC	TC	TT	CC
scaffold10317	159559	A	GG	AA	AG	AG	AA	AA	AG	GG	GG	GG	GG	GG	GG	GG	GG	GG	AA	GG	AA	GG	AA	AA	AG	--	GG	AG	AA	AA	GG	AG	AA	GG	AA	AA	AA	AA	AA	AA	AA	AA	GG	GG	GG	GG	AG	AA	GG
scaffold10317	117856	T	CC	TT	TC	TC	TT	TT	TC	CC	CC	CC	CC	CC	CC	CC	CC	CC	TT	CC	TT	CC	TT	TT	TC	TC	CC	TC	TT	TT	CC	TC	TT	CC	TT	TT	TT	TT	TT	TT	TT	TT	CC	CC	CC	CC	TC	TT	CC
scaffold10179	3885	G	AA	GG	GA	GA	GG	GG	GA	AA	AA	AA	AA	AA	AA	AA	AA	AA	GG	AA	GG	AA	GG	GG	GA	GG	AA	GA	GG	GG	AA	GA	GG	AA	GG	GG	GG	GG	GG	GG	GG	GG	AA	AA	AA	AA	GA	GG	AA
scaffold10179	130636	A	GG	AA	AG	AG	AA	AA	AG	--	GG	GG	GG	GG	GG	GG	GG	GG	AA	GG	AA	GG	AA	AA	AG	AG	GG	AG	AA	AA	GG	AG	AA	GG	AA	AA	AA	AA	AA	AA	AA	AA	GG	GG	GG	GG	AG	AA	GG
scaffold21532	116094	T	CC	TT	TC	TC	TT	TT	TC	CC	CC	CC	CC	CC	CC	CC	CC	CC	TT	CC	TT	CC	TT	TT	TC	--	CC	TC	TT	TT	CC	TT	TT	CC	TT	TT	TT	TT	TT	CC	TT	TT	CC	CC	CC	CC	TC	TT	CC
scaffold4158	34568	A	TT	AA	AT	AT	AA	AA	AT	TT	TT	TT	TT	TT	TT	TT	TT	TT	AA	TT	AA	TT	AA	AA	AT	--	TT	AT	AA	AA	TT	AA	AA	TT	AA	AA	AA	AA	AA	TT	AA	AA	TT	TT	TT	TT	AT	AA	TT
scaffold53	326194	T	CC	TT	TC	TC	TT	TT	TC	CC	CC	CC	CC	CC	CC	CC	CC	CC	TT	--	TT	CC	TT	TT	TC	--	CC	--	TT	--	CC	TT	TT	--	TT	TT	TT	TT	TT	CC	TT	TT	CC	CC	CC	CC	--	TT	CC
scaffold4158	34560	A	TT	AA	AT	AT	AA	AA	AT	TT	TT	TT	TT	TT	TT	TT	TT	TT	AA	TT	AA	TT	AA	AA	AT	--	TT	AT	AA	AA	TT	AA	AA	TT	AA	AA	AA	AA	AA	TT	AA	AA	TT	TT	TT	TT	AT	AA	TT
scaffold4601	21249	T	AA	TT	TA	TA	TT	TT	TA	AA	AA	AA	AA	AA	AA	AA	AA	AA	TT	AA	TT	AA	TT	TT	TA	TA	AA	TA	TT	TT	AA	TT	TT	AA	TT	TT	TT	TT	TT	AA	TT	TT	AA	AA	AA	AA	TA	TT	AA
scaffold53	149952	T	GG	TT	TG	TG	TT	TT	TG	GG	GG	GG	GG	GG	GG	GG	GG	GG	TT	GG	TT	GG	TT	TT	TG	TG	GG	TG	TT	TT	GG	TT	TT	GG	TT	TT	TT	TT	TT	GG	TT	TT	GG	GG	GG	GG	TG	TT	GG
scaffold27295	7570	G	AA	GG	GA	GA	GG	GG	GA	AA	AA	AA	AA	AA	AA	AA	AA	AA	GG	AA	GG	AA	GG	GG	GA	GA	AA	GA	GG	GG	AA	GA	GG	AA	GG	GG	GG	GG	GG	AA	GG	GG	AA	AA	AA	AA	GA	GG	AA
scaffold3917	123997	C	AA	CC	--	CA	CC	CC	CA	AA	AA	AA	AA	AA	AA	AA	AA	AA	CC	AA	CC	AA	CC	CC	CA	CA	AA	CA	CC	CC	AA	CC	CC	AA	CC	CC	CC	CC	CC	AA	CC	CC	AA	AA	AA	AA	CA	CC	AA
scaffold3917	124035	G	AA	GG	--	GA	GG	GG	GA	AA	AA	AA	AA	AA	AA	AA	AA	AA	GG	AA	GG	AA	GG	GG	GA	GA	AA	GA	GG	GG	AA	GG	GG	AA	GG	GG	GG	GG	GG	AA	GG	GG	AA	AA	AA	AA	GA	GG	AA
scaffold53	66619	A	CC	AA	AC	AC	AA	AA	AC	CC	CC	CC	CC	CC	CC	CC	CC	CC	AA	CC	AA	CC	AA	AA	--	AC	CC	AC	AA	AA	CC	AA	AA	CC	AA	AA	AA	AA	AA	CC	AA	AA	CC	CC	CC	CC	AC	AA	CC
scaffold7699	28552	A	CC	AA	AC	AC	AA	AA	AC	CC	CC	CC	CC	CC	CC	CC	CC	CC	AA	CC	AA	CC	AA	AA	AC	AC	CC	AC	AA	AA	CC	AA	AA	CC	AA	AA	AA	AA	AA	CC	AA	AA	CC	CC	CC	CC	AC	AA	CC
scaffold18063	30199	A	GG	AA	AG	AG	--	AA	AG	--	GG	--	GG	GG	GG	GG	GG	GG	AA	GG	AA	GG	AA	AA	AG	AG	GG	AG	AA	AA	GG	AA	AA	GG	AA	AA	AA	AA	AA	GG	AA	AA	GG	GG	GG	GG	AG	AA	GG
scaffold18063	30123	C	TT	CC	CT	CT	--	CC	CT	--	TT	--	TT	TT	TT	TT	TT	TT	CC	TT	CC	TT	CC	CC	CT	CT	TT	CT	CC	CC	TT	CC	CC	TT	CC	CC	CC	CC	CC	TT	CC	CC	TT	TT	TT	TT	CT	CC	TT
scaffold39019	237	G	AA	GG	GA	GA	GG	GG	GA	AA	AA	AA	AA	AA	AA	AA	AA	AA	GG	AA	GG	AA	GG	GG	GA	GG	AA	GA	GG	GG	AA	GA	GG	AA	GG	GG	GG	GG	GG	AA	GG	GG	AA	AA	AA	AA	GA	GG	AA
scaffold2887	94021	A	GG	AA	AG	AG	AA	AA	AG	GG	GG	GG	GG	GG	GG	GG	GG	GG	AA	GG	AA	GG	AA	AA	AG	AG	GG	AG	AA	AA	GG	AA	AA	GG	AA	AA	AA	AA	AA	GG	AA	AA	GG	GG	GG	GG	AG	AA	GG
scaffold1502	71362	A	GG	AA	AG	AG	AA	AA	AG	GG	GG	GG	GG	GG	GG	GG	GG	GG	AA	GG	AA	GG	AA	AA	AG	AG	GG	AG	AA	AA	GG	AG	AA	GG	AA	AA	AA	AA	AA	AA	AA	AA	GG	GG	GG	GG	AG	AA	GG
scaffold6431	116481	T	AA	TT	TA	TA	TT	TT	TA	AA	AA	AA	AA	AA	AA	AA	AA	AA	TT	AA	TT	AA	TT	TT	TA	TA	AA	TA	TT	TT	AA	TA	TT	AA	TT	TT	TT	TT	TT	TT	TT	TT	AA	AA	AA	AA	TA	TT	AA
scaffold19105	84242	T	CC	TT	TC	TC	TT	TT	TC	CC	CC	CC	CC	--	CC	CC	--	CC	TT	CC	TT	CC	TT	TT	TC	TT	CC	TC	TT	TT	CC	TC	TT	CC	TT	TT	TT	TT	TT	TT	TT	TT	CC	CC	CC	CC	TC	TT	CC
scaffold1502	82512	C	TT	CC	--	CT	CC	CC	CT	--	TT	--	TT	TT	TT	TT	TT	TT	CC	TT	CC	TT	CC	--	CT	CT	TT	CT	CC	CC	TT	CT	CC	TT	CC	CC	CC	CC	CC	CC	CC	CC	TT	TT	TT	TT	CT	CC	TT
scaffold19105	84190	T	CC	TT	TC	TC	TT	TT	TC	CC	CC	CC	CC	--	CC	CC	--	CC	TT	CC	TT	CC	TT	TT	TC	TT	CC	TC	TT	TT	CC	TC	TT	CC	TT	TT	TT	TT	TT	TT	TT	TT	CC	CC	CC	CC	TC	TT	CC
scaffold19105	84154	A	CC	AA	AC	AC	AA	AA	AC	CC	CC	CC	CC	--	CC	CC	--	CC	AA	CC	AA	CC	AA	AA	AC	AA	CC	AC	AA	AA	CC	AC	AA	CC	AA	AA	AA	AA	AA	AA	AA	AA	CC	CC	CC	CC	AC	AA	CC
scaffold19105	74903	T	CC	TT	TC	TC	TT	TT	--	CC	CC	CC	CC	CC	CC	CC	CC	CC	TT	CC	TT	CC	TT	TT	TC	--	CC	TC	TT	TT	CC	TC	TT	CC	TT	TT	TT	TT	TT	TT	TT	TT	CC	CC	CC	CC	TC	TT	CC
scaffold39870	12611	G	AA	GG	GA	GA	GG	GG	GA	--	AA	AA	AA	AA	AA	AA	AA	AA	GG	AA	GG	AA	GG	GG	GA	GA	AA	GA	GG	GG	AA	GA	GG	AA	GG	GG	GG	GG	GG	GG	GG	GG	AA	AA	AA	AA	GA	GG	AA
scaffold686	43490	T	CC	TT	TC	TC	TT	TT	TC	CC	CC	CC	CC	CC	--	CC	CC	CC	TT	CC	TT	CC	TT	--	TC	TC	CC	TC	TT	TT	CC	TC	TT	CC	TT	TT	TT	TT	TT	TT	TT	TT	CC	CC	CC	CC	TC	TT	CC
scaffold19105	74890	T	AA	TT	TA	TA	TT	TT	--	AA	AA	AA	AA	AA	AA	AA	AA	AA	TT	AA	TT	AA	TT	TT	TA	--	AA	TA	TT	TT	AA	TA	TT	AA	TT	TT	TT	TT	TT	TT	TT	TT	AA	AA	AA	AA	TA	TT	AA
scaffold19105	40413	T	CC	TT	TC	TC	TT	TT	TC	CC	CC	CC	CC	CC	CC	CC	CC	CC	TT	CC	TT	CC	TT	TT	TC	TT	CC	TC	TT	TT	CC	TC	TT	CC	TT	TT	TT	TT	TT	TT	TT	TT	CC	CC	CC	CC	TC	TT	CC
scaffold19105	84187	C	TT	CC	CT	CT	CC	CC	CT	TT	TT	TT	TT	--	TT	TT	--	TT	CC	TT	CC	TT	CC	CC	CT	CC	TT	CT	CC	CC	TT	CT	CC	TT	CC	CC	CC	CC	CC	CC	CC	CC	TT	TT	TT	TT	CT	CC	--
scaffold10179	92061	T	AA	TT	TA	TA	TT	TT	TA	AA	AA	AA	AA	AA	AA	AA	AA	AA	TT	AA	--	AA	TT	TT	TA	TT	AA	TA	TT	TT	AA	TA	TT	AA	TT	TT	TT	TT	TT	TT	TT	TT	AA	AA	AA	AA	TA	TT	AA
scaffold1064	316281	G	AA	GG	GA	GA	GG	GG	GA	AA	AA	AA	AA	AA	AA	AA	AA	AA	GG	AA	GG	AA	GG	GG	GA	GA	AA	GA	GG	GG	AA	GA	GG	AA	GG	GG	GG	GG	GG	GG	GG	GG	AA	AA	AA	AA	GA	GG	AA
scaffold10317	117816	C	TT	CC	CT	CT	CC	CC	CT	TT	TT	TT	TT	TT	TT	TT	TT	TT	CC	TT	CC	TT	CC	CC	CT	--	TT	CT	CC	CC	TT	CT	CC	TT	CC	CC	CC	CC	CC	CC	CC	CC	TT	TT	TT	TT	CT	CC	TT
scaffold10037	78263	G	AA	GG	GA	GA	GG	GG	GA	AA	AA	AA	AA	AA	AA	AA	AA	AA	GG	AA	GG	AA	GG	GG	GA	GA	AA	GA	GG	GG	AA	GA	GG	AA	GG	GG	GG	GG	GG	GG	GG	GG	AA	AA	AA	AA	GA	GG	AA
scaffold3698	25085	C	TT	CC	CT	CT	CC	CC	CT	TT	TT	TT	TT	TT	TT	TT	TT	TT	CC	TT	CC	TT	CC	CC	CT	CT	TT	CT	CC	CC	TT	CT	CC	TT	CC	CC	CC	CC	CC	CC	CC	CC	TT	TT	TT	TT	CT	CC	TT
scaffold6431	116554	C	AA	CC	CA	CA	CC	CC	CA	AA	AA	AA	AA	AA	AA	AA	AA	AA	CC	AA	CC	AA	CC	CC	CA	CA	AA	CA	CC	CC	AA	CA	CC	AA	CC	CC	CC	CC	CC	CC	CC	CC	AA	AA	AA	AA	CA	CC	AA
scaffold6244	118309	A	GG	AA	AG	AG	AA	AA	AG	GG	GG	GG	GG	GG	GG	GG	GG	GG	AA	GG	AA	GG	AA	AA	AG	AA	GG	AG	AA	AA	GG	AG	AA	GG	AA	AA	AA	AA	AA	AA	AA	AA	GG	GG	GG	GG	AG	AA	GG
scaffold14874	63063	T	CC	TT	TC	TC	TT	TT	TC	CC	CC	CC	CC	CC	CC	CC	CC	CC	TT	CC	TT	CC	TT	TT	--	TC	CC	TC	TT	TT	CC	TC	TT	CC	TT	TT	TT	TT	TT	TT	TT	TT	CC	CC	CC	CC	TC	TT	CC
scaffold1502	98906	G	AA	GG	GA	GA	GG	GG	GA	AA	AA	AA	AA	AA	AA	AA	AA	AA	GG	AA	--	--	GG	GG	GA	GA	AA	GA	GG	GG	AA	GA	GG	AA	GG	GG	GG	GG	GG	GG	GG	GG	AA	AA	AA	AA	GA	GG	AA
scaffold14874	62990	T	AA	TT	TA	TA	TT	TT	TA	AA	AA	AA	AA	AA	AA	AA	AA	AA	TT	AA	TT	AA	TT	TT	--	TA	AA	TA	TT	TT	AA	TA	TT	AA	TT	TT	TT	TT	TT	TT	TT	TT	AA	AA	AA	AA	TA	TT	AA
scaffold8846	107121	C	TT	CC	CT	CT	CC	CC	CT	TT	TT	TT	TT	TT	TT	TT	TT	TT	CC	TT	CC	TT	CC	CC	CT	CT	TT	--	CC	CC	TT	CT	CC	TT	CC	CC	CC	CC	CC	CC	CC	CC	TT	TT	TT	TT	CT	CC	TT
scaffold8846	116358	C	AA	CC	CA	CA	CC	CC	CA	AA	AA	AA	AA	AA	AA	AA	AA	AA	CC	--	CC	AA	--	CC	AA	--	AA	--	CC	CC	AA	CA	CC	AA	CC	CC	CC	CC	CC	CC	CC	CC	AA	--	AA	AA	CA	CC	AA
scaffold8846	76515	A	CC	AA	AC	AC	AA	AA	AC	CC	CC	CC	CC	CC	CC	CC	CC	CC	AA	CC	AA	CC	AA	AA	AC	--	CC	AC	AA	AA	CC	AC	AA	CC	AA	AA	AA	AA	AA	AA	AA	AA	CC	CC	CC	CC	AC	AA	CC
scaffold8846	76425	A	GG	AA	AG	AG	AA	AA	AG	GG	GG	GG	GG	GG	GG	GG	GG	GG	AA	GG	AA	GG	AA	AA	AG	--	GG	AG	AA	AA	GG	AG	AA	GG	AA	AA	AA	AA	AA	AA	AA	AA	GG	GG	GG	GG	AG	AA	GG
scaffold14874	13089	C	TT	CC	CT	CT	CC	CC	CT	TT	TT	TT	TT	TT	TT	TT	TT	TT	CC	TT	CC	TT	CC	CC	CT	CT	TT	CT	CC	CC	TT	CT	CC	TT	CC	CC	CC	CC	CC	CC	CC	CC	TT	TT	TT	TT	CT	CC	TT
scaffold1050	273943	T	CC	TT	TC	TC	TT	TT	TC	CC	CC	CC	CC	CC	CC	CC	CC	CC	TT	CC	TT	CC	TT	TT	TC	TC	CC	TC	TT	TT	CC	TC	TT	CC	TT	TT	TT	TT	TT	TT	TT	TT	CC	CC	CC	CC	TC	TT	CC
scaffold1050	320896	G	AA	GG	GA	GA	GG	--	GA	AA	AA	AA	AA	AA	AA	AA	AA	AA	GG	AA	GG	AA	--	--	GA	GA	AA	GA	--	GG	AA	GA	GG	AA	GG	GG	GG	GG	GG	--	GG	GG	AA	AA	AA	AA	GA	GG	AA
scaffold6752	138582	T	AA	TT	TA	TA	TT	TT	--	AA	AA	AA	AA	AA	AA	AA	AA	AA	TT	AA	TT	AA	TT	TT	TA	--	AA	TA	TT	TT	AA	TA	TT	--	TT	TT	TT	TT	TT	AA	TT	TT	AA	AA	AA	AA	TA	TT	AA
scaffold7262	27337	G	AA	GG	GA	GA	GG	GG	GA	AA	AA	AA	AA	AA	AA	AA	AA	AA	GG	AA	GG	AA	GG	GG	GA	GG	AA	GA	GG	GG	AA	GA	GG	AA	GG	GG	GG	GG	GG	AA	GG	GG	AA	AA	AA	AA	GA	GG	AA
scaffold1423	32857	C	TT	CC	CT	CT	CC	CC	CT	TT	TT	TT	TT	TT	TT	TT	TT	TT	CC	TT	CC	TT	CC	CC	CT	CC	TT	CT	CC	CC	TT	CT	CC	TT	CC	CC	CC	CC	CT	TT	CC	CC	TT	TT	TT	TT	CT	CC	TT
scaffold7262	27497	G	AA	GG	GA	GA	GG	GG	GA	AA	AA	AA	AA	AA	AA	AA	AA	AA	GG	AA	GG	AA	GG	GG	GA	GG	AA	GA	GG	GG	AA	GA	GG	AA	GG	GG	GG	GG	GG	AA	GG	GG	AA	AA	AA	AA	GA	GG	AA
scaffold11308	17147	C	TT	CC	CT	CT	CC	CC	CT	TT	TT	TT	TT	TT	TT	TT	TT	TT	CC	TT	CC	TT	CC	CC	CT	CC	TT	CT	CC	CC	TT	CT	CC	TT	CC	CC	CC	CC	CC	TT	CC	CC	TT	TT	TT	TT	CT	CC	TT
scaffold1423	32768	C	TT	CC	CT	CT	CC	CC	CT	TT	TT	TT	TT	TT	TT	TT	TT	TT	CC	TT	CC	TT	CC	CC	CT	CC	TT	CT	CC	CC	TT	CT	CC	TT	CC	CC	CC	CC	CC	TT	CC	CC	TT	TT	TT	TT	CT	CC	TT
scaffold1423	71425	G	TT	GG	GT	GT	GG	GG	GT	TT	TT	TT	TT	--	TT	TT	TT	TT	GG	TT	GG	TT	GG	GG	GT	--	TT	GT	GG	GG	TT	GT	GG	TT	GG	GG	GG	GG	GG	TT	GG	GG	TT	TT	TT	TT	GT	GG	TT
scaffold11308	83205	G	AA	GG	GA	GA	GG	GG	GA	AA	AA	AA	AA	AA	AA	AA	AA	AA	GG	AA	--	AA	GG	GG	GA	GA	AA	GA	GG	GG	AA	GA	GG	AA	GG	GG	GG	GG	GG	AA	GG	GG	AA	AA	AA	AA	GA	GG	AA
scaffold1423	82982	C	TT	CC	CT	CT	CC	CC	CT	TT	TT	TT	TT	TT	TT	TT	TT	TT	CC	TT	CC	TT	CC	CC	CT	--	TT	CT	CC	CC	TT	CT	CC	TT	CC	CC	CC	CC	CC	TT	CC	CC	TT	TT	TT	TT	CT	CC	TT
scaffold7262	122367	C	TT	CC	CT	CT	CC	CC	CT	TT	TT	TT	TT	TT	TT	TT	TT	TT	CC	TT	CC	TT	CC	CC	CT	CT	TT	CT	CC	CC	TT	CT	CC	TT	CC	CC	CC	--	CC	TT	CC	CC	TT	TT	TT	TT	CT	CC	TT
scaffold11460	68720	G	AA	GG	GA	GA	GG	GG	GA	--	AA	--	AA	--	AA	AA	AA	AA	GG	AA	GG	AA	GG	GG	GA	GA	AA	GA	GG	GG	AA	GA	GG	AA	GG	GG	GG	GG	GG	AA	GG	GG	AA	AA	AA	AA	--	GG	AA
scaffold11460	38753	C	TT	CC	CT	CT	CC	CC	CT	TT	TT	TT	TT	TT	TT	TT	TT	TT	CC	TT	CC	TT	CC	CC	CT	CT	TT	CT	CC	CC	TT	CT	CC	TT	CC	CC	CC	CC	CC	TT	CC	CC	TT	TT	TT	TT	CT	CC	TT
scaffold3698	25089	C	AA	CC	CA	CA	CC	CC	CA	AA	AA	AA	AA	AA	AA	AA	AA	AA	CC	AA	CC	AA	CC	CC	CA	CA	AA	CA	CC	CC	AA	CA	CC	AA	CC	CC	CC	CC	CC	CC	CC	CC	AA	AA	AA	AA	CA	CC	AA
scaffold1064	316177	G	AA	GG	GA	GA	GG	GG	GA	AA	AA	AA	AA	AA	AA	AA	AA	AA	GG	AA	GG	AA	GG	GG	GA	GA	AA	GA	GG	GG	AA	GA	GG	AA	GG	GG	GG	GG	GG	GG	GG	GG	AA	AA	AA	AA	GA	GG	AA
scaffold11320	88117	A	GG	AA	AG	AG	AA	AA	AG	GG	GG	GG	GG	GG	GG	GG	GG	GG	AA	GG	AA	GG	AA	AA	AG	AG	GG	AG	AA	AA	GG	AG	AA	GG	AA	AA	AA	AA	AA	AA	AA	AA	GG	GG	GG	GG	AG	AA	GG
scaffold1064	142082	A	CC	AA	AC	AC	AA	AA	AC	CC	CC	CC	CC	CC	CC	CC	CC	CC	AA	CC	AA	CC	AA	AA	AC	AC	CC	AC	AA	AA	CC	AC	AA	CC	AA	AA	AA	AA	AA	AA	AA	AA	CC	CC	CC	CC	AC	AA	CC
scaffold1064	194791	A	GG	AA	AG	AG	AA	AA	AG	GG	GG	GG	GG	GG	GG	GG	GG	GG	AA	GG	AA	GG	AA	AA	AG	AA	GG	AG	AA	AA	GG	AG	AA	GG	AA	AA	AA	AA	AA	AA	AA	AA	GG	GG	GG	GG	AG	AA	GG
scaffold1064	288230	A	GG	AA	AG	AG	AA	AA	AG	GG	GG	--	GG	GG	GG	GG	GG	--	AA	GG	--	GG	AA	AA	AG	AA	GG	AG	AA	AA	GG	AG	AA	GG	AA	AA	AA	AA	AA	AA	AA	AA	GG	GG	GG	GG	AG	AA	GG
scaffold1064	142095	A	TT	AA	AT	AT	AA	AA	AT	TT	TT	TT	TT	TT	TT	TT	TT	TT	AA	TT	AA	TT	AA	AA	AT	AT	TT	AT	AA	AA	TT	AT	AA	TT	AA	AA	AA	AA	AA	AA	AA	AA	TT	TT	TT	TT	AT	AA	TT
scaffold8846	191998	A	TT	AA	AT	AT	AA	AA	AT	TT	TT	TT	TT	TT	TT	TT	TT	TT	AA	TT	AA	TT	AA	AA	AT	--	TT	AT	AA	AA	TT	AT	AA	TT	AA	AA	AA	AA	AA	AA	AA	AA	TT	TT	TT	TT	AT	AA	TT
scaffold10317	159557	C	TT	CC	CT	CT	CC	CC	CT	TT	TT	TT	TT	TT	TT	TT	TT	TT	CC	TT	CC	TT	CC	CC	CT	--	TT	CT	CC	CC	TT	CT	CC	TT	CC	CC	CC	CC	CC	CC	CC	CC	TT	TT	TT	TT	CT	CC	TT
scaffold8846	196629	C	TT	CC	CT	CT	CC	CC	CT	TT	TT	TT	TT	TT	TT	TT	TT	TT	CC	TT	CC	TT	CC	CC	CT	CT	TT	CT	CC	CC	TT	CT	CC	TT	CC	CC	CC	CC	CC	CC	CC	CC	TT	TT	TT	TT	CT	CC	TT
scaffold8846	116516	T	CC	TT	TC	TC	TT	TT	TC	CC	CC	CC	CC	CC	CC	CC	CC	CC	TT	--	TT	CC	--	TT	CC	--	CC	--	TT	TT	CC	TC	TT	CC	TT	TT	TT	TT	TT	TT	TT	TT	CC	--	CC	CC	TC	TT	CC
scaffold3698	134115	G	AA	GG	GA	GA	GG	GG	GA	--	AA	AA	AA	--	AA	AA	AA	AA	GG	AA	GG	AA	GG	GG	GA	GA	AA	GA	GG	GG	AA	GA	GG	AA	GG	GG	GG	GG	GG	GG	GG	GG	AA	AA	AA	AA	GA	GG	AA
scaffold14874	62991	A	TT	AA	AT	AT	AA	AA	AT	TT	TT	TT	TT	TT	TT	TT	TT	TT	AA	TT	AA	TT	AA	AA	AT	AT	TT	AT	AA	AA	TT	AT	AA	TT	AA	AA	AA	AA	AA	AA	AA	AA	TT	TT	TT	TT	AT	AA	TT
scaffold25280	996	C	TT	CC	CT	CT	CC	CC	CT	TT	TT	TT	TT	TT	TT	TT	TT	TT	CC	TT	CC	TT	CC	CC	CT	CT	TT	CT	CC	CC	TT	CT	CC	TT	CC	CC	CC	CC	CC	CC	CC	CC	TT	TT	TT	TT	CT	CC	TT
scaffold10037	85074	C	TT	CC	CT	CT	CC	CC	CT	TT	TT	--	TT	TT	TT	TT	TT	TT	CC	TT	--	TT	CC	CC	CT	--	TT	CT	CC	CC	TT	CT	CC	TT	CC	CC	CC	CC	CC	CC	CC	CC	TT	TT	TT	TT	CT	CC	TT
scaffold6244	109362	A	GG	AA	AG	AG	AA	AA	AG	GG	GG	GG	GG	--	GG	GG	--	GG	AA	--	--	GG	AA	AA	--	AA	GG	AG	AA	AA	GG	AG	AA	GG	AA	AA	AA	AA	AA	AA	AA	AA	GG	GG	GG	GG	AG	--	GG
scaffold10317	159439	C	AA	CC	CA	CA	CC	CC	CA	AA	AA	AA	AA	AA	AA	AA	AA	AA	CC	AA	CC	AA	CC	CC	CA	CC	AA	CA	CC	CC	AA	CA	CC	AA	CC	CC	CC	CC	CC	CC	CC	CC	AA	AA	AA	AA	CA	CC	AA
scaffold6431	116447	C	TT	CC	CT	CT	CC	CC	CT	TT	TT	TT	TT	TT	TT	TT	TT	TT	CC	TT	CC	TT	CC	CC	CT	CT	TT	CT	CC	CC	TT	CT	CC	TT	CC	CC	CC	CC	CC	CC	CC	CC	TT	TT	TT	TT	CT	CC	TT
scaffold10797	42529	T	AA	TT	TA	--	--	TT	TA	AA	AA	AA	AA	AA	AA	AA	AA	AA	TT	--	TT	AA	TT	TT	TA	TA	AA	--	TT	TT	AA	TA	TT	--	TT	TT	TT	TT	TT	TT	TT	TT	AA	--	AA	AA	TA	TT	AA
scaffold2332	31243	G	TT	GG	GT	GT	GG	GG	GT	TT	TT	TT	TT	TT	TT	TT	TT	TT	GG	TT	GG	TT	GG	GG	GT	GT	TT	GT	GG	GG	TT	GT	GG	TT	GG	GG	GG	GG	GG	GG	GG	GG	TT	TT	TT	TT	GT	GG	TT
scaffold39870	12687	A	GG	AA	AG	AG	AA	AA	AG	--	GG	GG	GG	GG	GG	GG	GG	GG	AA	GG	AA	GG	AA	AA	AG	AG	GG	AG	AA	AA	GG	AG	AA	--	AA	AA	AA	AA	AA	AA	AA	AA	GG	GG	GG	GG	AG	AA	GG
scaffold10037	85900	A	GG	AA	AG	AG	AA	AA	AG	GG	GG	GG	GG	GG	GG	GG	GG	GG	AA	GG	AA	GG	AA	AA	GG	AG	GG	AG	AA	AA	GG	AG	AA	GG	AA	AA	AA	AA	AA	AA	AA	AA	GG	GG	GG	GG	AG	AA	GG
scaffold6244	118255	T	CC	TT	TC	TC	TT	TT	TC	CC	CC	CC	CC	CC	CC	CC	CC	CC	TT	CC	TT	CC	TT	TT	TC	TT	CC	TC	TT	TT	CC	TC	TT	CC	TT	TT	TT	TT	TT	TT	TT	TT	CC	CC	CC	CC	TC	TT	CC
scaffold519	49164	G	CC	GG	GC	GC	GG	GG	GC	CC	CC	CC	CC	CC	CC	CC	CC	CC	GG	CC	GG	CC	GG	GG	GC	GC	CC	GC	GG	GG	CC	GC	GG	CC	GG	GG	GG	GG	GG	GG	GG	GG	CC	CC	CC	CC	GC	GG	CC
scaffold519	49037	C	TT	CC	CT	CT	CC	CC	CT	TT	TT	TT	TT	TT	TT	TT	TT	TT	CC	TT	CC	TT	CC	CC	CT	CT	TT	CT	CC	CC	TT	CT	CC	TT	CC	CC	CC	CC	CC	CC	CC	CC	TT	TT	TT	TT	CT	CC	TT
scaffold3431	339483	C	AA	CC	CA	CA	CC	CC	CA	--	AA	AA	AA	AA	AA	AA	AA	--	CC	AA	CC	AA	CC	CC	CA	CA	AA	CA	CC	CC	AA	CA	CC	AA	CC	CC	CC	CC	CC	AA	CC	CC	AA	AA	AA	AA	CA	CC	AA
scaffold3431	296092	G	AA	GG	GA	GA	GG	GG	GA	AA	AA	AA	AA	AA	AA	AA	AA	AA	GG	AA	GG	AA	GG	GG	GA	--	AA	GA	GG	GG	AA	GA	GG	AA	GG	GG	GG	GG	GG	AA	GG	GG	AA	AA	AA	AA	GA	GG	AA
scaffold3431	372959	A	TT	AA	AT	AT	AA	AA	AT	TT	TT	TT	TT	TT	TT	TT	TT	TT	AA	TT	AA	TT	AA	AA	AT	AA	TT	AT	AA	AA	TT	AT	AA	TT	AA	AA	AA	AA	AA	TT	AA	AA	TT	TT	TT	TT	AT	AA	TT
scaffold7373	309414	C	TT	CC	CT	CT	CC	CC	CT	TT	TT	TT	TT	TT	TT	TT	TT	TT	CC	TT	CC	TT	CC	CC	CT	CT	TT	CT	CC	CC	TT	CC	CC	TT	CC	CC	CC	CC	CC	TT	CC	CC	TT	TT	TT	TT	CT	CC	TT
scaffold11961	49966	T	CC	TT	TC	TC	TT	TT	TC	CC	CC	CC	CC	CC	CC	CC	CC	CC	TT	CC	TT	CC	TT	TT	TC	TC	CC	TC	TT	TT	CC	TT	TT	CC	TT	TT	TT	TT	TT	CC	TT	TT	CC	CC	CC	CC	TC	TT	CC
scaffold14011	82359	T	CC	TT	TC	TC	TT	TT	TC	CC	CC	CC	CC	CC	CC	CC	CC	CC	TT	CC	TT	CC	TT	TT	TC	TC	CC	TC	TT	TT	CC	TC	TT	CC	TT	TT	TT	TT	TT	CC	TT	TT	CC	CC	CC	CC	TC	TT	CC
scaffold10219	2445	G	AA	GG	GA	--	GG	GG	GA	--	AA	--	AA	AA	AA	AA	AA	AA	GG	AA	GG	AA	GG	GG	GA	GA	AA	GA	GG	GG	AA	GG	GG	AA	GG	GG	GG	GG	GG	AA	GG	GG	AA	AA	AA	AA	GA	GG	AA
scaffold5337	359304	A	GG	AA	AA	AG	AA	GG	GG	GG	GG	GG	AG	GG	GG	AA	AA	AA	AA	AA	AA	AA	AA	AA	AA	AA	AA	GG	GG	GG	AA	AA	AA	AA	GG	GG	--	AG	GG	AA	AA	GG	GG	GG	AA	AA	AA	AA	AG
scaffold5337	440078	A	GG	AA	AA	AG	AA	GG	GG	GG	GG	GG	AG	GG	GG	AA	AA	AA	AA	AA	AA	AA	AA	AA	AA	AA	AA	GG	GG	GG	AA	AA	AA	AA	GG	GG	GG	AG	GG	AA	AA	GG	GG	GG	AA	AA	AA	AA	AG
scaffold5337	439934	A	GG	AA	AA	AG	AA	GG	GG	GG	GG	GG	AG	GG	GG	AA	AA	AA	AA	AA	AA	AA	AA	AA	AA	AA	AA	GG	GG	GG	AA	AA	AA	AA	GG	GG	GG	AG	GG	AA	AA	GG	GG	GG	AA	AA	AA	AA	AG
scaffold5337	359399	A	CC	AA	AA	AC	AA	CC	CC	CC	CC	--	AC	CC	CC	--	--	AA	AA	AA	AA	AA	AA	AA	AA	AA	AA	CC	CC	CC	AA	AA	AA	AA	CC	CC	--	AC	CC	AA	AA	CC	CC	CC	AA	AA	AA	AA	AC
scaffold5337	227257	G	AA	GG	--	GA	--	AA	AA	--	AA	--	--	--	AA	--	GG	GG	GG	GG	GG	GG	GG	GG	GG	GG	GG	--	--	AA	GG	GG	--	GG	AA	AA	AA	--	AA	GG	GG	AA	AA	AA	GG	GG	--	GG	GG
scaffold5337	297278	C	GG	CC	--	CG	CC	GG	GG	GG	GG	GG	--	GG	GG	CC	CC	CC	CC	--	--	CC	--	CC	CC	CC	CC	GG	GG	GG	CC	CC	CC	CC	GG	GG	GG	CG	GG	CC	CC	GG	GG	GG	CC	CC	CC	--	CC
scaffold5337	186208	C	AA	CC	CC	CA	CC	AA	AA	AA	AA	AA	CA	AA	AA	CC	CC	CC	CC	CC	CC	CC	CC	CC	CC	CC	CC	AA	AA	AA	CC	CC	CC	--	AA	AA	AA	CA	AA	CC	CC	AA	AA	--	CC	CC	CC	CC	CC
scaffold5337	218208	C	TT	CC	--	--	--	TT	TT	TT	TT	TT	CT	TT	TT	CC	--	CC	CC	--	--	--	--	CC	CC	CC	--	TT	TT	TT	--	CC	CC	CC	--	TT	TT	CT	TT	CC	CC	TT	TT	--	CC	CC	CC	CC	CC
scaffold5337	297254	A	TT	AA	--	AT	AA	TT	TT	TT	TT	TT	--	TT	TT	AA	AA	AA	AA	--	--	AA	--	AA	AA	AA	AA	TT	TT	TT	AA	AA	AA	AA	TT	TT	TT	AT	TT	AA	AA	TT	TT	TT	AA	AA	AA	AA	AA
scaffold5337	431317	C	AA	CC	CC	CA	CC	AA	--	--	AA	AA	CA	--	AA	CC	--	CC	CC	CC	--	--	CC	CC	CC	CC	CC	AA	AA	AA	CC	CC	CC	CC	AA	AA	AA	CA	AA	CC	CC	AA	AA	AA	CC	CC	CC	--	CA
scaffold5337	431340	G	AA	GG	GG	GA	GG	AA	--	--	AA	AA	GA	--	AA	GG	--	GG	GG	GG	--	--	GG	GG	GG	GG	GG	AA	AA	AA	GG	GG	GG	GG	AA	AA	AA	GA	AA	GG	GG	AA	AA	AA	GG	GG	GG	--	GA
scaffold24153	3935	C	AA	CC	--	CA	--	AA	AA	--	--	--	CA	AA	AA	--	CC	--	CC	CC	CC	CC	CC	CC	CC	--	CC	--	AA	AA	CC	CC	CC	CC	--	--	AA	AA	AA	CC	CC	AA	AA	AA	--	--	CC	--	CC
scaffold24153	3944	G	AA	GG	--	GA	--	AA	AA	--	--	--	GA	AA	AA	--	GG	--	GG	GG	GG	GG	GG	GG	GG	--	GG	--	AA	AA	GG	GG	GG	GG	--	--	AA	AA	AA	GG	GG	AA	AA	AA	--	--	GG	--	GG
scaffold28012	65325	C	AA	CC	CA	CA	CC	--	CA	AA	CC	--	CA	AA	AA	--	CC	CC	CC	CC	AA	CC	CC	CC	CC	CA	CC	CC	AA	AA	CC	CC	CC	CC	CC	CC	AA	CA	AA	CC	CC	AA	AA	AA	CC	CC	CC	CA	CC
scaffold28012	65415	T	CC	TT	TC	TC	TT	CC	TC	CC	TT	--	TC	CC	CC	--	TT	TT	TT	TT	CC	TT	TT	TT	TT	TC	TT	TT	CC	CC	TT	TT	TT	TT	TT	TT	CC	TC	CC	TT	TT	CC	CC	CC	TT	TT	TT	TC	TT
scaffold16729	133442	C	TT	CC	CT	CT	CC	TT	CC	TT	CC	CC	CT	TT	TT	CC	CC	CC	CC	CC	TT	CC	CC	CC	CC	CC	CC	CC	TT	TT	CC	CC	CC	CC	CC	CC	TT	CT	TT	CC	CC	TT	TT	TT	CC	CC	CC	CT	CC
scaffold9157	14618	C	AA	CC	--	CA	CC	AA	--	--	CC	--	CA	AA	AA	CC	--	CC	CC	CC	AA	CC	CC	CC	CC	CA	--	CC	AA	AA	CC	CC	--	CC	CC	CC	AA	CA	AA	CC	--	AA	AA	AA	CC	CC	CC	CA	CC
scaffold9157	14707	C	TT	CC	--	CT	CC	TT	--	--	CC	--	CT	TT	TT	CC	--	CC	CC	CC	TT	CC	CC	CC	CC	CT	CC	CC	TT	TT	CC	CC	--	CC	CC	CC	TT	CT	TT	CC	--	TT	TT	TT	CC	CC	CC	CT	CC
scaffold15534	136832	T	GG	TT	TT	TG	TT	GG	--	GG	TT	TT	--	GG	GG	TT	TT	--	TT	--	GG	TT	--	--	TT	TT	--	TT	GG	GG	--	TT	--	--	TT	--	GG	TG	--	TT	TT	GG	GG	GG	TT	TT	TT	TG	TT
scaffold15534	196146	T	CC	TT	TT	TC	--	CC	TC	--	TT	TT	--	CC	CC	TT	--	TT	TT	TT	CC	TT	TT	--	TT	TT	TT	TT	CC	CC	TT	TT	--	TT	TT	TT	CC	--	CC	TT	TT	CC	CC	CC	TT	TT	TT	--	TT
scaffold15534	196269	C	AA	CC	CC	CA	CC	AA	CA	--	CC	CC	--	AA	AA	CC	--	CC	CC	CC	AA	CC	CC	CC	CC	CC	CC	CC	AA	AA	CC	CC	CC	CC	CC	CC	AA	--	AA	CC	CC	AA	AA	AA	CC	CC	CC	--	CC
scaffold15534	196267	A	GG	AA	AA	AG	AA	GG	AG	--	AA	AA	--	GG	GG	AA	--	AA	AA	AA	GG	AA	AA	AA	AA	AA	AA	AA	GG	GG	AA	AA	AA	AA	AA	AA	GG	--	GG	AA	AA	GG	GG	GG	AA	AA	AA	--	AA
scaffold15534	196305	G	AA	GG	GG	GA	GG	AA	GA	--	GG	GG	--	AA	AA	GG	--	GG	GG	GG	AA	GG	GG	GA	GG	GG	GG	GG	AA	AA	GG	GG	GG	GG	GG	GG	AA	--	AA	GG	GG	AA	AA	AA	GG	GG	GG	--	GG
scaffold15534	196122	C	TT	CC	CC	CT	CC	TT	CT	--	CC	CC	--	TT	TT	CC	--	CC	CC	CC	TT	CC	CC	--	CC	CC	CC	CC	TT	TT	CC	CC	CC	CC	CC	CC	TT	--	TT	CC	CC	TT	TT	TT	CC	CC	CC	--	CC
scaffold15534	196217	T	TT	CC	CC	TC	CC	TT	TC	--	CC	CC	--	TT	TT	CC	--	CC	CC	TC	TT	CC	CC	CC	TT	CC	TC	CC	TT	TT	CC	CC	CC	CC	CC	CC	TT	--	TT	CC	TC	TT	TT	TT	CC	CC	CC	--	CC
scaffold15534	196194	G	GG	AA	AA	GA	AA	GG	GA	--	AA	AA	--	GG	GG	AA	--	AA	AA	GA	GG	AA	AA	AA	GG	AA	GA	AA	GG	GG	AA	AA	AA	--	AA	AA	GG	--	GG	AA	GA	GG	GG	GG	AA	AA	AA	--	AA
scaffold15534	196264	T	TT	AA	AA	TA	AA	TT	TA	--	AA	AA	--	TT	TT	AA	--	AA	AA	TA	TT	AA	AA	AA	TT	AA	TA	AA	TT	TT	AA	AA	AA	AA	AA	AA	TT	--	TT	AA	TA	TT	TT	TT	AA	AA	AA	--	AA
scaffold15534	190997	C	CC	TT	CT	CT	TT	CC	CT	CC	TT	TT	CT	CC	CC	TT	CC	TT	TT	CT	CC	TT	TT	TT	CC	TT	CT	TT	--	CC	TT	TT	TT	TT	TT	TT	CC	CT	CC	TT	CT	CC	CC	CC	TT	TT	TT	CT	TT
scaffold9574	284328	C	CC	AA	CA	CA	AA	CC	AA	CC	AA	AA	--	CC	CC	AA	CC	AA	AA	CA	CC	AA	AA	AA	CA	AA	CA	AA	CC	CC	AA	AA	CC	AA	AA	AA	CC	CA	CC	AA	CA	CC	CC	CC	AA	AA	AA	CA	AA
scaffold13755	6424	C	CC	AA	CA	CA	AA	CC	AA	CC	AA	AA	CA	CC	CC	AA	CC	AA	AA	CA	CC	AA	AA	AA	CA	AA	CA	AA	CC	CC	AA	AA	CC	AA	AA	AA	CC	CA	CC	AA	CA	CC	CC	CC	AA	AA	AA	CA	AA
scaffold11477	33454	G	GG	AA	--	GA	AA	GG	AA	--	AA	AA	GA	GG	GG	AA	GG	AA	AA	GA	GG	AA	AA	AA	GA	AA	GA	AA	GG	GG	AA	AA	GG	AA	AA	AA	GG	GA	GG	AA	GA	GG	GG	GG	--	AA	AA	GA	AA
scaffold11477	33448	G	GG	AA	--	GA	AA	GG	AA	--	AA	AA	GA	GG	GG	AA	GG	AA	AA	GA	GG	AA	AA	AA	GA	AA	GA	AA	GG	GG	AA	AA	GG	AA	AA	AA	GG	GA	GG	AA	GA	GG	GG	GG	--	AA	AA	GA	AA
scaffold11477	33329	C	CC	TT	--	CT	TT	CC	--	--	TT	TT	--	CC	CC	TT	CC	TT	TT	CT	CC	TT	--	TT	CT	TT	CT	TT	CC	CC	TT	TT	CC	TT	TT	TT	CC	CT	CC	TT	--	CC	CC	CC	--	TT	TT	CT	TT
scaffold13755	6388	T	TT	CC	TC	TC	CC	TT	CC	TT	CC	CC	TC	TT	TT	CC	TT	CC	CC	TC	TT	CC	CC	CC	TC	CC	TC	CC	TT	TT	CC	CC	TT	CC	CC	CC	TT	TC	TT	CC	TC	TT	TT	TT	CC	CC	CC	TC	CC
scaffold9574	300109	C	CC	TT	CT	CT	TT	CC	TT	CC	TT	TT	CT	CC	CC	TT	CC	TT	TT	CT	CC	TT	TT	TT	CT	TT	CT	TT	CC	CC	TT	TT	CC	TT	TT	TT	CC	CT	CC	TT	CT	CC	CC	CC	TT	TT	TT	CT	TT
scaffold14029	115772	A	GG	AA	AG	AG	AA	GG	GG	--	AG	AA	GG	--	GG	AA	GG	AA	AA	AG	AA	AA	AA	AA	GG	AA	AG	AA	GG	GG	AA	AA	AA	AA	AA	AA	GG	AG	GG	AA	AA	GG	GG	GG	AA	AA	AA	AG	AA
scaffold14029	115695	T	CC	TT	TC	TC	TT	CC	CC	--	TC	TT	CC	--	CC	TT	CC	TT	TT	TC	TT	TT	TT	TT	CC	TT	TC	TT	CC	CC	TT	TT	TT	TT	TT	TT	CC	--	CC	TT	TT	CC	CC	CC	TT	TT	TT	TC	TT
scaffold14029	87014	A	GG	AA	AG	AG	AA	GG	GG	GG	AG	AA	AG	--	GG	AA	GG	AA	AA	AG	AA	AA	AA	AA	GG	AA	AG	AA	GG	GG	AA	AA	AA	AA	AA	AA	GG	--	GG	AA	AA	GG	GG	GG	AA	AA	AA	AG	AA
scaffold14029	86976	C	TT	CC	CT	CT	CC	TT	TT	TT	CT	CC	CT	--	TT	CC	TT	CC	CC	CT	CC	CC	CC	CC	TT	CC	CT	CC	TT	TT	CC	CC	CC	CC	CC	CC	TT	CT	TT	CC	CC	TT	TT	TT	CC	CC	CC	CT	CC
scaffold14029	86989	G	GG	AA	GA	GA	AA	GG	GG	GG	GA	AA	GA	--	GG	AA	GG	AA	AA	GA	AA	AA	AA	AA	GG	AA	GA	AA	GG	GG	AA	AA	AA	GG	AA	AA	GG	GA	GG	AA	AA	GG	GG	GG	AA	AA	--	GA	AA
scaffold14029	15100	C	CC	GG	CG	CG	GG	CC	CC	CC	CG	GG	CG	CC	CC	GG	CC	GG	GG	CG	GG	GG	GG	GG	CC	GG	CG	GG	CC	CC	GG	GG	GG	CC	GG	GG	CC	CG	CC	GG	GG	CC	CC	CC	GG	GG	CC	CG	GG
scaffold14029	14933	T	TT	CC	TC	TC	CC	TT	TT	TT	TC	CC	TC	TT	TT	CC	TT	CC	CC	TC	CC	CC	CC	CC	TT	CC	TC	CC	TT	TT	CC	CC	CC	TT	CC	CC	TT	TC	TT	CC	CC	TT	TT	TT	CC	CC	TT	TC	CC
scaffold13331	74171	C	TT	CC	CC	CT	CC	TT	TT	TT	TT	TT	CT	TT	TT	CC	CC	CC	CC	CT	CC	CC	CC	CC	TT	CC	CT	TT	TT	TT	CC	CC	CC	TT	CC	TT	TT	CT	TT	CC	CC	TT	TT	TT	CC	CC	TT	CC	CC
scaffold13331	74091	T	CC	TT	TT	TC	TT	CC	CC	CC	CC	CC	TC	CC	CC	TT	TT	TT	TT	TC	TT	TT	TT	TT	CC	TT	TC	CC	CC	CC	TT	TT	TT	CC	TT	CC	--	TC	CC	TT	TT	CC	CC	CC	TT	TT	CC	TT	TT
scaffold13331	74067	G	TT	GG	GG	GT	GG	TT	TT	TT	TT	TT	GT	TT	TT	GG	GG	GG	GG	GT	GG	GG	GG	GG	TT	GG	GT	TT	TT	TT	GG	GG	GG	TT	GG	TT	--	GT	TT	GG	GG	TT	TT	TT	GG	GG	TT	GG	GG
scaffold13331	74219	G	TT	GG	GG	GT	GG	TT	TT	TT	TT	TT	GT	TT	TT	GG	GG	GG	GG	GT	GG	GG	GG	GG	TT	GG	GT	TT	TT	TT	GG	GG	GG	TT	GG	TT	--	GT	TT	GG	GG	TT	TT	TT	GG	GG	TT	GG	GG
scaffold13331	74263	G	AA	GG	GG	GA	GG	AA	AA	AA	AA	AA	GA	AA	AA	GG	GG	GG	GG	GA	GG	GG	GG	GG	AA	GG	GA	AA	AA	AA	GG	GG	GG	AA	GG	AA	--	GA	AA	GG	GG	AA	AA	AA	GG	GG	AA	GG	GG
scaffold13331	74261	C	AA	CC	CC	CA	CC	AA	AA	AA	AA	AA	CA	AA	AA	CC	CC	CC	CC	CA	CC	CC	CC	CC	AA	CC	CA	AA	AA	AA	CC	CC	CC	AA	CC	AA	--	CA	AA	CC	CC	AA	AA	AA	CC	CC	AA	CC	CC
scaffold13331	74063	C	TT	CC	CC	CT	CC	TT	TT	TT	TT	TT	CT	TT	TT	CC	CC	CC	CC	CT	CC	CC	CC	CC	TT	CC	CT	TT	TT	TT	CC	CC	CC	TT	CC	TT	--	CT	TT	CC	CC	TT	TT	TT	CC	CC	TT	CC	CC
scaffold13331	74094	G	AA	GG	GG	GA	GG	AA	AA	AA	AA	AA	GA	AA	AA	GG	GG	GG	GG	GA	GG	GG	GG	GG	AA	GG	GA	AA	AA	AA	GG	GG	GG	AA	GG	AA	--	GA	AA	GG	GG	AA	AA	AA	GG	GG	AA	GG	GG
scaffold13331	13468	G	AA	GG	--	--	--	AA	AA	AA	AA	--	GA	AA	AA	GG	GG	GG	GG	GA	GG	GG	GG	--	AA	GG	GA	AA	AA	AA	GG	GG	GG	AA	GG	AA	AA	GA	AA	GG	GG	AA	AA	--	GG	GG	AA	GG	GG
scaffold13331	13457	G	CC	GG	--	--	--	CC	CC	CC	CC	--	GC	CC	CC	GG	GG	GG	GG	GC	GG	GG	GG	--	CC	GG	GC	CC	CC	CC	GG	GG	GG	CC	GG	CC	CC	GC	CC	GG	GG	CC	CC	--	GG	GG	CC	GG	GG
scaffold13331	13458	T	CC	TT	--	--	--	CC	CC	CC	CC	--	TC	CC	CC	TT	TT	TT	TT	TC	TT	TT	TT	--	CC	TT	TC	CC	CC	CC	TT	TT	TT	CC	TT	CC	CC	TC	CC	TT	TT	CC	CC	--	TT	TT	CC	TT	TT
scaffold18436	70287	T	TT	GG	GG	TG	GG	TT	TT	TT	TT	TT	TG	TT	TT	GG	GG	GG	GG	TG	GG	GG	GG	GG	TT	GG	--	TT	TT	TT	GG	GG	GG	TT	GG	TT	TT	TG	TT	GG	GG	TT	TT	TT	GG	GG	TT	GG	GG
scaffold18436	70291	C	CC	GG	GG	CG	GG	CC	CC	CC	CC	CC	CG	CC	CC	GG	GG	GG	GG	CG	GG	GG	GG	GG	CC	GG	CC	CC	CC	CC	GG	GG	GG	CC	GG	CC	CC	CG	CC	GG	GG	CC	CC	CC	GG	GG	CC	GG	GG
scaffold18436	535	T	GG	TT	--	TG	TT	GG	GG	GG	GG	GG	TG	GG	--	TT	TT	TT	TT	TG	TT	TT	TT	--	GG	TT	--	GG	GG	GG	TT	TT	TT	TT	TT	GG	GG	TG	GG	TT	TT	GG	GG	GG	TT	TT	TT	TT	TT
scaffold22936	4005	C	TT	CC	CT	--	TT	--	TT	--	CC	--	CC	--	--	TT	CC	CC	--	CC	CT	CC	TT	CC	CC	CT	CC	TT	TT	CC	CC	CC	--	TT	--	--	TT	TT	TT	CC	CC	CC	CC	TT	TT	TT	TT	CT	CC
scaffold22936	17565	A	GG	AA	AG	AG	GG	GG	GG	GG	AA	AA	AA	AA	GG	GG	AA	AA	AG	AA	--	AA	GG	AA	AA	AG	AA	GG	GG	AA	AA	AA	AA	--	AA	AG	GG	GG	GG	AA	AA	AA	AA	GG	GG	GG	GG	AG	AA
scaffold22936	41923	A	GG	AA	AG	--	GG	GG	GG	GG	AA	AA	AA	AA	GG	GG	AA	AA	AG	AA	AG	AA	GG	AA	AA	AG	AA	GG	GG	AA	AA	AA	AA	GG	AA	AG	GG	GG	GG	AA	AA	AA	AA	GG	GG	GG	GG	AG	AA
scaffold12082	136366	G	AA	GG	GA	GA	AA	AA	AA	AA	GG	GG	GG	GG	AA	AA	GG	GG	GA	GG	GA	GG	AA	GG	GG	GA	GG	AA	AA	GG	GG	GG	GG	AA	GG	GA	AA	AA	AA	GG	GG	GG	GG	AA	AA	AA	AA	GA	GG
scaffold12082	532237	T	CC	TT	TC	TC	CC	CC	CC	CC	TT	--	TT	--	CC	CC	TT	TT	TC	TT	--	TT	CC	TT	TT	TC	TT	CC	CC	TT	TT	TT	TT	CC	TT	TC	CC	--	CC	TT	TT	TT	TT	CC	CC	CC	CC	TC	TT
scaffold12082	377234	A	TT	AA	AT	AT	TT	TT	TT	TT	AA	AA	AA	AA	TT	TT	AA	AA	AT	AA	AT	AA	TT	AA	AA	AT	AA	TT	TT	AA	AA	AA	AA	TT	AA	AT	TT	TT	TT	AA	AA	AA	AA	TT	TT	TT	TT	AT	AA
scaffold12082	132776	C	TT	CC	CT	CT	TT	TT	TT	TT	CC	CC	CC	CC	TT	TT	CC	CC	CT	CC	CC	CC	TT	CC	CC	CT	CC	TT	TT	CC	CC	CC	CC	TT	CC	CT	TT	TT	TT	CC	CC	CC	CC	TT	TT	TT	TT	CT	CC
scaffold12082	132665	T	CC	TT	TC	TC	CC	CC	CC	CC	TT	TT	TT	TT	CC	CC	TT	TT	TC	TT	TT	TT	CC	TT	TT	TC	TT	CC	CC	TT	TT	TT	TT	CC	TT	TC	CC	CC	CC	TT	TT	TT	TT	CC	CC	CC	CC	TC	TT
scaffold12082	136461	G	AA	GG	GA	GA	AA	AA	AA	AA	GG	GG	GG	GG	AA	AA	GG	GG	GA	GG	GA	GG	AA	GG	GG	GA	GG	AA	AA	GG	GG	GG	GG	AA	GG	GA	AA	AA	AA	GG	GG	GG	GG	AA	AA	AA	AA	GA	GG
scaffold6911	58913	A	TT	AA	AT	AT	TT	TT	TT	TT	AA	AA	AA	AA	TT	TT	AA	AA	AT	AA	AA	AA	TT	AA	AA	AT	AA	TT	TT	AA	AA	AA	AA	TT	AA	AT	TT	TT	TT	AA	AA	AA	AA	TT	TT	TT	TT	AT	AA
scaffold6911	58842	T	CC	TT	TC	TC	CC	CC	CC	CC	TT	TT	TT	TT	CC	CC	TT	TT	TC	TT	TT	TT	CC	TT	TT	TC	TT	CC	CC	TT	TT	TT	TT	CC	TT	TC	CC	CC	CC	TT	TT	TT	TT	CC	CC	CC	CC	TC	TT
scaffold3688	149334	T	CC	TT	TC	TC	CC	CC	CC	--	TT	--	--	--	CC	CC	TT	TT	TT	--	TC	--	CC	TT	TT	TC	TT	CC	CC	TT	TT	TT	TT	CC	--	CC	CC	--	CC	TT	TT	TT	TT	CC	CC	CC	--	TC	TC
scaffold1472	516762	T	CC	TT	TC	CC	CC	CC	CC	--	TT	--	--	--	CC	CC	TT	TT	TT	TT	--	TT	CC	TC	TT	TC	TT	CC	CC	CC	CC	TC	TT	CC	TT	CC	CC	--	CC	TT	TC	CC	TT	CC	CC	CC	CC	TC	TC
scaffold1472	502088	C	TT	CC	--	TT	TT	TT	TT	CC	CC	CC	CC	CC	TT	TT	CC	--	CC	CC	CT	CC	--	CT	CC	CT	--	TT	TT	TT	TT	CT	CC	TT	CC	TT	TT	TT	TT	CC	--	TT	CC	TT	TT	TT	--	--	CT
scaffold1472	464935	A	TT	AA	AT	TT	TT	TT	TT	AA	AA	AA	AA	AA	TT	TT	AA	--	AA	AA	AT	AA	--	AT	AA	AT	AA	TT	TT	TT	TT	AT	AA	TT	AA	TT	TT	TT	TT	AA	AT	TT	AA	TT	TT	--	TT	AT	TT
scaffold17338	16399	T	TT	CC	TC	TT	TT	TT	TT	--	CC	--	TC	--	TT	TT	CC	CC	CC	CC	CC	CC	TT	TC	CC	TC	CC	TT	--	TT	TT	TC	CC	TT	CC	TT	TT	TT	TT	CC	TC	TT	CC	TT	TT	TT	TT	TC	TT
scaffold17338	16555	A	AA	GG	AG	AA	AA	AA	AA	--	GG	--	AG	--	AA	AA	GG	GG	GG	GG	GG	GG	AA	AG	GG	AG	GG	AA	--	AA	AA	AG	GG	AA	GG	AA	AA	AA	AA	GG	AG	AA	GG	AA	AA	AA	AA	AG	AA
scaffold17338	16577	A	AA	GG	AG	AA	AA	AA	AA	--	GG	--	AG	--	AA	AA	GG	GG	GG	GG	GG	GG	AA	AG	GG	AG	GG	AA	--	AA	AA	AG	GG	AA	GG	AA	AA	AA	AA	GG	AG	AA	GG	AA	AA	AA	AA	AG	AA
scaffold17338	16360	T	TT	GG	TG	TT	TT	TT	TT	--	GG	--	TG	--	TT	TT	GG	GG	GG	GG	GG	GG	TT	TG	GG	TG	GG	TT	--	TT	TT	TG	GG	TT	GG	TT	TT	TT	TT	GG	TG	TT	GG	TT	TT	TT	TT	TG	TT
scaffold17338	5452	C	CC	TT	CT	CC	CC	CC	CC	TT	TT	TT	CT	TT	CC	CC	--	TT	TT	TT	--	TT	CC	CT	TT	CT	TT	CC	CC	CC	CC	CT	TT	CC	TT	CC	CC	CC	CC	TT	CT	CC	TT	CC	CC	CC	CC	CT	CC
scaffold1472	341673	T	CC	TT	TC	CC	CC	CC	CC	TT	TT	TT	TT	TT	CC	CC	TT	TT	TT	TT	TC	TT	CC	TC	TT	TC	TT	CC	CC	CC	CC	TC	TT	CC	TT	CC	CC	CC	CC	TT	TC	CC	TT	CC	CC	CC	CC	TC	CC
scaffold1472	341542	G	AA	GG	GA	AA	AA	AA	AA	GG	GG	GG	GG	GG	AA	AA	GG	GG	GG	GG	GA	GG	AA	GA	GG	GA	GG	AA	AA	AA	AA	GA	GG	AA	GG	AA	AA	AA	AA	GG	GA	AA	GG	AA	AA	AA	AA	GA	AA
scaffold1472	315007	T	AA	TT	TA	AA	AA	AA	AA	TT	TT	TT	TT	TT	AA	AA	TT	TT	TT	TT	TA	TT	AA	TA	TT	TA	TT	AA	AA	AA	AA	TA	TT	AA	TT	TA	AA	AA	AA	TT	TA	AA	TT	AA	AA	AA	AA	TA	AA
scaffold1472	315198	A	GG	AA	AG	GG	GG	GG	GG	AA	AA	AA	AA	AA	GG	GG	AA	AA	AA	AA	AG	AA	GG	AG	AA	AG	AA	GG	GG	GG	GG	AG	AA	GG	AA	AG	GG	GG	GG	AA	AG	GG	AA	GG	GG	GG	GG	AG	GG
scaffold1472	438203	C	TT	CC	CT	TT	TT	TT	TT	CC	CC	CC	CC	CC	TT	TT	CC	CC	CC	CC	CT	CC	TT	CT	CC	CT	CC	TT	TT	TT	TT	CT	CC	TT	CC	TT	TT	TT	TT	CC	CT	TT	CC	TT	TT	TT	TT	CT	TT
scaffold1472	341445	T	CC	TT	TC	CC	CC	CC	CC	TT	TT	TT	TT	TT	CC	CC	TT	TT	TT	TT	TC	TT	CC	TC	TT	TC	TT	CC	CC	CC	CC	TC	TT	CC	TT	CC	CC	CC	CC	TT	TC	CC	TT	CC	CC	CC	CC	TC	CC
scaffold1472	81333	A	GG	AA	AG	GG	GG	GG	GG	--	AA	AA	AA	--	GG	GG	AA	AA	AA	AA	AG	AA	GG	AG	AA	AG	AA	GG	GG	GG	GG	AG	AA	GG	AA	GG	GG	GG	GG	AA	AG	GG	AA	GG	GG	GG	GG	AG	GG
scaffold1472	28560	G	AA	GG	GA	AA	AA	AA	AA	GG	GG	GG	GG	GG	AA	AA	GG	GG	GG	GG	GA	GG	AA	GA	GG	GA	GG	--	AA	AA	AA	GA	GG	AA	GG	AA	AA	AA	AA	GG	GA	AA	GG	AA	AA	AA	AA	GA	AA
scaffold1472	516935	A	CC	AA	AC	CC	CC	CC	CC	--	AA	--	--	--	CC	CC	AA	AA	AA	AA	--	AA	CC	AC	AA	AC	AA	CC	CC	CC	CC	AC	AA	CC	AA	CC	CC	--	CC	AA	AC	CC	AA	CC	CC	CC	CC	AC	AC
scaffold1472	509378	C	AA	CC	CA	AA	AA	AA	AA	CC	CC	CC	CC	CC	AA	AA	CC	CC	CC	CC	CA	CC	AA	CA	CC	CA	CC	AA	AA	AA	AA	CA	CC	AA	CC	AA	AA	AA	AA	CC	CA	AA	CC	AA	AA	AA	AA	CA	CA
scaffold1472	509444	A	GG	AA	AG	GG	GG	GG	GG	AA	AA	AA	AA	AA	GG	GG	AA	AA	AA	AA	AG	AA	GG	AG	AA	AG	AA	GG	GG	GG	GG	AG	AA	GG	AA	GG	GG	GG	GG	AA	AG	GG	AA	GG	GG	GG	GG	AG	AG
scaffold1472	509358	T	CC	TT	TC	CC	CC	CC	CC	TT	TT	TT	TT	TT	CC	CC	TT	TT	TT	TT	TC	TT	CC	TC	TT	TC	TT	CC	CC	CC	CC	TC	TT	CC	TT	CC	CC	CC	CC	TT	TC	CC	TT	CC	CC	CC	CC	TC	TC
scaffold184	30221	C	TT	CC	CT	TT	TT	TT	TT	CC	CC	CC	CC	CC	TT	TT	CC	CC	CC	CC	CT	CC	TT	CT	CC	CT	CC	TT	TT	TT	TT	CT	CC	TT	CC	TT	TT	TT	TT	CC	CT	TT	CC	TT	TT	TT	TT	CT	CT
scaffold184	34368	A	GG	AA	AG	GG	GG	GG	GG	AA	AA	AA	AA	AA	GG	GG	AA	AA	AA	AA	AG	AA	GG	AG	AA	AG	AA	GG	GG	GG	GG	AG	AA	GG	AA	GG	GG	GG	GG	AA	AG	GG	AA	GG	GG	GG	GG	AG	AG
scaffold1503	431096	T	CC	TT	TC	CC	CC	CC	CC	TT	TT	TT	TT	TT	CC	CC	TT	--	TT	TT	TC	TT	CC	TC	TT	TC	TT	CC	CC	CC	CC	TC	TT	CC	TT	CC	CC	CC	CC	TT	TC	CC	TT	CC	CC	CC	CC	TC	TC
scaffold1503	272447	G	CC	GG	GC	CC	CC	CC	CC	GG	GG	GG	GG	GG	CC	CC	GG	GG	GG	GG	GC	GG	CC	GC	GG	GC	GG	CC	CC	CC	CC	GC	GG	CC	GG	CC	CC	CC	CC	GG	GC	CC	GG	CC	CC	CC	CC	GC	GC
scaffold1503	97425	C	GG	CC	CG	GG	GG	GG	GG	CC	CC	CC	CC	CC	GG	GG	CC	--	CC	CC	--	CC	GG	CG	CC	CG	CC	GG	GG	--	GG	CG	CC	GG	CC	GG	GG	GG	GG	CC	CG	GG	CC	GG	GG	GG	GG	CG	CG
scaffold17338	326513	C	CC	AA	CA	CC	CC	CC	CC	AA	AA	AA	CA	AA	CC	CC	AA	AA	AA	AA	CA	AA	CC	--	AA	CA	AA	CC	CC	CC	CC	CA	AA	CC	AA	CC	CC	CC	CC	AA	CA	CC	AA	CC	CC	CC	CC	CA	CC
scaffold17338	335274	C	CC	TT	CT	CC	CC	CC	CC	TT	TT	TT	CT	TT	CC	CC	TT	TT	TT	TT	CT	TT	CC	CT	TT	CT	TT	CC	CC	CC	CC	CT	TT	CC	TT	CC	CC	CC	CC	TT	CT	CC	TT	CC	CC	CC	CC	CT	CC
scaffold17338	322532	G	GG	AA	GA	GG	GG	GG	GG	AA	AA	AA	GA	AA	GG	GG	AA	AA	AA	--	GA	AA	GG	GA	AA	GA	--	GG	GG	GG	GG	GA	AA	GG	AA	GG	GG	GG	GG	AA	GA	GG	AA	GG	GG	GG	GG	GA	GG
scaffold17338	301641	C	CC	TT	CT	CC	CC	CC	--	TT	TT	TT	CT	TT	--	CC	TT	--	TT	--	CT	TT	--	CT	TT	--	--	CC	CC	CC	CC	CT	TT	--	TT	CC	CC	CC	CC	TT	CT	CC	TT	CC	CC	CC	CC	CT	CC
scaffold17338	322882	A	AA	GG	AG	AA	AA	AA	AA	GG	GG	GG	AG	GG	AA	AA	GG	GG	GG	GG	AG	GG	AA	AG	GG	AG	GG	AA	AA	AA	AA	AG	GG	AA	GG	AA	AA	AA	AA	GG	AG	AA	GG	AA	AA	AA	AA	AG	AA
scaffold17338	301836	T	TT	CC	TC	TT	TT	TT	TT	CC	CC	CC	TC	CC	TT	TT	CC	CC	CC	CC	TC	CC	TT	TC	CC	TC	CC	TT	TT	TT	TT	TC	CC	TT	CC	TT	TT	TT	TT	CC	TC	TT	CC	TT	TT	TT	TT	TC	TT
scaffold3183	46153	A	AA	CC	AA	AA	AA	AA	AA	CC	CC	CC	AC	CC	AA	AA	CC	CC	CC	CC	AC	CC	AA	AC	CC	AC	CC	AA	AA	AA	AA	AC	CC	AA	CC	AA	AA	AA	AA	CC	AC	AA	CC	AA	AA	AA	AA	AC	AA
scaffold3183	45393	C	CC	TT	CC	CC	CC	CC	CC	TT	TT	TT	CT	--	CC	CC	TT	TT	TT	TT	CT	TT	CC	CT	TT	CT	TT	CC	CC	CC	CC	CT	TT	CC	TT	CC	CC	CC	CC	TT	CT	CC	TT	--	CC	CC	CC	CT	CC
scaffold6780	98675	A	AA	GG	AG	AA	AA	AA	AA	GG	GG	GG	AG	GG	AA	AA	GG	GG	GG	GG	AG	GG	AA	AG	GG	AG	GG	AA	AA	AA	AA	AG	GG	AA	GG	AA	AA	AA	AA	GG	AG	AA	GG	AA	AA	AA	AA	AG	AA
scaffold3183	82500	G	GG	TT	GG	GG	GG	GG	GG	TT	TT	TT	GT	TT	GG	GG	--	TT	TT	TT	GT	TT	GG	GT	TT	--	TT	GG	GG	GG	GG	GT	TT	GG	TT	GG	GG	GG	GG	TT	GT	GG	TT	GG	GG	GG	GG	GT	GG
scaffold17338	322555	T	TT	CC	TC	TT	TT	TT	TT	CC	CC	CC	TC	CC	TT	TT	CC	CC	CC	--	TC	CC	TT	--	CC	TC	--	TT	TT	TT	TT	TC	CC	TT	CC	TT	TT	TT	TT	CC	TC	TT	CC	TT	TT	TT	TT	TC	TT
scaffold17338	301652	G	GG	AA	GA	GG	GG	GG	--	AA	AA	AA	GA	AA	--	GG	AA	--	AA	--	GA	AA	--	GA	AA	--	--	GG	GG	GG	GG	GA	AA	--	AA	GG	GG	GG	GG	AA	GA	GG	AA	GG	GG	GG	GG	GA	GG
scaffold17338	197018	T	TT	CC	TC	TT	TT	TT	TT	CC	CC	CC	TC	CC	TT	TT	CC	CC	CC	CC	TC	CC	TT	TC	CC	TC	CC	TT	TT	TT	TT	TC	CC	TT	CC	TT	TT	TT	TT	CC	TC	TT	CC	TT	TT	TT	TT	TC	TT
scaffold17338	322900	G	GG	AA	GA	GG	GG	GG	GG	AA	AA	AA	GA	AA	GG	GG	AA	AA	AA	AA	GA	AA	GG	GA	AA	GA	AA	GG	GG	GG	GG	GA	AA	GG	AA	GG	GG	GG	GG	AA	GA	GG	AA	GG	GG	GG	GG	GA	GG
scaffold17338	301608	A	AA	GG	AG	AA	AA	AA	AA	GG	GG	GG	AG	GG	--	AA	GG	GG	GG	--	AG	GG	AG	AG	GG	AG	GG	AA	AA	AA	AA	AG	GG	--	GG	AA	AA	AA	AA	GG	AG	AA	GG	AA	AA	AA	AA	AG	AA
scaffold17338	322869	A	AA	GG	AG	AA	AA	AA	AA	GG	GG	GG	AG	GG	AA	AA	GG	GG	GG	GG	AG	GG	AA	AG	GG	AG	GG	AA	AA	AA	AA	AG	GG	AA	GG	AA	AA	AA	AA	GG	AG	AA	GG	AA	AA	AA	AA	AG	AA
scaffold6136	110926	G	GG	AA	GG	GG	GG	GG	GG	--	AA	--	GA	--	GG	GG	AA	AA	--	--	GA	AA	GG	GA	AA	GA	AA	GG	GG	GG	GG	GA	AA	GG	AA	GG	GG	GG	GG	AA	GA	GG	AA	GG	GG	GG	GG	GA	GG
scaffold17338	322906	C	CC	TT	CT	CC	CC	CC	CC	TT	TT	TT	CT	TT	CC	CC	TT	TT	TT	TT	CT	TT	CC	CT	TT	CT	TT	CC	CC	CC	CC	CT	TT	CC	TT	CC	CC	CC	CC	TT	CT	CC	TT	CC	CC	CC	CC	CT	CC
scaffold17338	197066	A	AA	TT	AT	AA	AA	AA	AA	TT	TT	TT	AT	TT	AA	AA	TT	TT	TT	TT	AT	TT	AA	AT	TT	AT	TT	AA	AA	AA	AA	AT	TT	AA	TT	AA	AA	AA	AA	TT	AT	AA	TT	AA	AA	AA	AA	AT	AA
scaffold17338	322529	G	GG	AA	GA	GG	GG	GG	GG	AA	AA	AA	GA	AA	GG	GG	AA	AA	AA	--	GA	AA	GG	GA	AA	GA	--	GG	GG	GG	GG	GA	AA	GG	AA	GG	GG	GG	GG	AA	GA	GG	AA	GG	GG	GG	GG	GA	GG
scaffold17338	322531	T	TT	CC	TC	TT	TT	TT	TT	CC	CC	CC	TC	CC	TT	TT	CC	CC	CC	--	TC	CC	TT	TC	CC	TC	--	TT	TT	TT	TT	TC	CC	TT	CC	TT	TT	TT	TT	CC	TC	TT	CC	TT	TT	TT	TT	TC	TT
scaffold17338	301890	G	GG	AA	GA	GG	GG	GG	GG	AA	AA	AA	GA	AA	GG	GG	AA	AA	AA	AA	GA	AA	GG	GA	AA	GA	AA	GG	GG	GG	GG	GA	AA	GG	AA	GG	GG	GG	GG	AA	GA	GG	AA	GG	GG	GG	GG	GA	GG
scaffold17338	301823	A	AA	CC	AC	AA	AA	AA	AA	CC	CC	CC	AC	CC	AA	AA	CC	CC	CC	CC	AC	CC	AA	AC	CC	AC	CC	AA	AA	AA	AA	AC	CC	AA	CC	AA	AA	AA	AA	CC	AC	AA	CC	AA	AA	AA	AA	AC	AA
scaffold17338	302013	T	TT	GG	TG	TT	TT	TT	TT	GG	GG	GG	TG	GG	TT	TT	GG	GG	GG	GG	TG	GG	TT	TG	GG	TG	GG	TT	TT	TT	TT	TG	GG	TT	GG	TT	TT	TT	TT	GG	TG	TT	GG	TT	TT	TT	TT	TG	TT
scaffold17338	196884	A	AA	GG	AG	AA	AA	AA	AA	GG	GG	GG	AG	GG	AA	AA	GG	GG	GG	GG	AG	GG	AA	AG	GG	AG	GG	AA	AA	AA	AA	AG	GG	AA	GG	AA	AA	AA	AA	GG	AG	AA	GG	AA	AA	AA	AA	AG	AA
scaffold17338	301620	C	CC	TT	CT	CC	CC	CC	CC	TT	TT	TT	CT	TT	--	CC	TT	TT	TT	--	CT	TT	CT	CT	TT	CT	TT	CC	CC	CC	CC	CT	TT	--	TT	CC	CC	CC	CC	TT	CT	CC	TT	CC	CC	CC	CC	CT	CC
scaffold17338	322407	T	TT	CC	TC	TT	TT	TT	TT	CC	CC	CC	TC	CC	TT	TT	CC	CC	CC	--	TC	CC	TT	--	CC	TC	--	TT	TT	TT	TT	TC	CC	TT	CC	TT	TT	TT	TT	CC	TC	TT	CC	TT	TT	TT	TT	TC	TT
scaffold17338	322543	G	GG	AA	GA	GG	GG	GG	GG	AA	AA	AA	GA	AA	GG	GG	AA	AA	AA	--	GA	AA	GG	--	AA	GA	--	GG	GG	GG	GG	GA	AA	GG	AA	GG	GG	GG	GG	AA	GA	GG	AA	GG	GG	GG	GG	GA	GG
scaffold17338	196896	T	TT	GG	TG	TT	TT	TT	TT	GG	GG	GG	TG	GG	TT	TT	GG	GG	GG	GG	TG	GG	TT	TG	GG	TG	GG	TT	TT	TT	TT	TG	GG	TT	GG	TT	TT	TT	TT	GG	TG	TT	GG	TT	TT	TT	TT	TG	TT
scaffold17338	191420	A	AA	TT	AT	AA	AA	AA	AA	TT	TT	TT	AT	TT	AA	AA	TT	TT	TT	TT	AT	TT	AA	AT	TT	AT	TT	AA	AA	AA	AA	AT	TT	AA	TT	AA	--	AA	AA	TT	AT	AA	TT	AA	AA	AA	AA	AT	AA
scaffold6136	425711	A	AA	TT	AT	AA	AA	AA	AA	TT	TT	TT	AT	TT	AA	AA	TT	TT	TT	TT	AT	TT	AA	AT	TT	AT	TT	AA	AA	AA	AA	AT	TT	AA	TT	AA	AA	AA	AA	TT	AT	AA	TT	AA	AA	AA	AA	AT	AA
scaffold6136	62229	A	AA	GG	AA	AA	AA	AA	AA	GG	GG	GG	AG	GG	AA	AA	GG	GG	GG	GG	AG	GG	AA	AG	GG	AG	GG	AA	AA	AA	AA	AG	GG	AA	GG	AA	AA	AA	AA	GG	AG	AA	GG	AA	AA	AA	AA	AG	AA
scaffold6136	407662	T	TT	AA	TA	TT	TT	TT	TT	AA	AA	AA	TA	AA	TT	TT	AA	AA	AA	AA	TA	AA	TT	TA	AA	TA	AA	TT	TT	TT	TT	TA	AA	TT	AA	TT	TT	TT	TT	AA	TA	TT	AA	TT	TT	TT	TT	TA	TT
scaffold6136	41930	T	TT	CC	TT	TT	TT	TT	TT	CC	CC	CC	TC	CC	TT	TT	CC	CC	CC	CC	TC	CC	TT	TC	CC	TC	CC	TT	TT	TT	TT	TC	CC	TT	CC	TT	TT	TT	TT	CC	TC	TT	CC	TT	TT	TT	TT	TC	TT
scaffold6136	143507	G	GG	AA	GG	GG	GG	GG	GG	AA	AA	AA	GA	AA	GG	GG	AA	AA	AA	AA	GA	AA	GG	GA	AA	GA	AA	GG	GG	GG	GG	GA	AA	GG	AA	GG	GG	GG	GG	AA	GA	GG	AA	GG	GG	GG	GG	GA	GG
scaffold6136	405133	C	CC	TT	CT	CC	CC	CC	CC	TT	TT	TT	CT	TT	CC	CC	TT	TT	TT	TT	CT	TT	CC	CT	TT	CT	TT	CC	CC	CC	CC	CT	TT	CC	TT	CC	CC	CC	CC	TT	CT	CC	TT	CC	CC	CC	CC	CT	CC
scaffold6136	143309	A	AA	CC	AA	AA	AA	AA	AA	CC	CC	CC	AC	CC	AA	AA	CC	CC	CC	CC	AC	CC	AA	AC	CC	AC	CC	AA	AA	AA	AA	AC	CC	AA	CC	AA	AA	AA	AA	CC	AC	AA	CC	AA	AA	AA	AA	AC	AA
scaffold17338	168667	T	TT	CC	TC	TT	TT	TT	TT	CC	CC	CC	TC	CC	TT	TT	CC	CC	CC	CC	--	CC	TT	TC	CC	TC	CC	TT	TT	TT	TT	TC	CC	TT	CC	TT	TT	TT	TT	CC	TC	TT	CC	TT	TT	TT	TT	TC	TT
scaffold6136	190595	A	AA	TT	AA	AA	AA	AA	AA	--	TT	TT	AT	TT	AA	AA	TT	--	TT	TT	--	TT	AA	AT	TT	AT	TT	AA	AA	AA	AA	AT	TT	AA	TT	AA	--	AA	AA	TT	AT	AA	TT	AA	AA	AA	AA	TT	AA
scaffold6136	180462	C	CC	TT	CC	CC	--	CC	CC	TT	TT	TT	CT	TT	CC	CC	TT	TT	TT	TT	CT	TT	CC	CT	TT	CT	--	CC	CC	CC	CC	CT	TT	CC	TT	CC	CC	CC	CC	TT	CT	CC	TT	--	CC	CC	CC	CT	CC
scaffold6136	405255	T	TT	CC	TC	TT	TT	TT	TT	CC	CC	CC	TC	CC	TT	TT	CC	CC	CC	CC	TC	CC	TT	TC	CC	TC	CC	TT	TT	TT	TT	TC	CC	TT	CC	TT	TT	TT	TT	CC	TC	TT	CC	TT	TT	TT	TT	TC	TT
scaffold6136	405298	C	CC	TT	CT	CC	CC	CC	CC	TT	TT	TT	CT	TT	CC	CC	TT	TT	TT	TT	CT	TT	CC	CT	TT	CT	TT	CC	CC	CC	CC	CT	TT	CC	TT	CC	CC	CC	CC	TT	CT	CC	TT	CC	CC	CC	CC	CT	CC
scaffold6136	190613	G	GG	AA	GG	GG	GG	GG	GG	--	AA	AA	GA	AA	GG	GG	AA	--	AA	AA	--	AA	GG	GA	AA	GA	AA	GG	GG	GG	GG	GA	AA	GG	AA	GG	--	GG	GG	AA	GA	GG	AA	GG	GG	GG	GG	AA	GG
scaffold6136	143302	C	CC	TT	CC	CC	CC	CC	CC	TT	TT	TT	CT	TT	CC	CC	TT	TT	TT	TT	CT	TT	CC	CT	TT	CT	TT	CC	CC	CC	CC	CT	TT	CC	TT	CC	CC	CC	CC	TT	CT	CC	TT	CC	CC	CC	CC	CT	CC
scaffold17338	144297	A	AA	CC	--	AA	--	AA	AA	CC	CC	--	AC	CC	AA	AA	CC	CC	CC	--	--	CC	--	--	CC	AC	CC	AA	AA	AA	AA	AC	CC	--	CC	AA	AA	AA	AA	CC	AC	AA	CC	--	AA	AA	AA	AC	AA
scaffold6136	405309	C	CC	TT	CT	CC	CC	CC	CC	TT	TT	TT	CT	TT	CC	CC	TT	TT	TT	TT	CT	TT	CC	CT	TT	CT	TT	CC	CC	CC	CC	CT	TT	CC	TT	CC	CC	CC	CC	TT	CT	CC	TT	CC	CC	CC	CC	CT	CC
scaffold6136	575687	C	CC	TT	CT	CC	CC	CC	CC	TT	TT	TT	CT	TT	CC	CC	TT	TT	TT	TT	CT	TT	CC	CT	TT	CT	TT	CC	CC	CC	CC	CT	TT	CC	TT	CC	CC	CC	CC	TT	CT	CC	TT	CC	CC	CC	CC	CT	CC
scaffold6136	575523	G	GG	AA	GA	GG	GG	GG	GG	AA	AA	AA	GA	AA	GG	GG	AA	AA	AA	AA	GA	AA	GG	GA	AA	GA	AA	GG	GG	GG	GG	GA	AA	GG	AA	GG	GG	GG	GG	AA	GA	GG	AA	GG	GG	GG	GG	GA	GG
scaffold6136	180309	C	CC	TT	CC	CC	--	CC	CC	TT	TT	TT	CT	TT	CC	CC	TT	TT	TT	TT	CT	TT	CC	CT	TT	CT	--	CC	CC	CC	CC	CT	TT	CC	TT	CC	CC	CC	CC	TT	CT	CC	TT	--	CC	CC	CC	CT	CC
scaffold17338	144338	T	TT	CC	TC	TT	--	TT	TT	CC	CC	CC	TC	CC	TT	TT	CC	CC	CC	--	TC	CC	TT	TC	CC	TC	CC	TT	TT	TT	TT	TC	CC	--	CC	TT	TT	TT	TT	CC	TC	TT	CC	--	TT	TT	TT	TC	TT
scaffold6136	405228	A	AA	CC	AC	AA	AA	AA	AA	CC	CC	CC	AC	CC	AA	AA	CC	CC	CC	CC	AC	CC	AA	AC	CC	AC	CC	AA	AA	AA	AA	AC	CC	AA	CC	AA	AA	AA	AA	CC	AC	AA	CC	AA	AA	AA	AA	AC	AA
scaffold17338	144298	G	GG	AA	--	GG	--	GG	GG	AA	AA	AA	GA	AA	GG	GG	AA	AA	AA	--	--	AA	--	--	AA	GA	AA	GG	GG	GG	GG	GA	AA	--	AA	GG	GG	GG	GG	AA	GA	GG	AA	--	GG	GG	GG	GA	GG
scaffold6136	425830	T	TT	CC	TC	TT	TT	TT	TT	CC	CC	CC	TC	CC	TT	TT	CC	CC	CC	CC	TC	CC	TT	TC	CC	TC	CC	TT	TT	TT	TT	TC	CC	TT	CC	TT	TT	TT	TT	CC	--	TT	CC	TT	TT	TT	TT	TC	TT
scaffold3183	46333	A	AA	GG	AA	AA	AA	AA	AA	GG	GG	GG	AG	GG	AA	AA	GG	GG	GG	GG	AG	GG	AA	AG	GG	AG	GG	AA	AA	AA	AA	AG	GG	AA	GG	AA	AA	AA	AA	GG	AG	AA	GG	AA	AA	AA	AA	AG	AA
scaffold3183	187933	A	AA	GG	AA	AA	AA	AA	AA	GG	GG	GG	AG	GG	AA	AA	GG	--	--	GG	AG	GG	AA	AG	GG	AA	GG	AA	AA	AA	AA	AG	GG	AA	GG	AA	AA	AA	AA	GG	AG	AA	GG	AA	AA	AA	AA	AG	AA
scaffold3183	45257	G	GG	AA	GG	GG	GG	GG	GG	AA	AA	AA	GA	--	GG	GG	AA	AA	AA	AA	GA	AA	GG	GA	AA	GA	AA	GG	GG	GG	GG	GA	AA	GG	AA	GG	GG	GG	GG	AA	GA	GG	AA	--	GG	GG	GG	GA	GG
scaffold3183	166967	T	TT	CC	TT	TT	TT	TT	TT	CC	CC	--	TC	CC	--	TT	CC	--	CC	CC	TC	CC	TT	--	CC	TC	CC	TT	TT	TT	TT	TC	CC	TT	CC	TT	--	TT	TT	CC	TC	TT	CC	TT	TT	TT	TT	--	TT
scaffold3183	75291	T	TT	CC	TT	TT	TT	TT	TT	CC	CC	CC	TC	CC	TT	TT	CC	CC	CC	CC	TC	CC	TT	TC	CC	TC	CC	TT	TT	TT	TT	TC	CC	TT	CC	TC	TT	TT	TT	CC	TC	TT	CC	TT	TT	TT	TT	TC	TT
scaffold4792	37032	T	TT	CC	TT	TT	TT	TT	TT	CC	CC	CC	TC	CC	TT	TT	CC	CC	CC	CC	TC	CC	TT	TC	CC	TC	CC	TT	TT	TT	TT	TC	CC	TT	CC	TT	TT	TT	TT	TC	TC	TT	CC	TT	TT	TT	TT	TC	TT
scaffold3183	82629	T	TT	AA	TT	TT	TT	TT	TT	AA	AA	AA	TA	AA	TT	TT	--	AA	AA	AA	TA	AA	TT	TA	AA	--	AA	TT	TT	TT	TT	TA	AA	TT	AA	TT	TT	TT	TT	AA	TA	TT	AA	TT	TT	TT	TT	TA	TT
scaffold17338	322867	G	GG	AA	GA	GG	GG	GG	GG	AA	AA	AA	GA	AA	GG	GG	AA	AA	AA	AA	GA	AA	GG	GA	AA	GA	AA	GG	GG	GG	GG	GA	AA	GG	AA	GG	GG	GG	GG	AA	GA	GG	AA	GG	GG	GG	GG	GA	GG
scaffold17338	144411	C	CC	TT	--	CC	--	CC	CC	TT	TT	TT	CT	TT	CC	CC	TT	TT	TT	--	--	TT	--	--	TT	CT	TT	CC	CC	CC	CC	CT	TT	--	TT	CC	CC	CC	CC	TT	CT	CC	TT	--	CC	CC	CC	CT	CC
scaffold6136	405190	C	CC	TT	CT	CC	CC	CC	CC	TT	TT	TT	CT	TT	CC	CC	TT	TT	TT	TT	CT	TT	CC	CT	TT	CT	TT	CC	CC	CC	CC	CT	TT	CC	TT	CC	CC	CC	CC	TT	CT	CC	TT	CC	CC	CC	CC	CT	CC
scaffold6136	425912	T	TT	CC	TC	TT	TT	TT	TT	CC	CC	CC	TC	CC	TT	TT	CC	CC	CC	CC	TC	CC	TT	TC	CC	TC	CC	TT	TT	TT	TT	TC	CC	TT	CC	TT	TT	TT	TT	CC	TC	TT	CC	TT	TT	TT	TT	TC	TT
scaffold6136	180293	A	AA	CC	AA	AA	--	AA	AA	CC	CC	CC	AC	CC	AA	AA	CC	CC	CC	CC	AC	CC	AA	AC	CC	AC	--	AA	AA	AA	AA	AC	CC	AA	CC	AA	AA	AA	AA	CC	AC	AA	CC	--	AA	AA	AA	AC	AA
scaffold6136	575649	G	GG	TT	GT	GG	GG	GG	GG	TT	TT	TT	GT	TT	GG	GG	TT	TT	TT	TT	GT	TT	GG	GT	TT	GT	TT	GG	GG	GG	GG	GT	TT	GG	TT	GG	GG	GG	GG	TT	GT	GG	TT	GG	GG	GG	GG	GT	GG
scaffold6136	190649	A	AA	GG	AA	AA	AA	AA	AA	--	GG	GG	AG	GG	AA	AA	GG	--	GG	GG	--	GG	AA	AG	GG	AG	GG	AA	AA	AA	AA	AG	GG	AA	GG	AA	--	AA	AA	GG	AG	AA	GG	AA	AA	AA	AA	GG	AA
scaffold6136	110911	C	CC	TT	CC	CC	CC	CC	CC	--	TT	--	CT	--	CC	CC	TT	TT	--	--	CT	TT	CC	CT	TT	CT	TT	CC	CC	CC	CC	CT	TT	CC	TT	CC	CC	CC	CC	TT	CT	CC	TT	CC	CC	CC	CC	CT	CC
scaffold25228	124220	G	GG	AA	GG	GG	GG	GG	GG	AA	AA	AA	GA	AA	GG	GG	AA	AA	AA	AA	GA	AA	GG	GA	AA	--	AA	GG	GG	GG	GG	GA	AA	GG	AA	GG	GG	GG	GG	GA	GA	GG	AA	GG	GG	GG	GG	GA	GG
scaffold25228	124139	C	CC	TT	CC	CC	CC	CC	CC	TT	TT	TT	CT	TT	CC	CC	TT	TT	TT	TT	CT	TT	CC	CT	TT	CT	TT	CC	CC	CC	CC	CT	TT	CC	TT	CC	CC	CC	CC	CT	CT	CC	TT	CC	CC	CC	CC	--	CC
scaffold25228	114031	T	TT	AA	TT	TT	TT	TT	TT	--	AA	--	TA	--	TT	TT	AA	AA	--	AA	--	AA	TT	TA	AA	TA	AA	TT	TT	TT	TT	TA	AA	TT	AA	TT	TT	TT	TT	TA	TA	TT	AA	TT	TT	TT	TT	TA	TT
scaffold25228	114256	G	GG	CC	GG	GG	GG	GG	GG	--	CC	--	GC	--	GG	GG	CC	CC	--	CC	--	CC	GG	GC	CC	GC	CC	GG	GG	GG	GG	GC	CC	GG	CC	GG	GG	GG	GG	GC	GC	GG	CC	GG	GG	GG	GG	GC	GG
scaffold6136	110684	A	AA	GG	AA	AA	AA	AA	AA	--	GG	--	AG	--	AA	AA	GG	GG	--	--	AG	GG	AA	AG	GG	AG	GG	AA	AA	AA	AA	AG	GG	AA	GG	AA	AA	AA	AA	GG	AG	AA	GG	AA	AA	AA	AA	AG	AA
scaffold6136	200616	C	CC	TT	--	CC	CC	CC	CC	--	TT	--	CT	--	CC	CC	TT	TT	TT	TT	--	TT	CC	CT	TT	CT	TT	CC	CC	CC	CC	CT	TT	CC	TT	CC	--	CC	CC	TT	CT	CC	TT	CC	CC	CC	CC	CT	CC
scaffold4792	37088	G	GG	AA	GG	GG	GG	GG	GG	AA	AA	AA	GA	AA	GG	GG	AA	AA	AA	AA	GA	AA	GG	GA	AA	GA	AA	GG	GG	GG	GG	GA	AA	GG	AA	GG	GG	GG	GG	GA	GA	GG	AA	GG	GG	GG	GG	GA	GG
scaffold10240	76352	T	TT	CC	TT	TT	TT	TT	TT	CC	CC	--	TC	CC	TT	TT	CC	CC	CC	CC	--	CC	TT	TC	CC	TC	CC	TT	TT	TT	TT	TC	CC	TT	CC	TT	TT	TT	TT	TC	TC	TT	CC	TT	TT	TT	TT	TC	TT
scaffold10240	76187	A	AA	TT	AA	AA	AA	AA	AA	TT	TT	--	AT	TT	AA	AA	TT	TT	TT	TT	--	TT	AA	AT	TT	AT	TT	AA	AA	AA	AA	AT	TT	AA	TT	AA	AA	AA	AA	AT	AT	AA	--	AA	AA	AA	AA	AT	AA
scaffold10240	203343	A	AA	GG	AA	AA	AA	AA	AA	GG	GG	GG	AG	GG	AA	AA	GG	GG	GG	GG	AG	GG	AA	AG	GG	AG	GG	AA	AA	AA	AA	AG	GG	AA	GG	AA	AA	AA	AA	AG	AG	AA	GG	AA	AA	AA	AA	AG	AA
scaffold10240	82408	A	AA	GG	AA	AA	AA	AA	AA	GG	GG	GG	--	GG	AA	AA	GG	GG	GG	GG	AG	GG	AA	AG	GG	AG	GG	AA	AA	AA	AA	AG	GG	AA	GG	AA	AA	AA	AA	AG	AG	AA	GG	AA	AA	AA	AA	AG	AA
scaffold10240	100959	T	TT	CC	TT	TT	TT	TT	TT	CC	CC	--	TC	--	TT	TT	CC	--	CC	CC	--	CC	TT	TC	CC	--	CC	TT	TT	TT	TT	TC	CC	TT	CC	TT	TT	TT	TT	TC	TC	TT	CC	TT	TT	TT	TT	TC	TT
scaffold10240	100964	C	CC	TT	CC	CC	CC	CC	CC	TT	TT	--	CT	--	CC	CC	TT	--	TT	TT	--	TT	CC	CT	TT	--	TT	CC	CC	CC	CC	CT	TT	CC	TT	CC	CC	CC	CC	CT	CT	CC	TT	CC	CC	CC	CC	CT	CC
scaffold10240	100994	G	GG	AA	GG	GG	GG	GG	GG	AA	AA	--	GA	--	GG	GG	AA	--	AA	AA	--	AA	GG	GA	AA	--	AA	GG	GG	GG	GG	GA	AA	GG	AA	GG	GG	GG	GG	GA	GA	GG	AA	GG	GG	GG	GG	GA	GG
scaffold10240	101189	C	CC	AA	CC	CC	CC	CC	CC	AA	AA	--	CA	--	CC	CC	AA	--	AA	AA	--	AA	CC	CA	AA	--	AA	CC	CC	CC	CC	CA	AA	CC	AA	CC	CC	CC	CC	CA	CA	CC	AA	CC	CC	CC	CC	CA	CC
scaffold22584	108094	G	GG	AA	--	GG	AA	GG	GG	--	AA	--	GA	--	--	--	AA	--	AA	AA	GA	AA	GG	GA	AA	GA	AA	GG	GG	GG	GG	GA	AA	GG	AA	GG	GG	--	GG	GA	GA	GG	AA	GG	GG	GG	GG	AA	GG
scaffold22584	51798	A	AA	GG	--	AA	GG	AA	AA	GG	GG	GG	AG	GG	AA	AA	GG	GG	GG	GG	AG	GG	AA	AG	GG	AG	GG	AA	AA	AA	AA	AG	GG	AA	GG	AA	AA	AA	AA	AG	AG	AA	GG	AA	AA	AA	AA	GG	AA
scaffold22584	51746	G	GG	AA	--	GG	AA	GG	GG	AA	AA	AA	GA	AA	GG	GG	AA	AA	AA	AA	GA	AA	GG	GA	AA	GA	AA	GG	GG	GG	GG	GA	AA	GG	AA	GG	GG	GG	GG	GA	GA	GG	AA	GG	GG	GG	GG	AA	GG
scaffold22584	51547	A	AA	GG	--	AA	GG	AA	AA	GG	GG	GG	AG	GG	AA	AA	GG	GG	GG	GG	AG	GG	AA	AG	GG	AG	GG	AA	AA	AA	AA	AG	GG	AA	GG	AA	AA	AA	AA	AG	AG	AA	GG	AA	AA	AA	AA	GG	AA
scaffold5630	63152	G	AA	GG	GA	AA	GG	AA	AA	GG	GG	GG	GA	GG	GG	AA	GG	GG	GG	GG	GG	AA	AA	GA	GG	GG	GG	AA	AA	AA	AA	GA	GG	GG	GG	AA	AA	AA	AA	GA	GA	AA	GG	GG	AA	AA	GG	GG	AA
scaffold1195	51292	A	GG	AA	AG	AG	AA	AA	AG	GG	GG	GG	GG	GG	GG	GG	GG	GG	AA	GG	AA	GG	AA	AA	AG	--	GG	AG	AA	AA	GG	AG	AA	GG	AA	AA	AA	AA	AA	AA	AA	AA	GG	GG	GG	GG	AG	AA	GG
scaffold7240	17315	C	CC	TT	CT	--	--	--	--	--	TT	--	CC	--	--	CC	TT	CC	TT	--	--	TT	TT	TT	TT	CT	TT	--	TT	--	--	TT	TT	TT	CT	TT	TT	TT	TT	CC	TT	CT	CC	CC	TT	CC	TT	CT	TT
scaffold18336	1617	T	TT	CC	TC	TC	TT	CC	TT	TT	CC	CC	TT	TT	TT	TT	CC	TT	CC	CC	TT	CC	CC	CC	CC	TC	CC	--	CC	TT	CC	CC	CC	CC	TC	CC	CC	CC	CC	TT	CC	CC	TT	TT	CC	TC	CC	TC	CC
scaffold12650	73468	A	AA	TT	AT	AT	AA	TT	AA	AA	TT	TT	AA	AA	AA	AA	TT	AA	TT	TT	AA	TT	TT	TT	TT	AT	TT	AA	TT	AA	TT	TT	TT	TT	AT	TT	TT	TT	TT	AA	TT	AT	AA	AA	TT	AA	TT	AT	TT
scaffold45216	688	A	AA	CC	AC	AC	AA	CC	AA	AA	CC	CC	AA	AA	AA	AA	CC	AA	CC	CC	AA	CC	CC	CC	CC	AC	CC	AA	CC	AA	CC	CC	CC	CC	AC	CC	--	CC	CC	AA	CC	AC	AA	AA	CC	AA	CC	AC	CC
scaffold11538	226702	G	GG	AA	GA	GA	GG	AA	GG	GG	AA	AA	GG	GG	GG	GG	AA	GG	AA	AA	GG	AA	AA	AA	AA	GA	AA	GG	AA	GG	AA	AA	AA	AA	GA	AA	AA	AA	AA	GG	AA	GA	GG	GG	AA	GG	AA	GA	AA
scaffold11538	226696	A	AA	GG	AG	AG	AA	GG	AA	AA	GG	GG	AA	AA	AA	AA	GG	AA	GG	GG	AA	GG	GG	GG	GG	AG	GG	AA	GG	AA	GG	GG	GG	GG	AG	GG	GG	GG	GG	AA	GG	AG	AA	AA	GG	AA	GG	AG	GG
scaffold11538	112613	T	TT	CC	TC	TC	TT	CC	TT	TT	CC	CC	TT	TT	TT	TT	CC	TT	CC	CC	TT	CC	CC	CC	CC	TC	CC	TT	CC	TT	CC	CC	CC	CC	TC	CC	CC	CC	CC	TT	CC	TC	TT	TT	CC	TT	CC	TC	CC
scaffold11727	238812	A	AA	GG	AG	AG	AA	GG	AA	AA	GG	GG	AA	AA	AA	AA	GG	--	GG	GG	AA	GG	GG	GG	GG	AG	GG	AA	GG	AA	GG	GG	GG	GG	AG	GG	GG	GG	GG	AA	GG	AG	AA	AA	GG	AA	GG	AG	GG
scaffold16373	9092	T	TT	CC	TC	TC	TT	CC	TT	TT	CC	CC	TT	TT	TT	TT	CC	TT	CC	CC	TT	CC	CC	CC	CC	TC	CC	TT	CC	TT	CC	CC	CC	CC	TC	CC	CC	CC	CC	TT	CC	TC	TT	TT	CC	TT	CC	TC	CC
scaffold11727	533241	C	CC	TT	CT	CT	CC	TT	CC	CC	TT	TT	CC	CC	CC	CC	TT	CC	TT	TT	CC	TT	TT	TT	TT	CT	TT	CC	TT	CC	TT	TT	TT	TT	CT	TT	TT	TT	TT	CC	TT	CT	CC	CC	TT	CC	TT	CT	TT
scaffold6915	39094	A	AA	GG	AG	AG	AA	GG	AA	AA	GG	GG	AA	AA	AA	AA	GG	AA	GG	GG	AA	GG	GG	GG	GG	AG	GG	AA	GG	AA	GG	GG	GG	GG	AG	GG	GG	GG	GG	AA	GG	AG	AA	AA	GG	AA	GG	AG	GG
scaffold943	190886	A	AA	GG	AG	AG	AA	GG	AA	AA	GG	GG	AA	AA	AA	AA	GG	AA	GG	GG	AA	GG	GG	GG	GG	AG	GG	AA	GG	AA	GG	GG	GG	GG	AG	GG	GG	GG	GG	AA	GG	AG	AA	AA	GG	AA	GG	AG	GG
scaffold943	601781	A	AA	GG	AG	AG	AA	GG	AA	AA	GG	GG	AA	AA	AA	AA	GG	AA	GG	GG	AA	GG	GG	GG	GG	AG	GG	AA	GG	AA	GG	GG	GG	GG	AG	GG	GG	GG	GG	AA	GG	AG	AA	AA	GG	AA	GG	AG	GG
scaffold943	576490	A	AA	GG	AG	AG	AA	GG	AA	AA	GG	GG	AA	AA	AA	AA	GG	AA	GG	GG	AA	GG	GG	GG	GG	AG	GG	AA	GG	AA	GG	GG	GG	GG	AG	GG	GG	GG	GG	AA	GG	AG	AA	AA	GG	AA	GG	AG	GG
scaffold8877	13097	C	CC	TT	CT	CT	CC	TT	CC	CC	TT	TT	CC	CC	CC	CC	--	CC	TT	TT	CC	TT	TT	TT	TT	CT	TT	CC	TT	CC	TT	TT	TT	TT	CT	--	TT	TT	--	CC	--	CT	CC	CC	TT	CC	--	CT	TT
scaffold3365	609914	T	TT	CC	TC	TC	TT	CC	TT	TT	CC	CC	TT	TT	TT	TT	CC	TT	CC	CC	TT	CC	CC	CC	CC	TC	CC	TT	CC	TT	CC	CC	CC	CC	TC	CC	CC	CC	CC	TT	CC	TC	TT	TT	CC	TT	CC	TC	CC
scaffold3365	609760	A	AA	GG	AG	AG	AA	GG	AA	AA	GG	GG	AA	AA	AA	AA	GG	AA	GG	GG	AA	GG	GG	GG	GG	AG	GG	AA	GG	AA	GG	GG	GG	GG	AG	GG	GG	GG	GG	AA	GG	AG	AA	AA	GG	AA	GG	AG	GG
scaffold3365	609893	C	CC	TT	CT	CT	CC	TT	CC	CC	TT	TT	CC	CC	CC	CC	TT	CC	TT	TT	CC	TT	TT	TT	TT	CT	TT	CC	TT	CC	TT	TT	TT	TT	CT	TT	TT	TT	TT	CC	TT	CT	CC	CC	TT	CC	TT	CT	TT
scaffold6130	33485	T	TT	CC	--	TC	TT	CC	TT	--	CC	CC	TT	--	TT	TT	CC	TT	CC	CC	TT	CC	CC	CC	CC	TC	CC	--	--	TT	CC	CC	CC	CC	TC	CC	CC	CC	CC	TT	CC	CC	TT	TT	CC	TT	CC	TC	CC
scaffold767	905677	T	TT	AA	TA	TA	TT	AA	TT	TT	AA	AA	TT	TT	TT	TT	AA	TT	AA	AA	TT	AA	AA	AA	AA	TA	AA	TT	AA	TT	AA	AA	AA	AA	TA	AA	AA	AA	AA	TT	AA	TA	TT	TT	AA	TT	AA	TA	AA
scaffold16094	1018	G	GG	AA	GA	GA	GG	AA	GG	GG	AA	AA	GG	GG	GG	GG	AA	GG	AA	AA	GG	AA	AA	AA	AA	GA	AA	GG	AA	GG	AA	AA	AA	AA	GA	AA	AA	AA	AA	GG	AA	GA	GG	GG	AA	GG	AA	GA	AA
scaffold6130	128969	G	GG	AA	GA	GA	GG	AA	GG	GG	AA	AA	GG	GG	GG	GG	AA	GG	AA	AA	GG	AA	AA	AA	AA	GA	AA	GG	AA	GG	AA	AA	AA	AA	GA	AA	AA	AA	AA	GG	AA	GA	GG	GG	AA	GG	AA	GA	AA
scaffold943	499583	C	CC	TT	CT	CT	CC	TT	CC	--	TT	TT	CC	--	CC	CC	TT	CC	TT	TT	CC	TT	TT	TT	TT	CT	TT	CC	TT	CC	TT	TT	TT	TT	CT	TT	TT	TT	TT	CC	TT	CT	CC	CC	TT	CC	TT	CT	TT
scaffold289	143372	C	CC	AA	CA	CA	CC	AA	CC	--	AA	--	CC	--	CC	CC	AA	CC	AA	AA	CC	AA	AA	AA	AA	CA	AA	CC	AA	CC	AA	AA	AA	AA	CA	AA	AA	--	AA	CC	AA	CA	CC	CC	AA	CC	AA	CA	AA
scaffold289	7719	G	GG	TT	GT	GT	--	TT	GG	--	TT	--	GG	GG	GG	GG	TT	GG	TT	TT	GG	TT	TT	TT	TT	GT	TT	GG	TT	GG	TT	TT	TT	TT	GT	TT	TT	TT	TT	GG	TT	GT	GG	GG	TT	GG	TT	GT	TT
scaffold289	143235	T	TT	AA	TA	TA	TT	AA	TT	--	AA	--	TT	--	TT	TT	AA	TT	AA	AA	TT	AA	AA	AA	AA	TA	AA	TT	AA	TT	AA	AA	AA	AA	TA	AA	AA	--	AA	TT	AA	TA	TT	TT	AA	TT	AA	TA	AA
scaffold18336	6511	C	CC	TT	CT	CT	CC	TT	CC	CC	TT	TT	CC	CC	CC	CC	TT	--	TT	TT	CC	TT	TT	TT	TT	CT	TT	CC	TT	CC	TT	TT	TT	TT	CT	TT	TT	TT	TT	CC	TT	CT	CC	CC	TT	CC	TT	CT	TT
scaffold11727	357407	G	GG	AA	GA	GA	GG	AA	GG	GG	AA	AA	GG	GG	GG	GG	AA	GG	AA	AA	GG	AA	AA	AA	AA	GA	AA	GG	AA	GG	AA	AA	AA	AA	GA	AA	AA	AA	AA	GG	AA	GA	GG	GG	AA	GG	AA	GG	AA
scaffold11727	238854	G	GG	AA	GA	GA	GG	AA	GG	GG	AA	AA	GG	GG	GG	GG	AA	--	AA	AA	GG	AA	AA	AA	AA	GA	AA	GG	AA	GG	AA	AA	AA	AA	GA	AA	AA	AA	AA	GG	AA	GA	GG	GG	AA	GG	AA	GA	AA
scaffold628	114796	C	CC	TT	CT	CT	CC	TT	CC	CC	TT	TT	CC	CC	CC	CC	TT	CC	TT	TT	CC	TT	TT	TT	TT	CT	TT	CC	TT	CC	TT	TT	TT	TT	CT	TT	TT	TT	TT	CC	TT	CT	CC	CC	TT	CC	TT	CT	TT
scaffold11727	499914	C	CC	AA	CA	CA	CC	AA	CC	CC	AA	AA	CC	CC	CC	CC	AA	CC	AA	AA	CC	AA	AA	AA	AA	CA	AA	CC	AA	CC	AA	AA	AA	AA	CA	AA	AA	AA	AA	CC	AA	CA	CC	CC	AA	CC	AA	CA	AA
scaffold628	77204	A	AA	GG	--	AG	AA	GG	AA	--	GG	GG	AA	AA	AA	AA	GG	AA	--	GG	AA	GG	GG	GG	GG	AG	GG	AA	GG	AA	GG	GG	GG	GG	AG	GG	GG	AG	GG	AA	GG	AG	AA	AA	GG	AA	GG	AG	GG
scaffold14981	89280	G	GG	CC	GC	GC	GG	CC	GG	GG	CC	CC	GG	GG	GG	GG	CC	GG	CC	CC	GG	CC	CC	CC	CC	GC	CC	GG	CC	GG	CC	CC	CC	CC	GC	CC	CC	CC	CC	GG	CC	GC	GG	GG	CC	GG	CC	GC	CC
scaffold5736	8596	C	CC	TT	CT	CT	CC	TT	CC	CC	TT	TT	CC	CC	CC	CC	TT	CC	TT	TT	CC	TT	TT	TT	TT	CT	TT	CC	TT	CC	TT	TT	TT	TT	CT	TT	TT	TT	TT	CC	TT	CT	CC	CC	TT	CC	TT	CT	TT
scaffold14981	89235	G	GG	AA	GA	GA	GG	AA	GG	GG	AA	AA	GG	GG	GG	GG	AA	GG	AA	AA	GG	AA	AA	AA	AA	GA	AA	GG	AA	GG	AA	AA	AA	AA	GA	AA	AA	AA	AA	GG	AA	GA	GG	GG	AA	GG	AA	GA	AA
scaffold10233	34308	C	CC	AA	CA	CA	CC	AA	CC	CC	AA	AA	CC	CC	CC	CC	AA	CC	AA	AA	CC	AA	AA	AA	AA	CA	AA	CC	AA	CC	AA	AA	AA	AA	CA	AA	AA	AA	AA	CC	AA	CA	CC	CC	AA	CC	AA	CA	AA
scaffold3365	520208	A	AA	GG	AG	AG	AA	GG	AA	AA	GG	GG	AA	AA	AA	AA	GG	AA	GG	GG	AA	GG	GG	GG	GG	AG	GG	AA	GG	AA	GG	GG	GG	GG	AG	GG	GG	GG	GG	AA	GG	AG	AA	AA	GG	AA	GG	AG	GG
scaffold767	999148	T	TT	CC	TC	TC	TT	CC	TT	TT	CC	CC	TT	TT	TT	TT	CC	TT	CC	CC	TT	CC	CC	CC	CC	TC	CC	TT	CC	TT	CC	CC	CC	CC	TC	CC	CC	CC	CC	TT	CC	TC	TT	TT	CC	TT	CC	TC	CC
scaffold7208	33915	A	AA	TT	AT	AT	AA	TT	AA	AA	TT	TT	AA	AA	AA	AA	TT	AA	TT	TT	AA	TT	TT	TT	TT	AT	TT	AA	TT	AA	TT	TT	TT	TT	AT	TT	TT	TT	TT	AA	TT	AT	AA	AA	TT	AA	TT	AT	TT
scaffold7208	190646	A	AA	CC	AC	AC	AA	CC	AA	AA	CC	CC	AA	AA	AA	AA	CC	AA	CC	CC	AA	CC	CC	CC	CC	AC	CC	AA	CC	AA	CC	CC	CC	CC	AC	CC	CC	CC	CC	AA	CC	AC	AA	AA	CC	AA	CC	AC	CC
scaffold2676	164894	C	CC	TT	CT	CT	CC	TT	CC	CC	TT	TT	CC	CC	CC	CC	TT	CC	TT	TT	CC	TT	TT	TT	TT	CT	TT	CC	TT	CC	TT	TT	TT	TT	CT	TT	TT	TT	TT	CC	TT	CT	CC	CC	TT	CC	TT	CT	TT
scaffold845	188932	T	TT	GG	TG	TG	TT	GG	TT	TT	GG	GG	TT	TT	TT	TT	GG	TT	GG	GG	--	GG	GG	GG	GG	TG	GG	TT	GG	TT	GG	GG	GG	GG	TG	GG	--	GG	GG	TT	GG	TG	TT	TT	GG	TT	GG	TG	GG
scaffold38572	736	G	GG	AA	GA	GA	GG	AA	GG	GG	AA	AA	GG	GG	GG	GG	AA	GG	AA	AA	GG	AA	AA	AA	AA	GA	AA	GG	AA	GG	AA	AA	AA	AA	GA	AA	AA	AA	AA	GG	AA	GA	GG	GG	AA	GG	AA	--	AA
scaffold32967	53776	G	GG	CC	GC	GC	GG	CC	GG	GG	CC	CC	GG	GG	GG	GG	CC	GG	CC	CC	GG	CC	CC	CC	CC	GC	CC	GG	CC	GG	CC	CC	CC	CC	GC	CC	CC	CC	CC	GG	CC	GC	GG	GG	CC	GG	CC	GC	CC
scaffold16373	31936	A	AA	TT	AT	AT	AA	TT	AA	AA	TT	TT	AA	AA	AA	AA	TT	AA	TT	TT	AA	TT	TT	TT	TT	AT	TT	AA	TT	AA	TT	TT	TT	TT	AT	TT	TT	TT	TT	AA	TT	AT	AA	AA	TT	AA	TT	AT	TT
scaffold32967	53696	G	GG	TT	GT	GT	GG	TT	GG	GG	TT	TT	GG	GG	GG	GG	TT	GG	TT	TT	GG	TT	TT	TT	TT	GT	TT	GG	TT	GG	TT	TT	TT	TT	GT	TT	TT	TT	TT	GG	TT	GT	GG	GG	TT	GG	TT	GT	TT
scaffold32967	53586	C	CC	TT	CT	CT	CC	TT	CC	CC	TT	TT	CC	CC	CC	CC	TT	CC	TT	TT	CC	TT	TT	TT	TT	CT	TT	CC	TT	CC	TT	TT	TT	TT	CT	TT	TT	TT	TT	CC	TT	CT	CC	CC	TT	CC	TT	CT	TT
scaffold5887	83244	G	GG	AA	GA	GA	GG	AA	GG	GG	AA	AA	GG	GG	GG	GG	AA	GG	AA	AA	GG	AA	AA	AA	AA	GA	AA	GG	AA	GG	AA	AA	AA	AA	GA	AA	AA	AA	AA	GG	AA	GA	GG	GG	AA	GG	AA	GA	AA
scaffold33258	9083	C	CC	TT	CT	CT	CC	TT	CC	CC	TT	TT	CC	CC	CC	CC	TT	CC	TT	--	CC	TT	TT	TT	TT	CT	TT	CC	TT	CC	TT	TT	TT	TT	CT	TT	TT	TT	TT	CC	TT	CT	CC	CC	TT	CC	TT	CT	TT
scaffold628	79689	C	CC	TT	CT	--	CC	TT	CC	CC	TT	TT	CC	CC	CC	CC	TT	CC	TT	TT	CC	TT	TT	TT	TT	CT	TT	CC	TT	CC	TT	TT	TT	TT	CT	TT	TT	TT	TT	CC	TT	CT	CC	CC	TT	CC	TT	CT	TT
scaffold2676	164873	T	TT	GG	TG	TG	TT	GG	TT	TT	GG	GG	TT	TT	TT	TT	GG	TT	GG	GG	TT	GG	GG	GG	GG	TG	GG	TT	GG	TT	GG	GG	GG	GG	TG	GG	GG	GG	GG	TT	GG	TG	TT	TT	GG	TT	GG	TG	GG
scaffold628	146916	T	TT	GG	TG	TG	TT	GG	TT	TT	GG	GG	TT	TT	TT	TT	GG	TT	GG	GG	TT	GG	GG	GG	GG	TG	GG	TT	GG	TT	GG	GG	GG	GG	TG	GG	GG	GG	GG	TT	GG	TG	TT	TT	GG	TT	GG	TG	GG
scaffold5736	8672	T	TT	CC	TC	TC	TT	CC	TT	TT	CC	CC	TT	TT	TT	TT	CC	TT	CC	CC	TT	CC	CC	CC	CC	TC	CC	TT	CC	TT	CC	CC	CC	CC	TC	CC	CC	CC	CC	TT	CC	TC	TT	TT	CC	TT	CC	TC	CC
scaffold2676	248864	A	AA	GG	AG	AG	AA	GG	AA	AA	GG	GG	AA	AA	AA	AA	GG	AA	GG	GG	AA	GG	GG	GG	GG	AG	GG	AA	GG	AA	GG	GG	GG	GG	AG	GG	GG	GG	GG	AA	GG	AG	AA	AA	GG	AA	GG	AA	GG
scaffold2676	200384	G	GG	AA	GA	GA	--	AA	GG	GG	AA	AA	GG	GG	GG	GG	AA	GG	AA	AA	GG	AA	AA	AA	AA	GA	AA	GG	AA	GG	AA	AA	AA	AA	GA	AA	AA	AA	AA	GG	AA	GA	GG	GG	AA	GG	AA	GA	AA
scaffold6915	66061	T	TT	CC	TC	TC	TT	--	TT	--	CC	CC	TT	--	TT	TT	--	TT	CC	CC	TT	--	CC	CC	CC	--	CC	TT	CC	TT	CC	CC	CC	CC	TC	CC	CC	CC	CC	TT	CC	--	TT	TT	CC	TT	CC	TC	--
scaffold11727	426224	A	AA	GG	AG	AG	AA	GG	AA	--	GG	GG	AA	AA	AA	AA	GG	AA	GG	GG	AA	GG	GG	GG	GG	--	GG	AA	GG	AA	GG	GG	GG	GG	AG	GG	GG	GG	GG	AA	GG	AG	AA	AA	GG	AA	GG	AG	GG
scaffold11727	503472	A	AA	CC	AC	CC	AA	CC	AA	--	CC	CC	AA	AA	AA	AA	CC	AA	--	CC	AA	CC	CC	CC	CC	AC	CC	--	CC	AA	CC	CC	CC	CC	AC	CC	CC	CC	CC	AA	CC	AC	AA	AA	CC	AA	CC	AC	CC
scaffold6455	93210	C	AA	CC	CA	CC	CC	AA	AA	CC	CC	AA	CC	CC	AA	AA	CC	AA	CC	CC	AA	AA	CC	CC	CC	CA	CC	CA	AA	AA	CC	CC	CC	AA	CC	AA	AA	CA	AA	CC	CC	CC	CC	AA	CC	CA	AA	CC	CC
scaffold8518	463608	C	TT	CC	CT	CT	CC	TT	TT	--	CC	TT	CC	CC	TT	TT	CC	TT	CC	CC	TT	TT	CC	CC	CC	CT	CC	CT	CT	TT	CC	CC	CC	TT	CC	TT	TT	--	TT	CC	CC	CC	CC	TT	CC	TT	TT	CC	CC
scaffold8518	512091	A	GG	AA	AG	AG	AA	GG	GG	AA	AA	GG	AA	AA	GG	GG	AA	GG	AA	AA	GG	GG	AA	AA	AA	AG	AA	AG	GG	GG	AA	AA	AA	GG	AA	--	GG	AG	GG	AA	AA	AA	AA	GG	AA	GG	GG	AA	AA
scaffold8518	773785	A	GG	AA	AG	AG	AA	GG	GG	AA	AA	GG	AA	AA	GG	GG	AA	GG	AA	AA	GG	GG	AA	AA	AA	AG	AA	AG	GG	GG	AA	AA	AA	GG	AA	AG	GG	AG	GG	AA	AA	AA	AA	GG	AA	GG	GG	AA	AA
scaffold8518	622264	T	CC	TT	TC	TC	TT	CC	CC	--	TT	--	TT	--	CC	CC	TT	CC	TT	TT	CC	CC	TT	TT	TT	TC	TT	TC	CC	CC	TT	TT	TT	CC	TT	--	CC	TC	CC	TT	TT	TT	TT	CC	TT	CC	CC	TT	TT
scaffold8518	622355	G	CC	GG	GC	GC	GG	CC	CC	--	GG	--	GG	--	--	CC	GG	CC	GG	GG	CC	CC	GG	GG	GG	GC	GG	GC	CC	CC	GG	GG	GG	CC	GG	GC	CC	GC	CC	GG	GG	GG	GG	CC	GG	CC	CC	GG	GG
scaffold8518	244038	A	CC	AA	AC	AC	AA	CC	CC	AA	AA	--	AA	AA	CC	CC	AA	CC	AA	AA	CC	CC	AA	AA	AA	AC	AA	AC	CC	CC	AA	AA	AA	CC	AA	AC	CC	AC	CC	AA	AA	AA	AA	CC	AA	CC	CC	AA	AA
scaffold8518	1127199	C	TT	CC	CT	CT	CC	TT	TT	CC	CC	TT	CC	CC	TT	TT	CC	TT	CC	CC	TT	TT	CC	CC	CC	CT	CC	CT	TT	TT	CC	CC	CC	TT	CC	CT	TT	CT	TT	CC	CC	CC	CC	TT	CC	TT	TT	CC	CC
scaffold8518	733830	G	AA	GG	GA	GA	GG	AA	AA	GG	GG	--	GG	GG	AA	AA	GG	AA	GG	GG	AA	AA	GG	GG	GG	GA	GG	GA	AA	AA	GG	GG	GG	AA	GG	--	AA	GA	AA	GG	GG	GG	GG	AA	GG	AA	AA	GG	GG
scaffold8518	342126	T	AA	TT	TA	TA	TT	AA	AA	TT	TT	AA	TT	TT	AA	AA	TT	AA	TT	TT	AA	AA	TT	TT	TT	TA	TT	TA	AA	AA	TT	TT	TT	AA	TT	TA	AA	TA	AA	TT	TT	TT	TT	AA	TT	AA	AA	TT	TT
scaffold8518	547211	T	AA	TT	TA	TT	TT	AA	AA	TT	TT	AA	TT	TT	AA	AA	TT	AA	TT	TT	AA	AA	TT	TT	TT	TA	TT	TA	AA	AA	TT	TT	TT	AA	TT	TA	AA	TA	AA	TT	TT	TT	TT	AA	TT	AA	AA	TT	TT
scaffold8518	1037541	T	CC	TT	TC	TC	--	CC	CC	TT	TT	CC	TT	TT	CC	CC	TT	CC	TT	TT	CC	CC	TT	TT	TT	TC	TT	TC	CC	CC	TT	TT	TT	CC	TT	TC	CC	TC	CC	TT	TT	TT	TT	CC	TT	CC	CC	TT	TT
scaffold8518	1127371	A	GG	AA	AG	AG	AA	GG	GG	AA	AA	GG	AA	AA	GG	GG	AA	GG	AA	AA	GG	GG	AA	AA	AA	AG	AA	AG	GG	GG	AA	AA	AA	GG	AA	AG	GG	AG	GG	AA	AA	AA	AA	GG	AA	GG	GG	AA	AA
scaffold8518	601058	A	GG	AA	AG	AG	AA	GG	GG	AA	AA	GG	AA	AA	GG	GG	AA	GG	AA	AA	GG	GG	AA	AA	AA	AG	AA	AG	GG	GG	AA	AA	AA	GG	AA	AG	GG	AG	GG	AA	AA	AA	AA	GG	AA	GG	GG	AA	AA
scaffold8518	1103028	T	CC	TT	TC	--	TT	CC	CC	TT	TT	CC	TT	TT	CC	CC	TT	CC	TT	TT	CC	CC	TT	TT	TT	TC	TT	TC	CC	CC	TT	TT	TT	CC	TT	--	CC	TC	CC	TT	TT	TT	TT	CC	TT	CC	CC	TT	TT
scaffold8518	44031	A	CC	AA	AC	AC	AA	CC	CC	AA	AA	CC	AA	AA	CC	CC	AA	--	AA	AA	CC	CC	AA	AA	AA	--	AA	AC	CC	CC	AA	AA	AA	CC	AA	AC	CC	AC	CC	AA	AA	AA	AA	CC	AA	CC	CC	AA	AA
scaffold8518	848609	C	AA	CC	CA	--	CC	AA	AA	CC	CC	AA	CC	CC	AA	AA	--	--	CC	CC	AA	--	CC	CC	CC	CA	CC	CA	AA	AA	CC	CC	CC	AA	CC	CA	AA	CA	AA	CC	CC	CC	CC	AA	CC	AA	AA	CC	CC
scaffold8518	592610	C	TT	CC	CT	CC	CC	TT	TT	CC	CC	TT	CC	CC	TT	TT	CC	TT	CC	CC	TT	TT	CC	CC	CC	CT	CC	CT	TT	TT	CC	CC	CC	TT	CC	CT	TT	CT	TT	CC	CC	CC	CC	TT	CC	TT	TT	CC	CC
scaffold8518	79591	C	TT	CC	CT	--	CC	TT	TT	CC	CC	TT	CC	CC	TT	TT	CC	TT	CC	CC	--	TT	CC	CC	CC	CT	CC	CT	TT	TT	CC	CC	CC	TT	CC	--	TT	CT	TT	CC	CC	CC	CC	TT	CC	TT	TT	CC	CC
scaffold8518	79491	C	TT	CC	CT	--	CC	TT	TT	CC	CC	TT	CC	CC	TT	TT	CC	TT	CC	CC	TT	TT	CC	CC	CC	CT	CC	CT	TT	TT	CC	CC	CC	TT	CC	--	TT	CT	TT	CC	CC	CC	CC	TT	CC	TT	TT	CC	CC
scaffold8518	771269	T	AA	TT	TA	--	TT	AA	AA	--	TT	AA	TT	TT	AA	AA	TT	AA	TT	TT	AA	AA	TT	TT	TT	TA	TT	TA	AA	AA	TT	TT	TT	AA	TT	TA	AA	TA	AA	TT	TT	TT	TT	AA	TT	AA	AA	TT	TT
scaffold8518	244102	C	TT	CC	CT	CT	CC	TT	TT	CC	CC	--	CC	CC	TT	TT	CC	TT	CC	CC	TT	TT	CC	CC	CC	CT	CC	CT	TT	TT	CC	CC	CC	TT	CC	CT	TT	CT	TT	CC	CC	CC	CC	TT	CC	TT	TT	CC	CC
scaffold8518	622113	T	CC	TT	TC	TC	TT	CC	CC	--	TT	--	TT	--	CC	CC	TT	CC	TT	TT	CC	CC	TT	TT	TT	TC	TT	TC	CC	CC	TT	TT	TT	CC	TT	TC	CC	TC	CC	TT	TT	TT	TT	CC	TT	CC	CC	TT	TT
scaffold400	323065	T	AA	TT	TA	TA	TT	AA	AA	TT	TT	TT	TT	TT	AA	AA	TT	AA	TT	TT	AA	AA	TT	TT	TT	TA	TT	TT	AA	AA	AA	TT	TT	AA	TT	TT	TT	TA	AA	TT	TT	TT	TT	AA	TT	TA	AA	TT	TT
scaffold21980	71443	C	AA	CC	CA	CA	CC	AA	AA	CC	CC	CC	CC	CC	AA	AA	CC	AA	CC	CC	AA	AA	CC	CC	CC	CA	CC	CC	AA	AA	AA	CC	CC	AA	CC	CC	CC	CA	AA	CC	CC	CC	CC	AA	CC	CA	AA	CC	CC
scaffold400	288591	A	GG	AA	AG	AG	AA	GG	GG	AA	AA	AA	AA	AA	GG	GG	AA	GG	AA	AA	GG	GG	AA	AA	AA	AG	AA	AA	GG	GG	GG	AA	AA	GG	AA	AA	AA	AG	GG	AA	AA	AA	AA	GG	AA	AG	GG	AA	AA
scaffold11266	223198	G	AA	GG	GA	GA	GG	AA	--	--	GG	--	GG	GG	--	AA	GG	--	GG	GG	AA	AA	GG	--	GG	GA	GG	GG	AA	AA	GG	GG	GG	AA	GG	GG	GG	GA	AA	GG	GG	GG	--	AA	GG	GA	AA	GG	GG
scaffold11266	86287	T	CC	TT	TC	TC	TT	CC	CC	TT	TT	TT	TT	TT	CC	CC	TT	CC	TT	TT	CC	CC	TT	TT	TT	TC	TT	TT	CC	CC	TT	TT	TT	CC	TT	TT	TT	TC	CC	TT	TT	TT	TT	CC	TT	TC	CC	TT	TT
scaffold11266	213837	A	GG	AA	AG	AG	AA	GG	GG	--	AA	AA	AA	AA	GG	GG	AA	GG	AA	AA	GG	GG	AA	AA	AA	AG	AA	AA	GG	GG	AA	AA	AA	GG	AA	AA	AA	AG	GG	AA	AA	AA	AA	GG	AA	AG	GG	AA	AA
scaffold33205	42702	A	GG	AA	AG	AG	AA	GG	GG	AA	AA	AA	AA	AA	GG	GG	AA	GG	AA	AA	GG	GG	AA	AA	AA	AG	AA	AA	GG	GG	AA	AA	AA	GG	AA	AA	AA	AG	GG	AA	AA	AA	AA	GG	AA	AG	GG	AA	AA
scaffold33205	56916	C	TT	CC	CT	CT	CC	TT	TT	CC	CC	CC	CC	CC	TT	TT	--	TT	CC	CC	TT	TT	CC	CC	CC	CT	CC	CC	TT	TT	CC	CC	CC	TT	CC	CC	CC	CT	TT	CC	CC	CC	CC	TT	CC	CT	TT	CC	CC
scaffold27543	7743	C	TT	CC	--	CT	CC	TT	TT	CC	CC	CC	CC	CC	TT	TT	CC	--	--	--	--	TT	CC	CC	CC	CT	CC	--	TT	--	CC	CC	CC	TT	CC	CC	CC	CT	TT	CC	CC	CC	CC	--	CC	--	TT	CC	CC
scaffold27543	3279	T	CC	TT	--	--	TT	CC	CC	TT	TT	TT	TT	TT	CC	CC	TT	CC	TT	--	CC	CC	TT	--	TT	--	TT	TT	CC	CC	TT	TT	TT	--	TT	--	TT	TC	CC	TT	TT	TT	TT	CC	TT	TC	CC	TT	TT
scaffold27543	2276	T	AA	TT	TA	TA	TT	AA	AA	TT	TT	TT	TT	TT	AA	AA	TT	AA	TT	TT	AA	AA	TT	TT	TT	TA	TT	TT	AA	AA	TT	TT	TT	AA	TT	TT	TT	TA	AA	TT	TT	TT	TT	AA	TT	TA	AA	TT	TT
scaffold12988	187302	T	CC	TT	TC	TC	TT	CC	CC	TT	TT	TT	TT	TT	CC	CC	TT	CC	TT	TT	CC	CC	TT	TT	TT	TC	TT	TT	CC	CC	TT	TT	TT	CC	TT	TT	TT	TC	CC	TT	TT	TT	TT	CC	TT	TC	CC	TT	TT
scaffold12988	230654	T	GG	TT	TG	TG	TT	GG	GG	TT	TT	TT	TT	TT	GG	GG	TT	GG	TT	TT	GG	GG	TT	TT	TT	TG	TT	TT	GG	GG	TT	TT	TT	GG	TT	TT	TT	TG	GG	TT	TT	TT	TT	GG	TT	TG	GG	TT	TT
scaffold2358	440414	T	CC	TT	TT	TC	TT	CC	CC	CC	TC	TT	CC	TT	CC	CC	--	--	TT	TT	TC	TT	TT	--	TT	TC	TT	TT	CC	CC	TT	TT	TT	CC	TC	--	TT	TC	CC	TT	TT	CC	TT	CC	CC	CC	CC	TT	TT
scaffold2358	583949	C	TT	CC	CC	CT	CC	TT	TT	TT	CT	CC	TT	--	TT	TT	CC	TT	CC	CC	CT	CC	CC	CC	CC	CT	CC	CC	TT	TT	CC	CC	CC	TT	CT	CC	CC	CT	TT	CC	CC	TT	CC	TT	TT	TT	TT	CC	CC
scaffold2358	584162	A	GG	AA	AA	AG	AA	GG	GG	GG	AG	AA	GG	--	GG	GG	AA	GG	AA	AA	AG	AA	AA	AA	AA	AG	AA	AA	GG	GG	AA	AA	AA	GG	AG	AA	AA	AG	GG	AA	AA	GG	AA	GG	GG	GG	GG	AA	AA
scaffold2358	440315	A	GG	AA	AA	AG	AA	GG	GG	GG	AG	AA	GG	AA	GG	GG	--	--	AA	AA	AG	AA	AA	--	AA	AG	AA	AA	GG	GG	AA	AA	AA	GG	AG	--	AA	AG	GG	AA	AA	GG	AA	GG	GG	GG	GG	AA	AA
scaffold4185	232875	T	CC	TT	--	TC	TT	CC	CC	CC	TC	TT	CC	TT	CC	CC	TT	CC	TT	TT	TC	TT	TT	TT	TT	TC	TT	TT	CC	CC	TT	TT	TT	CC	TC	TT	TT	TC	CC	TT	TT	CC	TT	CC	CC	CC	CC	TT	TT
scaffold2358	584094	A	GG	AA	AA	AG	AA	GG	GG	GG	AG	AA	GG	--	GG	GG	AA	GG	AA	AA	AG	AA	AA	AA	AA	AG	AA	AA	GG	GG	AA	AA	AA	GG	AG	AA	AA	AG	GG	AA	AA	GG	AA	GG	GG	GG	GG	AA	AA
scaffold2358	517319	A	GG	AA	AG	AG	AA	GG	GG	GG	AG	AA	GG	AA	GG	GG	AA	GG	AA	AA	AG	AA	AA	AA	AA	AG	AA	AA	GG	GG	AA	AA	AA	GG	AG	AA	AA	AG	GG	AA	AA	GG	AA	GG	GG	GG	GG	AA	AA
scaffold2358	517189	A	GG	AA	AG	AG	AA	GG	GG	GG	AG	AA	GG	AA	GG	GG	AA	GG	AA	AA	AG	AA	AA	AA	AA	AG	AA	AA	GG	GG	AA	AA	AA	GG	AG	AA	AA	AG	GG	AA	AA	GG	AA	GG	GG	GG	GG	AA	AA
scaffold2358	517109	C	TT	CC	CT	CT	CC	TT	TT	TT	CT	CC	TT	CC	TT	TT	CC	TT	CC	CC	CT	CC	CC	CC	CC	CT	CC	CC	TT	TT	CC	CC	CC	TT	CT	CC	CC	CT	TT	CC	CC	TT	CC	TT	TT	TT	TT	CC	CC
scaffold4185	232795	G	AA	GG	--	GA	GG	AA	AA	AA	GA	GG	AA	GG	AA	AA	GG	AA	GG	GG	GA	GG	GG	GG	GG	GA	GG	GG	AA	AA	GG	GG	GG	AA	GA	GG	GG	GA	AA	GG	GG	AA	GG	AA	AA	AA	AA	GG	GG
scaffold4185	158850	T	CC	TT	--	TC	TT	CC	CC	CC	TC	TT	CC	TT	CC	CC	TT	CC	TT	TT	TC	TT	TT	TT	TT	TC	TT	TT	CC	CC	TT	TT	TT	CC	TC	TT	TT	TC	CC	TT	TT	CC	TT	CC	CC	CC	CC	TT	CC
scaffold4185	158965	C	TT	CC	--	CT	CC	TT	TT	TT	CT	CC	TT	CC	TT	TT	CC	TT	CC	CC	CT	CC	CC	CC	CC	CT	CC	CC	TT	TT	CC	CC	CC	TT	CT	CC	CC	CT	TT	CC	CC	TT	CC	TT	TT	TT	TT	CC	TT
scaffold4185	158859	C	TT	CC	CC	CT	CC	TT	TT	TT	CT	CC	TT	CC	TT	TT	CC	TT	CC	CC	CT	CC	CC	CC	CC	CT	CC	CC	TT	TT	CC	CC	CC	TT	CT	CC	CC	CT	TT	CC	CC	TT	CC	TT	TT	TT	TT	CC	TT
scaffold13334	10778	A	GG	AA	AA	AG	AA	GG	GG	--	AG	--	GG	--	--	GG	--	GG	AA	AA	AG	--	--	--	AA	AG	AA	AA	GG	GG	AA	AA	AA	GG	AG	--	AA	AG	--	AA	AA	GG	AA	GG	GG	GG	GG	AA	AA
scaffold5485	15758	G	AA	GG	GA	GA	AA	GG	AA	--	GG	--	--	--	AA	AA	AA	GG	GA	GG	AA	AA	GG	--	GA	AA	GA	--	GG	AA	--	AA	AA	AA	GG	--	GG	--	GG	GG	GA	GG	GG	AA	GG	GA	AA	GA	GA
scaffold5485	15974	C	TT	CC	CT	CT	TT	CC	TT	--	CC	--	--	--	TT	TT	TT	CC	CT	CC	TT	TT	CC	--	CT	TT	CT	--	CC	TT	--	TT	TT	TT	CC	--	CC	--	CC	CC	CT	CC	CC	TT	CC	CT	TT	CT	CT
scaffold8017	7466	G	AA	GG	GA	GA	AA	GG	AA	GA	GG	GG	AA	GA	AA	AA	AA	GG	GA	GG	AA	AA	GG	GG	GA	AA	GA	GG	GG	AA	--	AA	AA	AA	GG	GG	GG	GG	GG	GG	GA	GG	GG	AA	GG	GA	AA	GA	GA
scaffold8017	7317	T	CC	TT	TC	TC	CC	TT	CC	TC	TT	TT	CC	TC	CC	CC	CC	TT	TC	TT	CC	CC	TT	TT	TC	CC	TC	TT	TT	CC	--	CC	CC	CC	TT	TT	TT	TT	TT	TT	TC	TT	TT	CC	TT	TC	CC	TC	TC
scaffold8017	98931	T	CC	TT	TC	TC	CC	TT	CC	--	TT	--	CC	TC	CC	CC	CC	TC	TC	TT	CC	CC	TT	TT	TC	CC	TC	TC	TT	CC	TT	CC	CC	CC	TT	TT	TT	TT	TT	TT	TC	TT	TT	CC	TT	TC	CC	TC	TC
scaffold8017	98792	A	GG	AA	AG	AG	GG	AA	GG	AG	AA	--	GG	AG	GG	GG	GG	AG	AG	AA	GG	GG	AA	AA	AG	GG	AG	AG	AA	GG	--	GG	GG	GG	AA	AA	AA	AA	AA	AA	AG	AA	AA	GG	AA	AG	GG	AG	AG
scaffold8017	98826	T	CC	TT	TC	TC	CC	TT	CC	TC	TT	--	CC	TC	CC	CC	CC	--	TC	TT	CC	CC	TT	TT	TC	CC	TC	TC	TT	CC	TT	CC	CC	CC	TT	TT	TT	TT	TT	TT	TC	TT	TT	CC	TT	TC	CC	TC	TC
scaffold8017	98907	T	CC	TT	TC	TC	CC	TT	CC	TC	TT	TT	CC	TC	CC	CC	CC	TT	TC	TT	CC	CC	TT	TT	TC	CC	TC	TT	TT	CC	TT	CC	CC	CC	TT	TT	TT	TT	TT	TT	TC	TT	TT	CC	TT	TC	CC	TC	TC
scaffold2051	139982	G	AA	GG	GA	GA	AA	GG	AA	GA	GG	GG	AA	GA	AA	AA	AA	GG	GA	GG	--	AA	GG	GG	GA	AA	GA	GG	GG	AA	GG	AA	AA	AA	GG	GG	GG	GG	GG	GG	GA	GG	GG	AA	GG	GA	AA	GA	GA
scaffold2051	139839	C	TT	CC	CT	CT	TT	CC	TT	CT	CC	CC	TT	CT	TT	TT	TT	CC	CT	CC	--	TT	CC	CC	CT	TT	CT	CC	CC	TT	CC	TT	TT	TT	CC	CC	CC	CC	CC	CC	CT	CC	CC	TT	CC	CT	TT	CT	CT
scaffold2051	139853	A	GG	AA	AG	AG	GG	AA	GG	AG	AA	AA	GG	AG	GG	GG	GG	AA	AG	AA	--	GG	AA	AA	AG	GG	AG	AA	AA	GG	AA	GG	GG	GG	AA	AA	AA	AA	AA	AA	AG	AA	AA	GG	AA	AG	GG	AG	AG
scaffold2051	149930	A	GG	AA	AG	AG	GG	AA	GG	AG	AA	AA	GG	AG	GG	GG	GG	AA	AG	AA	GG	GG	AA	AA	AG	GG	AG	AA	AA	GG	AA	GG	GG	GG	AA	AA	AA	AA	AA	AA	AG	AA	AA	GG	AA	AG	GG	AG	AG
scaffold2051	149991	A	CC	AA	AC	AC	CC	AA	CC	AC	AA	AA	CC	AC	CC	CC	CC	AA	AC	AA	CC	CC	AA	AA	AC	CC	AC	AA	AA	CC	AA	CC	CC	CC	AA	AA	AA	AA	AA	AA	AC	AA	AA	CC	AA	AC	CC	AC	AC
scaffold2051	139778	A	GG	AA	AG	AG	GG	AA	GG	AG	AA	AA	GG	AG	GG	GG	GG	AA	AG	AA	--	GG	AA	AA	AG	GG	AG	AA	AA	GG	AA	GG	GG	GG	AA	AA	AA	AA	AA	AA	AG	AA	AA	--	AA	AG	GG	AG	AG
scaffold2051	140002	G	AA	GG	GA	GA	AA	GG	AA	GA	GG	GG	AA	GA	AA	AA	AA	GG	GA	GG	--	AA	GG	GG	GA	AA	GA	GG	GG	AA	GG	AA	AA	AA	GG	GG	GG	GG	GG	GG	GA	GG	GG	AA	GG	GA	AA	GA	GA
scaffold212	312904	C	TT	CC	CT	CT	TT	CC	TT	CT	CC	CC	TT	TT	TT	TT	TT	CC	CT	CC	TT	TT	CC	CC	CT	TT	CT	CC	CC	TT	CC	CT	TT	TT	CC	CC	CC	CC	CC	CC	CT	CC	CC	TT	TT	TT	TT	CT	CT
scaffold212	161081	C	TT	CC	CT	CT	--	--	TT	CT	CC	CC	TT	CT	TT	TT	TT	CC	--	CC	TT	TT	CC	CC	CT	TT	CT	--	CC	TT	CC	CT	TT	TT	CC	CC	CC	CC	CC	CC	CT	CC	CC	TT	TT	TT	TT	CT	CT
scaffold212	312984	C	AA	CC	CA	CA	AA	CC	AA	CA	CC	CC	AA	--	AA	AA	AA	CC	CA	CC	AA	AA	--	CC	CA	AA	--	CC	CC	AA	CC	CA	--	AA	CC	CC	CC	CC	CC	CC	CA	CC	CC	AA	AA	AA	AA	CA	CA
scaffold212	12645	C	TT	CC	CT	CT	TT	CC	TT	CT	CC	CC	TT	--	TT	TT	TT	CC	CC	CC	--	TT	CC	CC	CT	TT	CT	CC	CC	TT	CC	CT	TT	TT	CC	CC	CC	CC	--	CC	CT	--	CC	TT	TT	TT	TT	CT	CT
scaffold212	153107	C	TT	CC	CT	CT	TT	CC	TT	CT	CC	CC	TT	CT	TT	TT	TT	--	CC	CC	TT	TT	CC	CC	CT	TT	CT	CC	CC	TT	CC	CT	TT	TT	CC	CC	CC	CC	CC	CC	CT	CC	CC	TT	TT	TT	TT	CT	CT
scaffold212	294737	T	CC	TT	TC	TC	CC	TT	CC	--	TT	TT	CC	--	CC	CC	CC	TT	TC	TT	CC	CC	TT	TT	TC	CC	TC	TT	TT	CC	TT	TC	CC	CC	TT	TT	TT	TT	TT	TT	TC	TT	TT	CC	CC	CC	CC	TC	TC
scaffold212	288958	G	TT	GG	GT	GT	TT	GG	TT	GT	GG	GG	TT	GT	TT	TT	TT	GG	GT	GG	TT	TT	GG	--	GT	TT	GT	GG	GG	TT	GG	GT	TT	TT	GG	GG	GG	GG	GG	GG	GT	GG	GG	TT	TT	TT	TT	GT	GT
scaffold212	411609	A	TT	AA	AT	AT	TT	AA	TT	AT	AA	AA	TT	AT	TT	TT	TT	AA	AT	AA	TT	TT	AA	AA	AT	TT	AT	AA	AA	TT	AA	AT	TT	TT	AA	AA	AA	AA	AA	AA	AT	AA	AA	TT	TT	TT	TT	AT	AT
scaffold212	161064	T	CC	TT	TC	TC	--	--	CC	TC	TT	TT	CC	TC	CC	CC	CC	TT	--	TT	CC	CC	TT	TT	TC	CC	TC	--	TT	CC	TT	TC	CC	CC	TT	TT	TT	TT	TT	TT	TC	TT	TT	CC	CC	CC	CC	TC	TC
scaffold212	128811	T	CC	TT	TC	TC	CC	TT	CC	TC	TT	TT	CC	TC	CC	CC	CC	TT	TT	TT	CC	CC	TT	TT	TC	CC	TC	TT	TT	CC	TT	TC	CC	CC	TT	TT	TT	TT	TT	TT	TC	TT	TT	CC	CC	CC	CC	TC	TC
scaffold212	288752	G	AA	GG	GA	GA	AA	GG	AA	GA	GG	GG	AA	GA	AA	AA	AA	GG	GA	GG	AA	AA	GG	--	GA	AA	GA	GG	GG	AA	GG	GA	AA	AA	GG	GG	GG	GG	GG	GG	GA	GG	GG	AA	AA	AA	AA	GA	GA
scaffold212	57577	A	GG	AA	AG	AG	GG	AA	GG	AG	AA	AA	GG	AG	GG	GG	GG	AA	AA	AA	--	GG	AA	AA	AG	GG	AG	AA	AA	GG	AA	AG	GG	GG	AA	AA	AA	AA	AA	AA	AG	AA	AA	GG	GG	GG	GG	AG	AG
scaffold212	161191	T	CC	TT	TC	TC	--	--	CC	TC	TT	TT	CC	TC	CC	CC	CC	TT	--	TT	CC	CC	TT	TT	TC	CC	TC	--	TT	CC	TT	TC	CC	CC	TT	TT	TT	TT	TT	TT	TC	TT	TT	CC	CC	CC	CC	TC	TC
scaffold212	411662	A	GG	AA	AG	AG	GG	AA	GG	AG	AA	AA	GG	AG	GG	GG	GG	AA	AG	AA	GG	GG	AA	AA	AG	GG	AG	AA	AA	GG	AA	AG	GG	GG	AA	AA	AA	AA	AA	AA	AG	AA	AA	GG	GG	GG	GG	AG	AG
scaffold212	324305	G	AA	GG	GA	GA	AA	GG	--	GA	GG	GG	AA	GA	AA	AA	AA	GG	GA	GG	AA	AA	GG	GG	GA	AA	GA	GG	GG	AA	GG	GA	AA	AA	GG	GG	GG	GG	GG	GG	GA	GG	GG	AA	AA	AA	AA	GA	GA
scaffold212	161083	A	GG	AA	AG	AG	--	--	GG	AG	AA	AA	GG	AG	GG	GG	GG	AA	--	AA	GG	GG	AA	AA	AG	GG	AG	--	AA	GG	AA	AG	GG	GG	AA	AA	AA	AA	AA	AA	AG	AA	AA	GG	GG	GG	GG	AG	AG
scaffold212	128869	C	TT	CC	CT	CT	TT	CC	TT	CT	CC	CC	TT	CT	TT	TT	TT	CC	CC	CC	TT	TT	CC	CC	CT	TT	CT	CC	CC	TT	CC	CT	TT	TT	CC	CC	CC	CC	CC	CC	CT	CC	CC	TT	TT	TT	TT	CT	CT
scaffold212	385599	A	GG	AA	AG	AG	GG	AA	GG	AG	AA	AA	GG	AG	GG	GG	GG	AA	AG	AA	GG	GG	AA	AA	AG	GG	AG	AA	AA	GG	AA	AG	GG	GG	AA	AA	AA	AA	AA	AA	AG	AA	AA	GG	GG	GG	GG	AG	AG
scaffold212	385674	C	AA	CC	CA	CA	AA	CC	AA	CA	CC	CC	AA	CA	AA	AA	AA	CC	CA	CC	AA	AA	CC	CC	CA	AA	CA	CC	CC	AA	CC	CA	AA	AA	CC	CC	CC	CC	CC	CC	CA	CC	CC	AA	AA	AA	AA	CA	CA
scaffold212	128766	G	TT	GG	GT	GT	TT	GG	TT	GT	GG	GG	TT	GT	TT	TT	TT	GG	GG	GG	TT	TT	GG	GG	GT	TT	GT	GG	GG	TT	GG	GT	TT	TT	GG	GG	GG	GG	GG	GG	GT	GG	GG	TT	TT	TT	TT	GT	GT
scaffold212	161170	G	TT	GG	GT	GT	--	--	TT	GT	GG	GG	TT	GT	TT	TT	TT	GG	--	GG	TT	TT	GG	GG	GT	TT	GT	--	GG	TT	--	GT	TT	TT	GG	GG	GG	GG	GG	GG	GT	GG	GG	TT	TT	TT	TT	GT	GT
scaffold212	324049	A	TT	AA	AT	AT	TT	AA	TT	AT	AA	AA	TT	AT	TT	TT	TT	AA	AT	AA	TT	TT	AA	AA	AT	TT	AT	AA	AA	TT	AA	AT	TT	TT	AA	AA	AA	AA	AA	AA	AT	AA	AA	TT	TT	TT	TT	AT	AT
scaffold5174	247014	T	CC	TT	TC	TC	CC	TT	CC	TC	TT	TT	CC	TC	CC	CC	CC	TT	TT	TT	CC	TT	TT	TT	TC	CC	TC	TT	TT	CC	TT	TC	CC	CC	TT	TT	TT	TT	TT	TT	TC	TT	TT	CC	CC	CC	TC	CC	TC
scaffold5174	265130	T	CC	TT	TC	TC	CC	TT	CC	--	TT	--	CC	TC	CC	CC	CC	TT	TT	TT	CC	TT	TT	TT	TC	CC	TC	TT	TT	CC	TT	TC	CC	CC	TT	TT	TT	TT	TT	TT	TC	TT	TT	CC	CC	CC	TC	CC	TC
scaffold5174	246924	G	AA	GG	GA	GA	AA	GG	AA	GA	GG	GG	AA	GA	AA	AA	AA	GG	GG	GG	AA	GG	GG	GG	GA	AA	GA	GG	GG	AA	GG	GA	AA	AA	GG	GG	GG	GG	GG	GG	GA	GG	GG	AA	AA	AA	GA	AA	GA
scaffold2459	103912	T	GG	TT	TG	TG	GG	TT	GG	TG	TT	TT	GG	TG	GG	GG	GG	TT	TT	TT	GG	TT	TT	TT	TG	GG	TG	TT	TT	GG	TT	TG	GG	GG	TT	TT	TT	TT	TT	TT	TG	TT	TT	GG	GG	GG	TG	GG	TG
scaffold2459	188217	A	CC	AA	AC	AC	CC	AA	CC	AC	AA	AA	CC	AC	CC	CC	CC	AA	--	AA	--	AA	AA	AA	AC	CC	AC	AA	AA	CC	AA	AC	CC	CC	AA	AA	AA	AA	AA	AA	AC	AA	AA	CC	CC	CC	AC	CC	AC
scaffold5174	196876	T	CC	TT	TC	TC	--	TT	--	TC	TT	TT	CC	TC	CC	CC	CC	--	TT	TT	CC	TT	--	TT	TC	CC	TC	--	TT	CC	TT	TC	CC	CC	TT	TT	TT	TT	TT	TT	TC	TT	TT	CC	CC	CC	TC	CC	TC
scaffold2601	95268	G	AA	GG	GA	GA	AA	GG	AA	GA	GG	GG	AA	GA	AA	AA	AA	GG	GG	GG	AA	GG	GG	GG	GA	AA	GA	GG	GG	AA	GG	GA	AA	AA	GG	GG	GG	GG	GG	GG	GA	GG	GG	AA	AA	AA	GA	AA	GA
scaffold2459	103824	T	CC	TT	TC	TC	CC	TT	CC	TC	TT	TT	CC	TC	CC	CC	CC	TT	TT	TT	CC	TT	TT	TT	TC	CC	TC	TT	TT	CC	TT	TC	CC	CC	TT	TT	TT	TT	TT	TT	TC	TT	TT	CC	CC	CC	TC	CC	TC
scaffold2459	103795	A	GG	AA	AG	AG	GG	AA	GG	AG	AA	AA	GG	AG	GG	GG	GG	AA	AA	AA	GG	AA	AA	AA	AG	GG	AG	AA	AA	GG	AA	AG	GG	GG	AA	AA	AA	AA	AA	AA	AG	AA	AA	GG	GG	GG	AG	GG	AG
scaffold17232	20901	C	TT	CC	CT	CT	TT	CC	TT	CT	CC	CC	TT	CT	TT	TT	TT	CC	CC	CC	TT	CC	CC	CC	CT	TT	CT	CC	CC	TT	CC	CT	TT	TT	CC	CC	CC	CC	CC	CC	CT	CC	CC	TT	TT	TT	CT	TT	CT
scaffold2459	233048	A	GG	AA	AG	AG	GG	AA	GG	AG	AA	AA	GG	AG	GG	GG	GG	AA	AA	AA	GG	AA	AA	AA	AG	GG	AG	AA	AA	GG	AA	AG	GG	GG	AA	AA	AA	AA	AA	AA	AG	AA	AA	GG	GG	GG	AG	GG	AG
scaffold570	271575	G	TT	GG	GT	GT	TT	GG	TT	GT	GG	GG	TT	GT	TT	TT	TT	GG	GG	GG	TT	GG	GG	GG	GT	TT	GT	GG	GG	TT	GG	GT	TT	TT	GG	GG	GG	GG	GG	GG	GT	GG	GG	TT	TT	TT	GT	TT	GT
scaffold5174	37403	C	TT	CC	CT	CT	TT	CC	TT	CT	CC	CC	TT	CT	TT	TT	TT	CC	CC	CC	TT	CC	CC	CC	CT	TT	CT	CC	CC	TT	CC	CT	TT	TT	CC	CC	CC	CC	CC	CC	CT	CC	CC	TT	TT	TT	CT	TT	CT
scaffold5174	37218	T	CC	TT	TC	TC	CC	TT	CC	TC	TT	TT	CC	TC	CC	CC	CC	TT	TT	TT	CC	TT	TT	TT	TC	CC	TC	TT	TT	CC	TT	TC	CC	CC	TT	TT	TT	TT	TT	TT	TC	TT	TT	CC	CC	CC	TC	CC	TC
scaffold5174	4337	G	AA	GG	GA	GA	AA	GG	AA	GA	GG	GG	AA	GA	AA	AA	AA	GG	GG	GG	AA	GG	GG	GG	GA	AA	GA	--	GG	AA	GG	GA	AA	AA	GG	GG	GG	GG	GG	GG	GA	GG	GG	AA	AA	AA	GA	AA	GA
scaffold5174	37229	G	AA	GG	GA	GA	AA	GG	AA	GA	GG	GG	AA	GA	AA	AA	AA	GG	GG	GG	AA	GG	GG	GG	GA	AA	GA	GG	GG	AA	GG	GA	AA	AA	GG	GG	GG	GG	GG	GG	GA	GG	GG	AA	AA	AA	GA	AA	GA
scaffold5174	37212	G	TT	GG	GT	GT	TT	GG	TT	GT	GG	GG	TT	GT	TT	TT	TT	GG	GG	GG	TT	GG	GG	GG	GT	TT	GT	GG	GG	TT	GG	GT	TT	TT	GG	GG	GG	GG	GG	GG	GT	GG	GG	TT	TT	TT	GT	TT	GT
scaffold5174	4216	G	AA	GG	GA	GA	AA	GG	AA	GA	GG	GG	AA	GA	AA	AA	AA	GG	GG	GG	AA	GG	GG	GG	GA	AA	GA	--	GG	AA	GG	GA	AA	AA	GG	GG	GG	GG	GG	GG	GA	GG	GG	AA	AA	AA	GA	AA	GA
scaffold5174	4134	C	TT	CC	CT	CT	TT	CC	TT	CT	CC	CC	TT	CT	TT	TT	TT	CC	CC	CC	TT	CC	CC	CC	CT	TT	CT	--	CC	TT	CC	CT	TT	TT	CC	CC	CC	CC	CC	CC	CT	CC	CC	TT	TT	TT	CT	TT	CT
scaffold14276	84426	T	CC	TT	TC	TC	CC	TT	CC	TC	TT	TT	CC	TC	CC	CC	CC	TT	TT	TT	CC	TT	TT	TT	TC	CC	TC	TT	TT	CC	TT	TC	CC	CC	TT	TT	TT	TT	TT	TT	TC	TT	TT	CC	CC	CC	TC	CC	TC
scaffold14276	84528	C	TT	CC	CT	CT	TT	CC	TT	CT	CC	CC	TT	CT	TT	TT	TT	CC	CC	CC	TT	CC	CC	CC	CT	TT	CT	CC	CC	TT	CC	CT	TT	TT	CC	CC	CC	CC	CC	CC	CT	CC	CC	TT	TT	TT	CT	TT	CT
scaffold14276	84464	T	CC	TT	TC	TC	CC	TT	CC	TC	TT	TT	CC	TC	CC	CC	CC	TT	TT	TT	CC	TT	TT	TT	TC	CC	TC	TT	TT	CC	TT	TC	CC	CC	TT	TT	TT	TT	TT	TT	TC	TT	TT	CC	CC	CC	TC	CC	TC
scaffold14276	78953	C	TT	CC	CT	CT	TT	CC	TT	--	CC	CC	TT	--	TT	TT	TT	CC	CC	CC	TT	CC	CC	CC	CT	TT	CT	CC	CC	TT	CC	CT	TT	TT	CC	CC	CC	--	CC	CC	CT	CC	CC	TT	TT	TT	--	TT	CT
scaffold14276	78975	A	GG	AA	AG	AG	GG	AA	GG	--	AA	AA	GG	--	GG	GG	GG	AA	AA	AA	GG	AA	AA	AA	AG	GG	AG	AA	AA	GG	AA	AG	GG	GG	AA	AA	AA	--	AA	AA	AG	AA	AA	GG	GG	GG	--	GG	AG
scaffold14276	78960	C	AA	CC	CA	CA	AA	CC	AA	--	CC	CC	AA	--	AA	AA	AA	CC	CC	CC	AA	CC	CC	CC	CA	AA	CA	CC	CC	AA	CC	CA	AA	AA	CC	CC	CC	--	CC	CC	CA	CC	CC	AA	AA	AA	--	AA	CA
scaffold14276	78955	A	GG	AA	AG	AG	GG	AA	GG	--	AA	AA	GG	--	GG	GG	GG	AA	AA	AA	GG	AA	AA	AA	AG	GG	AG	AA	AA	GG	AA	AG	GG	GG	AA	AA	AA	--	AA	AA	AG	AA	AA	GG	GG	GG	--	GG	AG
scaffold14276	84606	G	AA	GG	GA	GA	AA	GG	AA	GA	GG	GG	AA	GA	AA	AA	AA	GG	GG	GG	AA	GG	GG	GG	GA	AA	GA	GG	GG	AA	GG	GA	AA	AA	GG	GG	GG	GG	GG	GG	GA	GG	GG	AA	AA	AA	GA	AA	GA
scaffold14276	16614	C	GG	CC	CG	CG	GG	CC	GG	--	CC	CC	GG	CG	GG	GG	--	CC	CC	CC	GG	CC	CC	CC	CG	GG	CG	CC	--	GG	CC	CG	GG	GG	CC	CC	--	CC	CC	CC	CG	CC	CC	GG	GG	GG	CG	--	CG
scaffold14276	16685	G	AA	GG	GA	GA	AA	GG	AA	--	GG	--	AA	GA	AA	AA	--	GG	GG	GG	AA	GG	GG	GG	GA	--	GA	GG	--	AA	GG	GA	AA	AA	GG	GG	--	GG	GG	GG	GA	GG	GG	AA	AA	AA	GA	--	GA
scaffold14276	16523	G	AA	GG	GA	GA	AA	GG	AA	--	GG	GG	AA	GA	AA	AA	--	GG	GG	GG	AA	GG	GG	GG	GA	AA	GA	GG	--	AA	GG	GA	AA	AA	GG	GG	--	GG	GG	GG	GA	GG	GG	AA	AA	AA	GA	--	GA
scaffold4280	3992	G	AA	GG	GA	GA	AA	GG	AA	GA	GG	GG	AA	GA	AA	AA	--	GG	GG	GG	AA	GG	GG	GG	GA	AA	GA	GG	GG	AA	GG	GA	AA	AA	GG	GG	GG	GG	GG	GG	GA	GG	GG	AA	AA	AA	GA	AA	GA
scaffold5174	138974	A	GG	AA	AG	AG	GG	AA	GG	AG	AA	AA	GG	AG	GG	GG	GG	AA	AA	AA	GG	AA	AA	AA	AG	GG	AG	AA	AA	GG	AA	AG	GG	GG	AA	AA	AA	AA	AA	AA	AG	AA	AA	GG	GG	GG	AG	GG	AG
scaffold8697	69145	C	TT	CC	TT	--	--	CC	TT	--	CC	--	TT	--	TT	TT	TT	CC	CC	--	TT	CC	CC	CC	CT	TT	CT	CC	CC	TT	CC	CT	TT	TT	CC	CC	CC	CC	CC	CC	CT	CC	CC	TT	TT	TT	CT	TT	CT
scaffold8697	68976	A	GG	AA	GG	--	--	AA	GG	--	AA	--	GG	--	GG	GG	GG	AA	AA	--	GG	AA	AA	AA	AG	GG	AG	AA	AA	GG	AA	AG	GG	GG	AA	AA	AA	AA	AA	AA	AG	AA	AA	GG	GG	GG	AG	GG	AG
scaffold8697	56673	A	CC	AA	AC	AC	CC	AA	CC	AC	AA	AA	CC	AC	CC	CC	CC	AA	AA	AA	CC	AA	AA	AA	AC	CC	AC	AA	AA	CC	AA	AC	CC	CC	AA	AA	AA	AA	AA	AA	AC	AA	AA	CC	CC	CC	AC	CC	AC
scaffold2459	104002	C	TT	CC	CT	CT	TT	CC	TT	CT	CC	CC	TT	CT	TT	TT	TT	CC	CC	CC	TT	CC	CC	CC	CT	TT	CT	CC	CC	TT	CC	CT	TT	TT	CC	CC	CC	CC	CC	CC	CT	CC	CC	TT	TT	TT	CT	TT	CT
scaffold2459	233061	A	GG	AA	AG	AG	GG	AA	GG	AG	AA	AA	GG	AG	GG	GG	GG	AA	AA	AA	GG	AA	AA	AA	AG	GG	AG	AA	AA	GG	AA	AG	GG	GG	AA	AA	AA	AA	AA	AA	AG	AA	AA	GG	GG	GG	AG	GG	AG
scaffold2459	188190	G	AA	GG	GA	GA	AA	GG	AA	GA	GG	GG	AA	GA	AA	AA	AA	GG	--	GG	--	GG	GG	GG	GA	AA	GA	GG	GG	AA	GG	GA	AA	AA	GG	GG	GG	GG	GG	GG	GA	GG	GG	AA	AA	AA	GA	AA	GA
scaffold2601	105281	G	AA	GG	GA	GA	AA	GG	AA	--	GG	--	AA	GA	AA	AA	AA	GG	GG	GG	AA	GG	GG	GG	GA	AA	GA	GG	GG	AA	GG	GA	AA	AA	GG	GG	GG	GG	GG	GG	GA	GG	GG	AA	AA	AA	GA	AA	GA
scaffold2195	13433	G	AA	GG	GA	GG	AA	GG	AA	GA	GG	GG	AA	GA	AA	AA	AA	GG	GG	GG	AA	GG	GG	GG	GA	AA	GA	GG	GG	AA	GG	GA	AA	AA	GG	GG	GG	GG	GG	GG	GA	GG	GG	AA	AA	AA	GA	AA	GA
scaffold2195	120082	C	TT	CC	CT	CT	TT	CC	TT	CT	CC	--	TT	--	TT	TT	--	CC	CC	CC	TT	CC	CC	CC	CT	TT	CT	CC	CC	TT	CC	CT	--	TT	CC	CC	CC	CC	CC	CC	CT	CC	CC	TT	TT	TT	TT	TT	CT
scaffold2195	45767	A	GG	AA	AG	AG	GG	AA	GG	AG	AA	AA	GG	AG	GG	GG	GG	AA	AA	AA	GG	AA	AA	AA	AG	GG	AG	AA	AA	GG	AA	AG	GG	GG	AA	AA	AA	AA	AA	AA	AG	AA	AA	GG	GG	GG	AG	GG	AG
scaffold2195	120134	C	TT	CC	CT	CT	TT	CC	TT	CT	CC	--	TT	--	TT	TT	--	CC	CC	CC	TT	CC	CC	CC	CT	TT	CT	CC	CC	TT	CC	CT	--	TT	CC	CC	--	CC	CC	CC	CT	CC	CC	TT	TT	TT	--	TT	CT
scaffold2195	138207	C	TT	CC	CT	CT	TT	CC	TT	CT	CC	CC	TT	CT	TT	TT	TT	CC	CC	CC	TT	CC	CC	CC	CT	TT	CT	CC	CC	TT	CC	CT	TT	TT	CC	CC	CC	CC	CC	CC	CT	CC	CC	TT	TT	TT	CT	TT	CT
scaffold2195	119915	G	TT	GG	GT	GT	TT	GG	TT	GT	GG	--	TT	--	TT	TT	--	GG	GG	GG	TT	GG	GG	GG	GT	TT	GT	GG	GG	TT	GG	GT	--	TT	GG	GG	GG	GG	GG	GG	GT	GG	GG	TT	TT	TT	TT	TT	GT
scaffold2195	136553	A	GG	AA	AG	AG	GG	AA	GG	AG	AA	AA	GG	AG	GG	GG	GG	AA	AA	AA	GG	AA	AA	AA	AG	GG	AG	AA	AA	GG	AA	AG	GG	GG	AA	AA	AA	AA	AA	AA	AG	AA	AA	GG	GG	GG	AG	GG	AG
scaffold2195	56427	C	TT	CC	CT	CT	TT	CC	TT	CT	CC	CC	TT	CT	TT	TT	TT	CC	CC	CC	TT	CC	CC	CC	CT	TT	CT	CC	CC	TT	CC	CT	TT	TT	CC	CC	CC	CC	CC	CC	CT	CC	CC	TT	TT	TT	CT	TT	CT
scaffold2195	45887	T	CC	TT	TC	TC	CC	TT	CC	TC	TT	TT	CC	TC	CC	CC	CC	TT	TT	TT	CC	TT	TT	TT	TC	CC	TC	TT	TT	CC	TT	TC	CC	CC	TT	TT	TT	TT	TT	TT	TC	TT	TT	CC	CC	CC	TC	CC	TC
scaffold2195	45735	A	CC	AA	AC	AC	CC	AA	CC	AC	AA	AA	CC	AC	CC	--	CC	AA	AA	AA	CC	AA	AA	AA	AC	CC	AC	AA	AA	CC	AA	AC	CC	CC	AA	AA	AA	AA	AA	AA	AC	AA	AA	CC	CC	CC	AC	CC	AC
scaffold2195	184949	T	CC	TT	TC	TC	CC	TT	CC	TC	TT	--	CC	TC	CC	CC	CC	TT	TT	TT	CC	TT	TT	TT	TC	CC	TC	TT	TT	CC	TT	TC	CC	CC	TT	TT	TT	TT	TT	TT	TC	TT	TT	CC	CC	CC	TC	CC	TC
scaffold2195	136644	T	GG	TT	TG	TG	GG	TT	GG	TG	TT	TT	GG	TG	GG	GG	GG	TT	TT	TT	GG	TT	TT	TT	TG	GG	TG	TT	TT	GG	TT	TG	GG	GG	TT	TT	TT	TT	TT	TT	TG	TT	TT	GG	GG	GG	TG	GG	TG
scaffold2195	56441	T	GG	TT	TG	TG	GG	TT	GG	TG	TT	TT	GG	TG	GG	GG	GG	TT	TT	TT	GG	TT	TT	TT	TG	GG	TG	TT	TT	GG	TT	TG	GG	GG	TT	TT	TT	TT	TT	TT	TG	TT	TT	GG	GG	GG	TG	GG	TG
scaffold2195	184973	T	AA	TT	TA	TA	AA	TT	AA	TA	TT	--	AA	TA	AA	AA	AA	TT	TT	TT	--	TT	TT	TT	TA	AA	TA	TT	TT	AA	TT	TA	AA	AA	TT	TT	TT	TT	TT	TT	TA	TT	TT	AA	AA	AA	TA	AA	TA
scaffold2195	136457	A	GG	AA	AG	AG	GG	AA	GG	AG	AA	AA	GG	AG	GG	GG	GG	AA	AA	AA	GG	AA	AA	AA	AG	GG	AG	AA	AA	GG	AA	AG	GG	GG	AA	AA	AA	AA	AA	AA	AG	AA	AA	GG	GG	GG	AG	GG	AG
scaffold2195	120123	A	GG	AA	AG	AG	GG	AA	GG	AG	AA	--	GG	--	GG	GG	--	AA	AA	AA	GG	AA	AA	AA	AG	GG	AG	AA	AA	GG	AA	AG	--	GG	AA	AA	AA	AA	AA	AA	AG	AA	AA	GG	GG	GG	--	GG	AG
scaffold2195	191357	G	AA	GG	GA	GA	AA	GG	AA	GA	GG	GG	AA	GA	AA	AA	AA	GG	GG	GG	AA	GG	GG	GG	GA	AA	GA	GG	GG	AA	GG	GA	AA	AA	GG	GG	GG	GG	GG	GG	GA	GG	GG	AA	AA	AA	GA	AA	GA
scaffold2195	45738	G	AA	GG	GA	GA	AA	GG	AA	GA	GG	GG	AA	GA	AA	--	AA	GG	GG	GG	AA	GG	GG	GG	GA	AA	GA	GG	GG	AA	GG	GA	AA	AA	GG	GG	GG	GG	GG	GG	GA	GG	GG	AA	AA	AA	GA	AA	GA
scaffold2195	136543	T	CC	TT	TC	TC	CC	TT	CC	TC	TT	TT	CC	TC	CC	CC	CC	TT	TT	TT	CC	TT	TT	TT	TC	CC	TC	TT	TT	CC	TT	TC	CC	CC	TT	TT	TT	TT	TT	TT	TC	TT	TT	CC	CC	CC	TC	CC	TC
scaffold2195	122075	G	AA	GG	GA	GA	AA	GG	AA	GA	GG	GG	AA	GA	AA	AA	AA	GG	GG	GG	AA	GG	GG	GG	GA	AA	GA	GG	GG	AA	GG	GA	AA	AA	GG	GG	GG	GG	GG	GG	GA	GG	GG	AA	AA	AA	GA	AA	GA
scaffold2195	191301	A	GG	AA	AG	AG	GG	AA	GG	AG	AA	AA	GG	AG	GG	GG	GG	AA	AA	AA	GG	AA	AA	AA	AG	GG	AG	AA	AA	GG	AA	AG	GG	GG	AA	AA	AA	AA	AA	AA	AG	AA	AA	GG	GG	GG	AG	GG	AG
scaffold2195	119974	C	GG	CC	CG	CG	GG	CC	GG	CG	CC	--	GG	--	GG	GG	--	CC	CC	CC	GG	CC	CC	CC	CG	GG	CG	CC	CC	GG	CC	CG	--	GG	CC	CC	CC	CC	CC	CC	CG	CC	CC	GG	GG	GG	--	GG	CG
scaffold2195	138334	G	TT	GG	GT	GT	TT	GG	TT	GT	GG	GG	TT	GT	TT	TT	TT	GG	GG	GG	TT	GG	GG	GG	GT	TT	GT	GG	GG	TT	GG	GT	TT	TT	GG	GG	GG	GG	GG	GG	GT	GG	GG	TT	TT	TT	GT	TT	GT
scaffold2195	45737	A	CC	AA	AC	AC	CC	AA	CC	AC	AA	AA	CC	AC	CC	--	CC	AA	AA	AA	CC	AA	AA	AA	AC	CC	AC	AA	AA	CC	AA	AC	CC	CC	AA	AA	AA	AA	AA	AA	AC	AA	AA	CC	CC	CC	AC	CC	AC
scaffold2195	122021	A	GG	AA	AG	AG	GG	AA	GG	AG	AA	AA	GG	AG	GG	GG	GG	AA	AA	AA	GG	AA	AA	AA	AG	GG	AG	AA	AA	GG	AA	AG	GG	GG	AA	AA	AA	AA	AA	AA	AG	AA	AA	GG	GG	GG	AG	GG	AG
scaffold2195	121945	T	CC	TT	TC	TC	CC	TT	CC	TC	TT	TT	CC	TC	CC	CC	CC	TT	TT	TT	CC	TT	TT	TT	TC	CC	TC	TT	TT	CC	TT	TC	CC	CC	TT	TT	TT	TT	TT	TT	TC	TT	TT	CC	CC	CC	TC	CC	TC
scaffold2195	185047	A	GG	AA	AG	AG	GG	AA	GG	AG	AA	--	GG	AG	GG	GG	GG	AA	AA	AA	--	AA	AA	AA	AG	GG	AG	AA	AA	GG	AA	AG	GG	GG	AA	AA	AA	AA	AA	AA	AG	AA	AA	GG	GG	GG	AG	GG	AG
scaffold2195	135325	C	TT	CC	CT	CT	TT	CC	TT	CT	CC	CC	TT	CT	TT	TT	TT	CC	CC	CC	TT	CC	CC	CC	CT	TT	CT	CC	CC	TT	CC	CT	TT	TT	CC	CC	CC	CC	CC	CC	CT	CC	CC	TT	TT	TT	CT	TT	CT
scaffold2195	45838	G	AA	GG	GA	GA	AA	GG	AA	GA	GG	GG	AA	GA	AA	AA	AA	GG	GG	GG	AA	GG	GG	GG	GA	AA	GA	GG	GG	AA	GG	GA	AA	AA	GG	GG	GG	GG	GG	GG	GA	GG	GG	AA	AA	AA	GA	AA	GA
scaffold2195	2052	A	GG	AA	AG	AG	GG	AA	GG	AG	AA	AA	GG	AG	GG	GG	GG	AA	AA	AA	GG	AA	AA	AA	AG	GG	AG	AA	AA	GG	AA	AG	GG	GG	AA	AA	AA	AA	AA	AA	AG	AA	AA	GG	GG	GG	GG	GG	AG
scaffold2195	13264	G	CC	GG	GC	GG	CC	GG	CC	--	GG	GG	CC	GC	CC	CC	CC	GG	GG	GG	CC	GG	GG	GG	GC	CC	GC	GG	GG	CC	GG	GC	CC	CC	GG	GG	GG	GG	GG	GG	GC	GG	GG	CC	CC	CC	GC	CC	GC
scaffold5174	142494	T	CC	TT	TC	TC	CC	TT	CC	TC	TT	TT	CC	TC	CC	CC	CC	TT	TT	TT	CC	TT	TT	TT	TC	CC	TC	TT	TT	CC	TT	TC	CC	CC	TT	TT	TT	TT	TT	TT	TC	TT	TT	CC	CC	CC	TC	CC	TC
scaffold5174	196907	A	GG	AA	AG	AG	--	AA	--	AG	AA	AA	GG	AG	GG	GG	GG	--	AA	AA	GG	AA	--	AA	AG	GG	AG	--	AA	GG	AA	AG	GG	GG	AA	AA	AA	AA	AA	AA	AG	AA	AA	GG	GG	GG	AG	GG	AG
scaffold8697	56670	T	GG	TT	TG	TG	GG	TT	GG	TG	TT	TT	GG	TG	GG	GG	GG	TT	TT	TT	GG	TT	TT	TT	TG	GG	TG	TT	TT	GG	TT	TG	GG	GG	TT	TT	TT	TT	TT	TT	TG	TT	TT	GG	GG	GG	TG	GG	TG
scaffold2601	65583	G	AA	GG	GA	GA	AA	GG	AA	GA	GG	GG	AA	GA	AA	AA	AA	GG	GG	GG	AA	GG	GG	GG	GA	AA	GA	GG	GG	AA	GG	GA	AA	AA	GG	GG	GG	GG	GG	GG	GA	GG	GG	AA	AA	AA	GA	AA	GA
scaffold5174	185313	G	TT	GG	GT	GT	TT	GG	TT	GT	GG	GG	TT	GT	TT	TT	TT	GG	GG	GG	TT	GG	GG	GG	GT	TT	GT	GG	GG	TT	GG	GT	TT	TT	GG	GG	GG	GG	GG	GG	GT	GG	GG	TT	TT	TT	GT	TT	GT
scaffold2459	188039	C	TT	CC	CT	CT	TT	CC	TT	CT	CC	CC	TT	CT	TT	TT	TT	CC	--	CC	--	CC	CC	CC	CT	TT	CT	CC	CC	TT	CC	CT	TT	TT	CC	CC	CC	CC	CC	CC	CT	CC	CC	TT	TT	TT	CT	TT	CT
scaffold5174	139079	G	AA	GG	GA	GA	AA	GG	AA	GA	GG	GG	AA	GA	AA	AA	AA	GG	GG	GG	AA	GG	GG	GG	GA	AA	GA	GG	GG	AA	GG	GA	AA	AA	GG	GG	GG	GG	GG	GG	GA	GG	GG	AA	AA	AA	GA	AA	GA
scaffold5018	412794	G	AA	GG	GA	GA	AA	GG	AA	GA	GG	GG	AA	GA	AA	AA	AA	GG	GG	GG	AA	GG	GG	GG	GA	AA	GA	GG	GG	AA	GG	GA	AA	AA	GG	GG	GG	GG	GG	GG	GA	GG	GG	AA	AA	AA	GA	AA	GA
scaffold5174	4235	G	CC	GG	GC	GC	CC	GG	CC	GC	GG	GG	CC	GC	CC	CC	CC	GG	GG	GG	CC	GG	GG	GG	GC	CC	GC	--	GG	CC	GG	GC	CC	CC	GG	GG	GG	GG	GG	GG	GC	GG	GG	CC	CC	CC	GC	CC	GC
scaffold5174	4338	C	TT	CC	CT	CT	TT	CC	TT	CT	CC	CC	TT	CT	TT	TT	TT	CC	CC	CC	TT	CC	CC	CC	CT	TT	CT	--	CC	TT	CC	CT	TT	TT	CC	CC	CC	CC	CC	CC	CT	CC	CC	TT	TT	TT	CT	TT	CT
scaffold5174	4276	C	TT	CC	CT	CT	TT	CC	TT	CT	CC	CC	TT	CT	TT	TT	TT	CC	CC	CC	TT	CC	CC	CC	CT	TT	CT	--	CC	TT	CC	CT	TT	TT	CC	CC	CC	CC	CC	--	CT	CC	CC	TT	TT	TT	CT	TT	CT
scaffold5174	37376	G	AA	GG	GA	GA	AA	GG	AA	GA	GG	GG	AA	GA	AA	AA	AA	GG	GG	GG	AA	GG	GG	GG	GA	AA	GA	GG	GG	AA	GG	GA	AA	AA	GG	GG	GG	GG	GG	GG	GA	GG	GG	AA	AA	AA	GA	AA	GA
scaffold5174	37414	A	GG	AA	AG	AG	GG	AA	GG	AG	AA	AA	GG	AG	GG	GG	GG	AA	AA	AA	GG	AA	AA	AA	AG	GG	AG	AA	AA	GG	AA	AG	GG	GG	AA	AA	AA	AA	AA	AA	AG	AA	AA	GG	GG	GG	AG	GG	AG
scaffold5018	412808	G	AA	GG	GA	GA	AA	GG	AA	GA	GG	GG	AA	GA	AA	AA	AA	GG	GG	GG	AA	GG	GG	GG	GA	AA	GA	GG	GG	AA	GG	GA	AA	AA	GG	GG	GG	GG	GG	GG	GA	GG	GG	AA	AA	AA	GA	AA	GA
scaffold570	229906	T	CC	TT	TC	TC	CC	TT	CC	TC	TT	TT	CC	TC	CC	CC	CC	TT	TT	TT	CC	TT	TT	TT	TC	CC	TC	TT	TT	CC	TT	TC	CC	CC	TT	TT	TT	TT	TT	TT	TC	TT	TT	CC	CC	CC	TC	CC	TC
scaffold5018	412829	G	TT	GG	GT	GT	TT	GG	TT	GT	GG	GG	TT	GT	TT	TT	TT	GG	GG	GG	TT	GG	GG	GG	GT	TT	GT	GG	GG	TT	GG	GT	TT	TT	GG	GG	GG	GG	GG	GG	GT	GG	GG	TT	TT	TT	GT	TT	GT
scaffold5018	412711	A	GG	AA	AG	AG	GG	AA	GG	AG	AA	AA	GG	AG	GG	GG	GG	AA	AA	AA	GG	AA	AA	AA	AG	GG	AG	AA	AA	GG	AA	AG	GG	GG	AA	AA	AA	AA	AA	AA	AG	AA	AA	GG	GG	GG	AG	GG	AG
scaffold5018	381402	T	AA	TT	TA	TA	AA	TT	AA	TA	TT	--	AA	TA	AA	AA	AA	TT	TT	TT	AA	TT	TT	TT	TA	AA	TA	TT	TT	AA	TT	TA	AA	AA	TT	TT	TT	TT	TT	TT	TA	TT	TT	AA	AA	AA	AA	AA	TA
scaffold5018	381452	T	AA	TT	TA	TA	AA	TT	AA	TA	TT	--	AA	TA	AA	AA	AA	TT	TT	TT	AA	TT	TT	TT	TA	AA	TA	TT	TT	AA	TT	TA	AA	AA	TT	TT	TT	TT	TT	TT	TA	TT	TT	AA	AA	AA	AA	AA	TA
scaffold5018	412786	T	CC	TT	TC	TC	CC	TT	CC	TC	TT	TT	CC	TC	CC	CC	CC	TT	TT	TT	CC	TT	TT	TT	TC	CC	TC	TT	TT	CC	TT	TC	CC	CC	TT	TT	TT	TT	TT	TT	TC	TT	TT	CC	CC	CC	TC	CC	TC
scaffold5018	412733	C	AA	CC	CA	CA	AA	CC	AA	CA	CC	CC	AA	CA	AA	AA	AA	CC	CC	CC	AA	CC	CC	CC	CA	AA	CA	CC	CC	AA	CC	CA	AA	AA	CC	CC	CC	CC	CC	CC	CA	CC	CC	AA	AA	AA	CA	AA	CA
scaffold5018	412788	A	GG	AA	AG	AG	GG	AA	GG	AG	AA	AA	GG	AG	GG	GG	GG	AA	AA	AA	GG	AA	AA	AA	AG	GG	AG	AA	AA	GG	AA	AG	GG	GG	AA	AA	AA	AA	AA	AA	AG	AA	AA	GG	GG	GG	AG	GG	AG
scaffold31672	8966	T	CC	TT	TC	TC	CC	TT	CC	TC	TT	TT	CC	TC	CC	CC	CC	TT	TT	TT	CC	TT	TT	TT	TC	CC	TC	TT	TT	--	TT	TC	CC	CC	TT	TT	TT	TT	TT	TT	TC	TT	TT	CC	CC	CC	TC	CC	TC
scaffold31672	8827	T	CC	TT	TC	TC	CC	TT	CC	TC	TT	TT	CC	TC	CC	CC	CC	TT	TT	TT	CC	TT	TT	TT	TC	CC	TC	TT	TT	--	TT	TC	CC	CC	TT	TT	TT	TT	TT	TT	TC	TT	TT	CC	CC	CC	TC	CC	TC
scaffold31672	8934	G	AA	GG	GA	GA	AA	GG	AA	GA	GG	GG	AA	GA	AA	AA	AA	GG	GG	GG	AA	GG	GG	GG	GA	AA	GA	GG	GG	--	GG	GA	AA	AA	GG	GG	GG	GG	GG	GG	GA	GG	GG	AA	AA	AA	GA	AA	GA
scaffold2601	64	T	CC	TT	TC	TC	CC	TT	CC	TC	TT	TT	CC	TC	CC	CC	CC	TT	TT	TT	CC	TT	TT	TT	TC	CC	TC	TT	TT	CC	TT	TC	CC	CC	TT	TT	TT	TT	TT	TT	TC	TT	TT	CC	CC	CC	TC	CC	TC
scaffold2195	13237	C	TT	CC	CT	CC	TT	CC	TT	--	CC	CC	TT	CT	TT	TT	TT	CC	CC	CC	TT	CC	CC	CC	CT	TT	CT	CC	CC	TT	CC	CT	TT	TT	CC	CC	CC	CC	CC	CC	CT	CC	CC	TT	TT	TT	CT	TT	CT
scaffold8697	20791	G	AA	GG	GA	GA	AA	GG	AA	GA	GG	GG	AA	GA	AA	AA	AA	GG	GG	GG	AA	GG	GG	GG	GA	AA	GA	GG	GG	AA	GG	GA	AA	AA	GG	GG	GG	GG	GG	GG	GA	GG	GG	AA	AA	AA	GA	AA	GA
scaffold5174	218634	T	CC	TT	TC	TC	CC	TT	CC	TC	TT	TT	CC	TC	CC	CC	CC	TT	TT	TT	CC	TT	TT	TT	TC	CC	TC	TT	TT	CC	TT	TC	CC	CC	TT	TT	TT	TT	TT	TT	TC	TT	TT	CC	CC	CC	TC	CC	TC
scaffold5174	218548	C	TT	CC	CT	CT	TT	CC	TT	CT	CC	CC	TT	CT	TT	TT	TT	CC	CC	CC	TT	CC	CC	CC	CT	TT	CT	CC	CC	TT	CC	CT	TT	TT	CC	CC	CC	CC	CC	CC	CT	CC	CC	TT	TT	TT	CT	TT	CT
scaffold570	316631	A	TT	AA	AT	AT	TT	AA	TT	AT	AA	AA	TT	AT	TT	TT	TT	AA	AA	AA	TT	AA	AA	AA	AT	TT	AT	AA	AA	TT	AA	AT	TT	TT	AA	AA	AA	AA	AA	AA	AT	AA	AA	TT	TT	TT	AT	TT	AT
scaffold570	345881	A	GG	AA	AG	AG	GG	AA	GG	--	AA	AA	GG	AG	GG	GG	GG	AA	AA	AA	GG	AA	AA	AA	AG	GG	AG	AA	AA	GG	AA	AG	GG	GG	AA	AA	AA	AA	AA	AA	AG	AA	AA	GG	GG	GG	AG	GG	AG
scaffold570	406688	C	TT	CC	CT	CT	TT	CC	TT	CT	CC	CC	TT	CT	TT	TT	TT	CC	CC	CC	TT	CC	CC	CC	CT	TT	CT	CC	CC	TT	CC	CT	TT	TT	CC	CC	CC	CC	CC	CC	CT	CC	CC	TT	TT	TT	CT	TT	CT
scaffold570	107357	T	CC	TT	TC	TC	CC	TT	CC	TC	TT	TT	CC	TC	CC	CC	CC	TT	TT	TT	CC	TT	TT	TT	TC	CC	TC	TT	TT	CC	TT	TC	CC	CC	TT	TT	TT	TT	TT	TT	TC	TT	TT	CC	CC	CC	TC	CC	TC
scaffold570	241581	T	CC	TT	TC	TC	CC	TT	CC	TC	TT	--	CC	TC	CC	CC	CC	TT	TT	TT	CC	TT	TT	--	TC	CC	TC	TT	TT	CC	TT	TC	CC	CC	TT	TT	TT	TT	TT	TT	TC	TT	TT	CC	CC	CC	TC	CC	TC
scaffold570	406606	A	GG	AA	AG	AG	GG	AA	GG	AG	AA	AA	GG	AG	GG	GG	GG	AA	AA	AA	GG	AA	AA	AA	AG	GG	AG	AA	AA	GG	AA	AG	GG	GG	AA	AA	AA	AA	AA	AA	AG	AA	AA	GG	GG	GG	AG	GG	AG
scaffold2030	9583	C	TT	CC	CT	CT	TT	CC	TT	CT	CC	CC	--	CT	TT	TT	TT	CC	CC	CC	TT	CC	CC	CC	CT	CT	CT	CC	CC	--	CC	CT	--	TT	CC	CC	CC	CC	CC	CC	CT	CC	CC	TT	TT	TT	CT	TT	CT
scaffold570	406640	A	GG	AA	AG	AG	GG	AA	GG	AG	AA	AA	GG	AG	GG	GG	GG	AA	AA	AA	GG	AA	AA	AA	AG	GG	AG	AA	AA	GG	AA	AG	GG	GG	AA	AA	AA	AA	AA	AA	AG	AA	AA	GG	GG	GG	AG	GG	AG
scaffold570	345928	T	AA	TT	TA	TA	AA	TT	AA	--	TT	TT	AA	TA	AA	AA	AA	TT	TT	TT	AA	TT	TT	TT	TA	AA	TA	TT	TT	AA	TT	TA	AA	AA	TT	TT	TT	TT	TT	TT	TA	TT	TT	AA	AA	AA	TA	AA	TA
scaffold570	406530	C	TT	CC	CT	CT	TT	CC	TT	CT	CC	CC	TT	CT	TT	TT	TT	CC	CC	CC	TT	CC	CC	CC	CT	TT	CT	CC	CC	TT	CC	CT	TT	TT	CC	CC	CC	CC	CC	CC	CT	CC	CC	TT	TT	TT	CT	TT	CT
scaffold570	74437	A	GG	AA	AG	AG	GG	AA	GG	AG	AA	AA	GG	AG	GG	GG	GG	AA	AA	AA	GG	AA	AA	AA	AG	GG	AG	AA	AA	GG	AA	AG	GG	GG	AA	AA	AA	AA	AA	AA	AG	AA	AA	GG	GG	GG	AG	GG	AG
scaffold570	107491	G	AA	GG	GA	GA	AA	GG	AA	GA	GG	GG	AA	GA	AA	AA	AA	GG	GG	GG	AA	GG	GG	GG	GA	AA	GA	GG	GG	AA	GG	GA	AA	AA	GG	GG	GG	GG	GG	GG	GA	GG	GG	AA	AA	AA	GA	AA	GA
scaffold570	230389	G	TT	GG	GT	GT	TT	GG	TT	GT	GG	GG	TT	GT	TT	TT	TT	GG	GG	GG	TT	GG	GG	GG	GT	TT	GT	GG	GG	TT	GG	GT	TT	TT	GG	GG	GG	--	GG	GG	GT	GG	GG	TT	TT	TT	GT	TT	GT
scaffold570	229888	G	AA	GG	GA	GA	AA	GG	AA	GA	GG	GG	AA	GA	AA	AA	AA	GG	GG	GG	AA	GG	GG	GG	GA	AA	GA	GG	GG	AA	GG	GA	AA	AA	GG	GG	GG	GG	GG	GG	GA	GG	GG	AA	AA	AA	GA	AA	GA
scaffold570	345809	A	CC	AA	AC	AC	CC	AA	CC	--	AA	AA	CC	AC	CC	CC	CC	AA	AA	AA	CC	AA	AA	AA	AC	CC	AC	AA	AA	CC	AA	AC	CC	CC	AA	AA	AA	AA	AA	AA	AC	AA	AA	CC	CC	CC	AC	CC	AC
scaffold570	406644	T	CC	TT	TC	TC	CC	TT	CC	TC	TT	TT	CC	TC	CC	CC	CC	TT	TT	TT	CC	TT	TT	TT	TC	CC	TC	TT	TT	CC	TT	TC	CC	CC	TT	TT	TT	TT	TT	TT	TC	TT	TT	CC	CC	CC	TC	CC	TC
scaffold570	345986	G	AA	GG	GA	GA	AA	GG	AA	--	GG	GG	AA	GA	AA	AA	AA	GG	GG	GG	AA	GG	GG	GG	GA	AA	GA	GG	GG	AA	GG	GA	AA	AA	GG	GG	GG	GG	GG	GG	GA	GG	GG	AA	AA	AA	GA	AA	GA
scaffold570	271472	G	AA	GG	GA	GA	AA	GG	AA	GA	GG	GG	AA	GA	AA	AA	AA	GG	GG	GG	AA	GG	GG	GG	GA	AA	GA	GG	GG	AA	GG	GA	AA	AA	GG	GG	GG	GG	GG	GG	GA	GG	GG	AA	AA	AA	GA	AA	GA
scaffold570	5766	A	GG	AA	AG	AG	GG	AA	GG	--	AA	AA	GG	GG	GG	GG	GG	AA	AA	AA	GG	AA	AA	AA	AG	GG	AG	AA	AA	GG	AA	AG	GG	GG	AA	AA	AA	AA	AA	AA	AG	AA	AA	GG	GG	GG	AG	GG	AG
scaffold570	406691	C	TT	CC	CT	CT	TT	CC	TT	CT	CC	CC	TT	CT	TT	TT	TT	CC	CC	CC	TT	CC	CC	CC	CT	TT	CT	CC	CC	TT	CC	CT	TT	TT	CC	CC	CC	CC	CC	CC	CT	CC	CC	TT	TT	TT	CT	TT	CT
scaffold570	74476	G	TT	GG	GT	GT	TT	GG	TT	GT	GG	GG	TT	GT	TT	TT	TT	GG	GG	GG	TT	GG	GG	GG	GT	TT	GT	GG	GG	TT	GG	GT	TT	TT	GG	GG	GG	GG	GG	GG	GT	GG	GG	TT	TT	TT	GT	TT	GT
scaffold570	5839	T	CC	TT	TC	--	CC	TT	CC	--	TT	TT	CC	CC	CC	CC	CC	TT	TT	TT	CC	TT	TT	TT	TC	CC	TC	TT	TT	CC	TT	TC	CC	CC	TT	TT	TT	TT	TT	TT	TC	TT	TT	CC	CC	CC	TC	CC	TC
scaffold570	406442	T	AA	TT	TA	TA	AA	TT	AA	TA	TT	TT	AA	TA	AA	AA	AA	TT	TT	TT	AA	TT	TT	TT	TA	AA	TA	TT	TT	AA	TT	TA	AA	AA	TT	TT	TT	TT	TT	TT	TA	TT	TT	AA	AA	AA	TA	AA	TA
scaffold570	230208	G	AA	GG	GA	GA	AA	GG	AA	GA	GG	GG	AA	GA	AA	AA	AA	GG	GG	GG	AA	GG	GG	GG	GA	AA	GA	GG	GG	AA	GG	GA	AA	AA	GG	GG	GG	--	GG	GG	GA	GG	GG	AA	AA	AA	GA	AA	GA
scaffold570	316613	G	TT	GG	GT	GT	TT	GG	TT	GT	GG	GG	TT	GT	TT	TT	TT	GG	GG	GG	TT	GG	GG	GG	GT	TT	GT	GG	GG	TT	GG	GT	TT	TT	GG	GG	GG	GG	GG	GG	GT	GG	GG	TT	TT	TT	GT	TT	GT
scaffold570	107531	T	CC	TT	TC	TC	CC	TT	CC	TC	TT	TT	CC	TC	CC	CC	CC	TT	TT	TT	CC	TT	TT	TT	TC	CC	TC	TT	TT	CC	TT	TC	CC	CC	TT	TT	TT	TT	TT	TT	TC	TT	TT	CC	CC	CC	TC	CC	TC
scaffold570	241532	A	GG	AA	AG	AG	GG	AA	GG	AG	AA	--	GG	AG	GG	GG	GG	AA	AA	AA	GG	AA	AA	--	AG	GG	AG	AA	AA	GG	AA	AG	GG	GG	AA	AA	AA	AA	AA	AA	AG	AA	AA	GG	GG	GG	AG	GG	AG
scaffold2459	188068	G	AA	GG	GA	GA	AA	GG	AA	GA	GG	GG	AA	GA	AA	AA	AA	GG	--	GG	--	GG	GG	GG	GA	AA	GA	GG	GG	AA	GG	GA	AA	AA	GG	GG	GG	GG	GG	GG	GA	GG	GG	AA	AA	AA	GA	AA	GA
scaffold2601	162	A	GG	AA	AG	AG	GG	AA	GG	AG	AA	AA	GG	AG	GG	GG	GG	AA	AA	AA	GG	AA	AA	AA	AG	GG	AG	AA	AA	GG	AA	AG	GG	GG	AA	AA	AA	AA	AA	AA	AG	AA	AA	GG	GG	GG	AG	GG	AG
scaffold5174	142557	T	CC	TT	TC	TC	CC	TT	CC	TC	TT	TT	CC	TC	CC	CC	CC	TT	TT	TT	CC	TT	TT	TT	TC	CC	TC	TT	TT	CC	TT	TC	CC	CC	TT	TT	TT	TT	TT	TT	TC	TT	TT	CC	CC	CC	TC	CC	TC
scaffold2195	1981	C	TT	CC	CT	CT	TT	CC	TT	CT	CC	CC	TT	CT	TT	TT	TT	CC	CC	CC	TT	CC	CC	CC	CT	TT	CT	CC	CC	TT	CC	CT	TT	TT	CC	CC	CC	CC	CC	CC	CT	CC	CC	TT	TT	TT	TT	TT	CT
scaffold8697	20724	T	CC	TT	TC	TC	CC	TT	CC	TC	TT	TT	CC	TC	CC	CC	CC	TT	TT	TT	CC	TT	TT	TT	TC	CC	TC	TT	TT	CC	TT	TC	CC	CC	TT	TT	TT	TT	TT	TT	TC	TT	TT	CC	CC	CC	TC	CC	TC
scaffold8697	20581	G	AA	GG	GA	GA	AA	GG	AA	GA	GG	GG	AA	GA	AA	AA	AA	GG	GG	GG	AA	GG	GG	GG	GA	AA	GA	GG	GG	AA	GG	GA	AA	AA	GG	GG	GG	GG	GG	GG	GA	GG	GG	AA	AA	AA	GA	AA	GA
scaffold8697	20567	T	CC	TT	TC	TC	CC	TT	CC	TC	TT	TT	CC	TC	CC	CC	CC	TT	TT	TT	CC	TT	TT	TT	TC	CC	TC	TT	TT	CC	TT	TC	CC	CC	TT	TT	TT	TT	TT	TT	TC	TT	TT	CC	CC	CC	TC	CC	TC
scaffold8697	20649	A	CC	AA	AC	AC	CC	AA	CC	AC	AA	AA	CC	AC	CC	CC	CC	AA	AA	AA	CC	AA	AA	AA	AC	CC	AC	AA	AA	CC	AA	AC	CC	CC	AA	AA	AA	AA	AA	AA	AC	AA	AA	CC	CC	CC	AC	CC	AC
scaffold8697	20584	T	CC	TT	TC	TC	CC	TT	CC	TC	TT	TT	CC	TC	CC	CC	CC	TT	TT	TT	CC	TT	TT	TT	TC	CC	TC	TT	TT	CC	TT	TC	CC	CC	TT	TT	TT	TT	TT	TT	TC	TT	TT	CC	CC	CC	TC	CC	TC
scaffold13335	222249	A	GG	AA	AG	AG	GG	AA	GG	AG	AA	AA	GG	AG	GG	GG	GG	AA	AG	AA	GG	GG	AA	AA	AG	GG	AG	AA	AA	GG	AA	AG	GG	GG	AA	AA	AA	AA	AA	AA	AG	AA	AA	GG	GG	GG	GG	AG	AG
scaffold13335	211200	G	AA	GG	GA	GA	AA	GG	AA	GA	GG	GG	AA	GA	AA	AA	AA	GG	GA	GG	AA	AA	GG	GG	GA	AA	GA	GG	GG	AA	GG	GA	AA	AA	GG	GG	GG	GG	GG	GG	GA	GG	GG	AA	AA	AA	AA	GA	GA
scaffold13335	210238	C	TT	CC	--	CT	TT	CC	TT	CT	CC	CC	TT	CT	TT	TT	TT	CC	CT	CC	TT	TT	--	CC	CT	TT	CT	CC	CC	TT	CC	CT	TT	TT	CC	CC	CC	CC	CC	CC	CT	CC	CC	TT	TT	TT	TT	CT	CT
scaffold13335	211139	T	CC	TT	TC	TC	CC	TT	CC	TC	TT	TT	CC	TC	CC	CC	CC	TT	TC	TT	CC	CC	TT	TT	TC	CC	TC	TT	TT	CC	TT	TC	CC	CC	TT	TT	TT	TT	TT	TT	TC	TT	TT	CC	CC	CC	CC	TC	TC
scaffold13335	210987	C	AA	CC	CA	CA	AA	CC	AA	CA	CC	CC	AA	CA	AA	AA	AA	CC	CA	CC	AA	AA	CC	CC	CA	AA	CA	CC	CC	AA	CC	CA	AA	AA	CC	CC	CC	CC	CC	CC	CA	CC	CC	AA	AA	AA	AA	CA	CA
scaffold13335	210240	A	GG	AA	--	AG	GG	AA	GG	AG	AA	AA	GG	AG	GG	GG	GG	AA	AG	AA	GG	GG	--	AA	AG	GG	AG	AA	AA	GG	AA	AG	GG	GG	AA	AA	AA	AA	AA	AA	AG	AA	AA	GG	GG	GG	GG	AG	AG
scaffold13335	210370	C	TT	CC	--	CT	TT	CC	TT	CT	CC	CC	TT	CT	TT	TT	TT	CC	CT	CC	TT	TT	--	CC	CT	TT	CT	CC	CC	TT	CC	CT	TT	TT	CC	CC	CC	CC	CC	CC	CT	CC	CC	TT	TT	TT	TT	CT	CT
scaffold13335	211145	T	GG	TT	TG	TG	GG	TT	GG	TG	TT	TT	GG	TG	GG	GG	GG	TT	TG	TT	GG	GG	TT	TT	TG	GG	TG	TT	TT	GG	TT	TG	GG	GG	TT	TT	TT	TT	TT	TT	TG	TT	TT	GG	GG	GG	GG	TG	TG
scaffold13335	194677	G	AA	GG	GA	GA	AA	GG	AA	GA	GG	GG	AA	GA	AA	AA	AA	GG	GA	GG	AA	AA	GG	--	GA	AA	GA	GG	GG	AA	GG	AA	AA	AA	GG	GG	GG	GG	GG	GG	GA	GG	GG	AA	AA	AA	AA	GA	GA
scaffold13335	210385	C	TT	CC	--	CT	TT	CC	TT	CT	CC	CC	TT	CT	TT	TT	TT	CC	CT	CC	TT	TT	--	CC	CT	TT	CT	CC	CC	TT	CC	CT	TT	TT	CC	CC	CC	CC	CC	CC	CT	CC	CC	TT	TT	TT	TT	CT	CT
scaffold13335	115164	C	AA	CC	CA	CA	AA	CC	AA	CA	CC	CC	AA	CA	AA	AA	AA	CC	CA	CC	AA	AA	CC	CC	CA	AA	CA	CC	CC	AA	CC	CA	AA	AA	CC	CC	CC	CC	CC	CC	CA	CC	CC	AA	AA	AA	AA	CA	CA
scaffold2133	11167	G	AA	GG	GA	GA	AA	GG	AA	GA	GG	GG	AA	GA	AA	AA	AA	GG	GG	GG	AA	AA	GG	GG	GA	AA	GA	GG	GG	AA	GG	GA	AA	AA	GG	GG	GG	GG	GG	GG	GA	GG	GG	AA	AA	AA	GA	GA	GA
scaffold2133	11135	C	GG	CC	CG	CG	GG	CC	GG	CG	CC	CC	GG	CG	GG	GG	GG	CC	CC	CC	GG	GG	CC	CC	CG	GG	CG	CC	CC	GG	CC	CG	GG	GG	CC	CC	CC	CC	CC	CC	CG	CC	CC	GG	GG	GG	CG	CG	CG
scaffold2133	11249	T	GG	TT	TG	TG	GG	TT	GG	TG	TT	TT	GG	TG	GG	GG	GG	TT	TT	TT	GG	GG	TT	TT	TG	GG	TG	TT	TT	GG	TT	TG	GG	GG	TT	TT	TT	TT	TT	TT	TG	TT	TT	GG	GG	GG	TG	TG	TG
scaffold2133	11103	A	GG	AA	AG	AG	GG	AA	GG	AG	AA	AA	GG	AG	GG	GG	GG	AA	AA	AA	GG	GG	AA	AA	AG	GG	AG	AA	AA	GG	AA	AG	GG	GG	AA	AA	AA	AA	AA	AA	AG	AA	AA	GG	GG	GG	AG	AG	AG
scaffold2601	160	T	CC	TT	TC	TC	CC	TT	CC	TC	TT	TT	CC	TC	CC	CC	CC	TT	TT	TT	CC	TT	TT	TT	TC	CC	TC	TT	TT	CC	TT	TC	CC	CC	TT	TT	TT	TT	TT	TT	TC	TT	TT	CC	CC	CC	TC	CC	TC
scaffold2601	64353	T	AA	TT	TA	TA	AA	TT	AA	--	--	TT	AA	TA	AA	AA	AA	TT	TT	--	AA	TT	--	--	TA	AA	TA	TT	TT	AA	TT	TA	AA	AA	--	TT	TT	TT	TT	TT	TA	TT	TT	AA	AA	AA	TA	AA	TA
scaffold2601	64199	A	TT	AA	AT	AT	TT	AA	TT	--	--	AA	TT	AT	TT	TT	TT	--	AA	--	TT	AA	--	--	AT	TT	AT	AA	AA	TT	AA	AT	TT	TT	--	AA	AA	AA	AA	AA	AT	AA	AA	TT	TT	TT	AT	TT	AT
scaffold2601	145	A	GG	AA	AG	AG	GG	AA	GG	AG	AA	AA	GG	AG	GG	GG	GG	AA	AA	AA	GG	AA	AA	AA	AG	GG	AG	AA	AA	GG	AA	AG	GG	GG	AA	AA	AA	AA	AA	AA	AG	AA	AA	GG	GG	GG	AG	GG	AG
scaffold2459	233085	C	TT	CC	CT	CT	TT	CC	TT	CT	CC	CC	TT	CT	TT	TT	TT	CC	CC	CC	TT	CC	CC	CC	CT	TT	CT	CC	CC	TT	CC	CT	TT	TT	CC	CC	CC	CC	CC	CC	CT	CC	CC	TT	TT	TT	CT	TT	CT
scaffold401	274119	C	TT	CC	--	CT	TT	CC	TT	CT	CC	CC	TT	CT	TT	TT	TT	CC	CC	CC	TT	CC	CC	CC	CT	TT	CT	CC	CC	TT	CC	CT	TT	TT	CC	CC	--	CC	CC	CC	CT	--	CC	TT	TT	TT	CT	TT	CT
scaffold2459	188146	C	GG	CC	CG	CG	GG	CC	GG	CG	CC	CC	GG	CG	GG	GG	GG	CC	CC	CC	GG	CC	CC	CC	CG	GG	CG	CC	CC	GG	CC	CG	GG	GG	CC	CC	CC	CC	CC	CC	CG	CC	CC	GG	GG	GG	CG	GG	CG
scaffold2459	103997	T	CC	TT	TC	TC	CC	TT	CC	TC	TT	TT	CC	TC	CC	CC	CC	TT	TT	TT	CC	TT	TT	TT	TC	CC	TC	TT	TT	CC	TT	TC	CC	CC	TT	TT	TT	TT	TT	TT	TC	TT	TT	CC	CC	CC	TC	CC	TC
scaffold5174	218726	A	TT	AA	AT	AT	TT	AA	TT	AT	AA	AA	TT	AT	TT	TT	TT	AA	AA	AA	TT	AA	AA	AA	AT	TT	AT	AA	AA	TT	AA	AT	TT	TT	AA	AA	AA	AA	AA	AA	AT	AA	AA	TT	TT	TT	AT	TT	AT
scaffold2459	188174	T	CC	TT	TC	TC	CC	TT	CC	TC	TT	TT	CC	TC	CC	CC	CC	TT	--	TT	--	TT	TT	TT	TC	CC	TC	TT	TT	CC	TT	TC	CC	CC	TT	TT	TT	TT	TT	TT	TC	TT	TT	CC	CC	CC	TC	CC	TC
scaffold5174	142441	G	TT	GG	GT	GT	TT	GG	TT	GT	GG	GG	TT	GT	TT	TT	TT	GG	GG	GG	TT	GG	GG	GG	GT	TT	GT	GG	GG	TT	GG	GT	TT	TT	GG	GG	GG	GG	GG	GG	GT	GG	GG	TT	TT	TT	GT	TT	GT
scaffold5174	158391	G	AA	GG	GA	GA	--	GG	AA	GA	GG	--	AA	GA	AA	--	AA	GG	GG	GG	AA	GG	GG	GG	GA	AA	GA	GG	GG	AA	GG	GA	AA	AA	GG	GG	GG	GG	GG	GG	GA	GG	GG	AA	AA	AA	GA	AA	GA
scaffold127	117355	G	AA	GG	GA	--	--	GG	AA	--	GG	--	AA	--	AA	AA	AA	--	--	GG	AA	GG	--	GG	GA	AA	GA	GG	GG	AA	--	GA	--	--	GG	GG	GG	GG	GG	GG	GA	GG	GG	AA	AA	AA	GA	AA	GA
scaffold127	117457	T	AA	TT	TA	--	--	TT	AA	--	TT	--	AA	--	AA	AA	AA	--	--	TT	--	TT	--	TT	TA	AA	TA	TT	TT	AA	--	TA	--	--	TT	TT	TT	TT	TT	TT	--	TT	TT	AA	AA	AA	TA	AA	TA
scaffold127	117316	G	AA	GG	GA	--	--	GG	AA	--	GG	--	AA	--	AA	AA	AA	--	--	GG	AA	GG	--	GG	GA	AA	GA	GG	GG	AA	--	GA	--	--	GG	GG	GG	GG	GG	GG	GA	GG	GG	AA	AA	AA	GA	AA	GA
scaffold127	117505	T	GG	TT	TG	--	--	TT	GG	--	TT	--	GG	--	GG	GG	GG	--	--	TT	GG	TT	--	TT	TG	GG	TG	TT	TT	GG	--	TG	--	--	TT	TT	TT	TT	TT	TT	--	TT	TT	GG	GG	GG	TG	GG	TG
scaffold7835	340510	G	AA	GG	GA	GA	AA	GG	AA	GA	GG	GG	--	GA	AA	AA	AA	GG	GG	GG	AA	GG	GG	GG	GA	AA	GA	GG	GG	AA	GG	GA	AA	AA	GG	GG	GG	GG	GG	GG	GA	GG	GG	AA	AA	AA	GA	AA	GA
scaffold7835	438928	T	AA	TT	TA	TA	AA	TT	AA	TA	TT	TT	AA	TA	AA	AA	AA	TT	TT	TT	AA	TT	TT	TT	TA	AA	TA	TT	TT	AA	TT	TA	AA	AA	TT	TT	TT	TT	TT	TT	TA	TT	TT	AA	AA	AA	TA	AA	TA
scaffold7835	340522	G	AA	GG	GA	GA	AA	GG	AA	GA	GG	GG	AA	GA	AA	AA	AA	GG	GG	GG	AA	GG	GG	GG	GA	AA	GA	GG	GG	AA	GG	GA	AA	AA	GG	GG	GG	GG	GG	GG	GA	GG	GG	AA	AA	AA	GA	AA	GA
scaffold7835	397974	C	TT	CC	CT	CT	TT	CC	TT	CT	CC	CC	TT	CT	TT	TT	TT	CC	CC	CC	TT	CC	CC	CC	CT	TT	CT	CC	CC	TT	CC	CT	TT	TT	CC	CC	CC	CC	CC	CC	CT	CC	CC	TT	TT	TT	CT	TT	CT
scaffold7835	383588	G	AA	GG	GA	GA	AA	GG	AA	GA	GG	GG	AA	GA	AA	AA	AA	GG	GG	GG	AA	GG	GG	GG	GA	AA	GA	GG	GG	AA	GG	GA	AA	AA	GG	GG	GG	GG	GG	GG	GA	GG	GG	AA	AA	AA	GA	AA	GA
scaffold7835	477870	A	GG	AA	AG	AG	GG	AA	GG	AG	AA	AA	GG	AG	GG	GG	GG	AA	AA	AA	GG	AA	AA	AA	AG	GG	AG	AA	AA	GG	AA	AG	GG	GG	AA	AA	AA	AA	AA	AA	AG	AA	AA	GG	GG	GG	AG	GG	AG
scaffold7835	477757	A	TT	AA	AT	AT	TT	AA	TT	AT	AA	AA	TT	AT	TT	TT	TT	AA	AA	AA	TT	AA	AA	AA	AT	TT	AT	AA	AA	TT	AA	AT	TT	TT	AA	AA	AA	AA	AA	AA	AT	AA	AA	TT	TT	TT	AT	TT	AT
scaffold7835	340532	G	TT	GG	GT	GT	TT	GG	TT	GT	GG	--	TT	GT	TT	TT	TT	GG	GG	GG	TT	GG	GG	GG	GT	TT	GT	GG	GG	TT	--	GT	TT	TT	--	GG	GG	GG	GG	GG	GT	GG	GG	TT	TT	TT	GT	TT	GT
scaffold7835	383785	C	AA	CC	CA	CA	AA	CC	AA	CA	CC	CC	AA	CA	AA	AA	AA	CC	CC	CC	AA	CC	CC	CC	CA	AA	CA	CC	CC	AA	CC	CA	AA	AA	CC	CC	CC	CC	CC	CC	CA	CC	CC	AA	AA	AA	CA	AA	CA
scaffold7835	340459	C	TT	CC	CT	CT	TT	CC	TT	CT	CC	--	TT	CT	TT	TT	TT	CC	CC	CC	TT	CC	CC	CC	CT	TT	CT	CC	CC	TT	--	CT	TT	TT	--	CC	CC	CC	CC	CC	CT	CC	CC	TT	TT	TT	CT	TT	CT
scaffold7835	455117	T	CC	TT	TC	TC	CC	TT	CC	TC	TT	TT	CC	TC	CC	CC	CC	TT	TT	TT	CC	TT	TT	TT	TC	CC	TC	TT	TT	CC	TT	TC	CC	CC	TT	TT	TT	TT	TT	TT	TC	TT	TT	CC	CC	CC	TC	CC	TC
scaffold7835	455016	A	GG	AA	AG	AG	GG	AA	GG	AG	AA	AA	GG	AG	GG	GG	GG	AA	AA	AA	GG	AA	AA	AA	AG	GG	AG	AA	AA	GG	AA	AG	GG	GG	AA	AA	AA	AA	AA	AA	AG	AA	AA	GG	GG	GG	AG	GG	AG
scaffold7835	438880	A	GG	AA	AG	AG	GG	AA	GG	AG	AA	AA	GG	AG	GG	GG	GG	AA	AA	AA	GG	AA	AA	AA	AG	GG	AG	AA	AA	GG	AA	AG	GG	GG	AA	AA	AA	AA	AA	AA	AG	AA	AA	GG	GG	GG	AG	GG	AG
scaffold7835	477865	T	CC	TT	TC	TC	CC	TT	CC	TC	TT	TT	CC	TC	CC	CC	CC	TT	TT	TT	CC	TT	TT	TT	TC	CC	TC	TT	TT	CC	TT	TC	CC	CC	TT	TT	TT	TT	TT	TT	TC	TT	TT	CC	CC	CC	TC	CC	TC
scaffold7835	438969	C	TT	CC	CT	CT	TT	CC	TT	CT	CC	CC	TT	CT	TT	TT	TT	CC	CC	CC	TT	CC	CC	CC	CT	TT	CT	CC	CC	TT	CC	CT	TT	TT	CC	CC	CC	CC	CC	CC	CT	CC	CC	TT	TT	TT	CT	TT	CT
scaffold7835	475844	A	GG	AA	AG	AG	GG	AA	GG	AG	AA	AA	GG	AG	GG	GG	GG	AA	AA	AA	GG	AA	AA	AA	AG	GG	AG	AA	AA	GG	AA	AG	GG	GG	AA	AA	AA	AA	AA	AA	AG	AA	AA	GG	GG	GG	AG	GG	AG
scaffold7835	383802	G	AA	GG	GA	GA	AA	GG	AA	GA	GG	GG	AA	GA	AA	AA	AA	GG	GG	GG	AA	GG	GG	GG	GA	AA	GA	GG	GG	AA	GG	GA	AA	AA	GG	GG	GG	GG	GG	GG	GA	GG	GG	AA	AA	AA	GA	AA	GA
scaffold7835	438822	G	AA	GG	GA	GA	AA	GG	AA	GA	GG	GG	AA	GA	AA	AA	AA	GG	GG	GG	AA	GG	GG	GG	GA	AA	GA	GG	GG	AA	GG	GA	AA	AA	GG	GG	GG	GG	GG	GG	GA	GG	GG	AA	AA	AA	GA	AA	GA
scaffold7835	477862	T	CC	TT	TC	TC	CC	TT	CC	TC	TT	TT	CC	TC	CC	CC	CC	TT	TT	TT	CC	TT	TT	TT	TC	CC	TC	TT	TT	CC	TT	TC	CC	CC	TT	TT	TT	TT	TT	TT	TC	TT	TT	CC	CC	CC	TC	CC	TC
scaffold7835	475859	G	AA	GG	GA	GA	AA	GG	AA	GA	GG	GG	AA	GA	AA	AA	AA	GG	GG	GG	AA	GG	GG	GG	GA	AA	GA	GG	GG	AA	GG	GA	AA	AA	GG	GG	GG	GG	GG	GG	GA	GG	GG	AA	AA	AA	GA	AA	GA
scaffold7835	383664	A	GG	AA	AG	AG	GG	AA	GG	AG	AA	AA	GG	AG	GG	GG	GG	AA	AA	AA	GG	AA	AA	AA	AG	GG	AG	AA	AA	GG	AA	AG	GG	GG	AA	AA	AA	AA	AA	AA	AG	AA	AA	GG	GG	GG	AG	GG	AG
scaffold7835	475774	G	AA	GG	GA	GA	AA	GG	AA	GA	GG	GG	AA	GA	AA	AA	AA	GG	GG	GG	AA	GG	GG	GG	GA	AA	GA	GG	GG	AA	GG	GA	AA	AA	GG	GG	GG	GG	GG	GG	GA	GG	GG	AA	AA	AA	GA	AA	GA
scaffold373	18090	C	TT	CC	CT	CT	TT	CC	TT	--	CC	CC	TT	--	TT	TT	TT	CC	CC	CC	--	--	CC	CC	CT	TT	CT	CC	CC	TT	CC	CT	TT	TT	CC	CC	CC	CC	CC	CC	CT	CC	CC	TT	TT	TT	CT	TT	CT
scaffold373	18074	A	GG	AA	AG	AG	GG	AA	GG	--	AA	AA	GG	--	GG	GG	GG	AA	AA	AA	--	--	AA	AA	AG	GG	AG	AA	AA	GG	AA	AG	GG	GG	AA	AA	AA	AA	AA	AA	AG	AA	AA	GG	GG	GG	AG	GG	AG
scaffold373	17995	G	AA	GG	GA	GA	AA	GG	AA	--	GG	GG	AA	--	AA	AA	AA	GG	GG	GG	--	--	GG	GG	GA	AA	GA	GG	GG	AA	GG	GA	AA	AA	GG	GG	GG	GG	GG	GG	GA	GG	GG	AA	AA	AA	GA	AA	GA
scaffold373	18091	G	AA	GG	GA	GA	AA	GG	AA	--	GG	GG	AA	--	AA	AA	AA	GG	GG	GG	--	--	GG	GG	GA	AA	GA	GG	GG	AA	GG	GA	AA	AA	GG	GG	GG	GG	GG	GG	GA	GG	GG	AA	AA	AA	GA	AA	GA
scaffold373	27563	C	AA	CC	CA	CA	AA	CC	AA	CA	CC	CC	AA	CA	AA	AA	AA	CC	CC	CC	AA	CC	CC	CC	CA	AA	CA	CC	CC	AA	CC	CA	AA	AA	CC	CC	CC	CC	CC	CC	CA	CC	CC	AA	AA	AA	CA	AA	CA
scaffold373	27596	A	GG	AA	AG	AG	GG	--	GG	AG	AA	AA	GG	AG	GG	GG	GG	AA	AA	--	GG	AA	--	--	AG	GG	AG	AA	AA	GG	AA	AG	GG	GG	AA	AA	AA	AA	AA	AA	AG	AA	AA	GG	GG	GG	AG	GG	AG
scaffold373	27463	C	TT	CC	CT	CT	TT	CC	TT	CT	CC	CC	TT	CT	TT	TT	TT	CC	CC	CC	TT	CC	--	--	CT	TT	CT	CC	CC	TT	CC	CT	TT	TT	CC	CC	CC	CC	CC	CC	CT	CC	CC	TT	TT	TT	CT	TT	CT
scaffold373	27343	G	AA	GG	GA	GA	AA	GG	AA	GA	GG	GG	--	GA	AA	--	AA	GG	GG	GG	AA	GG	GG	GG	GA	AA	GA	GG	GG	AA	GG	GA	AA	AA	GG	GG	GG	GG	GG	GG	GA	GG	GG	AA	AA	AA	GA	AA	GA
scaffold373	27388	C	TT	CC	CT	CT	TT	CC	TT	CT	CC	CC	--	CT	TT	--	TT	CC	CC	CC	TT	CC	CC	CC	CT	TT	CT	CC	CC	TT	CC	CT	TT	TT	CC	CC	CC	CC	CC	CC	CT	CC	CC	--	TT	TT	CT	TT	CT
scaffold7835	383654	T	CC	TT	TC	TC	CC	TT	CC	TC	TT	TT	CC	TC	CC	CC	CC	TT	TT	TT	CC	TT	TT	TT	TC	CC	TC	TT	TT	CC	TT	TC	CC	CC	TT	TT	TT	TT	TT	TT	TC	TT	TT	CC	CC	CC	TC	CC	TC
scaffold7835	477939	C	TT	CC	CT	CT	TT	CC	TT	CT	CC	CC	TT	CT	TT	TT	TT	CC	CC	CC	TT	CC	CC	CC	CT	TT	CT	CC	CC	TT	CC	CT	TT	TT	CC	CC	CC	CC	CC	CC	CT	CC	CC	TT	TT	TT	CT	TT	CT
scaffold7835	455018	A	GG	AA	AG	AG	GG	AA	GG	AG	AA	AA	GG	AG	GG	GG	GG	AA	AA	AA	GG	AA	AA	AA	AG	GG	AG	AA	AA	GG	AA	AG	GG	GG	AA	AA	AA	AA	AA	AA	AG	AA	AA	GG	GG	GG	AG	GG	AG
scaffold7835	438910	T	CC	TT	TC	TC	CC	TT	CC	TC	TT	TT	CC	TC	CC	CC	CC	TT	TT	TT	CC	TT	TT	TT	TC	CC	TC	TT	TT	CC	TT	TC	CC	CC	TT	TT	TT	TT	TT	TT	TC	TT	TT	CC	CC	CC	TC	CC	TC
scaffold7835	477779	C	TT	CC	CT	CT	TT	CC	TT	CT	CC	CC	TT	CT	TT	TT	TT	CC	CC	CC	TT	CC	CC	CC	CT	TT	CT	CC	CC	TT	CC	CT	TT	TT	CC	CC	CC	CC	CC	CC	CT	CC	CC	TT	TT	TT	CT	TT	CT
scaffold7835	438810	T	AA	TT	TA	TA	AA	TT	AA	TA	TT	TT	AA	TA	AA	AA	AA	TT	TT	TT	AA	TT	TT	TT	TA	AA	TA	TT	TT	AA	TT	TA	AA	AA	TT	TT	TT	TT	TT	TT	TA	TT	TT	AA	AA	AA	TA	AA	TA
scaffold7835	340440	G	AA	GG	GA	GA	AA	GG	AA	GA	GG	--	AA	GA	AA	AA	AA	GG	GG	GG	AA	GG	GG	GG	GA	AA	GA	GG	GG	AA	--	GA	AA	AA	--	GG	GG	GG	GG	GG	GA	GG	GG	AA	AA	AA	GA	AA	GA
scaffold47128	2372	T	GG	TT	TG	TG	GG	TT	GG	TG	TT	TT	GG	TG	GG	GG	GG	TT	TT	TT	GG	TT	TT	TT	TG	GG	TG	TT	TT	GG	TT	TG	--	GG	TT	TT	TT	TT	TT	--	TG	TT	TT	GG	GG	GG	--	GG	TG
scaffold47128	2538	A	GG	AA	AG	AG	GG	AA	GG	AG	AA	AA	GG	AG	GG	GG	GG	AA	AA	AA	GG	AA	AA	AA	AG	GG	AG	AA	AA	GG	AA	AG	--	GG	AA	AA	AA	AA	AA	--	AG	AA	AA	GG	GG	GG	--	GG	AG
scaffold47128	2478	A	CC	AA	AC	AC	CC	AA	CC	AC	AA	AA	CC	AC	CC	CC	CC	AA	AA	AA	CC	AA	AA	AA	AC	CC	AC	AA	AA	CC	AA	AC	--	CC	AA	AA	AA	AA	AA	--	AC	AA	AA	CC	CC	CC	--	CC	AC
scaffold47128	2375	G	CC	GG	GC	GC	CC	GG	CC	GC	GG	GG	CC	GC	CC	CC	CC	GG	GG	GG	CC	GG	GG	GG	GC	CC	GC	GG	GG	CC	GG	GC	--	CC	GG	GG	GG	GG	GG	--	GC	GG	GG	CC	CC	CC	--	CC	GC
scaffold691	138168	A	GG	AA	AG	AG	GG	AA	GG	AA	AG	AA	GG	AA	GG	GG	GG	AA	AA	AA	GG	GG	AA	GG	AG	AG	AG	AA	AA	GG	GG	GG	AG	GG	AA	AA	AA	AA	AA	AA	AG	AA	AA	GG	GG	GG	AA	GG	GG
scaffold691	151737	G	AA	GG	GA	GA	AA	GG	AA	GG	GA	GG	AA	--	AA	AA	AA	GG	GG	GG	AA	AA	GG	AA	GA	GG	GA	GG	GG	AA	AA	AA	GA	GG	GG	GG	GG	GG	GG	GG	GA	GG	GG	AA	AA	AA	GG	AA	AA
scaffold691	151635	A	GG	AA	AG	AG	GG	AA	GG	AA	AG	AA	GG	--	GG	GG	GG	AA	AA	AA	GG	GG	AA	GG	AG	AA	AG	AA	AA	GG	GG	GG	AG	AA	AA	AA	AA	AA	AA	AA	AG	AA	AA	GG	GG	GG	AA	GG	GG
scaffold13400	82378	G	AA	GG	GA	GA	AA	GG	AA	GG	GA	GG	AA	GG	AA	AA	AA	GG	GG	GG	AA	AA	GG	AA	GA	GG	GA	GA	GG	AA	AA	AA	GA	GG	GG	GA	AA	GG	GG	GG	GA	GG	GG	--	AA	AA	GG	AA	AA
scaffold22806	2568	A	GG	AA	AG	AG	GG	AA	GG	AA	AG	AA	GG	AA	GG	GG	GG	AA	AA	AA	GG	GG	AA	GG	AG	AA	AG	AG	AA	GG	GG	GG	AG	AA	AA	AG	GG	AA	AA	AA	AG	AA	AA	GG	GG	GG	AA	GG	GG
scaffold2030	361403	T	CC	TT	--	TC	CC	TT	CC	TT	TC	TT	CC	TT	CC	--	CC	TT	TT	TT	CC	CC	TT	CC	TC	TT	TC	TC	TT	CC	CC	CC	TC	TT	TT	TC	CC	TT	TT	TT	TC	TT	TT	CC	CC	CC	TT	CC	CC
scaffold8766	91881	C	TT	CC	--	CT	TT	CC	TT	CC	CT	--	TT	--	TT	--	TT	CC	CC	CC	TT	TT	CC	--	CT	CC	CT	CT	CC	TT	TT	TT	CT	CC	CC	CT	TT	--	CC	CC	CT	CC	CC	TT	TT	TT	--	TT	TT
scaffold6891	179268	A	GG	AA	AG	AG	GG	AA	GG	AA	AG	AA	GG	AA	GG	GG	GG	AA	AA	AA	GG	GG	AA	GG	AG	AA	AG	AG	AA	GG	GG	GG	AG	AA	AA	AG	GG	AA	AA	AA	AG	AA	AA	GG	GG	GG	AA	GG	GG
scaffold766	29538	T	CC	TT	TC	TC	CC	TT	CC	TT	TC	TT	CC	TT	CC	CC	CC	TT	TT	TT	CC	CC	TT	CC	TC	--	CC	TT	TT	CC	CC	CC	TC	TT	TT	--	TT	TT	TT	TT	TC	TT	TT	CC	CC	CC	TT	CC	CC
scaffold44179	2466	A	GG	AA	AG	AG	GG	AA	GG	AA	AG	AA	GG	AA	GG	GG	GG	AA	AA	AA	GG	GG	AA	GG	AG	AA	AG	AA	AA	GG	GG	GG	AG	AA	AA	AA	AA	AA	AA	AA	AG	AA	AA	GG	GG	GG	AA	GG	GG
scaffold766	79371	T	GG	TT	TG	TG	GG	TT	GG	TT	TG	TT	GG	TT	GG	GG	GG	TT	--	--	GG	GG	TT	GG	TG	TG	TG	TT	TT	GG	GG	GG	TG	TT	TT	TT	--	TT	TT	TT	TG	TT	TT	GG	GG	GG	TG	GG	GG
scaffold766	79396	A	GG	AA	AG	AG	GG	AA	GG	AA	AG	AA	GG	AA	GG	GG	GG	AA	AA	AA	GG	--	AA	GG	AG	AA	AG	AA	AA	GG	GG	GG	AG	AA	AA	AA	AA	AA	AA	AA	AG	AA	AA	GG	GG	GG	AA	--	GG
scaffold766	16952	C	TT	CC	CT	CT	TT	CC	TT	CC	CT	CC	TT	CC	TT	TT	TT	CC	CC	CC	TT	TT	CC	TT	CT	CC	CT	CC	CC	TT	TT	TT	CT	CC	CC	CC	CC	CC	CC	CC	CT	CC	CC	TT	TT	TT	CC	TT	TT
scaffold10580	50920	T	CC	TT	TC	TC	CC	TT	CC	--	TC	--	CC	TT	CC	CC	CC	TT	TT	TT	CC	CC	TT	CC	TC	TT	TC	TT	TT	CC	CC	CC	TC	TT	TT	TT	TT	TT	TT	TT	TC	TT	TT	CC	CC	CC	TT	CC	CC
scaffold766	16958	A	TT	AA	AT	AT	TT	AA	TT	AA	AT	AA	TT	AA	TT	TT	TT	AA	AA	AA	TT	TT	AA	TT	AT	AA	AT	AA	AA	TT	TT	TT	AT	AA	AA	AA	AA	AA	AA	AA	AT	AA	AA	TT	TT	TT	AA	TT	TT
scaffold10580	70019	G	AA	GG	GA	GA	AA	GG	AA	GG	GA	GG	AA	GG	AA	AA	AA	GG	GG	GG	AA	AA	GG	AA	GA	GG	GA	GG	GG	AA	AA	AA	GA	GG	GG	GG	GG	GG	GG	GG	GA	GG	GG	AA	AA	AA	GG	AA	AA
scaffold766	7261	T	CC	TT	TC	TC	CC	TT	CC	TT	TC	TT	CC	TT	CC	CC	CC	TT	TT	TT	CC	CC	TT	CC	TC	TT	TC	TT	TT	CC	CC	CC	TC	TT	TT	TT	TT	TT	TT	TT	TC	TT	TT	CC	CC	CC	TT	CC	CC
scaffold766	90507	C	TT	CC	CT	CT	TT	CC	TT	CC	CT	CC	TT	CC	TT	TT	TT	CC	CC	CC	TT	TT	CC	TT	CT	CC	--	CC	CC	TT	TT	TT	CT	CC	CC	CC	CC	CC	CC	CC	CT	CC	CC	TT	TT	TT	CC	TT	TT
scaffold4032	198297	G	AA	GG	GA	GA	AA	GG	AA	GG	GA	GG	AA	GG	AA	AA	AA	GG	GG	GG	AA	AA	GG	AA	GA	GG	GA	GA	GG	AA	AA	AA	GA	GG	GG	GA	AA	GG	GG	GG	GA	GG	GG	AA	AA	AA	GG	AA	AA
scaffold16844	14281	T	CC	TT	TC	TC	CC	TT	CC	TT	TC	TT	CC	TT	CC	CC	CC	TT	TT	TT	CC	CC	TT	CC	TC	TT	TC	TC	TT	CC	CC	CC	TC	TT	TT	TC	CC	TT	TT	TT	TC	TT	TT	CC	CC	CC	TT	CC	CC
scaffold7025	98413	C	TT	CC	CT	CT	TT	CC	TT	--	CT	CC	TT	--	TT	TT	TT	CC	CC	CC	TT	TT	CC	TT	CT	CC	CT	CT	CC	TT	TT	TT	CT	CC	CC	CT	TT	CC	CC	CC	CT	CC	CC	TT	TT	TT	CC	TT	TT
scaffold13400	2756	A	GG	AA	AG	AG	GG	AA	GG	AA	AG	AA	GG	AA	GG	GG	GG	AA	AA	AA	GG	GG	AA	GG	AG	AA	AG	AG	AA	GG	GG	GG	AG	AA	AA	AG	GG	AA	AA	AA	AG	AA	AA	GG	GG	GG	AA	GG	GG
scaffold10543	120073	A	GG	AA	AG	AG	GG	AA	GG	AA	AG	AA	GG	AA	GG	GG	GG	AA	AA	AA	GG	GG	AA	GG	AG	AG	AG	AG	AA	GG	GG	GG	AG	GG	AA	AG	GG	AA	AA	AA	AG	AA	AA	GG	GG	GG	AA	GG	GG
scaffold11967	73401	A	GG	AA	AG	AG	GG	--	GG	AA	AG	--	GG	AA	GG	GG	GG	AA	AA	AA	GG	GG	AA	GG	AG	AG	AG	AG	AA	GG	GG	GG	AG	GG	AA	AG	GG	AA	AA	AA	AG	AA	AA	GG	GG	GG	AA	GG	GG
scaffold3181	119294	C	TT	CC	--	CT	TT	CC	TT	--	CT	CC	TT	CC	TT	TT	TT	CC	CC	CC	TT	TT	CC	TT	CT	CT	CT	CC	CC	TT	TT	TT	CT	TT	CC	CT	TT	CC	CC	CC	CT	CC	CC	TT	TT	TT	CC	TT	TT
scaffold51780	255	T	CC	TT	TC	CC	CC	TT	CC	TT	TC	TT	CC	TT	CC	CC	CC	TT	TT	CC	TT	CC	TT	CC	TC	TC	TT	TC	TT	CC	CC	CC	TC	CC	CC	TC	CC	TT	TT	TT	TC	TC	TT	CC	CC	CC	TT	CC	CC
scaffold4627	18843	A	GG	AA	AG	GG	GG	AA	GG	AA	AG	AA	GG	AA	GG	GG	GG	AA	AA	GG	AA	GG	AA	GG	AG	AG	AA	AG	AA	GG	GG	GG	AG	GG	GG	AG	GG	AA	AA	AA	AG	AG	AA	GG	GG	GG	AA	GG	GG
scaffold1595	392679	T	CC	TT	TC	CC	CC	TT	CC	TT	TC	TT	CC	TT	CC	CC	CC	TT	TT	CC	TT	CC	TT	CC	TC	TT	TT	TC	TT	CC	CC	CC	TC	TT	CC	TC	CC	TT	TT	TT	--	TC	TT	CC	CC	CC	TT	CC	CC
scaffold844	48597	A	GG	AA	AG	GG	GG	AA	GG	AA	AG	AA	GG	AA	GG	GG	GG	AA	AA	GG	AA	GG	AA	GG	AG	AA	AA	AG	AA	GG	GG	GG	AG	AA	GG	AG	GG	AA	AA	AA	AG	AG	AA	GG	GG	GG	AA	GG	GG
scaffold2347	118456	G	AA	GG	GA	AA	AA	GG	AA	GG	GA	GG	AA	GG	AA	AA	AA	GG	GG	AA	GG	AA	GG	AA	GA	GG	GG	GA	GG	AA	AA	AA	GA	GG	AA	GA	AA	GG	GG	GG	GA	GA	GG	AA	AA	AA	GG	AA	AA
scaffold2779	409766	C	TT	CC	--	TT	TT	CC	TT	CC	CT	CC	TT	--	--	TT	TT	CC	CC	TT	CC	TT	CC	TT	CT	CC	CC	CT	CC	TT	TT	TT	CT	CC	TT	CT	TT	CC	CC	CC	CT	CT	CC	TT	TT	TT	CC	TT	TT
scaffold2779	424115	C	TT	CC	CT	TT	TT	CC	TT	CC	CT	CC	TT	CC	TT	TT	TT	CC	CC	TT	CC	TT	CC	TT	CT	CC	CC	CT	CC	TT	TT	TT	CT	CC	TT	CT	TT	CC	CC	CC	CT	CT	CC	TT	TT	TT	CC	TT	TT
scaffold11285	12124	T	CC	TT	TC	CC	CC	TT	CC	TT	TC	TT	CC	TT	CC	CC	CC	TT	TT	CC	TT	CC	TT	CC	TC	TT	TT	TC	TT	CC	CC	CC	TC	TT	CC	TC	CC	TT	TT	TT	TC	TC	TT	CC	CC	CC	TT	CC	CC
scaffold2779	221106	T	CC	TT	--	CC	CC	TT	CC	TT	TC	--	--	TT	CC	CC	CC	TT	TT	CC	TT	CC	TT	CC	TC	TT	TT	TC	TT	CC	CC	CC	TC	TT	CC	TC	CC	TT	TT	TT	TC	--	TT	CC	CC	CC	TT	CC	CC
scaffold1233	114750	A	CC	AA	AC	CC	CC	AA	CC	AA	AC	AA	CC	AA	CC	CC	CC	AA	AA	CC	AA	CC	AA	CC	AC	AA	AA	AC	AA	CC	CC	CC	AC	AA	CC	AC	CC	AA	AA	AA	AC	AC	AA	CC	CC	CC	AA	CC	CC
scaffold9614	8614	G	AA	GG	GA	AA	AA	GG	AA	GG	GA	GG	AA	GG	AA	AA	AA	GG	GG	AA	GG	AA	GG	AA	GA	GG	GG	GA	GG	AA	AA	AA	GA	GG	AA	GA	AA	GG	GG	GG	GA	GA	GG	AA	AA	AA	GG	AA	AA
scaffold2258	165912	A	GG	AA	AG	GG	AG	AA	AG	AA	AG	AA	--	AA	GG	GG	--	AA	AA	GG	AA	GG	AA	--	AG	AA	AA	AG	AA	GG	AG	GG	AG	AA	GG	AG	GG	AA	AA	AA	AG	AG	AA	GG	GG	GG	AA	GG	GG
scaffold4788	288269	G	TT	GG	GT	TT	TT	GG	TT	GG	GT	GG	TT	GG	TT	TT	TT	GG	GG	TT	GG	TT	GG	TT	GT	GG	GG	GT	GG	TT	TT	TT	GT	GG	TT	GT	TT	GG	GG	GG	GT	GT	GG	TT	TT	TT	GG	TT	TT
scaffold783	50410	A	GG	AA	AG	GG	GG	AA	GG	AA	AG	AA	GG	AA	GG	GG	GG	AA	AA	GG	AA	GG	AA	GG	AG	AA	AA	AG	AA	GG	GG	GG	AG	AA	GG	AG	GG	AA	AA	AA	--	AG	AA	GG	GG	GG	AA	GG	GG
scaffold11633	128592	C	TT	CC	CT	TT	TT	CC	TT	CC	CT	CC	TT	CC	TT	TT	TT	CC	CC	TT	CC	TT	CC	TT	CT	CC	CC	CT	CC	TT	TT	TT	CT	CC	TT	CT	TT	CC	CC	CT	CT	CT	CC	TT	TT	TT	CC	TT	TT
scaffold13574	66605	C	AA	CC	--	AA	--	CC	AA	--	CA	--	--	--	AA	--	AA	CC	CC	AA	--	AA	CC	AA	CA	CC	CC	CA	CC	AA	AA	AA	CA	CC	AA	CA	AA	--	--	CC	CA	CA	CC	AA	AA	AA	CC	AA	AA
scaffold7259	286689	T	CC	TT	TC	TC	CC	TT	CC	TT	CC	--	CC	--	--	CC	CC	CC	TT	CC	CC	CC	TT	TT	CC	TC	--	TT	TT	CC	--	CC	CC	CC	TT	TT	TT	TT	TT	TT	TT	TT	TC	--	TT	TC	CC	TC	CC
scaffold3020	497116	A	GG	AA	AG	AG	GG	AA	GG	AA	GG	AA	GG	AG	GG	GG	GG	GG	AA	GG	GG	GG	AA	AA	GG	AG	GG	AA	AA	GG	AG	GG	GG	GG	AA	AA	AA	AA	AA	AA	AA	AA	AG	GG	AA	AG	GG	AG	GG
scaffold3020	496939	A	GG	AA	AG	AG	GG	AA	GG	AA	GG	AA	GG	AG	GG	GG	GG	GG	AA	GG	GG	GG	AA	AA	GG	AG	GG	AA	AA	GG	AG	GG	GG	GG	AA	AA	AA	AA	AA	AA	AA	AA	AG	GG	AA	AG	GG	AG	GG
scaffold3020	476816	T	CC	TT	--	TC	CC	TT	CC	--	CC	TT	CC	--	CC	CC	CC	CC	TT	CC	CC	CC	TT	--	CC	TC	CC	TT	TT	CC	TC	CC	CC	CC	TT	TT	TT	TT	TT	TT	TT	TT	TC	CC	TT	TC	CC	TC	CC
scaffold3020	476843	A	GG	AA	--	AG	GG	AA	GG	--	GG	AA	GG	--	GG	GG	GG	GG	AA	GG	GG	GG	AA	AA	GG	AG	GG	AA	AA	GG	AG	GG	GG	GG	AA	AA	AA	AA	AA	AA	AA	AA	AG	GG	AA	AG	GG	AG	GG
scaffold3020	476921	C	TT	CC	--	CT	TT	CC	TT	--	TT	CC	TT	--	TT	TT	TT	TT	CC	TT	TT	TT	CC	CC	TT	CT	TT	CC	CC	TT	CT	TT	TT	TT	CC	CC	CC	CC	CC	CC	CC	CC	CT	TT	CC	CT	TT	CT	TT
scaffold3020	570347	C	GG	CC	CG	CG	GG	CC	GG	--	GG	CC	GG	CG	GG	GG	GG	GG	CC	GG	GG	GG	CC	CC	GG	CG	GG	CC	CC	GG	--	GG	GG	GG	CC	CC	CC	CC	CC	CC	CC	CC	CG	GG	CC	CG	GG	CG	GG
scaffold3020	314488	C	TT	CC	CT	CT	TT	CC	TT	CC	TT	CC	TT	CT	TT	TT	TT	TT	CC	TT	TT	TT	CC	CC	TT	CT	TT	CC	CC	TT	CT	TT	TT	TT	CC	CC	CC	CC	CC	CC	CC	CC	CT	TT	CC	CT	TT	CT	TT
scaffold3020	313944	T	AA	TT	TA	TA	AA	TT	AA	--	AA	TT	AA	TA	AA	AA	AA	AA	TT	AA	AA	AA	TT	--	AA	TA	AA	--	--	AA	TA	AA	AA	AA	TT	TT	TT	TT	TT	TT	TT	TT	TA	AA	TT	AA	AA	TA	AA
scaffold3020	570277	A	GG	AA	AG	AG	GG	AA	GG	--	GG	AA	GG	AG	GG	GG	GG	GG	AA	GG	GG	GG	AA	AA	GG	AG	GG	AA	AA	GG	--	GG	GG	GG	AA	AA	AA	AA	AA	AA	AA	AA	AG	GG	AA	AG	GG	AG	GG
scaffold3020	314319	T	CC	TT	TC	TC	CC	TT	CC	TT	CC	TT	CC	TC	CC	CC	CC	CC	TT	CC	CC	CC	TT	TT	CC	TC	CC	TT	TT	CC	TC	CC	CC	CC	TT	TT	TT	TT	TT	TT	TT	TT	TC	CC	TT	TC	CC	TC	CC
scaffold3020	570182	T	CC	TT	TC	TC	CC	TT	CC	--	CC	TT	CC	TC	CC	CC	CC	CC	TT	CC	CC	CC	TT	TT	CC	TC	CC	TT	TT	CC	TC	CC	CC	CC	--	TT	TT	TT	TT	TT	TT	TT	TC	CC	TT	TC	CC	TC	CC
scaffold3020	313800	G	AA	GG	GA	GA	AA	GG	AA	--	AA	GG	AA	GA	AA	AA	AA	AA	GG	AA	AA	AA	GG	--	AA	GA	AA	--	--	AA	GA	AA	AA	AA	GG	GG	GG	GG	GG	GG	GG	GG	GA	AA	GG	AA	AA	GA	AA
scaffold3020	313731	G	AA	GG	GA	GA	AA	GG	AA	--	AA	GG	AA	GA	AA	AA	AA	AA	GG	AA	AA	AA	GG	--	AA	GA	AA	--	--	AA	GA	AA	AA	AA	GG	GG	GG	GG	GG	GG	GG	GG	GA	AA	GG	AA	AA	GA	AA
scaffold3020	555457	C	AA	CC	CA	CA	AA	CC	AA	CC	AA	--	AA	CA	AA	AA	AA	--	CC	--	AA	AA	CC	CC	AA	CA	AA	CC	CC	AA	CA	AA	AA	AA	CC	CC	CC	CC	CC	CC	CC	CC	CA	AA	CC	CA	AA	CA	AA
scaffold3020	313913	G	CC	GG	GC	GC	CC	GG	CC	--	CC	GG	CC	GC	CC	CC	CC	CC	GG	CC	CC	CC	GG	--	CC	GC	CC	--	--	CC	GC	CC	CC	CC	GG	GG	GG	GG	GG	GG	GG	GG	GC	CC	GG	CC	CC	GC	CC
scaffold3020	249279	G	AA	GG	GA	GA	AA	GG	AA	GG	AA	GG	AA	GA	AA	AA	AA	AA	GG	AA	AA	AA	GG	GG	AA	GA	AA	GG	GG	AA	GA	AA	AA	AA	GG	GG	GG	GG	GG	GG	GG	GG	GA	AA	GG	GA	AA	GA	AA
scaffold3020	555590	A	GG	AA	AG	AG	GG	AA	GG	AA	GG	--	GG	AG	GG	GG	GG	--	AA	--	GG	GG	AA	AA	GG	AG	GG	AA	AA	--	AG	GG	GG	GG	AA	AA	AA	AA	AA	AA	AA	AA	AG	GG	AA	AG	GG	AG	GG
scaffold3020	476717	C	GG	CC	--	CG	GG	CC	GG	--	GG	CC	GG	--	GG	GG	GG	GG	CC	GG	GG	GG	CC	CC	GG	CG	GG	CC	CC	GG	CG	GG	GG	GG	CC	CC	CC	CC	CC	CC	CC	CC	CG	GG	CC	CG	GG	CG	GG
scaffold3020	401788	A	TT	AA	AT	AT	TT	AA	TT	AA	TT	AA	TT	AT	TT	TT	TT	TT	AA	TT	TT	--	AA	AA	TT	AT	TT	AA	AA	TT	AT	TT	TT	TT	AA	AA	AA	AA	AA	AA	AA	AA	AT	TT	--	AT	TT	AT	TT
scaffold3020	593529	T	GG	TT	TG	TG	GG	TT	GG	TT	GG	TT	GG	TG	GG	GG	GG	GG	TT	GG	GG	GG	TT	TT	GG	TG	GG	TT	TT	GG	TG	GG	GG	GG	TT	TT	TT	TT	TT	TT	TT	TT	TG	GG	TT	TG	GG	TG	GG
scaffold3020	476772	T	CC	TT	--	TC	CC	TT	CC	--	CC	TT	CC	--	CC	CC	CC	CC	TT	CC	CC	CC	TT	TT	CC	TC	CC	TT	TT	CC	TC	CC	CC	CC	TT	TT	TT	TT	TT	TT	TT	TT	TC	CC	TT	TC	CC	TC	CC
scaffold3020	313821	C	TT	CC	CT	CT	TT	CC	TT	CC	TT	CC	TT	CT	TT	TT	TT	TT	CC	TT	TT	TT	CC	CC	TT	CT	TT	CC	CC	TT	CT	TT	TT	TT	CC	CC	CC	CC	CC	CC	CC	CC	CT	TT	CC	TT	TT	CT	TT
scaffold3020	401681	A	CC	AA	AC	AC	CC	AA	CC	AA	CC	AA	CC	AC	CC	CC	CC	CC	AA	CC	CC	--	AA	AA	CC	AC	CC	AA	AA	CC	AC	CC	CC	CC	AA	AA	AA	AA	AA	AA	AA	AA	AC	CC	--	AC	CC	AC	CC
scaffold3020	555605	T	CC	TT	TC	TC	CC	TT	CC	TT	CC	--	CC	TC	CC	CC	CC	--	TT	--	CC	CC	TT	TT	CC	TC	CC	TT	TT	CC	TC	CC	CC	CC	TT	TT	TT	TT	TT	TT	TT	TT	TC	CC	TT	TC	CC	TC	CC
scaffold3020	313928	G	AA	GG	GA	GA	AA	GG	AA	--	AA	GG	AA	GA	AA	AA	AA	AA	GG	AA	AA	AA	GG	--	AA	GA	AA	--	--	AA	GA	AA	AA	AA	GG	GG	GG	GG	GG	GG	GG	GG	GA	AA	GG	AA	AA	GA	AA
scaffold3020	570409	C	TT	CC	CT	CT	TT	CC	TT	--	TT	CC	TT	CT	TT	TT	TT	TT	CC	TT	TT	TT	CC	CC	TT	CT	TT	CC	CC	TT	--	TT	TT	TT	CC	CC	CC	CC	CC	CC	CC	CC	CT	TT	CC	CT	TT	CT	TT
scaffold3020	613400	T	CC	TT	TC	TC	CC	TT	CC	TT	CC	TT	CC	TC	CC	CC	CC	CC	TT	CC	CC	CC	TT	TT	CC	TC	CC	TT	TT	CC	TC	CC	CC	CC	TT	TT	TT	TT	TT	TT	TT	TT	TC	CC	TT	TC	CC	TC	CC
scaffold3020	613335	G	AA	GG	GA	GA	AA	GG	AA	GG	AA	GG	AA	GA	AA	AA	AA	AA	GG	AA	AA	AA	GG	GG	AA	GA	AA	GG	GG	AA	GA	AA	AA	AA	GG	GG	GG	GG	GG	GG	GG	GG	GA	AA	GG	GA	AA	GA	AA
scaffold8105	266874	C	AA	CC	CA	CA	AA	CC	AA	AA	AA	CC	AA	AA	AA	AA	AA	AA	CC	AA	AA	AA	CC	CC	AA	CA	AA	CC	CC	AA	CA	AA	AA	AA	CC	CC	CC	CC	CC	CC	CC	CC	CA	AA	AA	CA	AA	CA	AA
scaffold8105	184815	G	AA	GG	GA	GA	AA	GG	AA	AA	AA	GG	AA	AA	AA	AA	AA	AA	GG	AA	AA	AA	GG	GG	AA	GA	AA	GG	GG	AA	GA	AA	AA	AA	GG	GG	GG	GG	GG	GG	GG	GG	GA	AA	AA	GA	AA	GA	AA
scaffold5510	24394	C	TT	CC	CT	CT	TT	CC	TT	--	TT	CC	TT	TT	TT	TT	TT	TT	CC	TT	TT	TT	CC	CC	TT	CT	TT	CC	CC	TT	CT	TT	TT	TT	CC	CC	CC	CC	CC	CC	CC	CC	CT	TT	TT	CT	TT	CT	TT
scaffold5510	24325	T	GG	TT	TG	TG	GG	TT	GG	--	GG	TT	GG	--	GG	GG	GG	GG	TT	GG	GG	GG	TT	TT	GG	TG	GG	TT	TT	GG	TG	GG	GG	GG	TT	TT	TT	TT	TT	TT	TT	TT	TG	GG	GG	TG	GG	TG	GG
scaffold8105	184797	C	TT	CC	CT	CT	TT	CC	TT	TT	TT	CC	TT	TT	TT	TT	TT	TT	CC	TT	TT	TT	CC	CC	TT	CT	TT	CC	CC	TT	CT	TT	TT	TT	CC	CC	CC	CC	CC	CC	CC	CC	CT	TT	TT	CT	TT	CT	TT
scaffold45094	2462	G	AA	GG	GA	GA	AA	GG	AA	AA	AA	GG	AA	AA	AA	AA	AA	AA	GG	AA	AA	AA	GG	GG	AA	GA	AA	GG	GG	AA	GA	AA	AA	AA	GG	GG	GG	GG	GG	GG	GG	GG	GA	AA	AA	GA	AA	GA	AA
scaffold45094	2374	G	AA	GG	GA	GA	AA	GG	AA	AA	AA	GG	AA	AA	AA	AA	AA	AA	GG	AA	AA	AA	GG	GG	AA	GA	AA	GG	GG	AA	GA	AA	AA	AA	GG	GG	GG	GG	GG	GG	GG	GG	GA	AA	AA	GA	AA	GA	AA
scaffold5510	24269	G	AA	GG	GA	GA	AA	GG	AA	--	AA	GG	AA	AA	AA	AA	AA	AA	GG	AA	AA	AA	GG	GG	AA	GA	AA	GG	GG	AA	GA	AA	AA	AA	GG	GG	GG	GG	GG	GG	GG	GG	GA	AA	AA	GA	AA	GA	AA
scaffold45094	2460	G	AA	GG	GA	GA	AA	GG	AA	AA	AA	GG	AA	AA	AA	AA	AA	AA	GG	AA	AA	AA	GG	GG	AA	GA	AA	GG	GG	AA	GA	AA	AA	AA	GG	GG	GG	GG	GG	GG	GG	GG	GA	AA	AA	GA	AA	GA	AA
scaffold8105	266991	A	TT	AA	AT	AT	TT	AA	TT	TT	TT	AA	TT	TT	TT	TT	TT	TT	AA	TT	TT	TT	AA	AA	TT	AT	TT	AA	AA	TT	AT	TT	TT	TT	AA	AA	AA	AA	AA	AA	AA	AA	AT	TT	TT	AT	TT	AT	TT
scaffold5510	24360	G	CC	GG	GC	GC	CC	GG	CC	--	CC	GG	CC	CC	CC	CC	CC	CC	GG	CC	CC	CC	GG	GG	CC	GC	CC	GG	GG	CC	GC	CC	CC	CC	GG	GG	GG	GG	GG	GG	GG	GG	GC	CC	CC	GC	CC	GC	CC
scaffold8105	184881	T	CC	TT	TC	TC	CC	TT	CC	CC	CC	TT	CC	CC	CC	CC	CC	CC	TT	CC	CC	CC	TT	TT	CC	TC	CC	TT	TT	CC	TC	CC	CC	CC	TT	TT	TT	TT	TT	TT	TT	TT	TC	CC	CC	TC	CC	TC	CC
scaffold2189	13157	A	GG	AA	AG	AG	GG	AA	GG	GG	GG	AA	GG	GG	GG	GG	GG	GG	AA	GG	GG	GG	AA	AA	GG	AG	GG	AA	AA	GG	AG	GG	GG	GG	AA	AA	AA	AA	AA	AA	AA	AA	AG	GG	GG	AG	GG	AG	GG
scaffold2189	13123	C	TT	CC	CT	CT	TT	CC	TT	TT	TT	CC	TT	TT	TT	TT	TT	TT	CC	TT	TT	TT	CC	CC	TT	CT	TT	CC	CC	TT	CT	TT	TT	TT	CC	CC	CC	CC	CC	CC	CC	CC	CT	TT	TT	CT	TT	CT	TT
scaffold1135	65376	C	TT	CC	CT	CT	TT	CC	TT	TT	TT	CC	TT	TT	TT	TT	TT	TT	CC	TT	TT	TT	CC	CC	TT	CT	TT	CC	CC	TT	CT	TT	TT	TT	CC	CC	CC	CC	CC	CC	CC	CC	CT	TT	TT	CT	TT	CT	TT
scaffold2189	13063	C	TT	CC	CT	CT	TT	CC	TT	TT	TT	CC	TT	TT	TT	TT	TT	TT	CC	TT	TT	TT	CC	CC	TT	CT	TT	CC	CC	TT	CT	TT	TT	TT	CC	CC	CC	CC	CC	CC	CC	CC	CT	TT	TT	CT	TT	CT	TT
scaffold1135	65307	T	CC	TT	TC	TC	CC	TT	CC	CC	CC	TT	CC	CC	CC	CC	CC	CC	TT	CC	CC	CC	TT	TT	CC	TC	CC	TT	TT	CC	TC	CC	CC	CC	TT	TT	TT	TT	TT	TT	TT	TT	TC	CC	CC	TC	CC	TC	CC
scaffold1135	65277	C	TT	CC	CT	CT	TT	CC	TT	TT	TT	CC	TT	TT	TT	TT	TT	TT	CC	TT	TT	TT	CC	CC	TT	CT	TT	CC	CC	TT	CT	TT	TT	TT	CC	CC	CC	CC	CC	CC	CC	CC	CT	TT	TT	CT	TT	CT	TT
scaffold1135	63492	A	GG	AA	AG	AG	GG	AA	GG	GG	GG	AA	GG	GG	GG	GG	GG	GG	AA	GG	GG	GG	AA	AA	GG	AG	GG	AA	AA	GG	AG	GG	GG	GG	AA	AA	AA	AA	AA	AA	AA	AA	AG	GG	GG	AG	GG	AG	GG
scaffold1135	48689	A	GG	AA	AG	AG	GG	AA	GG	GG	GG	AA	GG	GG	GG	GG	GG	GG	AA	GG	GG	GG	AA	AA	GG	AG	GG	AA	AA	GG	AG	GG	GG	GG	AA	AA	AA	AA	AA	AA	AA	AA	AG	GG	GG	AG	GG	--	GG
scaffold1135	63461	A	CC	AA	AC	AC	CC	AA	CC	CC	CC	AA	CC	CC	CC	CC	CC	CC	AA	CC	CC	CC	AA	AA	CC	AC	CC	AA	AA	CC	AC	CC	CC	CC	AA	AA	AA	AA	AA	AA	AA	AA	AC	CC	CC	AC	CC	AC	CC
scaffold1135	63488	A	GG	AA	AG	AG	GG	AA	GG	GG	GG	AA	GG	GG	GG	GG	GG	GG	AA	GG	GG	GG	AA	AA	GG	AG	GG	AA	AA	GG	AG	GG	GG	GG	AA	AA	AA	AA	AA	AA	AA	AA	AG	GG	GG	AG	GG	AG	GG
scaffold1135	63374	C	AA	CC	CA	CA	AA	CC	AA	AA	AA	CC	AA	AA	AA	AA	AA	AA	CC	AA	AA	AA	CC	CC	AA	CA	AA	CC	CC	AA	CA	AA	AA	AA	CC	CC	CC	CC	CC	CC	CC	CC	CA	AA	AA	CA	AA	CA	AA
scaffold9356	87636	T	AA	TT	TA	TA	AA	TT	AA	AA	AA	TT	AA	AA	AA	AA	AA	AA	TT	AA	AA	AA	TT	TA	AA	TA	AA	TT	TT	AA	TA	AA	AA	AA	TT	TT	TT	TT	TT	TT	TT	TT	TA	AA	AA	TA	AA	TA	AA
scaffold9356	87587	T	CC	TT	TC	TC	CC	TT	CC	CC	CC	TT	CC	CC	CC	CC	CC	CC	TT	CC	CC	CC	TT	TC	CC	TC	CC	TT	TT	CC	TC	CC	CC	CC	TT	TT	TT	TT	TT	TT	TT	TT	TC	CC	CC	TC	CC	TC	CC
scaffold8105	266902	A	GG	AA	AG	AG	GG	AA	GG	GG	GG	AA	GG	GG	GG	GG	GG	GG	AA	GG	GG	GG	AA	AA	GG	AG	GG	AA	AA	GG	AG	GG	GG	GG	AA	AA	AA	AA	AA	AA	AA	AA	AG	GG	GG	AG	GG	AG	GG
scaffold5510	24362	A	GG	AA	AG	AG	GG	AA	GG	--	GG	AA	GG	GG	GG	GG	GG	GG	AA	GG	GG	GG	AA	AA	GG	AG	GG	AA	AA	GG	AG	GG	GG	GG	AA	AA	AA	AA	AA	AA	AA	AA	AG	GG	GG	AG	GG	AG	GG
scaffold8105	266911	G	AA	GG	GA	GA	AA	GG	AA	AA	AA	GG	AA	AA	AA	AA	AA	AA	GG	AA	AA	AA	GG	GG	AA	GA	AA	GG	GG	AA	GA	AA	AA	AA	GG	GG	GG	GG	GG	GG	GG	GG	GA	AA	AA	GA	AA	GA	AA
scaffold31969	33257	T	AA	TT	TA	TA	AA	TT	AA	AA	AA	TT	AA	AA	AA	AA	AA	AA	TT	AA	AA	AA	TT	TT	AA	--	AA	TT	TT	AA	TA	AA	AA	AA	TT	TT	TT	TT	TT	TT	TT	TT	TA	AA	AA	--	AA	TA	AA
scaffold31969	33206	A	CC	AA	AC	AC	CC	AA	CC	CC	CC	AA	CC	CC	CC	CC	CC	CC	AA	CC	CC	CC	AA	AA	CC	--	CC	AA	AA	CC	AC	CC	CC	CC	AA	AA	AA	AA	AA	AA	AA	AA	AC	CC	CC	--	CC	AC	CC
scaffold8105	172145	G	AA	GG	GA	GA	AA	GG	AA	AA	AA	GG	AA	AA	AA	AA	AA	AA	GG	AA	AA	AA	GG	GG	AA	GA	AA	GG	GG	AA	GA	AA	AA	AA	GG	GG	GG	GG	GG	GG	GG	GG	GA	AA	AA	GA	AA	GA	AA
scaffold9356	87463	G	TT	GG	GT	GT	TT	GG	TT	TT	TT	GG	TT	TT	TT	TT	TT	TT	GG	TT	TT	TT	GG	GT	TT	GT	TT	GG	GG	TT	GT	TT	TT	TT	GG	GG	GG	GG	GG	GG	GG	GG	GT	TT	TT	GT	TT	GT	TT
scaffold8105	172130	T	GG	TT	TG	TG	GG	TT	GG	GG	GG	TT	GG	GG	GG	GG	GG	GG	TT	GG	GG	GG	TT	TT	GG	TG	GG	TT	TT	GG	TG	GG	GG	GG	TT	TT	TT	TT	TT	TT	TT	TT	TG	GG	GG	--	GG	TG	GG
scaffold9356	87642	G	AA	GG	GA	GA	AA	GG	AA	AA	AA	GG	AA	AA	AA	AA	AA	AA	GG	AA	AA	AA	GG	GA	AA	GA	AA	GG	GG	AA	GA	AA	AA	AA	GG	GG	GG	GG	GG	GG	GG	GG	GA	AA	AA	GA	AA	GA	AA
scaffold3269	34704	A	GG	AA	AG	AG	GG	AA	GG	GG	GG	AA	GG	GG	GG	GG	GG	GG	AA	GG	GG	GG	AA	AG	GG	AG	GG	AA	AA	GG	AG	GG	GG	GG	AA	AA	AA	AA	AA	AA	AA	AA	AG	GG	GG	AG	GG	AG	GG
scaffold9356	202843	C	TT	CC	CT	CT	TT	CC	TT	TT	TT	CC	TT	TT	TT	TT	TT	TT	CC	TT	TT	TT	CC	CT	TT	CT	TT	CC	CC	TT	CT	TT	TT	TT	CC	CC	CC	CC	CC	CC	CC	CC	CT	TT	TT	CT	TT	CT	TT
scaffold7870	181461	A	GG	AA	AG	AG	GG	AA	GG	GG	GG	AA	GG	GG	GG	GG	GG	--	AA	GG	GG	GG	AA	AA	GG	AG	GG	AA	AA	GG	AG	GG	GG	GG	AA	AA	AA	AA	AA	AA	AA	AA	AG	GG	GG	AG	GG	AG	GG
scaffold7870	154799	C	TT	CC	CT	CT	TT	CC	TT	TT	TT	CC	TT	TT	TT	TT	TT	TT	CC	TT	TT	TT	CC	CC	TT	CT	TT	CC	CC	TT	CT	TT	TT	TT	CC	CC	CC	CC	CC	CC	CC	CC	CT	TT	TT	CT	TT	CT	TT
scaffold7870	147857	T	CC	TT	--	TC	CC	TT	CC	--	CC	--	--	--	CC	CC	CC	CC	TT	CC	CC	CC	TT	TT	CC	TC	CC	TT	--	CC	TC	CC	CC	CC	TT	TT	TT	--	TT	TT	TT	TT	TC	CC	CC	TC	CC	TC	CC
scaffold7870	4470	A	GG	AA	AG	AG	GG	AA	GG	--	GG	AA	GG	--	GG	GG	GG	--	AA	GG	GG	GG	AA	AA	GG	AG	GG	AA	AA	GG	AG	GG	GG	GG	AA	AA	AA	AA	AA	AA	AA	AA	AG	GG	GG	AG	GG	AG	GG
scaffold7870	4459	A	GG	AA	AG	AG	GG	AA	GG	GG	GG	AA	GG	GG	GG	GG	GG	--	AA	GG	GG	GG	AA	AA	GG	AG	GG	AA	AA	GG	AG	GG	GG	GG	AA	AA	AA	AA	AA	AA	AA	AA	AG	GG	GG	AG	GG	AG	GG
scaffold7870	4464	A	GG	AA	AG	AG	GG	AA	GG	GG	GG	AA	GG	GG	GG	GG	GG	GG	AA	GG	GG	GG	AA	AA	GG	AG	GG	AA	AA	GG	AG	GG	GG	GG	AA	AA	AA	AA	AA	AA	AA	AA	AG	GG	GG	AG	GG	AG	GG
scaffold8105	164425	A	GG	AA	AG	AG	GG	AA	GG	GG	GG	AA	GG	GG	GG	GG	--	GG	AA	GG	GG	GG	AA	AA	GG	AG	GG	AA	AA	GG	AG	GG	GG	GG	AA	AA	AA	AA	AA	AA	AA	AA	AG	GG	GG	AG	GG	AG	GG
scaffold9356	87444	G	AA	GG	GA	GA	AA	GG	AA	AA	AA	GG	AA	AA	AA	AA	AA	AA	GG	AA	AA	AA	GG	GA	AA	GA	AA	GG	GG	AA	GA	AA	AA	AA	GG	GG	GG	GG	GG	GG	GG	GG	GA	AA	AA	GA	AA	GA	AA
scaffold3269	9637	T	CC	TT	TC	TC	CC	TT	CC	CC	CC	TT	CC	CC	CC	CC	CC	CC	TT	CC	CC	CC	TT	TC	CC	TC	CC	TT	TT	CC	TC	CC	CC	CC	TT	TT	TT	TT	TT	TT	TT	TT	TC	CC	CC	TC	CC	TC	CC
scaffold9356	166903	T	GG	TT	TG	TG	GG	TT	GG	GG	GG	TT	GG	GG	GG	GG	GG	GG	TT	--	GG	GG	TT	TG	GG	TG	GG	TT	TT	GG	TG	GG	GG	GG	TT	TT	TT	TT	TT	TT	TT	TT	TG	GG	GG	TG	GG	TG	GG
scaffold9356	166919	C	AA	CC	CA	CA	AA	CC	AA	AA	AA	CC	AA	AA	AA	AA	AA	AA	CC	--	AA	AA	CC	CA	AA	CA	AA	CC	CC	AA	CA	AA	AA	AA	CC	CC	CC	CC	CC	CC	CC	CC	CA	AA	AA	CA	AA	CA	AA
scaffold9356	202917	A	GG	AA	AG	AG	GG	AA	GG	GG	GG	AA	GG	GG	GG	GG	GG	GG	AA	GG	GG	GG	AA	AG	GG	AG	GG	AA	AA	GG	AG	GG	GG	GG	AA	AA	AA	AA	AA	AA	AA	AA	AG	GG	GG	AG	GG	AG	GG
scaffold4807	17219	C	TT	CC	CT	CT	TT	CC	TT	TT	TT	CC	TT	TT	TT	TT	TT	TT	CC	TT	TT	TT	CC	CC	TT	CT	TT	CC	CC	TT	CT	TT	TT	TT	CC	CC	CC	CC	CC	CC	CC	CC	CT	TT	TT	CT	TT	CT	TT
scaffold4807	17100	T	AA	TT	TA	TA	AA	TT	AA	AA	AA	TT	AA	AA	AA	AA	AA	AA	TT	AA	AA	AA	TT	TT	AA	TA	AA	TT	TT	AA	TA	AA	AA	AA	TT	TT	TT	TT	TT	TT	TT	TT	TA	AA	AA	TA	AA	TA	AA
scaffold4807	17215	G	AA	GG	GA	GA	AA	GG	AA	AA	AA	GG	AA	AA	AA	AA	AA	AA	GG	AA	AA	AA	GG	GG	AA	GA	AA	GG	GG	AA	GA	AA	AA	AA	GG	GG	GG	GG	GG	GG	GG	GG	GA	AA	AA	GA	AA	GA	AA
scaffold4807	80404	C	TT	CC	--	CT	TT	CC	TT	TT	TT	CC	TT	TT	TT	TT	TT	TT	CC	TT	TT	TT	CC	CC	TT	CT	TT	CC	CC	TT	CT	TT	TT	TT	CC	CC	CC	CC	CC	CC	CC	CC	CT	TT	TT	CT	TT	CT	TT
scaffold4807	80585	T	CC	TT	--	TC	CC	TT	CC	CC	CC	TT	CC	CC	CC	CC	CC	CC	TT	CC	CC	CC	TT	TT	CC	TC	CC	TT	TT	CC	TC	CC	CC	CC	TT	TT	TT	TT	TT	TT	TT	TT	TC	CC	CC	TC	CC	TC	CC
scaffold4807	175293	G	AA	GG	GA	GA	AA	GG	AA	AA	AA	GG	AA	AA	AA	AA	AA	AA	GG	AA	AA	AA	GG	GG	AA	GA	AA	GG	GG	AA	GA	AA	AA	AA	GG	GG	GG	GG	GG	GG	GG	GG	GA	AA	AA	GA	AA	GA	AA
scaffold4807	175469	A	TT	AA	AT	AT	TT	AA	TT	TT	TT	AA	TT	TT	TT	TT	TT	TT	AA	TT	TT	TT	AA	AA	TT	AT	TT	AA	AA	TT	AT	TT	TT	TT	AA	AA	AA	AA	AA	AA	AA	AA	AT	TT	TT	AT	TT	AT	TT
scaffold4807	175329	G	AA	GG	GA	GA	AA	GG	AA	AA	AA	GG	AA	AA	AA	AA	AA	AA	GG	AA	AA	AA	GG	GG	AA	GA	AA	GG	GG	AA	GA	AA	AA	AA	GG	GG	GG	GG	GG	GG	GG	GG	GA	AA	AA	GA	AA	GA	AA
scaffold5510	24276	A	CC	AA	AC	AC	CC	AA	CC	--	CC	AA	CC	CC	CC	CC	CC	CC	AA	CC	CC	CC	AA	AA	CC	AC	CC	AA	AA	CC	AC	CC	CC	CC	AA	AA	AA	AA	AA	AA	AA	AA	AC	CC	CC	AC	CC	AC	CC
scaffold5510	24314	T	CC	TT	TC	TC	CC	TT	CC	--	CC	TT	CC	CC	CC	CC	CC	CC	TT	CC	CC	CC	TT	TT	CC	TC	CC	TT	TT	CC	TC	CC	CC	CC	TT	TT	TT	TT	TT	TT	TT	TT	TC	CC	CC	TC	CC	TC	CC
scaffold15105	905	C	GG	CC	CG	CG	GG	CC	GG	GG	GG	CC	GG	GG	GG	GG	GG	GG	CC	GG	GG	GG	CC	CC	GG	CG	GG	CC	CC	GG	CG	GG	GG	GG	CC	CC	CC	CC	CC	CC	CC	CC	CG	GG	GG	CG	GG	CG	GG
scaffold45094	3072	T	CC	TT	TC	TC	CC	TT	CC	CC	CC	TT	CC	CC	CC	CC	CC	CC	TT	CC	CC	CC	TT	TT	CC	TC	CC	TT	TT	CC	TC	CC	CC	CC	TT	TT	TT	TT	TT	TT	TT	TT	TC	CC	CC	TC	CC	TC	CC
scaffold45094	3146	C	TT	CC	CT	CT	TT	CC	TT	TT	TT	CC	TT	TT	TT	TT	TT	TT	CC	TT	TT	TT	CC	CC	TT	CT	TT	CC	CC	TT	CT	TT	TT	TT	CC	CC	CC	CC	CC	CC	CC	CC	CT	TT	TT	CT	TT	CT	TT
scaffold2189	13272	G	TT	GG	GT	GT	TT	GG	TT	TT	TT	GG	TT	TT	TT	TT	TT	TT	GG	TT	TT	TT	GG	GG	TT	GT	TT	GG	GG	TT	GT	TT	TT	TT	GG	GG	GG	GG	GG	GG	GG	GG	GT	TT	TT	GT	TT	GT	TT
scaffold1135	65311	C	TT	CC	CT	CT	TT	CC	TT	TT	TT	CC	TT	TT	TT	TT	TT	TT	CC	TT	TT	TT	CC	CC	TT	CT	TT	CC	CC	TT	CT	TT	TT	TT	CC	CC	CC	CC	CC	CC	CC	CC	CT	TT	TT	CT	TT	CT	TT
scaffold1135	169304	G	AA	GG	GA	GA	--	GG	AA	AA	--	--	AA	AA	AA	AA	AA	AA	--	--	AA	AA	--	GG	AA	GA	AA	GG	GG	AA	GA	AA	AA	AA	GG	GG	GG	GG	GG	GG	GG	GG	GA	--	AA	GA	AA	GA	AA
scaffold4807	111546	T	CC	TT	TC	TC	CC	TT	CC	CC	CC	TT	CC	CC	CC	CC	CC	CC	TT	CC	CC	CC	TT	TT	CC	TC	CC	TT	TT	CC	TC	CC	CC	CC	TT	TT	TT	TT	TT	TT	TT	TT	TC	CC	CC	TC	CC	TC	CC
scaffold4807	111424	G	TT	GG	GT	GT	TT	GG	TT	TT	TT	GG	TT	TT	TT	TT	TT	TT	GG	TT	TT	TT	GG	GG	TT	GT	TT	GG	GG	TT	GT	TT	TT	TT	GG	GG	GG	GG	GG	GG	GG	GG	GT	TT	TT	GT	TT	GT	TT
scaffold4807	111527	T	CC	TT	TC	TC	CC	TT	CC	CC	CC	TT	CC	CC	CC	CC	CC	CC	TT	CC	CC	CC	TT	TT	CC	TC	CC	TT	TT	CC	TC	CC	CC	CC	TT	TT	TT	TT	TT	TT	TT	TT	TC	CC	CC	TC	CC	TC	CC
scaffold4807	64530	T	CC	TT	TC	TC	CC	TT	CC	CC	CC	TT	CC	CC	CC	CC	CC	CC	TT	CC	CC	CC	TT	TT	CC	TC	CC	TT	TT	CC	TC	CC	CC	CC	TT	TT	TT	TT	TT	TT	TT	TT	TC	CC	CC	TC	CC	TC	CC
scaffold4807	111465	A	GG	AA	AG	AG	GG	AA	GG	GG	GG	AA	GG	GG	GG	GG	GG	GG	AA	GG	GG	GG	AA	AA	GG	AG	GG	AA	AA	GG	AG	GG	GG	GG	AA	AA	AA	AA	AA	AA	AA	AA	AG	GG	GG	AG	GG	AG	GG
scaffold9356	87521	G	AA	GG	GA	GA	AA	GG	AA	AA	AA	GG	AA	AA	AA	AA	AA	AA	GG	AA	AA	AA	GG	GA	AA	GA	AA	GG	GG	AA	GA	AA	AA	AA	GG	GG	GG	GG	GG	GG	GG	GG	GA	AA	AA	GA	AA	GA	AA
scaffold26991	82027	G	AA	GG	GA	GG	AA	GG	AA	AA	AA	GG	AA	AA	AA	AA	AA	AA	GG	AA	AA	AA	GG	GA	AA	GA	AA	GG	GG	AA	GA	AA	AA	AA	GG	GG	GG	GG	GG	GG	GG	GG	GA	AA	AA	GA	AA	GA	AA
scaffold9356	87582	A	TT	AA	AT	AT	TT	AA	TT	TT	TT	AA	TT	TT	TT	TT	TT	TT	AA	TT	TT	TT	AA	AT	TT	AT	TT	AA	AA	TT	AT	TT	TT	TT	AA	AA	AA	AA	AA	AA	AA	AA	AT	TT	TT	AT	TT	AT	TT
scaffold8105	83163	A	CC	AA	--	AC	CC	AA	CC	CC	CC	--	CC	CC	CC	CC	CC	CC	AA	CC	CC	CC	AA	AA	CC	AC	CC	AA	AA	CC	AC	CC	CC	--	AA	AA	AA	AA	AA	AA	AA	AA	AC	CC	CC	AC	CC	AC	CC
scaffold8105	83145	G	AA	GG	--	GA	AA	GG	AA	AA	AA	--	AA	AA	AA	AA	AA	AA	GG	AA	AA	AA	GG	GG	AA	GA	AA	GG	GG	AA	GA	AA	AA	--	GG	GG	GG	GG	GG	GG	GG	GG	GA	AA	AA	GA	AA	GA	AA
scaffold8105	83026	G	AA	GG	--	--	AA	GG	AA	AA	AA	--	AA	AA	AA	AA	AA	AA	GG	AA	AA	AA	GG	GG	AA	GA	AA	GG	GG	AA	GA	AA	AA	--	GG	GG	GG	GG	GG	GG	GG	GG	GA	AA	AA	--	AA	GA	AA
scaffold8105	83129	A	GG	AA	--	AG	GG	AA	GG	GG	GG	--	GG	GG	GG	GG	GG	GG	AA	GG	GG	GG	AA	AA	GG	AG	GG	AA	AA	GG	AG	GG	GG	--	AA	AA	AA	AA	AA	AA	AA	AA	AG	GG	GG	AG	GG	AG	GG
scaffold9356	87464	A	GG	AA	AG	AG	GG	AA	GG	GG	GG	AA	GG	GG	GG	GG	GG	GG	AA	GG	GG	GG	AA	AG	GG	AG	GG	AA	AA	GG	AG	GG	GG	GG	AA	AA	AA	AA	AA	AA	AA	AA	AG	GG	GG	AG	GG	AG	GG
scaffold3269	9673	A	TT	AA	AT	AT	TT	AA	TT	TT	TT	AA	TT	TT	TT	TT	TT	TT	AA	TT	TT	TT	AA	AT	TT	AT	TT	AA	AA	TT	AT	TT	TT	TT	AA	AA	AA	AA	AA	AA	AA	AA	AT	TT	TT	AT	TT	AT	TT
scaffold3269	34498	C	AA	CC	CA	CA	AA	CC	AA	AA	AA	CC	AA	AA	AA	AA	AA	AA	CC	AA	AA	AA	CC	CA	AA	CA	AA	CC	CC	AA	CA	AA	AA	AA	CC	CC	CC	CC	CC	CC	CC	CC	CA	AA	AA	CA	AA	CA	AA
scaffold3269	34636	T	CC	TT	TC	TC	CC	TT	CC	CC	CC	TT	CC	CC	CC	CC	CC	CC	TT	CC	CC	CC	TT	TC	CC	TC	CC	TT	TT	CC	TC	CC	CC	CC	TT	TT	TT	TT	TT	TT	TT	TT	TC	CC	CC	TC	CC	TC	CC
scaffold3269	34549	T	CC	TT	TC	TC	CC	TT	CC	CC	CC	TT	CC	CC	CC	CC	CC	CC	TT	CC	CC	CC	TT	TC	CC	TC	CC	TT	TT	CC	TC	CC	CC	CC	TT	TT	TT	TT	TT	TT	TT	TT	TC	CC	CC	TC	CC	TC	CC
scaffold9356	152089	G	AA	GG	GA	GA	AA	GG	--	AA	AA	--	AA	--	AA	AA	AA	--	GG	AA	AA	AA	GG	GA	AA	GA	AA	GG	GG	--	GA	AA	AA	AA	GG	GG	GG	--	GG	GG	GG	GG	GA	AA	AA	GA	AA	GA	AA
scaffold1135	23276	C	TT	CC	CT	CT	TT	CC	TT	TT	TT	CC	TT	TT	TT	TT	TT	TT	CC	TT	TT	TT	CC	CC	TT	CT	TT	CC	CC	TT	CT	TT	TT	TT	CC	CC	CC	CC	CC	CC	CC	CC	CT	TT	TT	CT	TT	CT	TT
scaffold1135	23210	C	TT	CC	CT	CT	TT	CC	TT	TT	TT	CC	TT	TT	TT	TT	TT	TT	CC	TT	TT	TT	CC	CC	TT	CT	TT	CC	CC	TT	CT	TT	TT	TT	CC	CC	CC	CC	CC	CC	CC	CC	CT	TT	TT	CT	TT	CT	TT
scaffold1135	65288	C	TT	CC	CT	CT	TT	CC	TT	TT	TT	CC	TT	TT	TT	TT	TT	TT	CC	TT	TT	TT	CC	CC	TT	CT	TT	CC	CC	TT	CT	TT	TT	TT	CC	CC	CC	CC	CC	CC	CC	CC	CT	TT	TT	CT	TT	CT	TT
scaffold1135	169480	G	AA	GG	GA	GA	--	GG	AA	AA	AA	--	AA	AA	AA	AA	AA	AA	--	--	AA	AA	--	GG	AA	GA	AA	GG	GG	AA	GA	AA	AA	AA	GG	GG	GG	GG	GG	GG	GG	GG	GA	--	AA	GA	AA	GA	AA
scaffold1135	65397	A	GG	AA	AG	AG	GG	AA	GG	GG	GG	AA	GG	GG	GG	GG	GG	GG	AA	GG	GG	GG	AA	AA	GG	AG	GG	AA	AA	GG	AG	GG	GG	GG	AA	AA	AA	AA	AA	AA	AA	AA	AG	GG	GG	AG	GG	AG	GG
scaffold15105	902	C	TT	CC	CT	CC	TT	CC	TT	TT	TT	CC	TT	TT	TT	TT	TT	TT	CC	TT	TT	TT	CC	CC	TT	CT	TT	CC	CC	TT	CC	TT	TT	TT	CC	CC	CC	CC	CC	CC	CC	CC	CT	TT	TT	TT	TT	CT	TT
scaffold1675	19309	G	AA	GG	GA	GA	AA	GG	AA	AA	AA	GG	AA	AA	AA	AA	AA	AA	GG	AA	AA	AA	GG	--	AA	GA	AA	GG	GG	AA	GA	AA	AA	AA	GG	GG	GG	GG	GG	GG	GG	GG	GA	AA	AA	GA	AA	GA	AA
scaffold1675	19313	T	AA	TT	TA	TA	AA	TT	AA	AA	AA	TT	AA	AA	AA	AA	AA	AA	TT	AA	AA	AA	TT	--	AA	TA	AA	TT	TT	AA	TA	AA	AA	AA	TT	TT	TT	TT	TT	TT	TT	TT	TA	AA	AA	TA	AA	TA	AA
scaffold192	305033	C	CC	TT	CT	CT	CC	TT	CT	CC	TT	CC	CT	CC	TT	TT	TT	CC	CC	TT	CC	CC	--	CC	TT	CC	TT	CC	CT	TT	CC	CC	CC	CC	TT	CC	CC	TT	CT	CT	CC	TT	CC	TT	TT	TT	CC	CC	CT
scaffold9776	14343	G	GG	AA	GA	GA	GG	AA	GA	GG	GG	GG	GA	--	AA	AA	AA	GG	GG	AA	--	GG	GG	GG	AA	GG	AA	GG	GA	AA	GG	GG	GG	GG	AA	GG	GG	GG	GA	GA	GG	AA	GG	AA	AA	AA	GG	GG	GA
scaffold9776	14325	C	CC	TT	CT	CT	CC	TT	CT	CC	CC	CC	CT	--	TT	TT	TT	CC	CC	TT	--	CC	CC	CC	TT	CC	TT	CC	CT	TT	CC	CC	CC	CC	TT	CC	CC	CC	CT	CT	CC	TT	CC	TT	TT	TT	CC	CC	CT
scaffold9776	14160	T	TT	CC	TC	TC	TT	CC	TC	TT	TT	TT	TC	--	CC	CC	CC	TT	TT	CC	--	TT	TT	TT	CC	TT	CC	TT	TC	CC	TT	TT	TT	TT	CC	TT	TT	TT	TC	TC	TT	CC	TT	CC	CC	CC	TT	TT	TC
scaffold9776	130372	A	AA	GG	AG	AG	AA	GG	AG	AA	AA	AA	AG	AA	GG	GG	GG	AA	AA	GG	AA	AA	AA	AA	GG	AA	GG	AA	AG	GG	AA	AA	AA	AA	GG	AA	AA	AA	AG	AG	AA	GG	AA	GG	GG	GG	AA	AA	AG
scaffold9776	130501	T	TT	CC	TC	TC	TT	CC	TC	TT	TT	TT	TC	TT	CC	CC	CC	TT	TT	CC	TT	TT	TT	TT	CC	TT	CC	TT	TC	CC	TT	TT	TT	TT	CC	TT	TT	TT	TC	TC	TT	CC	TT	CC	CC	CC	TT	TT	TC
scaffold8588	154336	C	CC	TT	CT	CT	CC	TT	CT	CC	CC	CC	CT	CC	TT	TT	TT	CC	CC	TT	CC	CC	CC	CC	TT	CC	TT	CC	TT	TT	CC	CC	CC	CC	TT	CC	CC	CC	CT	CT	CC	TT	CC	TT	TT	TT	CC	CC	--
scaffold6142	67000	T	TT	CC	TC	TC	TT	CC	TC	TT	TT	TT	TC	TT	CC	CC	CC	TT	TT	CC	TT	TT	TT	TT	CC	TT	CC	TT	CC	CC	TT	TT	TT	TT	CC	TT	TT	TT	TC	TC	TT	CC	TT	CC	CC	CC	TT	TT	TC
scaffold8588	154417	G	GG	TT	GT	GT	GG	TT	GT	GG	GG	GG	GT	GG	TT	TT	TT	GG	GG	TT	GG	GG	GG	GG	TT	GG	TT	GG	TT	TT	GG	GG	GG	GG	TT	GG	GG	GG	GT	GT	GG	TT	GG	TT	TT	TT	GG	GG	--
scaffold8588	154282	G	GG	AA	GA	GA	GG	AA	GA	GG	GG	GG	GA	GG	AA	AA	AA	GG	GG	AA	GG	GG	GG	GG	AA	GG	AA	GG	AA	AA	GG	GG	GG	GG	AA	GG	GG	GG	GA	GA	GG	AA	GG	AA	AA	AA	GG	GG	--
scaffold22363	26664	A	CC	AA	AC	AC	CC	AA	AC	CC	CC	CC	AC	CC	AA	AA	AA	CC	AC	AA	CC	CC	CC	CC	AA	CC	AA	CC	AA	AA	CC	CC	AA	CC	AA	CC	CC	CC	AC	AC	AC	AA	CC	AA	AA	AA	CC	CC	AC
scaffold22363	21682	G	TT	GG	GT	GT	GT	GG	GT	TT	TT	TT	GT	TT	GG	GG	GG	TT	GT	GG	TT	--	TT	TT	GG	TT	GG	TT	GG	GG	TT	TT	GG	TT	GG	TT	TT	TT	GT	GT	GT	GG	TT	GG	GG	GG	TT	TT	GT
scaffold22363	26763	T	CC	TT	TC	TC	CC	TT	TC	CC	CC	CC	TC	CC	TT	TT	TT	CC	TC	TT	CC	CC	CC	CC	TT	CC	TT	CC	TT	TT	CC	CC	TT	CC	TT	CC	CC	CC	TC	TC	TC	TT	CC	TT	TT	TT	CC	CC	TC
scaffold22363	26864	T	AA	TT	TA	TA	AA	TT	TA	AA	AA	AA	TA	AA	TT	TT	TT	AA	TA	TT	AA	AA	AA	AA	TT	AA	TT	AA	TT	TT	AA	AA	TT	AA	TT	AA	AA	AA	TA	TA	TA	TT	AA	TT	TT	TT	AA	AA	TA
scaffold14217	48221	A	TT	AA	AT	AT	TT	AA	AT	TT	TT	TT	AT	TT	AA	AA	AA	TT	AT	AA	TT	TT	TT	TT	AA	TT	AA	TT	AA	AA	TT	TT	AA	TT	AA	TT	TT	TT	AT	AT	AT	AA	TT	AA	AA	AA	TT	TT	AT
scaffold14217	98923	T	CC	TT	TC	TC	--	TT	TC	--	CC	--	TC	--	TT	TT	TT	CC	TC	TT	CC	CC	CC	CC	TT	CC	TT	CC	TT	TT	CC	CC	TT	CC	TT	CC	CC	CC	TC	TC	TC	TT	CC	TT	TT	TT	CC	CC	TC
scaffold14217	98993	A	GG	AA	AG	AG	--	AA	AG	--	GG	--	AG	--	AA	AA	AA	GG	AG	AA	GG	GG	GG	GG	AA	GG	AA	GG	AA	AA	GG	GG	AA	GG	AA	GG	GG	GG	AG	AG	AG	AA	GG	AA	AA	AA	GG	GG	AG
scaffold8967	422348	T	CC	TT	TC	TC	CC	TT	TC	CC	CC	CC	TC	CC	TT	TT	TT	CC	TT	TT	CC	CC	CC	CC	TT	CC	TT	CC	TT	TT	CC	CC	TT	CC	TT	CC	CC	CC	TC	TC	TC	TT	CC	TT	TT	TT	CC	CC	TC
scaffold8967	433236	A	TT	AA	AT	AT	TT	AA	AT	TT	TT	TT	AT	TT	AA	AA	AA	TT	AA	AA	TT	TT	TT	TT	AA	TT	AA	TT	AA	AA	TT	TT	AA	TT	AA	TT	TT	TT	AT	AT	AT	AA	TT	AA	AA	AA	TT	TT	AT
scaffold8967	447944	C	TT	CC	CT	CT	TT	CC	CT	TT	TT	--	CT	TT	CC	CC	CC	TT	CC	CC	TT	TT	TT	TT	CC	TT	CC	TT	CC	CC	TT	TT	CC	TT	--	TT	TT	--	CT	CT	--	CC	TT	CC	CC	CC	--	TT	CT
scaffold7672	374703	T	CC	TT	TC	TC	CC	TT	TC	CC	CC	CC	TC	CC	TT	TT	TT	CC	TC	TT	CC	CC	CC	CC	TT	CC	TT	CC	TT	TT	CC	CC	TT	CC	TT	CC	CC	CC	TC	TC	TC	TT	CC	TT	TT	TT	CC	CC	TC
scaffold7672	292817	T	AA	TT	TA	TA	AA	TT	TA	AA	AA	--	TA	AA	TT	TT	TT	--	TA	TT	AA	AA	AA	AA	TT	AA	TT	AA	TT	TT	AA	AA	TT	AA	TT	AA	AA	AA	TA	TA	TA	TT	AA	TT	TT	TT	AA	AA	TA
scaffold7672	204061	T	AA	TT	TA	TA	AA	TT	--	AA	AA	--	TA	AA	TT	TT	TT	AA	TA	TT	AA	AA	AA	AA	TT	AA	TT	AA	TT	TT	AA	AA	TT	AA	TT	AA	AA	AA	TA	TA	TA	TT	AA	TT	TT	TT	AA	AA	TA
scaffold14217	110596	C	AA	CC	CA	CA	AA	CC	CA	AA	AA	AA	CA	AA	CC	CC	CC	AA	CA	CC	AA	AA	AA	AA	CC	AA	CC	AA	CC	CC	AA	AA	CC	AA	CC	AA	AA	AA	CA	CA	--	CC	AA	CC	CC	CC	AA	AA	CA
scaffold14217	141450	A	TT	AA	AT	AT	TT	AA	AT	TT	TT	TT	AT	--	AA	AA	AA	TT	AT	AA	TT	TT	TT	TT	AA	TT	AA	TT	AA	AA	TT	TT	AA	TT	AA	TT	TT	TT	AT	AT	AT	AA	TT	AA	AA	AA	TT	TT	AT
scaffold7672	204296	A	GG	AA	AG	AG	GG	AA	--	GG	GG	--	AG	GG	AA	AA	AA	GG	AG	AA	GG	GG	GG	GG	AA	GG	AA	GG	AA	AA	GG	GG	AA	GG	AA	GG	GG	GG	AG	AG	AG	AA	GG	AA	AA	AA	GG	GG	AG
scaffold22581	6279	G	GG	AA	GA	GA	GG	AA	GA	GG	AA	GG	GA	GG	AA	AA	AA	GG	GA	AA	GG	GG	GG	GG	AA	GG	AA	GG	GA	AA	GG	GG	AA	GG	AA	GG	GG	AA	GA	GA	GG	AA	GG	AA	AA	AA	AA	GA	GA
scaffold22581	6261	T	TT	CC	TC	TC	TT	CC	TC	TT	CC	TT	TC	TT	CC	CC	CC	TT	TC	CC	TT	TT	TT	TT	CC	TT	CC	TT	TC	CC	TT	TT	CC	TT	CC	TT	TT	CC	TC	TC	TT	CC	TT	CC	CC	CC	CC	TC	TC
scaffold1458	713705	A	AA	TT	AT	AT	AA	TT	AT	AA	TT	AA	AT	AA	TT	TT	AA	AA	TT	AT	AA	AA	AA	AA	AT	AA	AA	AA	AT	TT	AA	AA	TT	AA	TT	AA	AA	TT	AT	AT	AT	TT	AA	TT	TT	TT	TT	AT	AT
scaffold1458	756696	G	GG	AA	GA	GA	GG	AA	GA	GG	AA	GG	GA	GG	AA	AA	GG	GG	AA	GA	GG	GG	GG	GG	GA	GG	GG	GG	GA	AA	GG	GG	AA	GG	AA	GG	GG	AA	GA	GA	GA	AA	GG	AA	AA	AA	AA	GA	GA
scaffold1458	862415	G	GG	CC	GC	GC	GG	CC	GC	GG	CC	GG	GC	GG	CC	CC	GG	GG	CC	GC	GG	GG	GG	GG	GC	GC	GG	GG	GC	CC	GG	GG	CC	GG	CC	GG	GG	CC	GC	GG	GC	CC	GG	CC	CC	CC	CC	GC	GC
scaffold1458	870941	T	TT	CC	TC	TC	TT	CC	TC	TT	CC	TT	--	--	CC	CC	TT	TT	CC	TC	TT	TT	TT	TT	TC	TC	TT	TT	--	CC	TT	TT	CC	TT	CC	TT	TT	CC	TC	TT	TC	CC	TT	CC	CC	CC	CC	TC	TC
scaffold1458	898072	A	AA	GG	AG	AG	AA	GG	--	AA	GG	AA	AG	AA	GG	GG	AA	AA	GG	AG	--	AA	AA	AA	AG	AG	AA	AA	AG	GG	AA	AA	GG	AA	GG	AA	AA	GG	AG	AA	AG	GG	AA	GG	GG	GG	GG	AG	AG
scaffold1458	897980	C	CC	TT	CT	CT	CC	TT	--	CC	TT	CC	CT	CC	TT	TT	CC	CC	TT	CT	--	CC	CC	CC	CT	CT	CC	CC	CT	TT	CC	CC	TT	CC	TT	CC	CC	TT	CT	CC	CT	TT	CC	TT	TT	TT	TT	CT	CT
scaffold1458	897942	G	GG	TT	GT	GT	GG	TT	--	GG	TT	GG	GT	GG	TT	TT	GG	GG	TT	GT	--	GG	GG	GG	GT	GT	GG	GG	GT	TT	GG	GG	TT	GG	TT	GG	GG	TT	GT	GG	--	TT	GG	TT	TT	TT	TT	GT	GT
scaffold1458	862300	A	AA	GG	AG	AG	AA	GG	AG	AA	GG	AA	AG	AA	GG	GG	AA	AA	GG	AG	AA	AA	AA	AA	AG	AG	AA	AA	AG	GG	AA	AA	GG	AA	GG	AA	AA	GG	AG	AA	AG	GG	AA	GG	GG	GG	GG	AG	AG
scaffold1120	200241	C	CC	TT	CT	CT	CC	CC	CT	CC	TT	CC	TT	CC	TT	TT	CC	CC	TT	CT	CC	CC	--	--	CT	CT	CC	--	CC	TT	CC	CC	TT	CT	TT	CC	CC	TT	CC	CC	CT	TT	CC	TT	TT	TT	TT	CT	CT
scaffold1120	200113	A	AA	GG	AG	AG	AA	AA	AG	AA	GG	AA	GG	AA	GG	GG	AA	AA	GG	AG	AA	AA	--	--	AG	AG	AA	--	AA	GG	AA	AA	GG	AG	GG	AA	AA	GG	AA	AA	AG	GG	AA	GG	GG	GG	GG	AG	AG
scaffold1120	200142	C	CC	AA	CA	CA	CC	CC	CA	CC	AA	CC	AA	CC	AA	AA	CC	CC	AA	CA	CC	CC	--	--	CA	CA	CC	--	CC	AA	CC	CC	AA	CA	AA	CC	CC	AA	CC	CC	CA	AA	CC	AA	AA	AA	AA	CA	CA
scaffold1458	862386	T	TT	CC	TC	TC	TT	CC	TC	TT	CC	TT	TC	TT	CC	CC	TT	TT	CC	TC	TT	TT	TT	TT	TC	TC	TT	TT	TC	CC	TT	TT	CC	TT	CC	TT	TT	CC	TC	TT	TC	CC	TT	CC	CC	CC	CC	TC	TC
scaffold1458	916594	T	TT	AA	TA	TA	TT	AA	TA	TT	AA	TT	TA	--	AA	AA	TT	TT	AA	TA	TT	TT	TT	TT	TA	TA	TT	TT	TA	TA	TT	TT	AA	TT	AA	TT	TT	AA	TA	--	TA	AA	--	AA	AA	AA	--	TA	TA
scaffold24000	42450	C	CC	TT	CT	CT	CC	TT	CT	CC	TT	CC	CT	CC	TT	TT	CC	CC	--	CT	CC	CC	CC	CC	CT	CC	CC	CC	CT	TT	CC	CC	--	CC	TT	CC	CC	TT	CT	CC	CC	TT	CC	TT	TT	TT	--	CC	CT
scaffold41	85887	G	GG	TT	GT	GT	GG	TT	TT	GG	TT	GG	TT	GG	GG	TT	TT	TT	TT	TT	GG	TT	TT	TT	TT	GG	TT	GT	TT	TT	TT	TT	TT	GG	TT	TT	TT	TT	TT	TT	TT	TT	TT	GG	GG	TT	GG	GG	TT
scaffold4334	113137	G	GG	TT	GT	GT	GG	TT	TT	GG	TT	GG	TT	GG	GG	TT	TT	TT	TT	TT	GG	TT	TT	TT	TT	GG	TT	GT	TT	TT	TT	TT	TT	GG	TT	TT	TT	TT	TT	TT	TT	TT	TT	GG	GG	TT	GG	GG	TT
scaffold4334	140445	A	AA	GG	AG	AG	AA	GG	GG	AA	GG	AA	GG	AA	AA	GG	GG	GG	GG	GG	AA	GG	GG	GG	GG	AA	GG	AG	GG	GG	GG	GG	GG	AA	GG	GG	GG	GG	GG	GG	GG	GG	GG	AA	AA	GG	AA	AA	GG
scaffold18200	42360	G	GG	AA	GA	GA	GG	AA	AA	GG	AA	GG	AA	GG	GG	AA	AA	AA	AA	AA	GG	AA	AA	AA	AA	GG	AA	GA	AA	AA	AA	AA	AA	GG	AA	AA	AA	AA	AA	AA	AA	AA	AA	GG	GG	AA	GG	GG	AA
scaffold429	54740	T	TT	AA	TA	TA	TT	AA	AA	TT	AA	TT	TT	TT	TT	AA	AA	AA	AA	AA	TT	AA	AA	AA	AA	TT	AA	TA	AA	AA	AA	AA	AA	TT	AA	AA	AA	AA	AA	AA	AA	AA	AA	TT	TT	AA	TT	TT	AA
scaffold3674	166745	G	GG	AA	GA	GA	GG	AA	AA	GG	AA	GG	AA	GG	GG	AA	AA	AA	AA	AA	GG	AA	AA	AA	AA	GG	AA	GA	AA	AA	AA	AA	AA	GG	AA	AA	AA	AA	AA	AA	AA	AA	AA	GG	GG	AA	GG	GG	AA
scaffold14832	79180	C	CC	TT	CT	CT	CC	TT	TT	CC	TT	CC	TT	CC	CC	TT	TT	TT	TT	TT	CC	TT	TT	TT	TT	CC	TT	CT	TT	TT	TT	TT	TT	CC	TT	TT	TT	TT	TT	TT	TT	TT	TT	CC	CC	TT	CC	CC	TT
scaffold5973	323344	G	GG	TT	GT	GT	GG	TT	TT	GG	TT	GG	TT	GG	GG	TT	TT	TT	TT	TT	GG	TT	TT	TT	TT	GG	TT	GT	TT	TT	TT	TT	TT	GG	TT	TT	TT	TT	TT	TT	TT	TT	TT	GG	GG	TT	GG	GG	TT
scaffold5973	295730	T	TT	CC	--	--	--	CC	CC	--	CC	--	--	--	TT	CC	CC	CC	--	CC	TT	CC	--	CC	CC	TT	CC	--	CC	CC	CC	CC	--	TT	CC	CC	CC	CC	--	CC	CC	CC	CC	--	TT	CC	TT	TT	TC
scaffold5973	122747	T	TT	GG	TG	TG	TT	GG	GG	--	GG	--	GG	--	TT	GG	GG	GG	GG	GG	TT	GG	GG	GG	GG	TT	GG	TG	GG	GG	GG	GG	GG	TT	--	GG	GG	GG	GG	GG	GG	GG	GG	TT	TT	GG	TT	TT	GG
scaffold8322	173793	A	AA	GG	AG	AG	AA	GG	GG	AA	GG	AA	AA	--	AA	GG	--	GG	GG	GG	AA	GG	GG	GG	GG	AA	GG	AG	GG	GG	GG	GG	GG	--	--	GG	--	GG	GG	GG	GG	GG	GG	AA	AA	GG	AA	AA	GG
scaffold4112	55921	T	TT	CC	TC	TC	TT	CC	CC	TT	CC	TT	TT	TT	TT	CC	CC	CC	CC	CC	TT	CC	CC	CC	CC	TT	CC	TC	CC	CC	CC	CC	CC	TT	CC	CC	CC	CC	CC	CC	CC	CC	CC	TT	TT	CC	TT	TT	CC
scaffold6345	121858	G	GG	CC	GC	GC	GG	CC	CC	GG	CC	GG	GG	GG	GG	CC	CC	CC	CC	CC	GG	CC	CC	CC	CC	GG	CC	GC	CC	CC	CC	CC	CC	GG	CC	CC	CC	CC	CC	CC	CC	CC	CC	GG	GG	CC	GG	GG	CC
scaffold9465	66328	A	AA	CC	AC	AC	AA	CC	CC	AA	CC	AA	AA	AA	AA	CC	CC	CC	CC	CC	AA	CC	CC	CC	CC	AA	CC	AC	CC	CC	CC	CC	CC	AA	CC	CC	CC	CC	CC	CC	CC	CC	CC	AA	AA	CC	AA	AA	CC
scaffold14796	49564	C	CC	GG	CG	CG	CC	GG	GG	CC	GG	CC	CC	CC	CC	GG	GG	GG	GG	GG	CC	GG	GG	GG	GG	CC	GG	CG	GG	GG	GG	GG	GG	CC	GG	GG	GG	GG	GG	GG	GG	GG	GG	CC	CC	GG	CC	CC	GG
scaffold722	130450	A	AA	GG	AG	AG	AA	GG	GG	AA	GG	AA	AA	AA	AA	GG	GG	GG	GG	GG	AA	GG	GG	GG	GG	AA	GG	AG	GG	GG	GG	GG	GG	AA	GG	GG	GG	GG	GG	GG	GG	GG	GG	AA	AA	GG	AA	AA	GG
scaffold8322	98827	T	TT	CC	TC	TC	TT	CC	CC	TT	CC	--	TT	TT	TT	CC	CC	CC	CC	CC	TT	CC	CC	CC	CC	TT	CC	TC	CC	CC	CC	CC	CC	TT	CC	CC	CC	CC	CC	CC	CC	CC	CC	TT	TT	CC	TT	TT	CC
scaffold8184	12886	T	TT	GG	TG	TG	TT	GG	GG	--	GG	TT	GG	TT	TT	GG	GG	GG	GG	GG	TT	GG	GG	GG	GG	TT	GG	TG	GG	GG	GG	GG	GG	TT	GG	GG	GG	GG	GG	GG	GG	GG	GG	TT	TT	GG	TT	TT	GG
scaffold2220	138624	T	TT	CC	TC	TC	TT	CC	CC	TT	CC	TT	CC	TT	TT	CC	CC	CC	CC	CC	TT	CC	CC	CC	CC	TT	CC	TC	CC	CC	CC	CC	CC	TT	CC	CC	CC	CC	CC	CC	CC	CC	CC	TT	TT	CC	TT	TT	CC
scaffold4294	101074	C	AA	CC	CA	CA	--	CC	CC	AA	CC	AA	CC	CA	--	AA	CC	CC	CC	CC	AA	CC	CA	CA	CC	CA	CC	CA	CC	CC	CA	AA	CC	AA	CA	CC	CC	CC	CC	CC	CC	CC	CC	AA	--	AA	AA	AA	CC
scaffold7951	221573	G	GG	CC	--	--	--	CC	CC	--	CC	GG	CC	GC	GG	GG	CC	CC	CC	CC	--	CC	GC	GC	--	GC	CC	GC	CC	CC	GC	GG	CC	GG	GC	CC	CC	CC	--	CC	CC	CC	CC	GG	GG	GG	GG	GG	CC
scaffold7951	133581	A	AA	TT	AT	AT	AA	TT	TT	--	TT	--	TT	AT	AA	AA	TT	TT	TT	TT	AA	TT	AT	AT	TT	AT	TT	AT	TT	TT	AT	AA	TT	AA	AT	TT	TT	TT	TT	TT	--	TT	TT	AA	AA	--	AA	AA	TT
scaffold23496	816	C	CC	TT	CT	CT	CC	TT	TT	CC	TT	CC	TT	CT	CC	CC	TT	TT	TT	TT	CC	TT	CT	CT	TT	CT	TT	CT	TT	TT	CT	CC	TT	CC	CT	TT	TT	TT	TT	TT	TT	TT	TT	CC	CC	CC	CC	CC	TT
scaffold12649	4882	T	TT	CC	TC	TC	TT	CC	CC	TT	CC	TT	CC	TC	TT	TT	CC	CC	CC	CC	TT	CC	TC	TC	CC	TC	CC	TC	CC	CC	TC	TT	CC	TT	TC	CC	CC	CC	CC	CC	CC	CC	CC	TT	TT	TT	TT	TT	CC
scaffold11333	43104	T	TT	CC	TC	TC	TT	CC	CC	--	CC	TT	CC	TC	TT	TT	CC	CC	CC	CC	TT	CC	TC	TC	CC	TT	CC	TC	CC	CC	TC	TT	CC	TT	TC	CC	CC	CC	CC	CC	CC	CC	CC	TT	TT	TT	TT	TT	CC
scaffold1664	152653	C	CC	TT	CT	CT	CC	TT	TT	CC	TT	CC	TT	--	CC	CC	TT	TT	TT	TT	--	TT	CT	CT	TT	CC	TT	CT	TT	TT	CT	CC	TT	CC	CT	TT	TT	TT	TT	TT	TT	TT	TT	CC	CC	CC	CC	CC	TT
scaffold13292	30	T	TT	CC	TC	TC	TT	CC	CC	TT	CC	TT	CC	TC	TT	TT	CC	--	CC	CC	TT	--	TC	--	CC	--	CC	TC	CC	CC	TC	TT	CC	TT	TC	CC	CC	CC	CC	CC	CC	CC	CC	TT	TT	TT	TT	--	CC
scaffold9745	152315	A	AA	GG	AG	AG	AA	GG	GG	AA	GG	AA	GG	AG	AA	AA	GG	GG	GG	GG	AA	GG	AG	AG	GG	--	GG	AG	GG	GG	AG	AA	GG	AA	AG	GG	GG	GG	GG	GG	GG	GG	GG	AA	AA	AA	AA	AA	GG
scaffold1959	782529	T	TT	CC	TC	TC	TT	CC	CC	TT	CC	TT	CC	TC	TT	TT	CC	CC	CC	CC	TT	CC	TC	TC	CC	TT	CC	TC	CC	CC	TC	TT	CC	TT	TC	CC	CC	CC	CC	CC	CC	CC	CC	TT	TT	TT	TT	TT	CC
scaffold1207	34878	T	TT	GG	TG	TG	TT	GG	GG	TT	GG	TT	GG	TG	TT	TT	GG	GG	GG	GG	TT	GG	TG	TG	GG	--	GG	TG	GG	GG	TG	TT	GG	TT	TG	GG	GG	GG	GG	GG	GG	GG	GG	TT	TT	TT	TT	TT	GG
scaffold8456	99103	G	GG	TT	GT	GT	GG	TT	TT	GG	TT	GG	TT	GT	GG	GG	TT	TT	TT	TT	GG	TT	GT	GT	TT	GT	TT	GT	TT	TT	GT	GG	TT	GG	GT	TT	TT	TT	TT	TT	TT	TT	TT	GG	GG	GG	GG	GG	TT
scaffold15665	55874	T	TT	GG	TG	TG	TT	GG	GG	TT	GG	TT	GG	TG	TT	TT	GG	GG	GG	GG	TT	GG	TG	TG	GG	TG	GG	TG	GG	GG	TG	TT	GG	TT	TG	GG	GG	GG	GG	GG	GG	GG	GG	TT	TT	TT	TT	TT	GG
scaffold8434	81804	T	TT	CC	--	TC	TT	CC	CC	--	CC	TT	--	--	TT	TT	CC	CC	CC	CC	TT	CC	TC	TC	CC	--	CC	TC	CC	CC	TC	TT	CC	TT	TC	CC	CC	CC	CC	CC	CC	CC	CC	TT	TT	TT	TT	TT	CC
scaffold5764	59982	C	CC	TT	CT	CT	CC	TT	TT	CC	TT	--	TT	CT	CC	CC	TT	TT	TT	TT	CC	--	CT	--	TT	CC	TT	CT	TT	TT	CT	CC	TT	CC	CT	TT	TT	TT	TT	TT	TT	TT	TT	CC	CC	CC	CC	CC	TT
scaffold666	29402	G	GG	AA	GA	GA	GG	AA	AA	--	AA	GG	AA	--	GG	GG	AA	AA	AA	AA	--	AA	GA	GA	AA	GA	AA	GA	AA	AA	GA	GG	AA	GG	GA	AA	--	AA	AA	AA	AA	AA	AA	GG	GG	GG	GG	GG	AA
scaffold666	335	G	GG	AA	GA	GA	GG	AA	AA	GG	AA	GG	AA	GA	GG	GG	AA	AA	AA	AA	GG	AA	GA	GA	AA	--	AA	GA	AA	AA	GA	GG	AA	GG	GA	AA	AA	AA	AA	AA	AA	AA	AA	GG	GG	GG	GG	--	AA
scaffold6629	61153	C	CC	TT	CT	CT	CC	TT	TT	CC	TT	CC	TT	CC	CC	CC	TT	TT	TT	TT	CC	TT	CT	CT	TT	CC	TT	CT	TT	TT	CT	CC	TT	CC	CT	TT	TT	TT	TT	TT	TT	TT	TT	CC	CC	CC	CC	CC	TT
scaffold12338	85884	C	CC	AA	CA	CA	CC	AA	AA	CC	AA	CC	AA	CA	CC	CC	AA	AA	AA	AA	CC	AA	CA	CA	AA	--	AA	CA	AA	AA	CA	CC	AA	CC	CA	AA	AA	AA	AA	AA	AA	AA	AA	CC	CC	CC	CC	CC	AA
scaffold5792	178007	A	AA	GG	AG	AG	AA	GG	GG	AA	GG	AA	GG	AG	AA	AA	GG	GG	GG	GG	AA	GG	AG	AG	GG	AG	GG	AG	GG	GG	AG	AA	GG	AA	AG	GG	GG	GG	GG	GG	GG	GG	GG	AA	AA	AA	AA	AA	GG
scaffold2107	130583	G	GG	AA	GA	GA	GG	--	--	GG	AA	GG	AA	GA	GG	GG	AA	AA	AA	AA	GG	AA	--	GA	AA	GG	AA	GA	AA	AA	GG	GG	AA	GG	GA	--	--	AA	AA	AA	AA	AA	AA	GG	GG	GG	GG	GG	AA
scaffold8189	14981	G	GG	AA	GA	GA	GG	AA	AA	GG	AA	GG	AA	GA	GG	GG	AA	AA	AA	AA	GG	AA	GA	GA	AA	GG	AA	GA	AA	--	GA	GG	AA	GG	GA	AA	AA	AA	AA	AA	AA	AA	AA	GG	GG	GG	GG	GG	AA
scaffold3425	137332	C	CC	TT	CT	--	CC	TT	TT	--	TT	CC	TT	CT	CC	CC	TT	TT	TT	TT	CC	TT	CT	CT	TT	CC	TT	--	TT	TT	CT	CC	TT	CC	CT	TT	TT	TT	TT	TT	TT	TT	TT	CC	CC	CC	CC	CC	TT
scaffold30	299844	C	CC	TT	CT	CT	CC	TT	TT	CC	TT	CC	TT	CC	CC	CC	TT	TT	TT	TT	--	TT	CT	--	TT	CC	TT	CT	TT	TT	CT	CC	TT	CC	CT	TT	TT	TT	TT	TT	TT	TT	TT	CC	CC	CC	CC	CC	TT
scaffold3425	213233	C	CC	AA	CA	CA	CC	AA	AA	CC	AA	--	AA	CA	CC	CC	AA	AA	AA	AA	CC	AA	CA	CA	AA	CA	AA	CA	AA	AA	CA	CC	AA	CC	CA	AA	AA	AA	AA	AA	AA	AA	AA	CC	CC	CC	CC	CC	AA
scaffold3425	288961	C	CC	AA	CA	CA	CC	AA	AA	CC	AA	CC	AA	CA	CC	CC	AA	AA	AA	AA	CC	AA	CA	CA	AA	CA	AA	CA	AA	AA	CA	CC	AA	CC	CA	AA	AA	AA	AA	AA	AA	AA	AA	CC	CC	CC	CC	CC	AA
scaffold30	299910	G	GG	AA	GA	GA	GG	AA	AA	GG	AA	GG	AA	GG	GG	GG	AA	AA	AA	AA	--	AA	GA	--	AA	GG	AA	GA	AA	AA	GA	GG	AA	GG	GA	AA	AA	AA	AA	AA	AA	AA	AA	GG	GG	GG	GG	GG	AA
C30713576	7379	T	TT	CC	TC	TC	TT	CC	CC	TT	CC	TT	CC	TC	TT	TT	CC	CC	CC	CC	TT	CC	TC	TC	CC	TC	CC	--	CC	CC	TC	TT	CC	TT	TC	CC	CC	CC	CC	CC	CC	CC	CC	TT	TT	TT	TT	TT	CC
scaffold30	377877	A	AA	GG	AG	AG	AA	GG	GG	AA	GG	AA	GG	AA	AA	AA	GG	GG	GG	GG	AA	GG	AG	AG	GG	AA	GG	AG	GG	GG	AG	AA	GG	AA	AG	GG	GG	GG	GG	GG	GG	GG	GG	AA	AA	AA	AA	AA	GG
scaffold6978	25076	G	GG	AA	GA	GA	GG	AA	AA	GG	AA	GG	AA	GG	GG	GG	AA	AA	AA	AA	GG	AA	--	GA	AA	GG	AA	GA	AA	AA	GA	GG	AA	GG	GA	AA	AA	AA	AA	AA	AA	AA	AA	GG	GG	GG	GG	GG	AA
scaffold859	30345	C	CC	TT	CT	CT	CC	TT	TT	CC	TT	CC	TT	CT	CC	CC	TT	TT	TT	TT	CC	TT	CT	--	TT	CT	TT	CT	TT	TT	CT	CC	TT	CC	CT	TT	TT	TT	TT	TT	TT	TT	TT	CC	CC	CC	CC	CC	TT
scaffold10289	104575	G	GG	AA	GA	GA	GG	AA	AA	GG	AA	GG	AA	GA	GG	GG	AA	AA	AA	AA	GG	AA	GA	GA	AA	GG	AA	GA	AA	AA	GA	GG	AA	GG	GA	AA	AA	AA	AA	AA	AA	AA	AA	GG	GG	GG	GG	GG	AA
scaffold7951	273925	G	GG	TT	GT	GT	GG	TT	TT	GG	TT	GG	TT	GT	GG	GG	TT	TT	TT	TT	GG	TT	GT	GT	TT	GG	TT	GT	TT	TT	GT	GG	TT	GG	GT	TT	TT	TT	TT	TT	TT	TT	TT	GG	GG	GG	GG	GG	TT
scaffold10124	208657	G	GG	AA	GA	GA	GG	AA	AA	GG	AA	GG	AA	GA	GG	GG	AA	AA	AA	--	GG	AA	GA	GA	AA	--	AA	GA	AA	AA	GA	GG	AA	GG	GA	AA	AA	AA	AA	AA	AA	AA	AA	GG	GG	GG	GG	GG	AA
scaffold21020	6936	C	CC	TT	CT	CT	--	TT	TT	--	TT	--	TT	--	CC	CC	TT	TT	TT	TT	CC	TT	CT	TT	TT	CT	TT	CT	TT	TT	CT	CC	TT	CC	CT	TT	TT	TT	TT	TT	TT	TT	TT	CC	CC	CC	CC	CC	TT
scaffold2084	10620	T	TT	AA	TA	TA	TT	AA	AA	TT	AA	TT	AA	TT	TT	TT	AA	AA	AA	AA	TT	AA	TA	TA	AA	TT	AA	TA	AA	AA	TA	TT	AA	TT	TA	AA	AA	AA	AA	AA	AA	AA	AA	TT	TT	TT	TT	TT	AA
scaffold12338	148408	A	AA	GG	AG	AG	AA	GG	GG	AA	GG	AA	GG	AG	AA	AA	GG	GG	GG	GG	AA	GG	AG	AG	GG	AG	GG	AG	GG	GG	AG	AA	GG	AA	AG	GG	GG	GG	GG	GG	GG	GG	GG	AA	AA	AA	AA	AA	GG
scaffold2084	157597	A	AA	CC	AC	AC	AA	CC	CC	AA	CC	AA	CC	AC	AA	AA	CC	CC	CC	CC	AA	CC	AC	AC	CC	--	CC	AC	CC	CC	AC	AA	CC	AA	AC	CC	CC	CC	CC	CC	CC	CC	CC	AA	AA	AA	AA	AA	CC
scaffold21893	4302	C	GG	CC	CG	CG	GG	CC	CC	GG	CC	GG	CC	CG	GG	GG	CC	CC	CC	CC	CG	CC	CG	CG	CC	CG	CC	CG	CC	CC	CG	GG	CC	GG	CG	CC	CC	CC	CC	CC	CC	CC	CC	--	CG	GG	GG	GG	CC
scaffold5632	152340	C	CC	GG	CG	CG	CC	GG	GG	CC	GG	CC	GG	CG	CC	CC	GG	GG	GG	GG	CC	GG	CG	CG	GG	CG	GG	CG	GG	GG	CG	CC	GG	CC	CG	GG	GG	GG	GG	GG	GG	GG	GG	CC	CC	CC	CC	CC	GG
scaffold4294	101147	G	AA	GG	GA	GA	--	GG	GG	AA	GG	AA	GG	GA	--	AA	GG	GG	GG	GG	AA	GG	GA	GA	GG	GA	GG	GA	GG	GG	GA	AA	GG	AA	GA	GG	GG	GG	GG	GG	GG	GG	GG	AA	--	AA	AA	AA	GG
scaffold25801	19267	C	CC	GG	CG	CG	CC	GG	GG	CC	GG	CC	GG	CG	CC	CC	GG	GG	GG	GG	CC	GG	CG	CG	GG	CG	GG	CG	GG	GG	CG	CC	GG	CC	CG	GG	GG	GG	GG	GG	GG	GG	GG	CC	CC	CC	CC	CC	GG
scaffold10744	81386	C	CC	GG	CG	CG	CC	GG	GG	CC	GG	CC	GG	CG	CC	CC	GG	GG	GG	GG	CC	GG	CG	CG	GG	CG	GG	CG	GG	GG	CG	CC	GG	CC	CG	GG	GG	GG	GG	GG	GG	GG	GG	CC	CC	CC	CC	CC	GG
scaffold10744	81635	C	CC	TT	CT	CT	CC	TT	TT	CC	TT	CC	TT	CT	CC	CC	TT	TT	TT	TT	CC	TT	CT	CT	TT	CT	TT	CT	TT	TT	CT	CC	TT	CC	CT	TT	TT	TT	TT	TT	TT	TT	TT	CC	CC	CC	CC	CC	TT
scaffold25801	19277	G	GG	AA	GA	GA	GG	AA	AA	GG	AA	GG	AA	GA	GG	GG	AA	AA	AA	AA	GG	AA	GA	GA	AA	GA	AA	GA	AA	AA	GA	GG	AA	GG	GA	AA	AA	AA	AA	AA	AA	AA	AA	GG	GG	GG	GG	GG	AA
scaffold37862	2130	C	CC	TT	CT	CT	CC	TT	TT	CC	TT	CC	TT	CT	CC	CC	TT	TT	TT	TT	CC	TT	CT	CT	TT	CT	TT	CT	TT	TT	CT	CC	TT	CC	CT	TT	TT	TT	TT	TT	TT	TT	TT	CC	CC	CC	CC	CC	TT
scaffold666	114500	A	AA	GG	AG	AG	AA	--	GG	AA	GG	AA	GG	AG	AA	AA	GG	GG	GG	GG	AA	GG	AG	AG	GG	AG	GG	AG	GG	GG	AG	AA	GG	AA	AG	GG	GG	GG	GG	GG	GG	GG	GG	AA	AA	AA	AA	AA	GG
scaffold6978	88445	G	GG	AA	GA	GA	GG	AA	AA	GG	AA	GG	AA	GG	GG	GG	AA	AA	AA	AA	GG	AA	GA	GA	AA	GG	AA	GA	AA	AA	--	GG	AA	GG	GA	AA	AA	AA	AA	AA	AA	AA	AA	GG	GG	GG	GG	GG	AA
scaffold15054	214457	G	GG	AA	GA	GA	GG	AA	AA	--	AA	--	AA	GA	GG	GG	AA	--	AA	AA	GG	AA	GA	GA	AA	GA	AA	GA	AA	AA	GA	GG	AA	GG	GA	AA	AA	AA	AA	AA	AA	AA	AA	GG	GG	GG	GG	GG	AA
scaffold11134	1118	G	GG	AA	GA	GA	GG	AA	AA	GG	AA	GG	AA	GA	GG	GG	AA	AA	AA	AA	GG	AA	GA	GA	AA	GA	AA	GA	AA	AA	GA	GG	AA	GG	GA	AA	AA	AA	AA	AA	AA	AA	AA	GG	GG	GG	GG	GG	AA
scaffold11134	1143	G	GG	AA	GA	GA	GG	AA	AA	GG	AA	GG	AA	GA	GG	GG	AA	AA	AA	AA	GG	AA	GA	GA	AA	GA	AA	GA	AA	AA	GA	GG	AA	GG	GA	AA	AA	AA	AA	AA	AA	AA	AA	GG	GG	GG	GG	GG	AA
scaffold11134	1216	G	GG	AA	GA	GA	GG	AA	AA	GG	AA	GG	AA	GA	GG	GG	AA	AA	AA	AA	GG	AA	GA	GA	AA	GA	AA	GA	AA	AA	GA	GG	AA	GG	GA	AA	--	AA	AA	AA	AA	AA	AA	GG	GG	GG	GG	GG	AA
scaffold3312	85316	T	TT	CC	TC	TC	TT	CC	CC	TT	CC	TT	CC	TC	TT	TT	CC	CC	CC	CC	TT	CC	TC	TC	CC	--	CC	TC	CC	CC	TC	TT	CC	TT	TC	CC	CC	CC	CC	CC	CC	CC	CC	TT	TT	TT	TT	TT	CC
scaffold11134	1167	A	AA	GG	AG	AG	AA	GG	GG	AA	GG	AA	GG	AG	AA	AA	GG	GG	GG	GG	AA	GG	AG	AG	GG	AG	GG	AG	GG	GG	AG	AA	GG	AA	AG	GG	GG	GG	GG	GG	GG	GG	GG	AA	AA	AA	AA	AA	GG
scaffold11134	42629	A	AA	GG	AG	AG	AA	GG	GG	AA	GG	AA	GG	AG	AA	AA	GG	GG	GG	GG	AA	GG	AG	AG	GG	AG	GG	AG	GG	GG	AG	AA	GG	AA	AG	GG	GG	GG	GG	GG	GG	GG	GG	AA	AA	AA	AA	AA	GG
scaffold11134	1142	T	TT	CC	TC	TC	TT	CC	CC	TT	CC	TT	CC	TC	TT	TT	CC	CC	CC	CC	TT	CC	TC	TC	CC	TC	CC	TC	CC	CC	TC	TT	CC	TT	TC	CC	CC	CC	CC	CC	CC	CC	CC	TT	TT	TT	TT	TT	CC
scaffold11134	42676	T	TT	CC	TC	TC	TT	CC	CC	TT	CC	TT	CC	TC	TT	TT	CC	CC	CC	CC	TT	CC	TC	TC	CC	TC	CC	TC	CC	CC	TC	TT	CC	TT	TC	CC	CC	CC	CC	CC	CC	CC	CC	TT	TT	TT	TT	TT	CC
scaffold97	53584	A	AA	GG	AG	AG	AA	GG	GG	AA	GG	AA	GG	--	AA	AA	GG	GG	GG	--	--	GG	AG	AG	GG	AA	GG	AG	GG	GG	AG	AA	GG	AA	AG	GG	GG	GG	GG	GG	GG	GG	GG	AA	AA	AA	AA	AA	GG
scaffold97	53637	G	GG	AA	GA	GA	GG	AA	AA	GG	AA	GG	AA	--	GG	GG	AA	AA	AA	--	--	AA	GA	GA	AA	GG	AA	GA	AA	AA	GA	GG	AA	GG	GA	AA	AA	AA	AA	AA	AA	AA	AA	GG	GG	GG	GG	GG	AA
scaffold23620	13811	G	GG	AA	GA	GA	GG	AA	AA	GG	AA	GG	AA	GA	GG	GG	AA	AA	AA	AA	GG	AA	GA	GA	AA	GA	AA	GA	AA	AA	GA	GG	AA	GG	GA	AA	AA	AA	AA	AA	AA	AA	AA	GG	GG	GG	GG	GG	AA
scaffold97	15222	G	GG	AA	GA	GA	GG	AA	AA	--	AA	GG	AA	GA	GG	GG	AA	AA	AA	AA	GG	AA	GA	GA	AA	GA	AA	GA	AA	AA	GA	GG	AA	GG	GA	AA	AA	AA	AA	AA	AA	AA	AA	GG	GG	GG	GG	GG	AA
scaffold97	15175	C	CC	TT	CT	CT	CC	TT	TT	--	TT	CC	TT	CT	CC	CC	TT	TT	TT	TT	CC	TT	CT	CT	TT	CT	TT	CT	TT	TT	CT	CC	TT	CC	CT	TT	TT	TT	TT	TT	TT	TT	TT	CC	CC	CC	CC	CC	TT
scaffold23620	13845	C	CC	AA	CA	CA	CC	AA	AA	CC	AA	CC	AA	CA	CC	CC	AA	AA	AA	AA	CC	AA	CA	CA	AA	CA	AA	CA	AA	AA	CA	CC	AA	CC	CA	AA	AA	AA	AA	AA	AA	AA	AA	CC	CC	CC	CC	CC	AA
scaffold23620	972	C	CC	TT	CT	CT	CC	TT	TT	CC	TT	CC	TT	CT	CC	CC	TT	TT	TT	TT	CC	TT	CT	CT	TT	CT	TT	CT	TT	TT	CT	CC	TT	CC	CT	TT	TT	TT	TT	TT	TT	TT	TT	CC	CC	CC	CC	CC	TT
scaffold5764	144021	C	CC	TT	CT	CC	CC	TT	TT	CC	TT	CC	TT	CT	CC	CC	TT	TT	TT	TT	CC	TT	CT	CT	TT	CT	TT	--	TT	TT	CC	--	TT	CC	CT	TT	TT	TT	TT	TT	TT	TT	TT	CC	CC	CC	CC	CC	TT
scaffold5764	166752	T	TT	CC	TC	TC	TT	CC	CC	TT	CC	TT	CC	TC	TT	TT	CC	CC	CC	CC	TT	CC	TC	TC	CC	TC	CC	TC	CC	CC	TC	TT	CC	TT	TC	CC	CC	CC	CC	CC	CC	CC	CC	TT	TT	TT	TT	TT	CC
scaffold5764	166704	C	CC	AA	CA	CA	CC	AA	AA	CC	AA	CC	AA	CA	CC	CC	AA	AA	AA	AA	--	AA	CA	CA	AA	CA	AA	CA	AA	AA	CA	CC	AA	CC	CA	AA	AA	AA	AA	AA	AA	AA	AA	CC	CC	CC	CC	CC	AA
scaffold666	100084	G	GG	TT	GT	GT	--	TT	--	GG	TT	GG	TT	GT	GG	GG	TT	TT	--	TT	GG	TT	GT	GT	TT	--	--	GT	TT	TT	GT	GG	TT	GG	GT	TT	TT	TT	TT	TT	TT	TT	TT	--	GG	GG	GG	GG	TT
scaffold666	37176	A	AA	GG	AG	AG	AA	GG	GG	AA	GG	AA	GG	AG	AA	AA	GG	GG	GG	GG	AA	GG	AG	AG	GG	AA	GG	AG	GG	GG	AG	AA	GG	AA	AG	GG	GG	GG	GG	GG	GG	GG	GG	AA	AA	AA	AA	AA	GG
scaffold666	37258	T	TT	CC	TC	TC	TT	CC	CC	TT	CC	TT	CC	TC	TT	TT	CC	CC	CC	CC	TT	CC	TC	TC	CC	TT	CC	TC	CC	CC	TC	TT	CC	TT	TC	CC	CC	CC	CC	CC	CC	CC	CC	TT	TT	TT	TT	TT	CC
scaffold4165	591829	A	AA	CC	AC	AC	AA	CC	CC	AA	CC	AA	CC	AC	AA	AA	CC	CC	CC	CC	AA	CC	AC	AC	CC	AC	CC	AC	CC	CC	AC	AA	CC	AA	AC	CC	CC	CC	CC	CC	CC	CC	CC	AA	AA	AA	AA	AA	CC
scaffold4165	591805	A	AA	TT	AT	AT	AA	TT	TT	AA	TT	AA	AT	AT	AA	AA	TT	TT	TT	TT	AA	TT	AT	AT	TT	AT	TT	AT	TT	TT	AT	AA	TT	AA	AT	TT	TT	TT	TT	--	TT	TT	TT	AA	AA	AA	AA	AA	TT
scaffold4165	517604	C	CC	TT	CT	CT	CC	TT	TT	--	TT	--	TT	--	CC	--	TT	TT	TT	TT	CC	TT	CT	CT	TT	CT	TT	CT	TT	TT	CT	CC	TT	CC	CT	TT	TT	--	TT	TT	TT	TT	TT	CC	CC	CC	CC	CC	TT
scaffold4165	517450	G	GG	AA	GA	GA	GG	AA	AA	--	AA	--	AA	--	GG	--	AA	AA	AA	AA	GG	AA	GA	GA	AA	GA	AA	GA	AA	AA	GA	GG	AA	GG	GA	AA	AA	--	AA	AA	AA	AA	AA	GG	GG	GG	GG	GG	AA
scaffold1013	313422	G	GG	AA	GA	GA	GG	AA	AA	GG	AA	GG	AA	GA	GG	GG	AA	AA	AA	AA	GG	AA	GA	GA	AA	GA	AA	GA	AA	AA	GA	GG	AA	GG	GA	AA	AA	AA	AA	AA	AA	AA	AA	GG	GG	GG	GG	GG	AA
scaffold1013	313416	G	GG	AA	GA	GA	GG	AA	AA	GG	AA	GG	AA	GA	GG	GG	AA	AA	AA	AA	GG	AA	GA	GA	AA	GA	AA	GA	AA	AA	GA	GG	AA	GG	GA	AA	AA	AA	AA	AA	AA	AA	AA	GG	GG	GG	GG	GG	AA
scaffold1013	313289	T	TT	CC	TC	TC	TT	CC	CC	TT	CC	TT	CC	TC	TT	TT	CC	CC	CC	CC	TT	CC	TC	TC	CC	TC	CC	TC	CC	CC	TC	TT	CC	TT	TC	CC	CC	CC	CC	CC	CC	CC	CC	TT	TT	TT	TT	TT	CC
scaffold1013	207024	C	CC	TT	CT	CT	CC	TT	TT	CC	TT	CC	TT	CT	CC	CC	TT	TT	TT	TT	CC	TT	CT	CT	TT	CT	TT	--	TT	TT	CT	CC	TT	CC	CT	TT	TT	TT	TT	TT	TT	TT	TT	CC	CC	CC	CC	CC	TT
scaffold1013	251933	A	AA	CC	AC	AC	AA	CC	CC	--	CC	AA	CC	AC	AA	AA	CC	CC	CC	CC	AA	CC	AC	AC	CC	--	CC	AC	CC	CC	AC	AA	CC	AA	AC	CC	CC	CC	CC	CC	CC	CC	CC	AA	AA	AA	AA	AA	CC
scaffold5019	22552	G	GG	AA	GA	GA	GG	AA	AA	--	AA	GG	AA	GA	GG	GG	AA	AA	AA	AA	GG	AA	GA	GA	AA	GA	AA	GA	AA	AA	GA	GG	AA	GG	GA	AA	AA	AA	AA	AA	AA	AA	AA	GG	GG	GG	GG	GG	AA
scaffold932	651	A	AA	TT	AT	AA	AA	TT	TT	AA	TT	AA	TT	AT	AA	AA	TT	--	TT	TT	AA	TT	AT	AT	TT	AA	TT	AT	TT	TT	AT	AA	TT	AA	--	TT	TT	TT	TT	TT	TT	TT	TT	AA	AA	AA	AA	AA	TT
scaffold3312	85329	T	TT	CC	TC	TC	TT	CC	CC	TT	CC	TT	CC	TC	TT	TT	CC	CC	CC	CC	TT	CC	TC	TC	CC	--	CC	TC	CC	CC	TC	TT	CC	TT	TC	CC	CC	CC	CC	CC	CC	CC	CC	TT	TT	TT	TT	TT	CC
scaffold5019	11293	A	AA	CC	AC	AC	AA	CC	CC	AA	CC	AA	CC	AC	AA	AA	CC	CC	CC	CC	AA	CC	AC	AC	CC	AC	CC	AC	CC	CC	AC	AA	CC	AA	AC	CC	CC	CC	CC	CC	CC	CC	CC	AA	AA	AA	AA	AA	CC
scaffold5019	63332	C	CC	GG	CG	CG	CC	GG	GG	CC	GG	CC	GG	CG	CC	CC	GG	GG	GG	GG	CC	GG	CG	CG	GG	CC	GG	CG	GG	GG	CG	CC	GG	CC	CG	GG	GG	GG	GG	GG	GG	GG	GG	CC	CC	CC	CC	CC	GG
scaffold6978	88495	T	TT	CC	TC	TC	TT	CC	CC	TT	CC	TT	CC	TT	TT	TT	CC	CC	CC	CC	TT	CC	TC	TC	CC	TT	CC	TC	CC	CC	--	TT	CC	TT	TC	CC	CC	CC	CC	CC	CC	CC	CC	TT	TT	TT	TT	TT	CC
scaffold6978	25164	A	AA	GG	AG	AG	AA	GG	GG	AA	GG	AA	GG	AA	AA	AA	GG	GG	GG	GG	AA	GG	--	AG	GG	AA	GG	AG	GG	GG	AG	AA	GG	AA	AG	GG	GG	GG	GG	GG	GG	GG	GG	AA	AA	AA	AA	AA	GG
scaffold14883	80315	T	TT	CC	TC	TC	TT	CC	CC	TT	CC	TT	CC	TC	TT	TT	CC	CC	CC	--	TT	CC	TC	TC	CC	TC	CC	TC	CC	CC	TC	TT	CC	TT	TC	CC	CC	CC	CC	CC	CC	CC	CC	TT	TT	TT	TT	TT	CC
scaffold14883	90374	A	AA	GG	AG	--	--	GG	GG	--	GG	AA	GG	--	AA	AA	GG	GG	GG	GG	AA	GG	AG	AG	GG	AG	GG	AG	GG	GG	AG	AA	GG	AA	AG	GG	GG	GG	GG	GG	GG	GG	GG	AA	AA	AA	AA	AA	GG
scaffold14883	90512	C	CC	AA	CA	--	--	AA	AA	--	AA	CC	AA	--	CC	CC	AA	AA	AA	AA	CC	AA	CA	CA	AA	CA	AA	CA	AA	AA	CA	CC	AA	CC	CA	AA	AA	AA	AA	AA	AA	AA	AA	CC	CC	CC	CC	CC	AA
scaffold30	352742	A	AA	CC	AC	AC	AA	CC	CC	AA	CC	AA	CC	AA	AA	AA	CC	CC	CC	CC	AA	CC	AA	AC	CC	AA	CC	AC	CC	CC	AC	AA	CC	AA	AC	CC	CC	CC	CC	CC	CC	CC	CC	AA	AA	AA	AA	AA	CC
scaffold30	96661	T	TT	CC	TC	TC	TT	CC	CC	TT	CC	TT	CC	TT	TT	TT	CC	CC	CC	CC	TT	CC	TC	TC	CC	TT	CC	TC	CC	CC	TC	TT	CC	TT	TC	CC	CC	CC	CC	CC	CC	CC	CC	TT	TT	TT	TT	TT	CC
scaffold30	96718	C	CC	TT	CT	CT	CC	TT	TT	CC	TT	CC	TT	CC	CC	CC	TT	TT	TT	TT	CC	TT	CT	CT	TT	CC	TT	CT	TT	TT	CT	CC	TT	CC	CT	TT	TT	TT	TT	TT	TT	TT	TT	CC	CC	CC	CC	CC	TT
scaffold30	33182	T	TT	CC	TC	TC	TT	CC	CC	TT	CC	TT	CC	TT	TT	TT	--	CC	CC	CC	TT	CC	TC	TC	CC	TT	CC	TC	CC	CC	TC	TT	CC	TT	TC	CC	CC	CC	CC	CC	CC	CC	CC	TT	TT	TT	TT	TT	CC
scaffold30	33332	T	TT	CC	TC	TC	TT	CC	CC	TT	CC	TT	CC	TT	TT	TT	CC	CC	CC	CC	TT	CC	TC	TC	CC	TT	CC	TC	CC	CC	TC	TT	CC	TT	TC	CC	CC	CC	CC	CC	CC	CC	CC	TT	TT	TT	TT	TT	CC
scaffold30	352686	C	CC	TT	CT	CT	CC	TT	TT	CC	TT	CC	TT	CC	CC	CC	TT	TT	TT	TT	CC	TT	CC	CT	TT	CC	TT	CT	TT	TT	CT	CC	TT	CC	CT	TT	TT	TT	TT	TT	TT	TT	TT	CC	CC	CC	CC	CC	TT
scaffold1451	70321	G	GG	TT	GT	GT	GG	TT	TT	GG	TT	GG	TT	GT	GG	GG	TT	--	--	TT	--	TT	GT	GT	TT	GT	--	GT	TT	TT	GT	GG	TT	--	--	--	TT	TT	TT	TT	TT	TT	TT	--	GG	GG	GG	GG	TT
scaffold1451	90889	G	GG	AA	GG	--	GG	AA	AA	GG	AA	--	AA	--	GG	GG	AA	AA	--	--	GG	AA	--	GA	AA	GG	--	GA	AA	AA	GA	GG	AA	GG	GA	AA	AA	AA	AA	AA	AA	AA	AA	GG	GG	GG	GG	GG	AA
scaffold1451	90881	A	AA	GG	AA	AA	AA	GG	GG	AA	GG	--	GG	--	AA	AA	GG	GG	--	--	AA	GG	--	AG	GG	AA	--	AG	GG	GG	AG	AA	GG	AA	AG	GG	GG	GG	GG	GG	GG	GG	GG	AA	AA	AA	AA	AA	GG
scaffold1451	90981	A	AA	GG	AA	--	AA	GG	GG	AA	GG	--	GG	--	AA	AA	GG	GG	--	--	AA	GG	AG	AG	GG	AA	--	AG	GG	GG	AG	AA	GG	AA	AG	GG	GG	GG	GG	GG	GG	GG	GG	AA	AA	AA	AA	AA	GG
scaffold1451	70423	G	GG	CC	GC	GC	GG	CC	CC	GG	CC	GG	CC	GC	GG	GG	CC	--	--	CC	--	CC	GC	GC	CC	GC	--	GC	CC	CC	GC	GG	CC	--	--	--	CC	CC	CC	CC	CC	CC	CC	--	GG	GG	GG	GG	CC
scaffold30	547331	C	CC	TT	CT	CT	CC	TT	TT	CC	TT	CC	TT	CC	CC	CC	TT	TT	TT	TT	CC	TT	CT	CT	TT	CC	TT	CT	TT	TT	CT	CC	TT	CC	CT	TT	TT	TT	TT	TT	TT	TT	TT	CC	CC	CC	CC	CC	TT
scaffold30	412269	G	AA	GG	GA	GA	AA	GG	GG	AA	GG	AA	GG	AA	AA	AA	GG	GG	GG	GG	AA	GG	GA	GA	GG	AA	GG	GA	GG	GG	GA	AA	GG	AA	GA	GG	GG	GG	GG	GG	GG	GG	GG	AA	AA	AA	AA	AA	GG
scaffold30	316477	G	GG	TT	GT	GT	--	TT	TT	GG	TT	GG	TT	GG	GG	GG	TT	TT	TT	TT	GG	TT	--	GT	TT	GG	TT	GT	TT	TT	GT	GG	TT	GG	GT	TT	TT	TT	TT	TT	TT	TT	TT	GG	GG	GG	GG	GG	TT
scaffold30	550814	A	AA	CC	AC	AC	AA	CC	--	--	CC	AA	CC	AA	AA	AA	CC	CC	CC	CC	AA	CC	AA	AC	CC	AA	CC	AC	CC	CC	AC	AA	--	AA	AC	CC	CC	CC	CC	CC	CC	CC	CC	AA	AA	AA	AA	AA	CC
scaffold30	550872	A	AA	CC	AC	AC	AA	CC	--	--	CC	AA	CC	AA	AA	AA	CC	CC	CC	CC	AA	CC	--	AC	CC	AA	CC	AC	CC	CC	AC	AA	--	AA	AC	CC	CC	CC	CC	CC	CC	CC	CC	AA	AA	AA	AA	AA	CC
scaffold30	550724	C	CC	AA	CA	CA	CC	AA	--	--	AA	CC	--	CC	CC	CC	AA	AA	AA	AA	CC	AA	CC	CA	AA	CC	AA	CA	AA	AA	CA	CC	--	CC	CA	AA	AA	AA	AA	AA	AA	AA	AA	CC	CC	CC	CC	CC	AA
scaffold1451	70240	T	TT	CC	TC	TC	TT	CC	CC	TT	CC	TT	CC	TC	TT	TT	CC	--	--	CC	--	CC	TC	TC	CC	TC	--	TC	CC	CC	TC	TT	CC	--	--	--	CC	CC	CC	CC	CC	CC	CC	--	TT	TT	TT	TT	CC
scaffold5792	66720	C	CC	TT	CT	CT	CC	TT	TT	CC	TT	CC	TT	CT	CC	CC	TT	TT	TT	TT	CC	TT	CT	CT	TT	CT	TT	CT	TT	TT	CT	CC	TT	CC	CT	TT	TT	TT	TT	TT	TT	TT	TT	CC	CC	CC	CC	CC	TT
scaffold11576	30799	C	CC	GG	CG	CG	CC	GG	GG	CC	GG	CC	GG	CG	CC	CC	GG	GG	GG	GG	CC	GG	CG	CG	GG	CG	GG	CG	GG	GG	CG	CC	GG	CC	CG	GG	GG	GG	GG	GG	GG	GG	GG	CC	CC	CC	CC	CC	GG
scaffold11576	30648	C	CC	AA	CA	CA	CC	AA	AA	CC	AA	CC	AA	CA	CC	CC	AA	AA	AA	AA	CC	AA	CA	CA	AA	CA	AA	CA	AA	AA	CA	CC	AA	CC	CA	AA	AA	AA	AA	AA	AA	AA	AA	CC	CC	CC	CC	CC	AA
scaffold12338	86073	G	GG	AA	GA	GA	GG	AA	AA	GG	AA	GG	AA	GA	GG	GG	AA	AA	AA	AA	GG	AA	GA	GA	AA	GG	AA	GA	AA	AA	GA	GG	AA	GG	GA	AA	AA	AA	AA	AA	AA	AA	AA	GG	GG	GG	GG	GG	AA
scaffold2446	190783	T	TT	AA	TA	TA	TT	AA	AA	TT	AA	TT	AA	TA	TT	TT	AA	AA	AA	AA	TT	AA	TA	TA	AA	TA	AA	TA	AA	AA	TA	TT	AA	TT	TA	AA	AA	AA	AA	AA	AA	AA	AA	TT	TT	TT	TT	TT	AA
scaffold2446	132877	C	CC	TT	CT	CT	CC	TT	TT	CC	TT	CC	TT	CT	CC	CC	TT	TT	TT	TT	CC	TT	CT	CT	TT	CT	TT	CT	TT	TT	CT	CC	TT	CC	CT	TT	TT	TT	TT	TT	TT	TT	TT	CC	CC	CC	CC	CC	TT
scaffold2446	54250	G	GG	AA	--	GA	GG	AA	AA	GG	AA	GG	GA	--	GG	GG	AA	--	AA	AA	GG	AA	GA	GA	AA	GG	AA	GA	AA	AA	GA	GG	AA	GG	GA	AA	AA	AA	AA	AA	AA	AA	AA	GG	GG	GG	GG	GG	AA
scaffold2446	132700	C	CC	TT	CT	CT	CC	TT	TT	CC	TT	CC	TT	CT	CC	CC	TT	TT	TT	TT	CC	TT	CT	CT	TT	CT	TT	CT	TT	TT	CT	CC	TT	CC	CT	TT	TT	TT	TT	TT	TT	TT	TT	CC	CC	CC	CC	CC	TT
scaffold2446	132815	G	GG	AA	GA	GA	GG	AA	AA	GG	AA	GG	AA	GA	GG	GG	AA	AA	AA	AA	GG	AA	GA	GA	AA	GA	AA	GA	AA	AA	GA	GG	AA	GG	GA	AA	AA	AA	AA	AA	AA	AA	AA	GG	GG	GG	GG	GG	AA
scaffold2446	54393	C	AA	CC	--	CA	AA	CC	CC	AA	CC	AA	CC	--	AA	AA	CC	CC	CC	CC	AA	CC	CA	CA	CC	AA	CC	CA	CC	CC	CA	AA	CC	AA	CA	CC	CC	CC	CC	CC	CC	CC	CC	AA	AA	AA	AA	AA	CC
scaffold14003	25429	G	GG	AA	GA	GA	GG	AA	AA	--	AA	GG	AA	GA	GG	GG	AA	AA	AA	AA	GG	AA	GA	GA	AA	GA	AA	GA	AA	AA	GA	GG	AA	GG	GA	AA	AA	AA	AA	AA	AA	AA	AA	GG	GG	GG	GG	GG	AA
scaffold14003	25677	T	TT	GG	TG	TG	TT	GG	GG	--	GG	TT	GG	TG	TT	TT	GG	GG	GG	GG	TT	GG	TG	TG	GG	TG	GG	TG	GG	GG	TG	TT	GG	TT	TG	GG	GG	GG	GG	GG	GG	GG	GG	TT	TT	TT	TT	TT	GG
scaffold14739	54465	G	GG	AA	GA	GA	GG	AA	AA	GG	AA	GG	AA	GA	GG	GG	AA	AA	AA	AA	GG	AA	GA	GA	AA	GA	AA	GA	AA	AA	GA	GG	AA	GG	GA	AA	AA	AA	AA	AA	AA	AA	AA	GG	GG	GG	GG	GG	AA
scaffold1338	71770	A	AA	GG	AG	AG	AA	GG	GG	AA	GG	AA	GG	AG	AA	AA	GG	GG	GG	GG	AA	GG	AG	AG	GG	AG	GG	AG	GG	GG	AG	AA	GG	AA	AG	GG	GG	GG	GG	GG	GG	GG	GG	AA	AA	AA	AA	AA	GG
scaffold1338	112838	T	TT	AA	TA	TA	TT	AA	AA	TT	AA	TT	AA	TA	TT	TT	AA	AA	AA	AA	TT	AA	TA	TA	AA	TA	AA	TA	AA	AA	TA	TT	AA	TT	TA	AA	AA	AA	AA	AA	AA	AA	AA	TT	TT	TT	TT	TT	AA
scaffold1338	82951	G	GG	AA	GA	GA	GG	AA	AA	GG	AA	GG	AA	GA	GG	GG	AA	AA	AA	AA	GG	AA	GA	GA	AA	GG	AA	GA	AA	AA	GA	GG	AA	GG	GA	AA	AA	AA	AA	AA	AA	AA	AA	GG	GG	GG	GG	GG	AA
scaffold1338	377063	G	GG	TT	GT	GT	GG	TT	TT	GG	TT	GG	TT	GT	GG	GG	TT	TT	TT	TT	GG	--	GT	GT	TT	GG	TT	GT	TT	TT	--	GG	TT	GG	--	TT	TT	TT	TT	TT	TT	TT	TT	GG	GG	GG	GG	GG	TT
scaffold1338	112814	G	GG	AA	GA	GA	GG	AA	AA	GG	AA	GG	AA	GA	GG	GG	AA	AA	AA	AA	GG	AA	GA	GA	AA	GA	AA	GA	AA	AA	GA	GG	AA	--	GA	AA	AA	AA	AA	AA	AA	AA	AA	GG	GG	GG	GG	GG	AA
scaffold1338	71741	G	GG	TT	GT	GT	GG	TT	TT	GG	TT	GG	TT	GT	GG	GG	TT	TT	TT	TT	GG	TT	GT	GT	TT	GT	TT	GT	TT	TT	GT	GG	TT	GG	GT	TT	TT	TT	TT	TT	TT	TT	TT	GG	GG	GG	GG	GG	TT
scaffold1338	78341	C	CC	AA	--	CA	--	AA	AA	--	AA	--	AA	--	CC	CC	AA	--	AA	AA	CC	AA	CA	CA	AA	--	AA	CA	AA	AA	CA	CC	AA	--	--	AA	AA	AA	AA	AA	AA	AA	AA	CC	CC	CC	CC	CC	AA
scaffold994	171826	T	TT	CC	TC	TC	TT	CC	CC	TT	CC	TT	CC	TC	TT	TT	CC	CC	CC	CC	TT	CC	TC	TC	CC	--	CC	TC	CC	CC	TC	TT	CC	TT	TC	CC	CC	CC	CC	CC	CC	CC	CC	TT	TT	TT	TT	TT	CC
scaffold21435	14896	T	TT	CC	TC	TC	TT	CC	CC	TT	CC	TT	CC	TT	TT	TT	CC	CC	CC	--	TT	CC	TC	TC	CC	TT	CC	TC	CC	CC	TC	TT	CC	TT	TC	CC	CC	CC	CC	CC	CC	CC	CC	TT	TT	TT	TT	TT	CC
scaffold2084	154045	A	AA	GG	AG	AG	AA	GG	GG	AA	GG	AA	GG	AG	AA	AA	GG	GG	GG	GG	AA	GG	AG	AG	GG	AG	GG	AG	GG	GG	AG	AA	GG	AA	AG	GG	GG	GG	GG	GG	GG	GG	GG	AA	AA	AA	AA	AA	GG
scaffold8380	203506	A	AA	GG	AG	AG	AA	GG	GG	AA	GG	AA	GG	AG	AA	AA	GG	GG	GG	GG	AA	GG	AG	AG	GG	AG	GG	AG	GG	GG	AG	AA	GG	AA	AG	GG	GG	GG	GG	GG	GG	GG	GG	AA	AA	AA	AA	AA	GG
scaffold1965	190549	T	TT	GG	TG	TG	TT	GG	GG	TT	GG	TT	GG	TG	TT	TT	GG	GG	GG	GG	TT	GG	TG	TG	GG	TG	GG	TG	GG	--	TG	TT	GG	TT	TG	GG	GG	GG	GG	GG	GG	GG	GG	TT	TT	TT	TT	TT	GG
scaffold167	92776	T	TT	CC	TC	TC	TT	CC	--	TT	CC	TT	CC	TC	TT	TT	CC	--	CC	CC	TT	CC	TC	TC	CC	TC	CC	TC	CC	CC	TC	TT	CC	TT	TC	CC	CC	CC	CC	CC	CC	CC	CC	TT	TT	TT	TT	TT	CC
scaffold167	92540	C	CC	TT	CT	CT	CC	TT	TT	CC	TT	CC	TT	CT	CC	CC	TT	--	TT	TT	CC	TT	CT	CT	TT	CT	TT	CT	TT	TT	CT	CC	TT	CC	CT	TT	TT	TT	TT	TT	TT	TT	TT	CC	CC	CC	CC	CC	TT
scaffold167	146182	C	CC	GG	CG	CG	CC	GG	GG	CC	GG	CC	GG	CG	CC	CC	GG	GG	GG	GG	CC	GG	CG	CG	GG	CC	GG	CG	GG	GG	CG	CC	GG	CC	CG	GG	GG	GG	GG	GG	GG	GG	GG	CC	CC	CC	CC	CC	GG
scaffold1965	244453	G	GG	TT	GT	GT	GG	TT	TT	GG	TT	GG	TT	GT	GG	GG	TT	TT	TT	TT	GG	TT	GT	GT	TT	GG	TT	GT	TT	TT	GT	GG	TT	GG	GT	TT	TT	TT	TT	TT	TT	TT	TT	GG	GG	GG	GG	GG	TT
scaffold5838	76056	G	GG	AA	GA	GA	GG	AA	AA	GG	AA	GG	AA	GA	GG	GG	AA	AA	AA	AA	GG	AA	GA	GA	AA	GA	AA	GA	AA	AA	GA	GG	AA	GG	GA	AA	AA	AA	AA	AA	AA	AA	AA	GG	GG	GG	GG	GG	AA
scaffold13303	121234	G	GG	AA	GA	GA	GG	AA	AA	GG	AA	GG	AA	GA	GG	GG	AA	AA	AA	AA	GG	AA	GA	GA	AA	GA	AA	GA	AA	AA	GA	GG	AA	GG	GA	AA	AA	AA	AA	AA	AA	AA	AA	GG	GG	GG	GG	GG	AA
scaffold3733	44420	C	CC	TT	CT	CT	CC	TT	TT	CC	TT	CC	TT	CT	CC	CC	TT	TT	TT	TT	CC	TT	CT	CT	TT	CT	TT	CT	TT	TT	CT	CC	TT	CC	CT	TT	TT	TT	TT	TT	TT	TT	TT	CC	CC	CC	CC	CC	TT
scaffold3733	44369	G	GG	AA	GA	GA	GG	AA	AA	GG	AA	GG	AA	GA	GG	GG	AA	AA	AA	AA	GG	AA	GA	GA	AA	GA	AA	GA	AA	AA	GA	GG	AA	GG	GA	AA	AA	AA	AA	AA	AA	AA	AA	GG	GG	GG	GG	GG	AA
scaffold7701	183250	C	CC	TT	CT	CT	--	TT	TT	--	TT	--	--	--	CC	CC	TT	--	TT	TT	CC	TT	CT	CT	TT	CC	TT	CT	--	TT	CT	CC	TT	CC	CT	TT	TT	TT	TT	TT	TT	TT	TT	CC	CC	CC	CC	CC	TT
scaffold3281	26256	A	AA	GG	AG	AG	AA	GG	GG	AA	GG	AA	GG	AG	AA	AA	GG	GG	GG	GG	AA	--	AG	AG	GG	--	GG	AG	GG	--	--	AA	GG	AA	AG	GG	GG	GG	GG	GG	GG	GG	GG	AA	AA	AA	AA	AA	GG
scaffold7951	201137	A	AA	GG	AG	AG	AA	GG	--	AA	GG	AA	GG	AG	AA	AA	GG	GG	GG	GG	AA	GG	AG	AG	GG	AA	--	AG	GG	GG	AG	AA	GG	AA	AG	GG	GG	GG	GG	GG	GG	GG	GG	AA	AA	AA	AA	AA	GG
scaffold859	217994	C	CC	AA	CA	CA	CC	AA	AA	CC	AA	CC	AA	CA	CC	CC	AA	AA	AA	AA	CC	AA	CA	CA	AA	CA	AA	CA	AA	AA	CA	CC	AA	CC	CA	AA	AA	AA	AA	AA	AA	AA	AA	CC	CC	CC	CC	CC	AA
scaffold7701	228867	G	GG	AA	GA	GA	GG	AA	AA	GG	AA	GG	AA	GA	GG	GG	AA	AA	AA	AA	GG	AA	GA	GA	AA	--	AA	GA	AA	AA	GA	GG	AA	GG	GA	AA	AA	AA	AA	AA	AA	AA	AA	GG	GG	GG	GG	GG	AA
scaffold5161	6984	G	GG	TT	GT	GT	GG	TT	TT	GG	TT	GG	TT	GT	GG	GG	TT	TT	TT	TT	GG	TT	GT	GT	TT	--	TT	GT	TT	TT	GT	GG	TT	GG	GT	TT	TT	TT	TT	TT	TT	TT	TT	GG	GG	GG	GG	GG	TT
scaffold15054	205073	A	AA	CC	AC	AC	AA	CC	CC	AA	CC	AA	CC	AC	AA	AA	CC	CC	--	CC	AA	CC	--	AC	CC	--	--	AC	CC	--	AC	AA	CC	AA	AC	CC	--	CC	CC	CC	CC	CC	CC	AA	AA	AA	AA	AA	CC
scaffold10868	4208	C	CC	TT	CT	CT	CC	TT	TT	--	TT	CC	TT	CT	CC	CC	TT	TT	TT	TT	CC	TT	--	CT	TT	CT	TT	CT	TT	TT	CT	CC	TT	CC	CT	TT	TT	TT	TT	TT	TT	TT	TT	CC	CC	CC	CC	CC	TT
scaffold666	112589	T	TT	CC	TC	TC	TT	CC	CC	TT	CC	TT	CC	TC	TT	TT	CC	CC	CC	CC	TT	CC	TC	TC	CC	TC	CC	TC	CC	CC	TC	TT	CC	TT	TC	CC	CC	CC	CC	CC	CC	CC	CC	TT	TT	TT	TT	TT	CC
scaffold994	230089	A	AA	GG	AG	AG	AA	GG	GG	AA	GG	--	GG	AG	AA	AA	GG	GG	GG	GG	--	GG	AG	AG	GG	AG	GG	AG	GG	GG	AG	AA	GG	AA	AG	GG	GG	GG	GG	GG	GG	GG	GG	AA	AA	AA	AA	AA	GG
scaffold994	229880	T	TT	CC	TC	TC	TT	CC	CC	TT	CC	--	CC	TC	TT	TT	CC	CC	CC	CC	--	CC	TC	TC	CC	TC	CC	TC	CC	CC	TC	TT	CC	TT	TC	CC	CC	CC	CC	CC	CC	CC	CC	TT	TT	TT	TT	TT	CC
scaffold994	229865	A	AA	CC	AC	AC	AA	CC	CC	AA	CC	--	CC	AC	AA	AA	CC	CC	CC	CC	--	CC	AC	AC	CC	AC	CC	AC	CC	CC	AC	AA	CC	AA	AC	CC	CC	CC	CC	CC	CC	CC	CC	AA	AA	AA	AA	AA	CC
scaffold27454	10230	G	GG	AA	GA	GA	GG	AA	AA	GG	AA	GG	AA	GA	GG	GG	AA	AA	AA	AA	GG	AA	GA	GA	AA	GA	AA	GA	AA	AA	GA	GG	AA	--	GA	AA	--	AA	AA	AA	AA	AA	AA	GG	GG	GG	GG	GG	AA
scaffold13242	92654	T	TT	CC	TC	TC	TT	CC	CC	TT	CC	TT	CC	TC	TT	TT	CC	CC	CC	CC	TT	CC	TC	TC	CC	TC	CC	TC	CC	CC	TC	TT	CC	TT	TC	CC	CC	CC	CC	CC	CC	CC	CC	TT	TT	TT	TT	TT	CC
scaffold13242	105907	T	TT	CC	TC	TC	--	CC	CC	TT	CC	--	CC	TC	TT	TT	CC	CC	CC	CC	TT	CC	TC	TC	CC	TC	CC	TC	CC	CC	TC	TT	CC	TT	TC	CC	CC	CC	CC	CC	CC	CC	CC	TT	TT	TT	TT	TT	CC
scaffold5792	62245	A	AA	GG	AG	AG	AA	GG	GG	AA	GG	AA	GG	AG	AA	AA	GG	GG	GG	GG	AA	GG	AG	AG	GG	AG	GG	AG	GG	GG	AG	AA	GG	AA	AG	GG	GG	GG	GG	GG	GG	GG	GG	AA	AA	AA	AA	AA	GG
scaffold2107	26267	A	AA	GG	AG	AG	AA	GG	GG	AA	GG	AA	GG	AG	AA	AA	GG	GG	GG	GG	AA	GG	AG	AG	GG	AG	GG	AG	GG	GG	AG	AA	GG	AA	AG	GG	GG	GG	GG	GG	GG	GG	GG	AA	AA	AA	AA	AA	GG
scaffold2084	10695	C	CC	GG	CG	CG	CC	GG	GG	CC	GG	CC	GG	CC	CC	CC	GG	GG	GG	GG	CC	GG	CG	CG	GG	CC	GG	CG	GG	GG	CG	CC	GG	CC	CG	GG	GG	GG	GG	GG	GG	GG	GG	CC	CC	CC	CC	CC	GG
scaffold10289	59592	T	TT	GG	TG	TG	TT	GG	GG	--	GG	TT	GG	TG	TT	TT	GG	GG	GG	GG	TT	GG	TG	TG	GG	TG	GG	TG	GG	GG	TG	TT	GG	TT	TG	GG	GG	GG	GG	GG	GG	GG	GG	TT	TT	TT	TT	TT	GG
scaffold5632	186432	A	AA	GG	AG	AG	AA	GG	GG	AA	GG	AA	GG	AG	AA	AA	GG	GG	GG	GG	AA	GG	AG	AG	GG	AG	GG	AG	GG	GG	AG	AA	GG	AA	AG	GG	GG	GG	GG	GG	GG	GG	GG	AA	AA	AA	AA	AA	GG
scaffold12338	160981	A	AA	GG	AG	AG	AA	GG	GG	AA	GG	AA	GG	AG	AA	AA	GG	GG	GG	GG	AA	GG	AG	AG	GG	AG	GG	AG	GG	GG	AG	AA	GG	AA	AG	GG	GG	GG	GG	GG	GG	GG	GG	AA	AA	AA	AA	AA	GG
scaffold12338	86096	A	AA	GG	AG	AG	AA	GG	GG	AA	GG	AA	GG	AG	AA	AA	GG	GG	GG	GG	AA	GG	AG	AG	GG	--	GG	AG	GG	GG	AG	AA	GG	AA	AG	GG	GG	GG	GG	GG	GG	GG	GG	AA	AA	AA	AA	AA	GG
scaffold6629	21691	T	TT	CC	TC	TC	TT	CC	CC	TT	CC	TT	CC	TT	TT	TT	CC	CC	CC	CC	TT	CC	TC	TC	CC	TT	CC	TC	CC	CC	TC	TT	CC	TT	TC	CC	CC	CC	CC	CC	CC	CC	CC	TT	TT	TT	TT	TT	CC
scaffold3524	44103	C	CC	AA	CA	CA	CC	AA	AA	CC	AA	CC	AA	CC	CC	CC	AA	AA	AA	AA	CC	AA	CA	CA	AA	CC	AA	CA	AA	AA	CA	CC	AA	CC	CA	AA	AA	AA	AA	AA	AA	AA	AA	CC	CC	CC	CC	CC	AA
scaffold3524	43981	T	TT	AA	TA	TA	TT	AA	AA	TT	AA	TT	AA	TT	TT	TT	AA	AA	AA	AA	TT	AA	TA	TA	AA	TT	AA	TA	AA	AA	TA	TT	AA	TT	TA	AA	AA	AA	AA	AA	AA	AA	AA	TT	TT	TT	TT	TT	AA
scaffold3524	44053	A	AA	GG	AG	AG	AA	GG	GG	AA	GG	AA	GG	AA	AA	AA	GG	GG	GG	GG	AA	GG	AG	AG	GG	AA	GG	AG	GG	GG	AG	AA	GG	AA	AG	GG	GG	GG	GG	GG	GG	GG	GG	AA	AA	AA	AA	AA	GG
scaffold3524	123900	A	AA	GG	AG	AG	AA	GG	GG	AA	GG	AA	GG	AA	AA	AA	GG	GG	GG	GG	AA	GG	AG	AG	GG	AA	GG	AG	GG	GG	AG	AA	GG	AA	AG	GG	GG	GG	GG	GG	GG	GG	GG	AA	AA	AA	AA	AA	GG
scaffold3524	123673	A	AA	GG	AG	AG	AA	GG	GG	AA	GG	AA	GG	AA	AA	AA	GG	GG	GG	GG	AA	GG	AG	AG	GG	AA	GG	AG	GG	GG	AG	AA	GG	AA	AG	GG	GG	GG	GG	GG	GG	GG	GG	AA	AA	AA	AA	AA	GG
scaffold3524	123938	A	AA	GG	AG	AG	AA	GG	GG	AA	GG	AA	GG	AA	AA	AA	GG	GG	GG	GG	AA	GG	AG	AG	GG	AA	GG	AG	GG	GG	AG	AA	GG	AA	AG	GG	GG	GG	GG	GG	GG	GG	GG	AA	AA	AA	AA	AA	GG
scaffold7701	228984	G	GG	AA	GA	GA	GG	AA	AA	GG	AA	GG	AA	GA	GG	GG	AA	AA	AA	AA	GG	AA	GA	GA	AA	--	AA	GA	AA	AA	GA	GG	AA	GG	GA	AA	AA	AA	AA	AA	AA	AA	AA	GG	GG	GG	GG	GG	AA
scaffold4176	67690	G	AA	GG	GA	GA	AA	GG	GG	AA	GG	AA	GG	GA	AA	AA	GG	GG	GG	GG	AA	GG	GA	GA	GG	GA	GG	GA	GG	GG	GA	AA	GG	AA	GA	GG	GG	GG	GG	GG	GG	GG	GG	AA	AA	AA	AA	AA	GG
scaffold4225	69398	T	TT	GG	TG	TG	TT	GG	GG	--	GG	--	GG	TT	TT	TT	GG	GG	GG	GG	TT	GG	TG	TG	GG	TT	GG	TG	GG	GG	TG	TT	GG	TT	TG	GG	GG	GG	GG	GG	GG	GG	GG	TT	TT	TT	TT	TT	GG
scaffold6978	13728	G	GG	CC	GC	GC	GG	CC	CC	GG	CC	--	CC	GG	GG	GG	CC	CC	CC	CC	GG	CC	GC	GC	CC	GG	CC	GC	CC	CC	GC	GG	CC	GG	GC	CC	CC	CC	CC	CC	CC	CC	CC	GG	GG	GG	GG	GG	CC
scaffold859	114585	A	AA	CC	AC	AC	--	CC	CC	--	CC	AA	CC	--	AA	AA	CC	CC	CC	CC	AA	CC	AC	AC	CC	AC	CC	AC	CC	CC	AC	AA	CC	AA	AC	CC	CC	--	CC	CC	CC	CC	CC	AA	AA	AA	AA	AA	CC
scaffold2084	10813	T	TT	GG	TG	TG	TT	GG	GG	TT	GG	TT	GG	TT	TT	TT	GG	GG	GG	GG	TT	GG	TG	TG	GG	TT	GG	TG	GG	GG	TG	TT	GG	TT	TG	GG	GG	GG	GG	GG	GG	GG	GG	TT	TT	TT	TT	TT	GG
scaffold1965	10180	T	TT	CC	TC	TC	TT	CC	CC	TT	CC	TT	CC	TC	TT	TT	CC	CC	CC	CC	TT	CC	TC	TC	CC	TC	CC	TC	CC	CC	TC	TT	CC	TT	TC	CC	CC	CC	CC	CC	CC	CC	CC	TT	TT	TT	TT	TT	CC
scaffold1965	10071	T	TT	CC	TC	TC	TT	CC	CC	TT	CC	TT	CC	TC	TT	TT	CC	CC	CC	CC	TT	CC	TC	TC	CC	--	CC	TC	CC	CC	TC	TT	CC	TT	TC	CC	CC	CC	CC	CC	CC	CC	CC	TT	TT	TT	TT	TT	CC
scaffold1965	245157	C	CC	TT	CT	CT	CC	TT	TT	CC	TT	CC	TT	CT	CC	CC	TT	TT	TT	TT	CC	TT	CT	CT	TT	CT	TT	CT	TT	TT	CT	CC	TT	CC	CT	TT	TT	TT	TT	TT	TT	TT	TT	CC	CC	CC	CC	CC	TT
scaffold10744	81594	T	TT	CC	TC	TC	TT	CC	CC	TT	CC	TT	CC	TC	TT	TT	CC	CC	CC	CC	TT	CC	TC	TC	CC	TC	CC	TC	CC	CC	TC	TT	CC	TT	TC	CC	CC	CC	CC	CC	CC	CC	CC	TT	TT	TT	TT	TT	CC
scaffold6513	66299	T	TT	CC	TC	TC	TT	CC	CC	TT	CC	TT	CC	TC	TT	TT	CC	CC	CC	CC	TT	CC	TC	TC	CC	TC	CC	TC	CC	CC	TC	TT	CC	TT	TC	CC	CC	CC	CC	CC	CC	CC	CC	TT	TT	TT	TT	TT	CC
scaffold6513	149138	G	GG	TT	GT	GT	--	TT	TT	--	TT	--	--	--	GG	GG	TT	TT	TT	TT	GG	TT	GT	--	TT	--	TT	GT	TT	TT	GT	GG	TT	GG	GT	TT	TT	TT	TT	TT	TT	TT	TT	GG	GG	GG	GG	GG	TT
scaffold6513	66202	T	TT	AA	TA	TA	TT	AA	AA	TT	AA	TT	AA	TA	TT	TT	AA	AA	AA	AA	TT	AA	TA	TA	AA	TA	AA	TA	AA	AA	TA	TT	AA	TT	TA	AA	AA	AA	AA	AA	AA	AA	AA	TT	TT	TT	TT	TT	AA
scaffold2107	26241	G	GG	AA	GA	GA	GG	AA	AA	GG	AA	GG	AA	GA	GG	GG	AA	AA	AA	AA	GG	AA	GA	GA	AA	GA	AA	GA	AA	AA	GA	GG	AA	GG	GA	AA	AA	AA	AA	AA	AA	AA	AA	GG	GG	GG	GG	GG	AA
scaffold2084	239215	A	AA	TT	AT	AT	AA	TT	TT	AA	TT	AA	TT	AT	AA	AA	TT	--	TT	TT	AA	TT	AT	AT	TT	--	TT	AT	TT	TT	AT	AA	TT	AA	AT	TT	TT	TT	TT	TT	TT	TT	TT	AA	AA	AA	AA	AA	TT
scaffold2084	175461	C	AA	CC	CA	CA	AA	CC	CC	AA	CC	AA	CC	CA	AA	AA	CC	--	CC	CC	AA	CC	CA	CA	CC	CA	CC	CA	CC	CC	CA	AA	CC	AA	CA	CC	CC	CC	CC	CC	CC	CC	CC	AA	AA	AA	AA	AA	CC
scaffold2084	239314	T	TT	CC	TC	TC	TT	CC	CC	TT	CC	TT	CC	TC	TT	TT	CC	--	CC	CC	TT	CC	TC	TC	CC	TC	CC	TC	CC	CC	TC	TT	CC	TT	TC	CC	CC	CC	CC	CC	CC	CC	CC	TT	TT	TT	TT	TT	CC
scaffold6629	21611	A	AA	CC	AC	AC	AA	CC	CC	AA	CC	AA	CC	AA	AA	AA	CC	CC	CC	CC	AA	CC	AC	AC	CC	AA	CC	AC	CC	CC	AC	AA	CC	AA	AC	CC	CC	CC	CC	CC	CC	CC	CC	AA	AA	AA	AA	AA	CC
scaffold2084	157626	G	GG	AA	GA	GA	GG	AA	AA	GG	AA	GG	AA	GA	GG	GG	AA	AA	AA	AA	GG	AA	GA	GA	AA	--	AA	GA	AA	AA	GA	GG	AA	GG	GA	AA	AA	AA	AA	AA	AA	AA	AA	GG	GG	GG	GG	GG	AA
scaffold3281	19971	G	GG	AA	GA	GA	GG	AA	AA	GG	AA	GG	AA	GA	GG	GG	AA	AA	AA	AA	GG	AA	GA	GA	AA	GA	AA	GA	AA	AA	GA	GG	AA	GG	GA	AA	AA	AA	AA	AA	AA	AA	AA	GG	GG	GG	GG	GG	AA
scaffold3281	52911	G	GG	AA	GA	GA	GG	AA	AA	GG	AA	--	AA	GA	GG	GG	AA	AA	AA	AA	GG	AA	GA	GA	AA	--	AA	GA	AA	AA	GA	GG	AA	GG	GA	AA	AA	AA	AA	AA	AA	AA	AA	GG	GG	GG	GG	GG	AA
scaffold11576	30626	C	CC	TT	CT	CT	CC	TT	TT	CC	TT	CC	TT	CT	CC	CC	TT	TT	TT	TT	CC	TT	CT	CT	TT	CT	TT	CT	TT	TT	CT	CC	TT	CC	CT	TT	TT	TT	TT	TT	TT	TT	TT	CC	CC	CC	CC	CC	TT
scaffold20499	63357	G	GG	AA	GA	GA	GG	AA	AA	GG	AA	GG	AA	GG	GG	GG	AA	AA	AA	AA	GG	AA	--	GA	AA	GG	AA	GA	AA	AA	GA	GG	AA	GG	GA	AA	AA	AA	AA	AA	AA	AA	AA	GG	GG	GG	GG	GG	AA
scaffold12338	160982	G	GG	AA	GA	GA	GG	AA	AA	GG	AA	GG	AA	GA	GG	GG	AA	AA	AA	AA	GG	AA	GA	GA	AA	GA	AA	GA	AA	AA	GA	GG	AA	GG	GA	AA	AA	AA	AA	AA	AA	AA	AA	GG	GG	GG	GG	GG	AA
scaffold5632	83714	T	TT	CC	TC	TC	TT	CC	CC	TT	CC	TT	CC	TC	TT	TT	CC	CC	CC	CC	TT	CC	TC	TC	CC	TC	CC	TC	CC	CC	TC	TT	CC	TT	TC	CC	CC	CC	CC	CC	CC	CC	CC	TT	TT	TT	TT	TT	CC
scaffold14739	54537	A	AA	GG	AG	AG	AA	GG	GG	AA	GG	AA	GG	AG	AA	AA	GG	GG	GG	GG	AA	GG	AG	AG	GG	AG	GG	AG	GG	GG	AG	AA	GG	AA	AG	GG	GG	GG	GG	GG	GG	GG	GG	AA	AA	AA	AA	AA	GG
scaffold24563	15346	G	GG	AA	GA	GA	GG	AA	AA	GG	AA	GG	AA	GA	GG	GG	AA	AA	AA	AA	GG	AA	GA	GA	AA	GA	AA	GA	AA	AA	GA	GG	AA	GG	GA	AA	AA	AA	AA	AA	AA	AA	AA	GG	GG	GG	GG	GG	AA
scaffold35236	4729	A	AA	GG	AG	--	AA	--	GG	AA	GG	AA	GG	AG	--	--	GG	GG	--	--	AA	GG	AG	AG	GG	--	GG	AG	GG	--	AG	AA	GG	--	AG	GG	--	GG	GG	GG	GG	GG	GG	--	AA	AA	AA	AA	GG
scaffold3952	45201	C	CC	TT	CT	CT	--	TT	TT	CC	TT	CC	TT	CT	CC	CC	TT	TT	TT	TT	CC	TT	--	CT	TT	CT	TT	TT	TT	TT	CT	--	TT	CC	CT	TT	TT	TT	TT	TT	TT	TT	TT	--	CC	CC	CC	CC	TT
scaffold3952	3279	A	AA	GG	AG	AG	AA	GG	GG	AA	GG	AA	GG	AG	AA	AA	GG	GG	GG	GG	AA	GG	--	AG	GG	AA	GG	AG	GG	GG	AG	AA	GG	AA	AG	GG	GG	GG	GG	GG	GG	GG	GG	AA	AA	AA	AA	AA	GG
scaffold6152	195224	T	TT	AA	TA	TA	TT	AA	AA	TT	AA	TT	AA	TA	--	--	AA	AA	AA	AA	--	AA	TA	TA	AA	TT	AA	TA	AA	AA	TA	--	AA	TT	TA	AA	--	AA	AA	AA	AA	AA	AA	TT	--	TT	TT	TT	AA
scaffold7415	39271	T	TT	CC	TC	TC	TT	CC	CC	TT	CC	TT	CC	TC	TT	TT	CC	CC	CC	CC	TT	CC	TC	TC	CC	TC	CC	TC	CC	CC	TC	TT	CC	TT	TC	CC	CC	CC	CC	CC	CC	CC	CC	TT	TT	TT	TT	TT	CC
scaffold7701	228779	T	TT	AA	TA	TA	TT	AA	AA	TT	AA	TT	AA	TA	TT	TT	AA	AA	AA	AA	TT	AA	TA	TA	AA	--	AA	TA	AA	AA	TA	TT	AA	TT	TA	AA	AA	AA	AA	AA	AA	AA	AA	TT	TT	TT	TT	TT	AA
scaffold1338	112912	T	TT	CC	TC	TC	TT	CC	CC	TT	CC	TT	CC	TC	TT	TT	CC	CC	CC	CC	TT	CC	TC	TC	CC	TC	CC	TC	CC	CC	TC	TT	CC	TT	TC	CC	CC	CC	CC	CC	CC	CC	CC	TT	TT	TT	TT	TT	CC
scaffold1338	112869	T	TT	GG	TG	TG	TT	GG	GG	TT	GG	TT	GG	TG	TT	TT	GG	GG	GG	GG	TT	GG	TG	TG	GG	TG	GG	TG	GG	GG	TG	TT	GG	TT	TG	GG	GG	GG	GG	GG	GG	GG	GG	TT	TT	TT	TT	TT	GG
scaffold7701	228780	A	AA	TT	AT	AT	AA	TT	TT	AA	TT	AA	TT	AT	AA	AA	TT	TT	TT	TT	AA	TT	AT	AT	TT	--	TT	AT	TT	TT	AT	AA	TT	AA	AT	TT	TT	TT	TT	TT	TT	TT	TT	AA	AA	AA	AA	AA	TT
scaffold3524	123762	T	TT	CC	TC	TC	TT	CC	CC	TT	CC	TT	CC	TT	TT	TT	CC	CC	CC	CC	TT	CC	TC	TC	CC	TT	CC	TC	CC	CC	TC	TT	CC	TT	TC	CC	CC	CC	CC	CC	CC	CC	CC	TT	TT	TT	TT	TT	CC
scaffold895	141639	T	TT	CC	TC	TC	--	CC	CC	--	CC	TT	CC	TC	TT	TT	CC	CC	CC	CC	TT	CC	TC	TC	CC	TC	CC	TC	CC	CC	--	TT	CC	TT	TC	CC	CC	CC	CC	CC	CC	CC	CC	TT	TT	TT	TT	TT	CC
scaffold10868	53284	A	AA	GG	AG	AG	--	GG	GG	AA	GG	AA	GG	AG	AA	AA	GG	GG	GG	GG	AA	GG	AG	AG	GG	AG	GG	AG	GG	GG	AG	AA	GG	AA	AG	GG	GG	GG	GG	GG	GG	GG	GG	--	AA	AA	AA	AA	GG
scaffold10868	18923	A	AA	GG	AG	AG	AA	GG	GG	AA	GG	AA	GG	AG	AA	AA	GG	GG	GG	GG	AA	GG	AG	AG	GG	--	GG	AG	GG	GG	AG	AA	GG	AA	AG	GG	GG	GG	GG	GG	GG	GG	GG	AA	AA	AA	AA	AA	GG
scaffold10868	4328	G	GG	AA	GA	GA	GG	AA	AA	--	AA	GG	AA	GA	GG	GG	AA	AA	AA	AA	GG	AA	GA	GA	AA	GA	AA	GA	AA	AA	GA	GG	AA	GG	GA	AA	AA	AA	AA	AA	AA	AA	AA	GG	GG	GG	GG	GG	AA
scaffold10868	5994	G	GG	AA	GA	GA	GG	AA	AA	GG	AA	GG	AA	GA	GG	GG	AA	AA	AA	AA	GG	AA	GA	GA	AA	--	AA	GA	AA	AA	GA	GG	AA	GG	GA	AA	AA	AA	AA	AA	AA	AA	AA	GG	GG	GG	GG	GG	AA
scaffold666	112445	C	CC	TT	CT	CT	CC	TT	TT	CC	TT	CC	TT	CT	CC	CC	TT	TT	TT	TT	CC	TT	CT	CT	TT	CT	TT	CT	TT	TT	CT	CC	TT	CC	CT	TT	TT	TT	TT	TT	TT	TT	TT	CC	CC	CC	CC	CC	TT
scaffold5764	166718	G	GG	AA	GA	GA	GG	AA	AA	GG	AA	GG	AA	GA	GG	GG	AA	AA	AA	AA	GG	AA	GA	GA	AA	GA	AA	GA	AA	AA	GA	GG	AA	GG	GA	AA	AA	AA	AA	AA	AA	AA	AA	GG	GG	GG	GG	GG	AA
scaffold5764	173305	C	CC	TT	CT	CT	CC	TT	TT	CC	TT	CC	TT	CT	CC	CC	TT	TT	TT	TT	CC	TT	CT	CT	TT	--	TT	CT	TT	TT	CT	CC	TT	CC	CT	TT	TT	TT	TT	TT	TT	TT	TT	CC	CC	CC	CC	CC	TT
scaffold666	14202	A	AA	GG	AG	AG	AA	GG	GG	AA	GG	AA	GG	AG	AA	AA	GG	GG	GG	GG	AA	GG	AG	AG	GG	AA	GG	AG	GG	GG	AG	AA	GG	AA	AG	GG	GG	GG	GG	GG	GG	GG	GG	AA	AA	AA	AA	AA	GG
scaffold37862	1908	A	AA	GG	AG	AG	AA	GG	GG	AA	GG	AA	GG	AG	AA	AA	GG	GG	GG	GG	AA	GG	AG	AG	GG	AG	GG	AG	GG	GG	AG	AA	GG	AA	AG	GG	GG	GG	GG	GG	GG	GG	GG	AA	AA	AA	AA	AA	GG
scaffold7701	228834	A	AA	GG	AG	AG	AA	GG	GG	AA	GG	AA	GG	AG	AA	AA	GG	GG	GG	GG	AA	GG	AG	AG	GG	--	GG	AG	GG	GG	AG	AA	GG	AA	AG	GG	GG	GG	GG	GG	GG	GG	GG	AA	AA	AA	AA	AA	GG
scaffold1338	135294	T	TT	CC	TC	TC	TT	CC	CC	TT	CC	TT	CC	TC	TT	TT	CC	CC	CC	CC	TT	CC	TC	TC	CC	--	CC	TC	CC	CC	TC	TT	CC	TT	TC	CC	CC	CC	CC	CC	CC	CC	CC	TT	TT	TT	TT	TT	CC
scaffold7701	228850	C	CC	AA	CA	CA	CC	AA	AA	CC	AA	CC	AA	CA	CC	CC	AA	AA	AA	AA	CC	AA	CA	CA	AA	--	AA	CA	AA	AA	CA	CC	AA	CC	CA	AA	AA	AA	AA	AA	AA	AA	AA	CC	CC	CC	CC	CC	AA
scaffold1338	122986	A	AA	CC	AC	--	AA	CC	CC	AA	CC	AA	CC	AC	AA	AA	CC	CC	CC	--	AA	CC	AC	--	CC	--	CC	AC	CC	CC	AC	AA	CC	AA	AC	CC	CC	CC	CC	CC	CC	CC	CC	AA	AA	AA	AC	AA	CC
scaffold1338	122846	G	GG	TT	GT	--	GG	TT	TT	GG	TT	GG	TT	GT	GG	GG	TT	TT	TT	--	GG	TT	GG	--	TT	--	TT	GT	TT	TT	GT	GG	TT	GG	GT	TT	TT	TT	TT	TT	TT	TT	TT	GG	GG	GG	GT	GG	TT
scaffold8189	100822	A	AA	GG	AG	AG	AA	GG	GG	AA	GG	AA	GG	AG	--	AA	GG	GG	GG	GG	AA	GG	AG	AG	GG	--	GG	AG	GG	GG	AG	AA	GG	AA	AG	GG	GG	GG	GG	GG	GG	GG	GG	AA	AA	AA	AA	AA	GG
scaffold4327	116035	T	TT	GG	TG	TG	TT	GG	GG	TT	GG	TT	GG	TG	TT	TT	GG	GG	GG	GG	TT	GG	TG	TG	GG	TG	GG	TG	GG	GG	TG	TT	GG	TT	TG	GG	GG	GG	GG	GG	GG	GG	GG	TT	TT	TT	TT	TT	GG
scaffold8189	100781	T	TT	GG	TG	TG	TT	GG	GG	TT	GG	TT	GG	TG	--	TT	GG	GG	GG	GG	TT	GG	TG	TG	GG	--	GG	TG	GG	GG	TG	TT	GG	TT	TG	GG	GG	GG	GG	GG	GG	GG	GG	TT	TT	TT	TT	TT	GG
scaffold4327	116019	T	TT	CC	TC	TC	TT	CC	CC	TT	CC	TT	CC	TC	TT	TT	CC	CC	CC	CC	TT	CC	TC	TC	CC	TC	CC	TC	CC	CC	TC	TT	CC	TT	TC	CC	CC	CC	CC	CC	CC	CC	CC	TT	TT	TT	TT	TT	CC
scaffold7163	59823	A	AA	GG	AG	AG	AA	GG	GG	AA	GG	AA	GG	AG	AA	AA	GG	GG	GG	GG	AA	GG	AG	AG	GG	AA	GG	AG	GG	GG	AG	AA	GG	AA	AG	GG	GG	GG	GG	GG	GG	GG	GG	AA	AA	AA	AA	AA	GG
scaffold7163	59623	A	AA	GG	AG	AG	AA	GG	GG	AA	GG	AA	GG	AG	AA	AA	GG	GG	GG	GG	AA	GG	AG	AG	GG	AA	GG	AG	GG	GG	AG	AA	GG	AA	AG	GG	GG	GG	GG	GG	GG	GG	GG	AA	AA	AA	AA	AA	GG
scaffold8189	100640	C	CC	TT	CT	CT	CC	TT	TT	CC	TT	CC	TT	CT	--	CC	TT	TT	TT	TT	CC	TT	CT	CT	TT	--	TT	CT	TT	TT	CT	CC	TT	CC	CT	TT	TT	TT	TT	TT	TT	TT	TT	CC	CC	CC	CC	CC	TT
scaffold8189	99887	G	GG	AA	GA	GA	GG	AA	AA	GG	AA	GG	AA	GA	GG	GG	AA	AA	AA	AA	GG	AA	GA	GA	AA	GA	AA	GA	AA	AA	GA	GG	AA	GG	GA	AA	AA	AA	AA	AA	AA	AA	AA	GG	GG	GG	GG	GG	AA
scaffold8189	100775	C	CC	TT	CT	CT	CC	TT	TT	CC	TT	CC	TT	CT	--	CC	TT	TT	TT	TT	CC	TT	CT	CT	TT	--	TT	CT	TT	TT	CT	CC	TT	CC	CT	TT	TT	TT	TT	TT	TT	TT	TT	CC	CC	CC	CC	CC	TT
scaffold8189	15089	T	TT	CC	TC	TC	TT	CC	CC	TT	CC	TT	CC	TC	TT	TT	CC	CC	CC	CC	TT	CC	TC	TC	CC	TT	CC	TC	CC	--	TC	TT	CC	TT	TC	CC	CC	CC	CC	CC	CC	CC	CC	TT	TT	TT	TT	TT	CC
scaffold3425	37177	G	GG	AA	GA	GA	GG	AA	AA	--	AA	GG	AA	GA	GG	GG	AA	AA	AA	--	GG	AA	GA	--	AA	--	AA	GA	AA	AA	GA	GG	AA	GG	GA	AA	AA	AA	AA	AA	AA	--	AA	GG	GG	GG	GG	GG	AA
scaffold6978	25168	C	CC	TT	CT	CT	CC	TT	TT	CC	TT	CC	TT	CC	CC	CC	TT	TT	TT	TT	CC	TT	--	CT	TT	CC	TT	CT	TT	TT	CT	CC	TT	CC	CT	TT	TT	TT	TT	TT	TT	TT	TT	CC	CC	CC	CC	CC	TT
scaffold15054	216256	C	CC	AA	CA	CA	CC	AA	AA	CC	AA	CC	AA	CA	CC	CC	AA	AA	AA	AA	CC	AA	CA	CA	AA	CA	AA	CA	AA	AA	CA	CC	AA	CC	CA	AA	AA	AA	AA	AA	AA	AA	AA	CC	CC	CC	CC	CC	AA
scaffold859	138100	A	AA	CC	AC	AC	AA	CC	CC	AA	CC	AA	CC	AC	AA	AA	CC	CC	CC	CC	AA	CC	AC	AC	CC	AC	CC	AC	CC	CC	AC	AA	CC	AA	AC	CC	CC	CC	CC	CC	CC	CC	CC	AA	AA	AA	AA	AA	CC
scaffold6978	88433	G	GG	AA	GA	GA	GG	AA	AA	GG	AA	GA	AA	GG	GG	GG	AA	AA	AA	AA	GG	AA	GA	GA	AA	GG	AA	GA	AA	AA	GG	GG	AA	GG	GA	AA	AA	AA	AA	AA	AA	AA	AA	GG	GG	GG	GG	GG	AA
scaffold3425	87045	G	GG	AA	GA	GA	GG	AA	AA	GG	AA	GG	AA	GA	GG	GG	AA	AA	AA	AA	GG	AA	GA	GA	AA	GA	AA	GA	AA	AA	GA	GG	AA	GG	GA	AA	AA	AA	AA	AA	AA	AA	AA	GG	GG	GG	GG	GG	AA
scaffold3425	86957	A	AA	GG	AG	AG	AA	GG	GG	AA	GG	AA	GG	AG	AA	AA	GG	GG	GG	GG	AA	GG	AG	AG	GG	AG	GG	AG	GG	GG	AG	AA	GG	AA	AG	GG	GG	GG	GG	GG	GG	GG	GG	AA	AA	AA	AA	AA	GG
scaffold3425	308906	T	TT	CC	TC	TC	TT	CC	CC	TT	CC	TT	CC	TC	TT	TT	CC	CC	CC	CC	TT	CC	TC	TC	CC	--	CC	TC	CC	CC	TC	TT	CC	TT	TC	CC	CC	CC	CC	CC	CC	CC	CC	TT	TT	TT	TT	TT	CC
scaffold30	157316	G	GG	AA	GA	GA	GG	AA	AA	--	AA	GG	AA	GG	GG	GG	AA	AA	AA	AA	--	--	GA	GA	AA	GG	AA	--	AA	AA	GA	GG	AA	GG	GA	AA	AA	AA	AA	AA	AA	AA	AA	GG	GG	GG	GG	GG	AA
scaffold3425	137403	A	AA	GG	AG	AG	AA	GG	GG	--	GG	AA	GG	AG	AA	AA	GG	GG	GG	GG	AA	GG	AG	AG	GG	AA	GG	--	GG	GG	AG	AA	GG	AA	AG	GG	GG	GG	GG	GG	GG	GG	GG	AA	AA	AA	AA	AA	GG
scaffold3425	308912	T	TT	CC	TC	TC	TT	CC	CC	TT	CC	TT	CC	TC	TT	TT	CC	CC	CC	CC	TT	CC	TC	TC	CC	--	CC	TC	CC	CC	TC	TT	CC	TT	TC	CC	CC	CC	CC	CC	CC	CC	CC	TT	TT	TT	TT	TT	CC
scaffold15054	216317	T	TT	CC	TC	TC	TT	CC	CC	TT	CC	TT	CC	TC	TT	TT	CC	CC	CC	CC	TT	CC	TC	TC	CC	TC	CC	TC	CC	CC	TC	TT	CC	TT	TC	CC	CC	CC	CC	CC	CC	CC	CC	TT	TT	TT	TT	TT	CC
scaffold15054	214570	A	AA	GG	AG	AG	AA	GG	GG	--	GG	--	GG	AG	AA	AA	GG	--	GG	GG	AA	GG	AG	AG	GG	AG	GG	AG	GG	GG	AG	AA	GG	AA	AG	GG	GG	GG	GG	GG	GG	GG	GG	AA	AA	AA	AA	AA	GG
scaffold30	547355	T	TT	CC	TC	TC	TT	CC	CC	TT	CC	TT	CC	TT	TT	TT	CC	CC	CC	CC	TT	CC	TC	TC	CC	TT	CC	TC	CC	CC	TC	TT	CC	TT	TC	CC	CC	CC	CC	CC	CC	CC	CC	TT	TT	TT	TT	TT	CC
scaffold30	33411	A	AA	GG	AG	AG	AA	GG	GG	AA	GG	AA	GG	AA	AA	AA	GG	GG	GG	GG	AA	GG	AG	AG	GG	AA	GG	AG	GG	GG	AG	AA	GG	AA	AG	GG	GG	GG	GG	GG	GG	GG	GG	AA	AA	AA	AA	AA	GG
scaffold30	352626	A	AA	CC	AC	AC	AA	CC	CC	AA	CC	AA	CC	AA	AA	AA	CC	CC	CC	CC	AA	CC	AA	AC	CC	AA	CC	AC	CC	CC	AC	AA	CC	AA	AC	CC	CC	CC	CC	CC	CC	CC	CC	AA	AA	AA	AA	AA	CC
scaffold5478	602	G	GG	AA	GA	GA	GG	AA	AA	GG	AA	GG	AA	GA	GG	GG	AA	AA	AA	AA	GG	AA	GA	GA	AA	GA	AA	GA	AA	AA	GA	GG	AA	GG	GA	AA	AA	AA	AA	AA	AA	AA	AA	GG	GG	GG	GG	GG	AA
scaffold30	157400	C	CC	TT	CT	CT	CC	TT	TT	--	TT	CC	TT	CC	CC	CC	TT	TT	TT	TT	--	--	CT	CT	--	CC	TT	--	TT	TT	CT	CC	TT	CC	CT	TT	TT	TT	TT	TT	TT	TT	TT	CC	CC	CC	CC	CC	TT
scaffold3425	307334	A	AA	GG	AG	AG	AA	GG	GG	--	GG	AA	GG	--	AA	AA	GG	GG	GG	GG	AA	GG	AG	--	GG	AG	GG	AG	GG	GG	AG	AA	GG	AA	AG	GG	GG	GG	GG	GG	GG	GG	GG	AA	AA	AA	AA	AA	GG
scaffold3425	213073	C	CC	TT	CT	CT	CC	TT	TT	CC	TT	--	TT	CT	CC	CC	TT	TT	TT	TT	CC	TT	CT	CT	TT	CT	TT	CT	TT	TT	CT	CC	TT	CC	CT	TT	TT	TT	TT	TT	TT	TT	TT	CC	CC	CC	CC	CC	TT
scaffold5955	210435	T	TT	CC	TC	TC	TT	CC	CC	TT	CC	TT	CC	TC	TT	TT	CC	CC	CC	CC	TT	CC	TC	TC	CC	--	CC	TC	CC	CC	TC	TT	CC	TT	TC	CC	CC	CC	CC	CC	CC	CC	CC	TT	TT	TT	TT	TT	CC
scaffold5955	210346	A	GG	AA	AG	AG	GG	AA	AA	GG	AA	GG	AA	AG	GG	GG	AA	AA	AA	AA	GG	AA	AG	AG	AA	--	AA	AG	AA	AA	AG	GG	AA	GG	AG	AA	AA	AA	AA	AA	AA	AA	AA	GG	GG	GG	GG	GG	AA
scaffold8965	87953	C	CC	TT	CT	CT	CC	TT	TT	--	TT	--	TT	CT	CC	CC	TT	TT	TT	TT	CC	TT	CT	CT	TT	CC	TT	CT	TT	TT	CT	CC	TT	CC	CT	TT	TT	TT	TT	TT	TT	TT	TT	CC	CC	CC	CC	CC	TT
scaffold8965	87948	C	CC	TT	CT	CT	CC	TT	TT	--	TT	--	TT	CT	CC	CC	TT	TT	TT	--	CC	TT	CT	CT	TT	CC	TT	CT	TT	TT	CT	CC	TT	CC	CT	TT	TT	TT	TT	TT	TT	TT	TT	CC	CC	CC	CC	CC	TT
scaffold6152	117229	G	GG	TT	GT	GT	--	TT	TT	--	TT	--	TT	--	GG	GG	TT	TT	TT	TT	--	--	GT	GT	TT	GT	TT	GT	--	TT	GT	GG	TT	GG	GT	TT	TT	TT	TT	TT	TT	TT	TT	GG	GG	GG	GG	GG	TT
scaffold6152	117329	G	GG	AA	GA	GA	--	AA	AA	--	AA	--	AA	--	GG	GG	AA	AA	AA	AA	--	--	GA	GA	AA	GA	AA	GA	--	AA	GA	GG	AA	GG	GA	AA	AA	AA	AA	AA	AA	AA	AA	GG	GG	GG	GG	GG	AA
scaffold6152	117404	A	AA	CC	AC	AC	--	CC	CC	--	CC	--	CC	--	AA	AA	CC	CC	CC	CC	--	CC	AC	AC	CC	AC	CC	AC	--	CC	AC	AA	CC	AA	AC	CC	CC	CC	CC	CC	CC	CC	CC	AA	AA	AA	AA	AA	CC
scaffold8965	87865	T	TT	GG	TG	TG	TT	GG	GG	--	GG	--	GG	TG	TT	TT	GG	GG	GG	GG	TT	GG	TG	TG	GG	TT	GG	TG	GG	GG	TG	TT	GG	TT	TG	GG	GG	GG	GG	GG	GG	GG	GG	TT	TT	TT	TT	TT	GG
scaffold8965	45334	T	TT	CC	TC	TC	TT	CC	CC	--	CC	TT	CC	TC	TT	TT	CC	CC	CC	CC	TT	CC	TC	TC	CC	TC	CC	CC	CC	CC	TC	TT	CC	TT	TC	CC	CC	--	CC	CC	CC	CC	CC	TT	TT	TT	TT	TT	CC
scaffold8965	646490	T	TT	CC	TC	TC	TT	CC	CC	TT	CC	TT	CC	TC	TT	TT	CC	CC	CC	CC	TT	CC	TC	TC	CC	--	CC	TC	CC	CC	TC	TT	CC	TT	TC	CC	CC	CC	CC	CC	CC	CC	CC	TT	TT	TT	TT	TT	CC
scaffold8965	739772	T	TT	GG	TG	TG	TT	GG	GG	TT	GG	TT	GG	TG	TT	TT	GG	GG	GG	GG	TT	GG	TG	TG	GG	--	GG	TG	GG	GG	TG	TT	GG	TT	TG	GG	GG	GG	GG	GG	GG	GG	GG	TT	TT	TT	TT	TT	GG
scaffold8965	806588	G	GG	TT	GT	GT	GG	TT	TT	GG	TT	GG	TT	GT	GG	GG	TT	--	TT	TT	GG	TT	GT	GT	TT	--	TT	GT	TT	TT	--	GG	TT	GG	GT	TT	TT	TT	TT	TT	TT	TT	TT	GG	GG	GG	GG	GG	TT
scaffold18158	130665	A	AA	GG	AG	GG	AA	GG	GG	AA	GG	AA	GG	AG	AA	AA	GG	GG	GG	GG	AA	GG	GG	AG	GG	AG	GG	AG	GG	GG	AG	AA	GG	AA	GG	GG	GG	GG	GG	GG	GG	GG	GG	AA	AA	AA	AA	AA	GG
scaffold18158	13302	T	TT	CC	CC	--	--	CC	CC	TT	CC	TT	CC	--	TT	TT	CC	CC	--	CC	TT	CC	CC	TC	CC	TC	CC	TC	CC	CC	TC	TT	CC	TT	CC	CC	CC	--	CC	CC	CC	CC	CC	TT	TT	TT	--	TT	TC
scaffold34838	3056	C	CC	TT	CT	TT	CC	TT	TT	CC	TT	CC	TT	--	CC	CC	TT	TT	TT	TT	CC	TT	TT	CT	TT	CC	TT	CT	TT	TT	CT	CC	--	CC	TT	TT	CT	TT	TT	TT	TT	TT	TT	CC	CC	CC	CC	CC	TT
scaffold2648	485602	T	TT	AA	AA	AA	TT	AA	AA	--	AA	--	AA	--	TT	TT	AA	AA	AA	AA	TT	AA	AA	AA	AA	TA	AA	TA	AA	AA	TA	TT	AA	TT	AA	AA	AA	AA	AA	AA	AA	AA	AA	TT	TT	TT	TT	TT	TA
scaffold4632	191225	G	GG	AA	--	AA	GG	AA	AA	GG	AA	GG	AA	GA	GG	GG	AA	AA	AA	AA	GG	AA	AA	GA	AA	GA	AA	GA	AA	AA	GA	GG	AA	GG	AA	AA	AA	AA	AA	AA	AA	AA	AA	GG	GG	GG	GG	GG	AA
scaffold2648	485904	A	AA	TT	TT	TT	AA	TT	TT	AA	TT	AA	--	AT	AA	AA	TT	TT	TT	--	--	TT	TT	AT	TT	--	TT	--	TT	TT	AT	AA	TT	AA	TT	TT	TT	TT	TT	TT	TT	TT	TT	AA	AA	AA	AA	AA	AT
scaffold2124	164637	A	AA	CC	--	CC	--	CC	CC	--	CC	AA	--	AC	AA	AA	CC	CC	CC	CC	--	CC	CC	AC	CC	AA	CC	AC	CC	CC	AC	AA	CC	AA	CC	CC	CC	CC	CC	CC	CC	CC	CC	AA	AA	AA	--	AA	CC
scaffold13429	8702	T	TT	CC	CC	CC	TT	CC	CC	TT	CC	TT	CC	TC	--	TT	CC	CC	CC	CC	TT	CC	CC	TC	CC	TC	CC	TC	CC	CC	TC	TT	CC	TT	CC	CC	CC	CC	CC	CC	CC	CC	CC	TT	TT	TT	TT	TT	CC
scaffold7441	29759	T	TT	CC	TC	CC	TT	CC	CC	TT	CC	TT	CC	TC	TT	TT	CC	CC	CC	CC	TT	CC	CC	TC	CC	TC	CC	TC	CC	CC	TC	TT	CC	TT	CC	CC	CC	CC	CC	CC	CC	CC	CC	TT	TT	TT	TT	TT	CC
scaffold8955	59944	A	AA	GG	--	GG	AA	GG	GG	AA	GG	AA	GG	AG	AA	AA	GG	GG	GG	GG	AA	GG	GG	AG	GG	AG	GG	AG	GG	GG	AG	AA	GG	AA	GG	GG	GG	GG	GG	GG	GG	GG	GG	AA	AA	AA	AA	AA	GG
scaffold8955	135619	A	AA	GG	AG	GG	AA	GG	GG	AA	GG	AA	GG	AG	AA	AA	GG	GG	GG	GG	AA	GG	GG	--	GG	AG	GG	AG	GG	GG	AG	AA	GG	AA	GG	GG	GG	GG	GG	GG	GG	GG	GG	AA	AA	AA	AA	AA	GG
scaffold8729	8843	A	AA	GG	AG	GG	AA	GG	GG	AA	GG	AA	GG	AG	AA	AA	GG	GG	GG	GG	AA	GG	GG	AG	GG	AA	GG	AG	GG	GG	AG	AA	GG	AA	GG	GG	GG	GG	GG	GG	GG	GG	GG	AA	AA	AA	AA	AA	GG
scaffold3439	642	T	TT	CC	--	CC	TT	CC	CC	TT	CC	TT	CC	TC	TT	TT	CC	CC	CC	CC	TT	CC	CC	TC	CC	--	CC	TC	CC	CC	TC	TT	CC	TT	CC	CC	CC	CC	CC	CC	CC	CC	CC	TT	TT	TT	TT	TT	CC
scaffold49298	7367	A	AA	GG	--	GG	AA	GG	GG	--	GG	--	GG	AG	AA	AA	GG	GG	GG	GG	--	GG	GG	AG	GG	AG	GG	AG	GG	GG	AG	AA	GG	AA	GG	GG	GG	--	--	GG	GG	GG	GG	AA	AA	AA	--	AA	GG
scaffold8256	129843	A	AA	CC	CC	CC	AA	CC	CC	AA	CC	AA	CC	AC	AA	AA	CC	CC	CC	CC	AA	CC	--	CC	CC	--	CC	AC	CC	CC	AC	AA	CC	AA	CC	CC	CC	CC	CC	CC	CC	CC	CC	AA	AA	AA	AA	AA	AC
scaffold7335	88161	C	CC	TT	TT	TT	CC	TT	TT	--	TT	--	TT	CT	CC	CC	TT	TT	TT	TT	CC	TT	TT	CT	TT	--	TT	CT	TT	TT	CT	CC	TT	CC	TT	TT	TT	TT	TT	TT	TT	TT	TT	CC	CC	CC	CC	CC	TT
scaffold7335	100342	A	AA	GG	--	GG	AA	GG	GG	AA	GG	AA	GG	AG	AA	AA	GG	GG	GG	GG	AA	GG	GG	AG	GG	--	GG	AG	GG	GG	AG	AA	GG	AA	GG	GG	GG	GG	GG	GG	GG	GG	GG	AA	AA	AA	AA	AA	GG
scaffold7335	192826	T	TT	AA	TA	AA	TT	AA	AA	TT	AA	TT	AA	TA	TT	TT	AA	AA	AA	AA	TT	AA	AA	TA	AA	--	AA	TA	AA	AA	TA	TT	AA	TT	AA	AA	AA	AA	AA	AA	AA	AA	AA	TT	TT	TT	TT	TT	AA
scaffold7335	191040	T	TT	AA	--	AA	TT	AA	AA	TT	AA	TT	AA	TA	TT	TT	AA	AA	AA	AA	TT	AA	AA	TA	AA	TA	AA	TA	AA	AA	TA	TT	AA	TT	AA	AA	AA	AA	AA	AA	AA	AA	AA	TT	TT	TT	TT	TT	AA
scaffold7335	196000	A	AA	GG	--	GG	AA	GG	GG	AA	GG	AA	GG	--	AA	AA	GG	GG	GG	GG	AA	GG	GG	AG	GG	AG	GG	AG	GG	GG	AG	AA	GG	AA	GG	GG	GG	GG	GG	GG	GG	GG	GG	AA	AA	AA	AA	AA	GG
scaffold7335	166347	C	CC	GG	CG	GG	CC	GG	GG	CC	GG	CC	GG	CG	CC	CC	GG	GG	GG	--	CC	GG	GG	GG	GG	--	GG	CG	GG	--	CG	CC	GG	--	GG	GG	GG	GG	GG	GG	GG	GG	GG	--	CC	CC	CC	CC	GG
scaffold7335	166504	G	GG	TT	GT	TT	GG	TT	TT	GG	TT	GG	TT	GT	GG	GG	TT	TT	TT	--	GG	TT	TT	TT	TT	--	TT	GT	TT	--	GT	GG	TT	--	TT	TT	TT	TT	TT	TT	TT	TT	TT	--	GG	GG	GG	GG	TT
scaffold7335	100276	G	GG	AA	--	AA	GG	AA	AA	GG	AA	GG	AA	GA	GG	GG	AA	AA	AA	AA	GG	AA	AA	GA	AA	--	AA	GA	AA	AA	GA	GG	AA	GG	AA	AA	AA	AA	AA	AA	AA	AA	AA	GG	GG	GG	GG	GG	AA
scaffold7335	100340	C	CC	TT	--	TT	CC	TT	TT	CC	TT	CC	TT	CT	CC	CC	TT	TT	TT	TT	CC	TT	TT	CT	TT	--	TT	CT	TT	TT	CT	CC	TT	CC	TT	TT	TT	TT	TT	TT	TT	TT	TT	CC	CC	CC	CC	CC	TT
scaffold49298	12919	G	GG	TT	--	TT	GG	TT	TT	GG	TT	GG	TT	GT	GG	GG	TT	TT	TT	TT	GG	TT	TT	GT	TT	--	TT	GT	TT	TT	GT	GG	TT	GG	TT	TT	TT	TT	TT	TT	TT	TT	TT	GG	GG	GG	GG	GG	TT
scaffold8256	245520	G	GG	TT	GT	TT	GG	TT	TT	GG	TT	GG	TT	GT	GG	GG	TT	TT	TT	TT	--	TT	TT	--	TT	GT	TT	GT	TT	TT	GT	GG	TT	GG	TT	TT	TT	TT	TT	TT	TT	TT	TT	GG	GG	GG	GG	GG	TT
scaffold4386	168774	G	GG	AA	GA	AA	GG	AA	AA	GG	AA	GG	AA	GA	GG	GG	AA	AA	AA	AA	GG	AA	AA	GA	AA	GA	AA	GA	AA	AA	GA	GG	AA	GG	AA	AA	AA	AA	AA	AA	AA	AA	AA	GG	GG	GG	GG	GG	AA
scaffold2714	206852	A	AA	GG	AG	GG	AA	GG	GG	AA	GG	AA	GG	AG	AA	AA	GG	GG	GG	GG	AA	GG	GG	AG	GG	AA	GG	AG	GG	GG	AG	AA	GG	AA	GG	GG	GG	GG	GG	GG	GG	GG	GG	AA	AA	AA	AA	AA	GG
scaffold2714	177462	G	GG	CC	--	CC	GG	CC	CC	GG	CC	GG	CC	GC	GG	GG	CC	CC	CC	CC	GG	CC	CC	GC	CC	GG	CC	GC	CC	CC	GC	GG	CC	GG	CC	CC	CC	CC	CC	CC	CC	CC	CC	GG	GG	GG	GG	GG	CC
scaffold4632	4299	G	GG	AA	AA	AA	GG	AA	AA	GG	AA	GG	AA	GA	GG	GG	AA	AA	AA	AA	GG	AA	AA	GA	AA	GA	AA	GA	AA	AA	GA	GG	AA	GG	AA	AA	AA	AA	AA	AA	AA	AA	AA	GG	GG	GG	GG	GG	AA
scaffold2714	206790	C	CC	TT	CT	TT	CC	TT	TT	CC	TT	CC	TT	CT	CC	CC	TT	TT	TT	TT	CC	TT	TT	CT	TT	CC	TT	CT	TT	TT	CT	CC	TT	CC	TT	TT	TT	TT	TT	TT	TT	TT	TT	CC	CC	CC	CC	CC	TT
scaffold8955	77553	C	CC	TT	TT	TT	CC	TT	TT	--	TT	CC	TT	CT	CC	CC	TT	TT	--	TT	CC	TT	TT	CT	TT	CC	TT	CT	TT	TT	CT	CC	TT	CC	TT	TT	TT	TT	TT	TT	TT	TT	TT	CC	CC	CC	CC	CC	TT
scaffold10610	50639	G	GG	AA	GA	AA	GG	AA	AA	GG	AA	GG	AA	GA	GG	GG	AA	AA	AA	AA	GG	AA	AA	GA	AA	GA	AA	GA	AA	AA	GA	GG	AA	GG	AA	AA	AA	AA	AA	AA	AA	AA	AA	GG	GG	GG	GG	GG	AA
scaffold21613	54382	C	CC	TT	TT	TT	CC	TT	TT	CC	CT	CC	TT	CT	CC	CC	TT	TT	TT	TT	--	TT	TT	CT	TT	--	TT	CT	TT	TT	CT	CC	TT	CC	TT	TT	TT	TT	TT	TT	TT	TT	TT	CC	CC	CC	CC	CC	TT
scaffold603	275926	G	GG	TT	GT	TT	GG	TT	TT	--	TT	GG	TT	--	GG	GG	TT	TT	TT	TT	--	--	TT	GT	TT	GT	TT	GT	TT	TT	GT	GG	TT	GG	TT	TT	TT	TT	TT	TT	TT	TT	TT	GG	GG	GG	GG	GG	TT
scaffold3439	30681	C	CC	TT	--	TT	CC	TT	TT	--	TT	--	TT	CT	CC	CC	TT	TT	TT	TT	CC	TT	TT	CT	TT	CT	TT	CT	TT	TT	CT	CC	TT	CC	TT	TT	TT	TT	TT	TT	TT	TT	TT	CC	CC	CC	CC	CC	TT
scaffold7836	113738	A	AA	GG	AG	GG	AA	GG	GG	AA	GG	AA	GG	--	AA	AA	GG	GG	GG	GG	AA	GG	GG	AG	GG	AG	--	AG	GG	GG	AG	AA	GG	AA	GG	GG	GG	GG	GG	GG	GG	GG	GG	AA	AA	AA	AA	--	GG
scaffold3439	30709	T	TT	CC	--	CC	TT	CC	CC	--	CC	--	CC	TC	TT	TT	CC	CC	CC	CC	TT	CC	CC	TC	CC	TC	CC	TC	CC	CC	TC	TT	CC	TT	CC	CC	CC	CC	CC	CC	CC	CC	CC	TT	TT	TT	TT	TT	CC
scaffold603	14341	T	TT	CC	--	CC	TT	CC	CC	TT	CC	--	CC	TC	TT	TT	CC	CC	CC	CC	TT	CC	CC	TC	CC	TC	CC	TC	CC	CC	TC	TT	CC	TT	CC	CC	CC	CC	CC	CC	CC	CC	CC	TT	TT	TT	TT	TT	CC
scaffold603	204726	A	AA	GG	AG	GG	AA	GG	GG	AA	GG	AA	GG	AG	AA	AA	GG	GG	GG	GG	AA	GG	GG	AG	GG	AG	GG	AG	GG	GG	AG	AA	GG	AA	GG	GG	GG	GG	GG	GG	GG	GG	GG	AA	AA	AA	AA	AA	GG
scaffold10610	8312	A	AA	CC	CC	CC	AA	CC	CC	--	CC	AA	CC	AC	AA	AA	CC	CC	CC	CC	AA	CC	CC	AC	CC	AC	CC	AC	CC	--	AC	AA	CC	AA	CC	CC	CC	CC	--	CC	CC	CC	CC	AA	AA	AA	AA	AA	CC
scaffold7599	130395	G	GG	AA	AA	AA	GG	AA	AA	GG	AA	GG	AA	--	--	GG	AA	AA	AA	AA	GG	AA	AA	GA	AA	--	AA	GA	AA	AA	GA	GG	AA	GG	AA	AA	AA	AA	AA	AA	AA	AA	AA	GG	GG	GG	GG	GG	AA
scaffold7599	19550	A	AA	CC	AC	CC	AA	CC	CC	AA	CC	AA	CC	AC	AA	AA	CC	CC	CC	CC	AA	CC	CC	AC	CC	--	CC	AC	CC	CC	AC	AA	CC	AA	CC	CC	CC	CC	CC	CC	CC	CC	CC	AA	AA	AA	AA	AA	CC
scaffold10610	12683	T	TT	CC	CC	CC	TT	CC	CC	TT	CC	TT	CC	TC	TT	TT	CC	CC	CC	CC	TT	CC	CC	TC	CC	TC	CC	TC	CC	CC	TC	TT	CC	TT	CC	CC	CC	CC	CC	CC	CC	CC	CC	TT	TT	TT	TT	TT	CC
scaffold1852	170067	G	GG	TT	GT	TT	GG	TT	TT	GG	TT	GG	TT	GT	GG	GG	TT	TT	TT	TT	GG	TT	TT	GT	TT	GT	TT	GT	TT	TT	GT	GG	TT	GG	TT	TT	TT	TT	TT	TT	TT	TT	TT	GG	GG	GG	GG	GG	TT
scaffold6935	58342	G	GG	AA	GA	AA	GG	AA	AA	GG	AA	GG	AA	GA	GG	GG	AA	AA	AA	AA	GG	AA	AA	GA	AA	GA	AA	GA	AA	AA	GA	GG	AA	GG	AA	AA	AA	AA	AA	AA	AA	AA	AA	GG	GG	GG	GG	GG	AA
scaffold6935	125925	T	TT	CC	--	CC	TT	CC	CC	TT	CC	TT	CC	TC	TT	TT	CC	CC	CC	CC	TT	CC	CC	TC	CC	--	CC	TC	CC	CC	TC	TT	CC	TT	CC	CC	CC	CC	CC	CC	CC	CC	CC	TT	TT	TT	TT	TT	CC
scaffold603	8873	C	CC	GG	CG	GG	CC	GG	GG	CC	GG	CC	GG	CG	CC	CC	GG	GG	GG	GG	CC	GG	GG	CG	GG	CC	GG	CG	GG	GG	CG	CC	GG	CC	GG	GG	GG	GG	GG	GG	GG	GG	GG	CC	CC	CC	CC	CC	GG
scaffold603	251261	A	AA	TT	AT	TT	AA	TT	TT	AA	TT	AA	TT	AT	AA	AA	TT	TT	TT	TT	AA	TT	TT	AT	TT	AT	TT	AT	TT	TT	AT	AA	TT	AA	TT	TT	TT	TT	TT	TT	TT	TT	TT	AA	AA	AA	AA	AA	TT
scaffold603	14320	A	AA	CC	--	CC	AA	CC	CC	AA	CC	--	CC	AC	AA	AA	CC	--	CC	CC	AA	CC	CC	AC	CC	AC	CC	AC	CC	CC	AC	AA	CC	AA	CC	CC	CC	CC	CC	CC	CC	CC	CC	AA	AA	AA	AA	AA	CC
scaffold603	61204	T	TT	GG	TG	GG	TT	GG	GG	TT	GG	TT	GG	TG	TT	TT	GG	GG	GG	GG	--	GG	GG	--	GG	TG	GG	--	GG	GG	--	TT	GG	TT	GG	GG	GG	GG	GG	GG	GG	GG	GG	TT	TT	TT	TT	TT	GG
scaffold49298	12914	A	AA	CC	CC	CC	AA	CC	CC	AA	CC	AA	CC	AC	AA	AA	CC	CC	CC	CC	AA	CC	CC	AC	CC	AC	CC	AC	CC	CC	AC	AA	CC	AA	CC	CC	CC	CC	CC	CC	CC	CC	CC	AA	AA	AA	AA	AA	CC
scaffold8329	101800	C	CC	TT	--	TT	CC	TT	TT	CC	TT	--	TT	CT	CC	CC	TT	TT	TT	TT	CC	TT	TT	CT	TT	CT	TT	CT	TT	TT	CT	CC	TT	CC	TT	TT	TT	TT	TT	TT	TT	TT	TT	CC	CC	CC	CC	CC	TT
scaffold8329	25253	C	CC	AA	--	AA	CC	AA	AA	CC	AA	CC	AA	CA	CC	CC	AA	AA	AA	AA	--	AA	AA	CA	AA	CA	AA	CA	AA	AA	CA	--	AA	CC	--	AA	AA	AA	AA	AA	AA	AA	AA	CC	CC	CC	CC	CC	AA
scaffold8329	101812	G	GG	AA	--	AA	GG	AA	AA	GG	AA	--	AA	GA	GG	GG	AA	AA	AA	AA	GG	AA	AA	GA	AA	GA	AA	GA	AA	AA	GA	GG	AA	GG	AA	AA	AA	AA	AA	AA	AA	AA	AA	GG	GG	GG	GG	GG	AA
scaffold2648	591356	G	GG	CC	CC	CC	GG	CC	CC	GG	CC	GG	CC	GC	GG	GG	CC	CC	CC	CC	GG	CC	CC	GC	CC	GC	CC	GC	CC	CC	GC	GG	CC	GG	CC	CC	CC	CC	CC	CC	CC	CC	CC	GG	GG	GG	GG	GG	--
scaffold2448	201453	G	GG	AA	AA	AA	GG	AA	AA	GG	AA	GG	AA	GA	GG	GG	AA	AA	AA	AA	GG	AA	AA	GA	AA	GA	AA	GA	AA	AA	GA	GG	AA	GG	AA	AA	AA	AA	AA	AA	AA	AA	AA	GG	GG	GG	GG	GG	AA
scaffold13429	8723	A	AA	GG	GG	GG	AA	GG	GG	AA	GG	AA	GG	AG	--	AA	GG	GG	GG	GG	AA	GG	GG	AG	GG	AG	GG	AG	GG	GG	AG	AA	GG	AA	GG	GG	GG	GG	GG	GG	GG	GG	GG	AA	AA	AA	AA	AA	GG
scaffold2124	97422	A	AA	TT	TT	TT	AA	TT	TT	AA	TT	AA	TT	AT	AA	AA	TT	TT	TT	--	AA	TT	TT	--	TT	--	TT	AT	TT	TT	AT	--	TT	AA	TT	TT	TT	TT	TT	--	TT	--	TT	AA	AA	AA	AA	AA	TT
scaffold6935	106659	T	TT	AA	--	AA	TT	AA	AA	TT	AA	TT	TA	TA	TT	TT	AA	AA	AA	AA	TT	AA	AA	TA	AA	--	AA	TA	AA	AA	TA	TT	AA	TT	AA	AA	AA	AA	AA	AA	AA	AA	AA	TT	TT	TT	TT	TT	AA
scaffold2124	97397	C	CC	TT	TT	TT	CC	TT	TT	CC	TT	CC	TT	CT	CC	CC	TT	TT	TT	--	CC	TT	TT	CT	TT	--	TT	CT	TT	TT	CT	CC	TT	CC	TT	TT	TT	TT	TT	TT	TT	--	TT	CC	CC	CC	CC	CC	TT
scaffold2124	77238	A	AA	GG	--	GG	AA	GG	GG	AA	GG	AA	GG	AG	AA	AA	GG	GG	GG	GG	AA	GG	GG	--	GG	AA	GG	AG	GG	GG	AG	AA	GG	AA	GG	GG	GG	GG	GG	GG	GG	GG	GG	AA	AA	AA	AA	AA	GG
scaffold6935	58542	T	TT	AA	TA	AA	TT	AA	AA	TT	AA	TT	AA	TA	TT	TT	AA	AA	AA	AA	TT	AA	AA	TA	AA	TA	AA	TA	AA	AA	TA	TT	AA	TT	AA	AA	AA	AA	AA	AA	AA	AA	AA	TT	TT	TT	TT	TT	AA
scaffold49298	12774	C	CC	TT	--	TT	CC	TT	TT	CC	TT	CC	TT	CT	CC	CC	TT	TT	TT	TT	CC	TT	TT	CT	TT	CT	TT	CT	TT	TT	CT	CC	TT	CC	TT	TT	TT	TT	TT	TT	TT	TT	TT	CC	CC	CC	CC	CC	TT
scaffold8256	293396	A	AA	GG	AG	GG	AA	GG	GG	AA	GG	AA	GG	AG	AA	AA	GG	GG	GG	GG	AA	GG	GG	AG	GG	AG	GG	AG	GG	GG	AG	AA	GG	AA	GG	GG	GG	GG	GG	GG	GG	GG	GG	AA	AA	AA	AA	AA	GG
scaffold49298	12768	T	TT	CC	--	CC	TT	CC	CC	TT	CC	TT	CC	TC	TT	TT	CC	CC	CC	CC	TT	CC	CC	TC	CC	TC	CC	TC	CC	CC	TC	TT	CC	TT	CC	CC	CC	CC	CC	CC	CC	CC	CC	TT	TT	TT	TT	TT	CC
scaffold2783	274945	G	GG	AA	GA	AA	GG	AA	AA	GG	AA	GG	AA	GA	GG	GG	AA	AA	AA	AA	GG	AA	AA	GA	AA	GG	AA	GA	AA	AA	GA	GG	AA	GG	AA	AA	AA	AA	AA	AA	AA	AA	AA	GG	GG	GG	GG	GG	AA
scaffold7599	143043	T	TT	GG	TG	GG	TT	GG	GG	TT	GG	TT	GG	TG	TT	TT	GG	GG	GG	GG	TT	GG	GG	TG	GG	--	GG	TG	GG	GG	TG	TT	GG	TT	GG	GG	GG	GG	GG	GG	GG	GG	GG	TT	TT	TT	TT	TT	GG
scaffold2648	591313	C	CC	AA	AA	AA	CC	AA	AA	CC	AA	CC	AA	CA	CC	CC	AA	AA	AA	AA	CC	AA	AA	CA	AA	--	AA	CA	AA	AA	CA	CC	AA	CC	AA	AA	AA	AA	AA	AA	AA	AA	AA	CC	CC	CC	CC	CC	CA
scaffold7599	351907	C	CC	TT	TT	TT	CC	TT	TT	CC	TT	CC	TT	CT	CC	CC	TT	--	TT	TT	CC	TT	TT	CT	TT	CT	TT	CT	TT	TT	CT	CC	TT	CC	TT	TT	TT	TT	TT	TT	TT	TT	TT	CC	CC	CC	CC	CC	TT
scaffold2648	591358	A	AA	GG	GG	GG	AA	GG	GG	AA	GG	AA	GG	AG	AA	AA	GG	GG	GG	GG	AA	GG	GG	AG	GG	AG	GG	AG	GG	GG	AG	AA	GG	AA	GG	GG	GG	GG	GG	GG	GG	GG	GG	AA	AA	AA	AA	AA	--
scaffold2648	535020	A	AA	GG	--	GG	AA	GG	GG	AA	GG	AA	GG	AG	AA	AA	GG	GG	GG	GG	AA	GG	GG	AG	GG	AG	GG	AG	GG	GG	AG	AA	GG	AA	GG	GG	GG	GG	GG	GG	GG	GG	GG	AA	AA	AA	AA	AA	AG
scaffold2648	486115	C	CC	TT	TT	TT	CC	TT	TT	CC	TT	CC	--	CT	CC	CC	TT	TT	TT	--	--	TT	TT	CT	TT	--	TT	--	TT	TT	CT	CC	TT	CC	TT	TT	TT	TT	TT	TT	TT	TT	TT	CC	CC	CC	CC	CC	CT
scaffold2648	105303	T	TT	AA	TA	AA	TT	AA	AA	TT	AA	--	AA	TA	TT	TT	TT	AA	AA	TT	TT	TT	AA	TT	TT	TT	TT	TA	AA	AA	TT	TT	AA	TT	AA	AA	AA	AA	AA	AA	AA	AA	AA	TT	TT	TT	TT	TT	--
scaffold2648	97665	G	GG	AA	GA	AA	GG	AA	AA	GG	AA	GG	AA	GA	GG	GG	GG	AA	AA	GG	GG	GG	AA	GG	GG	GA	GG	GA	AA	AA	GG	GG	AA	GG	AA	AA	AA	AA	AA	AA	AA	AA	AA	GG	GG	GG	GG	GG	GA
scaffold15904	97283	C	CC	AA	CA	AA	CC	AA	AA	--	AA	CC	AA	--	CC	CC	CC	AA	AA	CC	CC	CC	AA	CC	CC	CA	CC	CA	AA	AA	CC	CC	AA	CC	AA	AA	AA	AA	AA	AA	AA	AA	AA	CC	CC	CC	CC	CC	CA
scaffold15904	97149	G	GG	TT	--	TT	GG	TT	TT	--	TT	GG	TT	--	GG	GG	GG	TT	TT	GG	GG	GG	TT	GG	GG	GT	GG	GT	TT	TT	GG	GG	TT	GG	TT	TT	TT	TT	TT	TT	TT	TT	TT	GG	GG	GG	GG	GG	GT
scaffold15904	59788	G	GG	TT	GT	TT	GG	TT	TT	TT	TT	--	TT	GT	GG	GG	GG	TT	TT	GG	GG	GG	TT	GG	GG	GT	GG	GT	TT	TT	GG	GG	TT	GG	TT	TT	TT	TT	TT	TT	TT	TT	TT	GG	GG	GG	GG	GG	GT
scaffold15904	59779	A	AA	GG	AG	GG	AA	GG	GG	GG	GG	--	GG	AG	AA	AA	AA	GG	GG	AA	AA	AA	GG	AA	AA	AG	AA	AG	GG	GG	AA	AA	GG	AA	GG	GG	GG	GG	GG	GG	GG	GG	GG	AA	AA	AA	AA	AA	AG
scaffold15904	60339	G	GG	AA	GA	AA	GG	AA	AA	--	AA	--	AA	GA	GG	GG	GG	AA	AA	GG	GG	GG	AA	GG	GG	GA	GG	GA	AA	AA	GG	GG	AA	GG	AA	AA	AA	AA	AA	AA	AA	AA	AA	GG	GG	GG	GG	GG	GA
scaffold15904	97206	T	TT	CC	--	CC	TT	CC	CC	--	CC	TT	CC	--	TT	TT	TT	CC	CC	TT	TT	TT	CC	TT	TT	TC	TT	TC	CC	CC	TT	TT	CC	TT	CC	CC	CC	CC	CC	CC	CC	CC	CC	TT	TT	TT	TT	TT	TC
scaffold15904	50117	A	AA	GG	AG	GG	AA	GG	GG	GG	GG	AA	GG	AG	AA	AA	AA	GG	GG	AA	AA	AA	GG	AA	AA	--	AA	AG	GG	GG	AA	AA	GG	AA	GG	GG	GG	GG	GG	GG	GG	GG	GG	AA	AA	AA	AA	AA	AG
scaffold11194	7032	T	TT	CC	TC	CC	TT	CC	CC	CC	CC	TT	CC	TC	TT	TT	TT	CC	CC	TT	TT	TT	CC	TT	TT	TC	TT	TC	CC	CC	TT	TT	CC	TT	CC	CC	CC	CC	CC	CC	CC	CC	CC	TT	TT	TT	TT	TT	TC
scaffold11194	6867	G	GG	CC	GC	CC	GG	CC	CC	CC	CC	GG	CC	GC	GG	GG	GG	CC	CC	GG	GG	GG	CC	GG	GG	GC	GG	GC	CC	CC	GG	GG	CC	GG	CC	CC	CC	CC	CC	CC	CC	CC	CC	GG	GG	GG	GG	GG	GC
scaffold11194	6887	T	TT	GG	TG	GG	TT	GG	GG	GG	GG	TT	GG	TG	TT	TT	TT	GG	GG	TT	TT	TT	GG	TT	TT	TG	TT	TG	GG	GG	TT	TT	GG	TT	GG	GG	GG	GG	GG	GG	GG	GG	GG	TT	TT	TT	TT	TT	TG
scaffold11194	56349	G	GG	TT	GT	TT	GG	TT	TT	TT	TT	GG	TT	GT	GG	GG	GG	TT	TT	GG	--	GG	TT	GG	GG	GT	GG	GT	TT	TT	GG	GG	TT	GG	TT	TT	TT	TT	TT	TT	TT	TT	TT	GG	GG	GG	GG	GG	GT
scaffold11194	7059	G	GG	TT	GT	TT	GG	TT	TT	TT	TT	GG	TT	GT	GG	GG	GG	TT	TT	GG	GG	GG	TT	GG	GG	GT	GG	GT	TT	TT	GG	GG	TT	GG	TT	TT	TT	TT	TT	TT	TT	TT	TT	GG	GG	GG	GG	GG	GT
scaffold11194	7357	C	CC	AA	--	AA	CC	AA	AA	AA	AA	CC	AA	CA	CC	CC	CC	AA	AA	CC	CC	CC	AA	CC	CC	--	CC	CA	AA	AA	CC	CC	AA	CC	AA	AA	AA	AA	AA	AA	AA	AA	AA	CC	CC	CC	CC	CC	AA
scaffold69	19235	T	TT	CC	TC	CC	TT	CC	CC	TT	TC	TT	TC	TT	TT	TT	CC	TT	CC	CC	TT	TT	CC	TT	CC	TT	CC	TT	CC	TC	TC	TT	CC	TT	CC	TT	TT	CC	CC	TC	TC	CC	CC	TT	TT	TT	TT	TT	TC
scaffold1415	56169	A	AA	GG	--	--	--	GG	GG	AA	AG	AA	AG	--	AA	--	GG	AA	--	GG	--	AA	GG	--	GG	AA	--	AA	GG	AG	AG	AA	AA	AA	GG	AA	AA	GG	GG	AA	AG	GG	GG	--	AA	AA	AA	AA	AG
scaffold1982	511177	T	TT	GG	--	GG	GG	TT	TT	--	GG	--	TT	--	GG	GG	--	TT	GG	GG	--	TG	GG	TG	TT	GG	TG	TT	--	GG	GG	TT	TT	GG	GG	TT	TT	--	TT	TG	GG	GG	TT	GG	GG	GG	GG	GG	TT
scaffold1982	511328	A	AA	GG	--	GG	GG	AA	AA	--	GG	--	AA	--	GG	GG	--	AA	GG	GG	--	AG	GG	AG	AA	GG	AG	AA	--	GG	GG	AA	AA	GG	GG	AA	AA	--	AA	AG	GG	GG	AA	GG	GG	GG	GG	GG	AA
scaffold1982	344855	A	AA	GG	GG	GG	GG	AA	AA	AG	GG	AA	AA	AG	GG	GG	GG	AA	GG	GG	AA	AG	GG	AG	AA	GG	AG	AA	AA	GG	GG	AA	AA	GG	GG	AA	AA	GG	AA	AG	GG	GG	AA	GG	GG	GG	GG	GG	AA
scaffold1982	343765	T	TT	CC	CC	CC	CC	TT	TT	TC	CC	TT	TT	TC	CC	CC	CC	TT	CC	CC	TT	TC	CC	TC	TT	CC	TC	TT	TT	CC	CC	TT	TT	CC	CC	TT	TT	CC	TT	TC	CC	CC	TT	CC	CC	CC	CC	CC	TT
scaffold17840	94935	T	TT	CC	CC	CC	CC	TT	TT	TC	CC	TT	TT	TC	CC	CC	CC	TT	CC	CC	TT	TC	CC	TC	TT	CC	TC	TT	TT	CC	CC	TT	TT	CC	CC	TT	TT	CC	TT	TC	CC	CC	TT	CC	CC	CC	CC	CC	TT
scaffold17840	94988	A	AA	GG	GG	GG	GG	AA	AA	AG	GG	AA	AA	AG	GG	GG	GG	AA	GG	GG	AA	AG	GG	AG	AA	GG	AG	AA	AA	GG	GG	AA	AA	GG	GG	AA	AA	GG	AA	AG	GG	GG	AA	GG	GG	GG	GG	GG	AA
scaffold17840	149905	C	CC	GG	GG	GG	GG	CC	CC	CG	GG	CC	CC	CG	GG	GG	GG	CC	GG	GG	CC	CG	GG	CG	CC	GG	CG	CC	CC	GG	GG	CC	CC	GG	GG	CC	CC	GG	CC	CG	GG	GG	CC	GG	GG	GG	GG	GG	CC
scaffold17840	150091	C	CC	TT	TT	TT	TT	CC	CC	CT	TT	CC	CC	CT	TT	TT	TT	CC	TT	TT	CC	CT	TT	CT	CC	TT	CT	CC	CC	TT	TT	CC	CC	TT	TT	CC	CC	TT	CC	CT	TT	TT	CC	TT	TT	TT	TT	TT	CC
scaffold17840	150136	T	TT	CC	CC	CC	CC	TT	TT	TC	CC	TT	TT	TC	CC	CC	CC	TT	CC	CC	TT	TC	CC	TC	TT	CC	TC	TT	TT	CC	CC	TT	TT	CC	CC	TT	TT	CC	TT	TC	CC	CC	TT	CC	CC	CC	CC	CC	TT
scaffold17840	150093	G	GG	AA	AA	AA	AA	GG	GG	GA	AA	GG	GG	GA	AA	AA	AA	GG	AA	AA	GG	GA	AA	GA	GG	AA	GA	GG	GG	AA	AA	GG	GG	AA	AA	GG	GG	AA	GG	GA	AA	AA	GG	AA	AA	AA	AA	AA	GG
scaffold17840	149875	C	CC	GG	GG	GG	GG	CC	CC	CG	GG	CC	CC	CG	GG	GG	GG	CC	GG	GG	CC	CG	GG	CG	CC	GG	CG	CC	CC	GG	GG	CC	CC	GG	GG	CC	CC	GG	CC	CG	GG	GG	CC	GG	GG	GG	GG	GG	CC
scaffold1982	344362	C	CC	TT	TT	TT	TT	CC	CC	CT	TT	CC	CC	CT	TT	TT	TT	CC	TT	TT	CC	CT	TT	CT	CC	TT	CT	CC	CC	TT	TT	CC	CC	TT	TT	CC	CC	TT	CC	CT	TT	TT	CC	TT	TT	TT	TT	TT	CC
scaffold1982	344400	G	GG	AA	AA	AA	AA	GG	GG	GA	AA	GG	GG	GA	AA	AA	AA	GG	AA	AA	GG	GA	AA	GA	GG	AA	GA	GG	GG	AA	AA	GG	GG	AA	AA	GG	GG	AA	GG	GA	AA	AA	GG	AA	AA	AA	AA	AA	GG
scaffold1982	236139	C	CC	TT	TT	TT	TT	CC	CC	CT	TT	CC	CC	CT	TT	TT	TT	--	TT	--	CC	--	TT	CT	CC	TT	CT	CC	CC	TT	TT	CC	CC	TT	TT	CC	CC	TT	CC	CT	TT	--	CC	TT	TT	TT	TT	TT	CC
scaffold2788	46697	C	CC	TT	TT	TT	TT	CC	CC	CT	TT	CC	CC	CT	TT	TT	TT	CC	TT	TT	CC	CT	TT	CT	CC	TT	CT	CC	CC	TT	TT	CC	CC	TT	TT	CC	CC	TT	CC	CT	TT	TT	CC	TT	TT	TT	TT	TT	CC
scaffold1982	343690	T	TT	CC	CC	CC	CC	TT	TT	TC	CC	TT	TT	TC	CC	CC	CC	TT	CC	CC	TT	TC	CC	TC	TT	CC	TC	TT	TT	CC	CC	TT	TT	CC	CC	TT	TT	CC	TT	TC	CC	CC	TT	CC	CC	CC	CC	CC	TT
scaffold1982	271826	C	CC	GG	GG	GG	GG	CC	CC	--	GG	--	CC	CG	GG	GG	GG	CC	CG	GG	CC	CG	GG	CG	CC	GG	CG	CC	CC	GG	GG	CC	CC	GG	GG	CC	CC	GG	CC	CG	GG	GG	CC	GG	GG	GG	GG	GG	CC
scaffold1982	345104	A	AA	GG	GG	GG	GG	AA	AA	AG	GG	AA	AA	AG	GG	GG	GG	AA	GG	GG	AA	AG	GG	AG	AA	GG	AG	AA	AA	GG	GG	AA	AA	GG	GG	AA	AA	GG	AA	AG	GG	GG	AA	GG	GG	GG	GG	GG	AA
scaffold2788	46719	A	AA	GG	GG	GG	GG	AA	AA	AG	GG	AA	AA	AG	GG	GG	GG	--	GG	GG	AA	AG	GG	AG	AA	GG	AG	AA	AA	GG	GG	AA	AA	GG	GG	AA	--	GG	AA	AG	GG	GG	AA	GG	GG	GG	GG	GG	AA
scaffold1982	344920	A	AA	GG	GG	GG	GG	AA	AA	AG	GG	AA	AA	AG	GG	GG	--	AA	GG	GG	AA	AG	GG	AG	AA	GG	AG	AA	AA	GG	GG	AA	AA	GG	GG	AA	AA	GG	AA	AG	GG	GG	AA	GG	GG	GG	GG	GG	AA
scaffold1982	494902	T	TT	CC	CC	CC	CC	TT	TT	--	CC	--	TT	TC	CC	CC	CC	--	CC	CC	TT	--	CC	TC	--	CC	TC	TT	TT	CC	CC	TT	TT	CC	CC	TT	TT	CC	TT	TC	CC	CC	TT	CC	CC	CC	CC	CC	TT
scaffold4972	53721	A	AA	GG	GG	GG	GG	AA	AA	AG	GG	--	AA	AG	GG	GG	GG	AA	GG	GG	--	AG	--	AG	AA	GG	AG	AA	AA	GG	GG	AA	AA	GG	GG	AA	AA	GG	AA	AG	GG	GG	AA	GG	GG	GG	GG	GG	AA
scaffold4972	53602	C	CC	TT	TT	TT	TT	CC	CC	CT	TT	--	CC	CT	TT	TT	TT	CC	TT	TT	--	CT	--	CT	CC	TT	CT	CC	CC	TT	TT	CC	CC	TT	TT	CC	CC	TT	CC	CT	TT	TT	CC	TT	TT	TT	TT	TT	CC
scaffold3877	52552	C	TT	CC	CT	CC	CC	TT	TT	--	CT	TT	CT	--	TT	CC	CC	CC	CC	CC	--	TT	CC	TT	TT	CT	CC	TT	TT	CC	TT	TT	TT	TT	CC	TT	TT	CC	TT	CC	CC	CC	TT	TT	CC	CC	TT	CC	TT
scaffold3877	52584	A	CC	AA	AC	AA	AA	CC	CC	--	AC	CC	AC	--	CC	AA	AA	AA	AA	AA	--	CC	AA	CC	CC	AC	AA	CC	CC	AA	CC	CC	CC	CC	AA	CC	CC	AA	CC	AA	AA	AA	CC	CC	AA	AA	CC	AA	CC
scaffold96	306638	G	AA	GG	GA	GG	--	AA	AA	GG	--	AA	GA	--	AA	GG	GG	GG	GG	--	GG	AA	GG	AA	AA	AA	GG	AA	AA	GG	--	--	AA	AA	GG	AA	AA	GG	AA	GG	GG	GG	AA	AA	GG	GG	AA	GG	AA
scaffold96	306832	C	TT	CC	CT	CC	--	TT	TT	CC	--	TT	CT	--	TT	CC	CC	CC	CC	--	CC	TT	CC	TT	TT	TT	CC	TT	TT	CC	--	CT	TT	TT	CC	TT	--	CC	TT	CC	CC	CC	TT	--	CC	CC	--	CC	TT
scaffold22051	4033	G	AA	GG	GA	GG	GG	AA	AA	GG	GA	--	--	GG	AA	GG	GG	GG	--	GG	GG	AA	GG	--	AA	GA	GG	AA	AA	GG	AA	AA	AA	AA	GG	AA	AA	GG	--	GG	GG	GG	AA	AA	GG	GG	AA	GG	AA
scaffold22051	3866	A	GG	AA	AG	AA	AA	GG	GG	AA	AG	--	--	AA	GG	AA	AA	AA	--	AA	AA	GG	AA	--	GG	AG	AA	GG	GG	AA	GG	GG	GG	GG	AA	GG	GG	AA	--	AA	AA	AA	GG	GG	AA	AA	GG	AA	GG
scaffold22051	3969	A	CC	AA	AC	AA	AA	CC	CC	AA	AC	--	--	AA	CC	AA	AA	AA	--	AA	AA	CC	AA	--	CC	AC	AA	CC	CC	AA	CC	CC	CC	CC	AA	CC	CC	AA	--	AA	AA	AA	CC	CC	AA	AA	CC	AA	CC
scaffold3852	74098	G	CC	GG	GC	GG	--	CC	CC	--	GC	--	GC	GG	CC	GG	GG	GG	GG	--	GG	CC	GG	--	CC	GC	GG	CC	CC	GG	CC	CC	CC	CC	GG	CC	CC	GG	CC	GG	GG	GG	CC	CC	GG	GG	CC	GG	CC
scaffold3207	93720	C	GG	CC	CG	CC	--	GG	GG	--	CG	--	--	--	GG	CC	CC	CC	CC	CC	CC	GG	CC	GG	GG	CG	CC	GG	GG	CC	GG	GG	GG	GG	CC	GG	GG	CC	GG	CC	CC	CC	GG	GG	CC	CC	GG	CC	GG
scaffold3207	64239	A	GG	AA	AG	AA	AA	GG	GG	AA	AG	GG	AG	AA	GG	AA	AA	AA	AA	AA	AA	GG	AA	GG	GG	AG	AA	GG	GG	AA	GG	GG	GG	GG	AA	GG	GG	AA	GG	AA	AA	AA	GG	GG	AA	AA	GG	AA	GG
scaffold538	86225	T	CC	TT	TC	TT	TT	CC	CC	--	TC	CC	TC	TT	CC	TT	TT	TT	TT	TT	--	CC	TT	CC	CC	TC	TT	CC	CC	TT	CC	CC	CC	CC	TT	CC	CC	TT	CC	TT	TT	TT	CC	CC	TT	TT	CC	TT	CC
scaffold15454	1582	A	CC	AA	AC	AA	AA	CC	CC	AA	AC	CC	AC	AA	CC	AA	AA	AA	AA	AA	AA	CC	AA	CC	CC	AC	AA	CC	CC	AA	CC	CC	CC	CC	AA	CC	CC	--	CC	AA	AA	AA	CC	CC	AA	AA	CC	AA	CC
scaffold4974	412045	A	CC	AA	AC	AA	AA	CC	CC	AA	AC	CC	AC	AA	CC	AA	AA	AA	AA	AA	AA	CC	AA	CC	CC	AC	AA	CC	CC	AA	CC	CC	CC	CC	AA	CC	CC	AA	CC	AA	AA	AA	CC	CC	AA	AA	CC	AA	CC
scaffold96	277766	A	GG	AA	AG	AA	AA	GG	GG	AA	AG	GG	AG	AA	GG	AA	AA	AA	AA	AA	AA	GG	AA	GG	GG	AG	AA	GG	GG	AA	GG	GG	GG	GG	AA	GG	GG	AA	GG	AA	AA	AA	GG	GG	AA	AA	GG	AA	GG
scaffold4974	412173	T	CC	TT	TC	TT	TT	CC	CC	TT	TC	CC	TC	TT	CC	TT	TT	TT	TT	TT	TT	CC	TT	CC	CC	TC	TT	CC	CC	TT	CC	CC	CC	CC	TT	CC	CC	TT	CC	TT	TT	TT	CC	CC	TT	TT	CC	TT	CC
scaffold4974	412030	A	GG	AA	AG	AA	AA	GG	GG	AA	AG	GG	AG	AA	GG	AA	AA	AA	AA	AA	AA	GG	AA	GG	GG	AG	AA	GG	GG	AA	GG	GG	GG	GG	AA	GG	GG	AA	GG	AA	AA	AA	GG	GG	AA	AA	GG	AA	GG
scaffold3207	417172	A	TT	AA	AT	AA	AA	TT	TT	AA	AT	TT	AT	AA	TT	AA	AA	AA	AA	AA	AA	TT	AA	TT	TT	AT	AA	TT	TT	AA	TT	TT	TT	TT	AA	TT	TT	AA	TT	AA	AA	AA	TT	TT	AA	AA	TT	AA	TT
scaffold5211	87160	G	TT	GG	GT	GG	GG	TT	TT	GG	GT	TT	GT	GG	TT	GG	GG	GG	GG	GG	GG	TT	GG	TT	TT	GT	GG	TT	TT	GG	TT	TT	TT	TT	GG	TT	TT	GG	TT	GG	GG	GG	TT	TT	GG	GG	TT	GG	TT
scaffold538	45881	G	AA	GG	GA	GG	GG	AA	AA	GG	GA	AA	GA	GG	AA	GG	GG	GG	GG	GG	GG	AA	GG	AA	AA	GA	GG	AA	AA	GG	AA	AA	AA	AA	GG	AA	AA	GG	AA	GG	GG	GG	AA	AA	GG	GG	AA	GG	AA
scaffold1894	153189	A	GG	AA	AG	--	--	GG	GG	--	--	--	--	--	GG	AA	--	--	AA	--	--	--	AA	GG	GG	GG	AA	--	GG	AA	GG	GG	GG	GG	AA	GG	GG	AA	GG	AA	AA	AA	GG	--	AA	AA	--	AA	GG
scaffold5777	60088	G	AA	GG	GA	GG	GG	AA	--	GG	GA	AA	GA	GG	--	GG	GG	GG	GG	--	GG	AA	GG	AA	AA	GA	GG	AA	AA	GG	AA	AA	AA	--	GG	AA	--	GG	AA	GG	GG	GG	AA	AA	GG	GG	AA	GG	AA
scaffold4974	11620	G	AA	GG	GA	GG	GG	AA	--	GG	GA	AA	GA	GG	AA	GG	GG	GG	GG	GG	GG	AA	GG	AA	AA	--	GG	AA	AA	--	AA	AA	AA	AA	GG	AA	AA	GG	AA	GG	GG	GG	AA	AA	GG	GG	AA	GG	AA
scaffold5211	49355	A	GG	AA	AG	AA	AA	GG	GG	AA	AG	GG	AG	AA	GG	AA	AA	AA	AA	AA	AA	GG	AA	GG	GG	GG	AA	GG	GG	AA	GG	GG	GG	GG	AA	GG	GG	AA	GG	AA	AA	AA	GG	GG	AA	AA	GG	AA	GG
scaffold3912	10414	T	CC	TT	TC	TT	TT	CC	CC	TT	TC	CC	TC	TT	CC	TT	TT	TT	TT	TT	TT	CC	TT	CC	CC	TC	TT	CC	CC	TT	CC	CC	CC	CC	TT	CC	CC	TT	CC	TT	TT	TT	CC	CC	TT	TT	CC	TT	CC
scaffold5777	155288	C	TT	CC	CT	CC	CC	TT	TT	CC	CT	TT	CT	CC	TT	CC	CC	CC	CC	CC	CC	TT	CC	TT	TT	CT	CC	TT	TT	CC	TT	TT	TT	TT	CC	TT	TT	CC	TT	CC	CC	CC	TT	TT	CC	CC	TT	CC	TT
scaffold5777	155170	G	CC	GG	GC	GG	GG	CC	CC	GG	GC	CC	GC	GG	CC	GG	GG	GG	GG	GG	GG	CC	GG	CC	CC	GC	GG	CC	CC	GG	CC	CC	CC	CC	GG	CC	CC	GG	CC	GG	GG	GG	CC	CC	GG	GG	CC	GG	CC
scaffold1349	113194	C	AA	CC	CA	CC	CC	AA	AA	CC	CA	AA	CA	CC	AA	CC	CC	CC	CC	CC	CC	AA	CC	AA	AA	CA	CC	AA	AA	CC	AA	AA	AA	AA	CC	AA	AA	CC	AA	CC	CC	CC	AA	AA	CC	CC	AA	CC	AA
scaffold22051	2117	A	CC	AA	--	AA	AA	CC	CC	AA	AC	CC	AC	AA	CC	AA	AA	AA	AA	AA	AA	CC	AA	CC	CC	AC	AA	CC	CC	AA	CC	CC	CC	CC	AA	CC	CC	AA	CC	AA	AA	AA	CC	CC	AA	AA	CC	AA	CC
scaffold2748	96282	C	TT	CC	CT	CC	CC	TT	TT	CC	CT	TT	CT	CC	TT	CC	CC	CC	CC	CC	CC	TT	CC	TT	TT	TT	CC	TT	TT	CC	TT	TT	TT	TT	CC	TT	TT	CC	TT	CC	CC	CC	TT	TT	CC	CC	TT	CC	TT
scaffold4219	128198	C	TT	CC	--	CC	CC	TT	TT	CC	CT	--	CT	CC	TT	CC	CC	CC	CC	CC	CC	TT	CC	TT	TT	CT	CC	TT	TT	CC	TT	TT	TT	TT	CC	TT	TT	CC	TT	CC	CC	CC	TT	TT	CC	CC	TT	CC	TT
scaffold22051	2148	A	AA	GG	--	GG	GG	AA	AA	GG	AG	AA	AG	GG	AA	GG	GG	GG	GG	GG	GG	AA	GG	AA	AA	AG	GG	AA	AA	GG	AA	AA	AA	AA	GG	AA	AA	GG	AA	GG	GG	GG	AA	AA	GG	GG	AA	GG	AA
scaffold20302	35640	T	CC	TT	TC	TT	TT	CC	CC	TT	--	CC	TC	TT	CC	--	TT	TT	TT	TT	TT	CC	TT	CC	CC	--	TT	CC	CC	TT	CC	CC	CC	CC	TT	CC	CC	TT	CC	TT	TT	TT	CC	CC	TT	TT	CC	TT	CC
scaffold1680	81601	A	CC	AA	AC	AA	--	CC	--	AA	--	CC	AC	AA	CC	AA	AA	AA	--	AA	AA	CC	--	--	CC	CC	AA	CC	CC	AA	--	CC	CC	CC	AA	CC	--	AA	CC	AA	AA	AA	CC	--	AA	AA	CC	AA	CC
scaffold1894	133358	G	AA	GG	GA	GG	GG	AA	AA	GG	GA	AA	GA	GG	AA	GG	GG	GG	GG	GG	GG	AA	GG	AA	AA	GA	GG	AA	AA	GG	AA	AA	AA	AA	GG	AA	AA	GG	AA	GG	GG	GG	AA	AA	GG	GG	AA	GG	AA
scaffold1894	353587	T	CC	TT	TC	TT	TT	CC	CC	TT	TC	CC	TC	TT	CC	TT	TT	TT	TT	TT	TT	CC	TT	CC	CC	TC	TT	CC	CC	TT	CC	CC	CC	CC	TT	CC	CC	TT	CC	TT	TT	TT	CC	CC	TT	TT	CC	TT	CC
scaffold4914	14715	C	AA	CC	CA	CC	CC	AA	AA	CC	CA	AA	CA	CC	AA	CC	CC	CC	CC	--	CC	AA	CC	AA	AA	CA	CC	AA	AA	CC	AA	AA	AA	AA	CC	AA	AA	CC	AA	CC	CC	CC	AA	--	CC	CC	AA	CC	AA
scaffold4914	20889	A	CC	AA	AC	AA	AA	CC	CC	AA	AC	CC	AC	AA	CC	AA	AA	AA	AA	AA	AA	CC	AA	CC	CC	AC	AA	CC	CC	AA	CC	CC	CC	CC	AA	CC	CC	AA	CC	AA	AA	AA	CC	CC	AA	AA	CC	AA	CC
scaffold3207	390864	A	GG	AA	AG	AA	AA	GG	GG	AA	AG	GG	AG	AA	GG	AA	AA	AA	AA	AA	AA	GG	AA	GG	GG	AG	AA	GG	GG	AA	GG	GG	GG	GG	AA	GG	GG	AA	GG	AA	AA	AA	GG	GG	AA	AA	GG	AA	GG
scaffold1668	134242	T	CC	TT	TC	TT	TT	CC	CC	TT	TC	CC	TC	TT	CC	TT	TT	TT	TT	TT	TT	CC	TT	CC	CC	TC	TT	CC	CC	TT	CC	CC	CC	CC	TT	CC	CC	TT	CC	TT	TT	TT	CC	CC	TT	TT	CC	TT	CC
scaffold4219	203503	A	CC	AA	AC	AA	AA	CC	CC	--	--	CC	AC	AA	CC	AA	AA	AA	AA	--	AA	CC	AA	CC	CC	--	AA	CC	CC	AA	CC	CC	CC	CC	AA	CC	CC	AA	CC	AA	AA	AA	CC	CC	AA	AA	CC	AA	CC
scaffold3207	71109	C	TT	CC	CT	CC	CC	TT	TT	CC	CT	TT	CT	CC	TT	CC	CC	CC	CC	CC	CC	TT	CC	TT	TT	--	CC	TT	TT	CC	TT	TT	TT	TT	CC	TT	TT	CC	TT	CC	CC	CC	TT	TT	CC	CC	TT	CC	TT
scaffold18640	13328	A	GG	AA	AG	AA	AA	GG	GG	AA	AG	GG	AG	AA	GG	AA	AA	AA	AA	AA	AA	GG	AA	GG	GG	AG	AA	GG	GG	AA	GG	GG	GG	GG	AA	GG	GG	AA	GG	AA	AA	AA	GG	GG	AA	AA	GG	AA	GG
scaffold988	163752	A	CC	AA	AC	AA	AA	CC	CC	AA	AC	CC	AC	AA	CC	AA	AA	AA	AA	AA	AA	CC	AA	CC	CC	AC	AA	CC	CC	AA	CC	CC	CC	CC	AA	CC	CC	AA	CC	AA	AA	AA	CC	CC	AA	AA	CC	AA	CC
scaffold247	324566	C	TT	CC	CT	CC	CC	TT	TT	CC	CT	TT	CT	CC	TT	CC	CC	CC	CC	CC	CC	TT	CC	TT	TT	CT	CC	TT	TT	CC	TT	TT	TT	TT	CC	TT	TT	CC	TT	CC	CC	CC	TT	TT	CC	CC	TT	CC	TT
scaffold909	48975	G	AA	GG	GA	GG	GG	AA	AA	GG	GA	AA	--	--	AA	GG	GG	GG	GG	GG	--	AA	GG	AA	AA	--	GG	AA	AA	GG	AA	AA	AA	AA	GG	AA	AA	GG	AA	GG	GG	GG	AA	AA	GG	GG	AA	GG	AA
scaffold4974	486260	T	CC	TT	TC	TT	TT	CC	--	TT	TC	CC	TC	TT	CC	TT	TT	--	--	--	TT	CC	--	--	CC	--	TT	--	CC	TT	CC	CC	CC	CC	TT	--	CC	TT	CC	TT	--	TT	CC	--	TT	TT	CC	TT	CC
scaffold4974	486401	A	GG	AA	AG	AA	AA	GG	--	AA	AG	GG	AG	AA	GG	AA	AA	--	--	--	AA	GG	--	--	GG	--	AA	--	GG	AA	GG	GG	GG	GG	AA	--	GG	AA	GG	AA	--	AA	GG	--	AA	AA	GG	AA	GG
scaffold96	277678	C	TT	CC	CT	CC	CC	TT	TT	CC	CT	TT	CT	CC	TT	CC	CC	CC	CC	CC	CC	TT	CC	TT	TT	CT	CC	TT	TT	CC	TT	TT	TT	TT	CC	TT	TT	CC	TT	CC	CC	CC	TT	TT	CC	CC	TT	CC	TT
scaffold909	149830	A	GG	AA	AG	AA	AA	GG	GG	AA	AG	GG	AG	AA	GG	AA	AA	AA	AA	AA	AA	GG	AA	GG	GG	--	AA	GG	GG	AA	GG	GG	GG	GG	AA	GG	GG	AA	GG	AA	AA	AA	GG	GG	AA	AA	GG	AA	GG
scaffold909	265798	G	AA	GG	GA	GG	--	AA	AA	--	GA	--	GA	GG	--	GG	GG	GG	GG	GG	GG	AA	GG	AA	AA	--	GG	--	AA	GG	--	AA	--	AA	GG	AA	AA	GG	AA	GG	GG	GG	AA	AA	GG	GG	AA	GG	AA
scaffold909	227499	C	TT	CC	CT	CC	--	TT	TT	--	CT	--	CT	--	TT	CC	CC	CC	CC	CC	--	--	CC	TT	TT	CT	CC	TT	TT	CC	TT	TT	TT	TT	CC	TT	TT	--	TT	CC	CC	CC	TT	TT	CC	CC	TT	CC	TT
scaffold909	238540	A	GG	AA	AG	AA	AA	GG	GG	AA	AG	GG	AG	AA	GG	AA	AA	AA	AA	AA	AA	GG	AA	GG	GG	AG	AA	GG	GG	AA	GG	GG	GG	GG	AA	GG	GG	AA	--	AA	AA	AA	GG	GG	AA	AA	GG	AA	GG
scaffold247	238268	C	TT	CC	CT	CC	CC	TT	TT	CC	CT	TT	CT	CC	TT	CC	CC	CC	CC	CC	CC	TT	CC	TT	TT	CT	CC	TT	TT	CC	TT	TT	TT	TT	CC	TT	TT	CC	TT	CC	CC	CC	TT	TT	CC	CC	TT	CC	TT
scaffold988	164952	C	TT	CC	CT	CC	CC	TT	TT	CC	CT	TT	CT	CC	TT	CC	CC	CC	CC	CC	CC	TT	CC	TT	TT	TT	CC	TT	TT	CC	TT	TT	TT	TT	CC	TT	TT	CC	TT	CC	CC	CC	TT	TT	CC	CC	TT	CC	TT
scaffold247	53547	T	GG	TT	TG	TT	--	GG	GG	--	TG	GG	TG	TT	GG	TT	TT	TT	TT	TT	TT	GG	TT	GG	GG	TG	TT	GG	GG	TT	GG	GG	GG	GG	TT	GG	GG	TT	GG	TT	TT	TT	GG	GG	TT	TT	GG	TT	GG
scaffold5211	87199	T	AA	TT	TA	TT	TT	AA	AA	TT	TA	AA	TA	TT	AA	TT	TT	TT	TT	TT	TT	AA	TT	AA	AA	TA	TT	AA	AA	TT	AA	AA	AA	AA	TT	AA	AA	TT	AA	TT	TT	TT	AA	AA	TT	TT	AA	TT	AA
scaffold4219	176716	A	CC	AA	AC	AA	AA	CC	CC	AA	AC	CC	AC	AA	CC	AA	AA	AA	AA	AA	AA	CC	AA	CC	CC	AC	AA	CC	CC	AA	CC	CC	CC	CC	AA	CC	CC	AA	CC	AA	AA	AA	CC	CC	AA	AA	CC	AA	CC
scaffold1176	657	T	CC	TT	TC	TT	TT	CC	CC	--	TC	CC	TC	TT	CC	TT	TT	TT	TT	TT	TT	CC	TT	CC	CC	TC	TT	CC	CC	TT	CC	CC	CC	CC	TT	CC	CC	--	CC	TT	TT	TT	CC	CC	TT	TT	CC	TT	CC
scaffold4219	203610	G	AA	GG	--	GG	GG	AA	AA	--	AA	AA	GA	GG	AA	GG	GG	GG	GG	--	GG	AA	GG	AA	AA	--	GG	AA	AA	GG	AA	AA	AA	AA	GG	AA	AA	GG	AA	GG	GG	GG	AA	AA	GG	GG	AA	GG	AA
scaffold988	134315	A	TT	AA	AT	AA	AA	TT	TT	AA	AT	TT	AT	AA	TT	AA	AA	AA	AA	AA	AA	TT	AA	TT	TT	--	AA	--	TT	AA	TT	TT	TT	TT	AA	TT	TT	AA	TT	AA	AA	AA	TT	TT	AA	AA	TT	AA	TT
scaffold4219	203771	C	TT	CC	CT	CC	CC	TT	TT	--	--	TT	CT	CC	TT	CC	CC	CC	CC	--	CC	TT	CC	TT	TT	--	CC	TT	TT	CC	TT	TT	TT	TT	CC	TT	TT	CC	TT	CC	CC	CC	TT	TT	CC	CC	TT	CC	TT
scaffold909	105607	C	AA	CC	CA	CC	CC	AA	AA	--	CA	--	CA	CC	AA	CC	CC	CC	CC	CC	CC	AA	CC	AA	AA	CA	CC	AA	AA	CC	AA	AA	AA	AA	CC	AA	AA	--	AA	CC	CC	CC	AA	AA	CC	CC	AA	CC	AA
scaffold1349	84465	G	AA	GG	GA	GG	GG	AA	AA	GG	GA	AA	GA	GG	AA	GG	GG	GG	GG	GG	GG	AA	GG	AA	AA	--	GG	AA	AA	GG	AA	AA	AA	AA	GG	AA	AA	GG	AA	GG	GG	GG	AA	AA	GG	GG	AA	GG	AA
scaffold1349	100134	G	AA	GG	GA	GG	GG	AA	AA	--	GA	AA	GA	GG	AA	GG	GG	GG	GG	GG	GG	AA	GG	AA	AA	GA	GG	AA	AA	GG	AA	AA	AA	AA	GG	AA	AA	GG	AA	GG	GG	GG	AA	AA	GG	GG	AA	GG	AA
scaffold1349	25688	G	TT	GG	GT	GG	GG	TT	TT	GG	GT	TT	GT	GG	TT	GG	GG	GG	GG	GG	GG	TT	GG	TT	TT	--	GG	TT	TT	GG	TT	TT	TT	TT	GG	TT	TT	GG	TT	GG	GG	GG	TT	TT	GG	GG	TT	GG	TT
scaffold6532	348399	A	GG	AA	--	AA	AA	GG	GG	AA	AG	GG	AG	--	GG	AA	--	AA	AA	AA	AA	GG	AA	GG	GG	AG	AA	GG	GG	AA	GG	GG	GG	GG	AA	GG	GG	AA	GG	AA	AA	AA	GG	GG	AA	AA	GG	--	GG
scaffold5096	40708	C	TT	CC	--	CC	CC	TT	TT	CC	CT	TT	CT	--	TT	CC	CC	--	CC	CC	CC	TT	CC	TT	TT	TT	--	TT	TT	CC	TT	--	TT	TT	CC	TT	TT	CC	TT	CC	CC	CC	TT	TT	CC	CC	TT	CC	TT
scaffold909	47518	G	AA	GG	GA	GG	GG	AA	AA	GG	GA	AA	GA	GG	AA	GG	GG	GG	GG	GG	GG	AA	GG	AA	AA	GA	GG	AA	AA	GG	AA	AA	AA	AA	GG	AA	AA	GG	AA	GG	GG	GG	AA	AA	GG	GG	AA	GG	AA
scaffold988	164797	A	TT	AA	AT	AA	AA	TT	TT	AA	AT	TT	AT	AA	TT	AA	AA	AA	AA	AA	AA	TT	AA	TT	TT	TT	AA	TT	TT	AA	TT	TT	TT	TT	AA	TT	TT	AA	TT	AA	AA	AA	TT	TT	AA	AA	TT	AA	TT
scaffold9867	71560	G	AA	GG	GA	GG	GG	AA	AA	GG	GA	AA	GA	--	AA	GG	GG	GG	GG	GG	GG	AA	GG	AA	AA	GA	GG	AA	AA	GG	AA	AA	AA	AA	GG	AA	AA	GG	AA	GG	GG	GG	AA	AA	GG	GG	AA	GG	AA
scaffold4532	28240	C	AA	CC	CA	CC	CC	AA	AA	--	CA	AA	CA	CC	AA	CC	CC	CC	CC	CC	CC	AA	CC	AA	AA	AA	CC	AA	AA	CC	AA	AA	AA	AA	CC	AA	AA	CC	AA	CC	CC	CC	AA	AA	CC	CC	AA	CC	AA
scaffold16106	3982	G	AA	GG	GA	GG	GG	AA	AA	GG	GA	AA	GA	GG	AA	GG	GG	--	GG	GG	GG	AA	GG	AA	AA	--	GG	AA	AA	GG	AA	AA	AA	AA	GG	AA	--	GG	AA	GG	GG	GG	AA	AA	GG	GG	AA	GG	AA
scaffold12140	44693	C	TT	CC	CT	CC	CC	TT	TT	CC	CT	TT	CT	CC	TT	CC	CC	CC	CC	CC	CC	TT	CC	TT	TT	CT	CC	TT	TT	CC	TT	TT	TT	TT	--	TT	TT	CC	TT	CC	CC	CC	TT	TT	CC	CC	TT	CC	TT
scaffold6197	133474	C	AA	CC	CA	CC	CC	AA	AA	--	CA	AA	CA	--	AA	CC	CC	--	CC	CC	CC	AA	CC	AA	AA	AA	CC	AA	AA	CC	AA	AA	AA	AA	CC	AA	AA	--	AA	CC	CC	CC	AA	AA	CC	CC	AA	CC	AA
scaffold6197	56032	C	AA	CC	CA	CC	CC	AA	AA	CC	CA	AA	CA	CC	AA	CC	CC	CC	CC	CC	CC	AA	CC	AA	AA	--	CC	AA	AA	CC	AA	AA	AA	AA	CC	AA	AA	CC	AA	CC	CC	CC	AA	AA	CC	CC	AA	CC	AA
scaffold16106	65129	G	AA	GG	GA	GG	GG	AA	AA	GG	GA	AA	GA	GG	AA	GG	GG	GG	GG	GG	GG	AA	GG	AA	AA	GA	GG	AA	AA	GG	AA	--	AA	AA	GG	AA	AA	GG	AA	GG	GG	GG	AA	--	GG	GG	AA	GG	AA
scaffold12140	123628	T	CC	TT	TC	TT	TT	CC	CC	TT	TC	CC	TC	TT	CC	TT	TT	TT	TT	TT	TT	CC	TT	CC	CC	TC	TT	CC	CC	TT	CC	CC	CC	CC	TT	CC	CC	TT	CC	TT	TT	TT	CC	CC	TT	TT	CC	TT	CC
scaffold1715	8141	C	TT	CC	CT	CC	CC	TT	TT	CC	CT	TT	CT	CC	TT	CC	CC	CC	CC	CC	CC	TT	CC	TT	TT	CT	CC	TT	TT	CC	TT	TT	TT	TT	CC	TT	TT	CC	TT	CC	CC	CC	TT	TT	CC	CC	TT	CC	TT
scaffold979	31768	C	GG	CC	CG	CC	CC	GG	GG	CC	CG	GG	CG	CC	GG	CC	CC	CC	CC	CC	CC	GG	CC	GG	GG	GG	CC	GG	GG	CC	GG	GG	GG	GG	CC	GG	GG	CC	GG	CC	CC	CC	GG	GG	CC	CC	GG	CC	GG
scaffold3831	226238	C	TT	CC	CT	CC	CC	TT	TT	CC	CT	TT	CT	CC	TT	CC	CC	CC	CC	CC	CC	TT	CC	TT	TT	CT	CC	TT	TT	CC	TT	TT	TT	TT	CC	TT	TT	CC	TT	CC	CC	CC	TT	TT	CC	CC	TT	CC	TT
scaffold3831	254568	C	AA	CC	CA	CC	CC	AA	AA	CC	CA	AA	CA	CC	AA	CC	CC	CC	CC	CC	CC	AA	CC	AA	AA	CA	CC	AA	AA	CC	AA	AA	AA	AA	CC	AA	AA	CC	AA	CC	CC	CC	AA	AA	CC	CC	AA	CC	AA
scaffold3831	223830	G	TT	GG	GT	GG	--	TT	TT	--	GT	--	--	GG	TT	GG	GG	GG	GG	GG	--	TT	GG	--	TT	--	GG	TT	TT	GG	TT	TT	TT	TT	GG	TT	TT	--	TT	GG	--	GG	TT	TT	GG	GG	--	GG	TT
scaffold1668	134275	G	TT	GG	GT	GG	GG	TT	TT	GG	GT	TT	GT	GG	TT	GG	GG	GG	GG	GG	GG	TT	GG	TT	TT	GT	GG	TT	TT	GG	TT	TT	TT	TT	GG	TT	TT	GG	TT	GG	GG	GG	TT	TT	GG	GG	TT	GG	TT
scaffold4312	242794	G	AA	GG	GA	GG	--	AA	AA	GG	GA	AA	GA	GG	AA	GG	GG	GG	GG	GG	GG	AA	GG	--	AA	GA	GG	AA	AA	GG	AA	AA	AA	AA	GG	AA	AA	GG	AA	GG	GG	GG	AA	AA	GG	GG	AA	GG	AA
scaffold247	238339	C	TT	CC	CT	CC	CC	TT	TT	CC	CT	TT	CT	CC	TT	CC	CC	CC	CC	CC	CC	TT	CC	TT	TT	CT	CC	TT	TT	CC	TT	TT	TT	TT	CC	TT	TT	CC	TT	CC	CC	CC	TT	TT	CC	CC	TT	CC	TT
scaffold6532	386703	C	TT	CC	CT	CC	CC	TT	TT	CC	CT	TT	CT	CC	TT	CC	CC	CC	CC	CC	CC	TT	CC	TT	TT	CT	CC	TT	TT	CC	TT	TT	TT	TT	CC	TT	TT	CC	TT	CC	CC	CC	TT	TT	CC	CC	TT	CC	TT
scaffold3885	221576	C	TT	CC	CT	CC	CC	TT	TT	CC	--	TT	CT	CC	TT	CC	CC	--	CC	CC	CC	TT	CC	TT	TT	CT	CC	TT	TT	CC	TT	TT	TT	TT	CC	TT	TT	CC	TT	CC	CC	CC	TT	TT	CC	CC	TT	CC	TT
scaffold3885	116380	C	TT	CC	CT	CC	CC	TT	TT	CC	CT	TT	CT	CC	TT	CC	CC	CC	CC	CC	CC	TT	CC	TT	TT	--	CC	TT	TT	--	TT	TT	TT	TT	CC	TT	TT	CC	TT	CC	CC	CC	TT	TT	CC	CC	TT	CC	TT
scaffold6532	185547	C	AA	CC	CA	CC	CC	AA	AA	CC	CA	AA	CA	CC	AA	CC	CC	CC	CC	CC	CC	AA	CC	AA	AA	--	CC	AA	AA	CC	AA	AA	AA	AA	CC	AA	AA	CC	AA	CC	CC	CC	AA	AA	CC	CC	AA	CC	AA
scaffold8110	3734	G	TT	GG	GT	GG	GG	TT	TT	--	GT	TT	GT	--	TT	GG	GG	GG	GG	GG	GG	TT	GG	TT	TT	--	GG	TT	TT	GG	TT	TT	--	TT	GG	TT	TT	--	TT	GG	GG	GG	TT	TT	GG	GG	TT	GG	TT
scaffold5629	238704	G	AA	GG	GA	GG	GG	AA	AA	AA	--	AA	--	AA	AA	GG	GG	--	GG	--	AA	AA	GG	AA	AA	AA	GG	AA	AA	GG	AA	AA	AA	--	GG	AA	--	GG	AA	GG	GG	GG	AA	AA	GG	GG	AA	GA	AA
scaffold52305	6057	C	TT	CC	CT	CC	CC	TT	TT	TT	CT	TT	CT	TT	TT	CC	CC	CC	CC	CC	TT	TT	CC	TT	TT	TT	CC	TT	TT	CC	TT	TT	TT	TT	CC	TT	TT	CC	TT	CC	CC	CC	TT	TT	CC	CC	TT	CC	TT
scaffold7300	122580	G	AA	GG	GA	GG	GG	AA	AA	AA	GA	AA	GA	AA	AA	GG	GG	GG	GG	GG	AA	AA	GG	AA	AA	AA	GG	AA	AA	GG	AA	AA	AA	AA	GG	AA	AA	GG	AA	GG	GG	GG	AA	AA	GG	GG	AA	GA	AA
scaffold6532	453753	G	TT	GG	GT	GG	--	TT	TT	--	GT	--	GT	--	TT	--	GG	GG	--	GG	GG	TT	GG	TT	TT	GT	GG	TT	TT	GG	TT	TT	TT	TT	--	--	TT	--	TT	GG	GG	GG	TT	TT	GG	GG	GT	GG	TT
scaffold2675	103177	C	TT	CC	CT	TT	CC	CC	CC	TT	CT	CT	CT	TT	CC	TT	TT	TT	CC	TT	CC	CT	CC	CC	TT	CT	TT	CT	CC	CC	CT	CT	CC	TT	CC	CC	CC	CT	CC	TT	CC	TT	TT	CC	TT	TT	CC	CC	TT
scaffold2675	179816	A	GG	AA	AG	GG	AA	AA	AA	GG	AG	AG	AG	GG	AA	GG	GG	GG	AA	GG	AA	AG	AA	AA	GG	AG	GG	AG	AA	AA	AG	AG	AA	GG	AA	AA	AA	AG	AA	GG	AA	GG	GG	AA	GG	GG	AA	AA	GG
scaffold2675	205488	G	AA	GG	GA	AA	GG	GG	GG	AA	GA	GA	GG	AA	GG	AA	AA	AA	GG	AA	GG	GA	GG	GG	AA	GA	AA	GA	GG	GG	GA	GA	GG	AA	GG	GG	GG	GA	GG	AA	GG	AA	AA	GG	AA	AA	GG	GG	AA
scaffold2675	135845	T	CC	TT	TC	CC	TT	TT	TT	CC	TC	TC	TC	CC	TT	CC	CC	CC	TT	CC	TT	TC	TT	TT	CC	TC	CC	TC	TT	TT	TC	TC	TT	CC	TT	TT	TT	TC	TT	CC	TT	CC	CC	TT	CC	CC	TT	TT	CC
scaffold2675	179647	T	CC	TT	TC	CC	TT	TT	TT	CC	TC	TC	TC	CC	TT	CC	CC	CC	TT	CC	TT	TC	TT	TT	CC	TC	CC	TC	TT	TT	TC	TC	TT	CC	TT	TT	TT	TC	TT	CC	TT	CC	CC	TT	CC	CC	TT	TT	CC
scaffold2675	307241	G	TT	GG	GT	TT	GG	GG	GG	TT	GT	GT	GT	TT	GG	TT	TT	TT	GG	TT	GG	GT	GG	GG	TT	GT	TT	--	GG	GG	GT	GT	GG	TT	GG	GG	GG	GT	GG	TT	GG	TT	TT	GG	TT	TT	GG	GG	TT
scaffold2675	179811	G	AA	GG	GA	AA	GG	GG	GG	AA	GA	GA	GA	AA	GG	AA	AA	AA	GG	AA	GG	GA	GG	GG	AA	GA	AA	GA	GG	GG	GA	GA	GG	AA	GG	GG	GG	GA	GG	AA	GG	AA	AA	GG	AA	AA	GG	GG	AA
scaffold2675	179678	A	GG	AA	AG	GG	AA	AA	AA	GG	AG	AG	AG	GG	AA	GG	GG	GG	AA	GG	AA	AG	AA	AA	GG	AG	GG	AG	AA	AA	AG	AG	AA	GG	AA	AA	AA	AG	AA	GG	AA	GG	GG	AA	GG	GG	AA	AA	GG
scaffold2675	102992	A	GG	AA	AG	GG	AA	AA	AA	GG	AG	AG	AG	GG	AA	GG	GG	GG	AA	GG	AA	AG	AA	AA	GG	AG	GG	AG	AA	AA	AG	AG	AA	GG	AA	AA	AA	AG	AA	GG	AA	GG	GG	AA	GG	GG	AA	AA	GG
scaffold2675	135921	A	GG	AA	AG	GG	AA	AA	AA	GG	AG	AG	AG	GG	AA	GG	GG	GG	AA	GG	AA	AG	AA	AA	GG	AG	GG	AG	AA	AA	AG	AG	AA	GG	AA	AA	AA	AG	AA	GG	AA	GG	GG	AA	GG	GG	AA	AA	GG
scaffold2675	179690	T	CC	TT	TC	CC	TT	TT	TT	CC	TC	TC	TC	CC	TT	CC	CC	CC	TT	CC	TT	TC	TT	TT	CC	TC	CC	TC	TT	TT	TC	TC	TT	CC	TT	TT	TT	TC	TT	CC	TT	CC	CC	TT	CC	CC	TT	TT	CC
scaffold2675	307111	C	AA	CC	CA	AA	CC	CC	CC	AA	CA	CA	CA	AA	CC	AA	AA	AA	CC	AA	CC	CA	CC	CC	AA	CA	AA	CA	CC	CC	CA	CA	CC	AA	CC	CC	CC	CA	CC	AA	CC	AA	AA	CC	AA	AA	CC	CC	AA
scaffold2675	103120	T	CC	TT	TC	CC	TT	TT	TT	CC	TC	TC	TC	CC	TT	CC	CC	CC	TT	CC	TT	TC	TT	TT	CC	TC	CC	TC	TT	TT	TC	TC	TT	CC	TT	TT	TT	TC	TT	CC	TT	CC	CC	TT	CC	CC	TT	TT	CC
scaffold2675	307194	T	CC	TT	TC	CC	TT	TT	TT	CC	TC	TC	TC	CC	TT	CC	CC	CC	TT	CC	TT	TC	TT	TT	CC	TC	CC	TC	TT	TT	TC	TC	TT	CC	TT	TT	TT	TC	TT	CC	TT	CC	CC	TT	CC	CC	TT	TT	CC
scaffold2675	234605	T	CC	TT	TC	CC	TT	TT	TT	CC	TC	TC	TC	CC	TT	CC	CC	CC	TT	CC	TT	TC	TT	TT	CC	TC	CC	TC	TT	TT	TC	TC	TT	CC	TT	TT	TT	TC	TT	CC	TT	CC	CC	TT	CC	CC	TT	TT	CC
scaffold2675	179704	G	AA	GG	GA	AA	GG	GG	GG	AA	GA	GA	GA	AA	GG	AA	AA	AA	GG	AA	GG	GA	GG	GG	AA	GA	AA	GA	GG	GG	GA	GA	GG	AA	GG	GG	GG	GA	GG	AA	GG	AA	AA	GG	AA	AA	GG	GG	AA
scaffold2675	120773	C	AA	CC	CA	AA	CC	CC	CC	AA	CA	CA	CA	AA	CC	--	AA	AA	CC	AA	CC	CA	CC	CC	AA	CA	AA	CA	CC	CC	CA	CA	CC	AA	CC	CC	CC	CA	CC	AA	CC	AA	AA	CC	AA	AA	CC	CC	AA
scaffold2675	46848	T	AA	TT	TA	AA	TT	TT	TT	AA	TT	TA	TA	AA	TT	AA	AA	AA	TT	AA	TT	TA	TT	TT	AA	TA	AA	TA	TT	TT	TA	TA	TT	AA	TT	TT	TT	TA	TT	AA	TT	AA	AA	TT	AA	AA	TT	TT	AA
scaffold2675	120733	C	TT	CC	CT	TT	CC	CC	CC	TT	CT	CT	CT	TT	CC	--	TT	TT	CC	TT	CC	CT	CC	CC	TT	CT	TT	CT	CC	CC	CT	CT	CC	TT	CC	CC	CC	CT	CC	TT	CC	TT	TT	CC	TT	TT	CC	CC	TT
scaffold2675	307183	T	CC	TT	TC	CC	TT	TT	TT	CC	TC	TC	TC	CC	TT	CC	CC	CC	TT	CC	TT	TC	TT	TT	CC	TC	CC	TC	TT	TT	TC	TC	TT	CC	TT	TT	TT	TC	TT	CC	TT	CC	CC	TT	CC	CC	TT	TT	CC
scaffold2675	179691	T	CC	TT	TC	CC	TT	TT	TT	CC	TC	TC	TC	CC	TT	CC	CC	CC	TT	CC	TT	TC	TT	TT	CC	TC	CC	TC	TT	TT	TC	TC	TT	CC	TT	TT	TT	TC	TT	CC	TT	CC	CC	TT	CC	CC	TT	TT	CC
scaffold2675	179874	C	TT	CC	CT	TT	CC	CC	CC	TT	CT	CT	CT	TT	CC	TT	TT	TT	CC	TT	CC	CT	CC	CC	TT	CT	TT	CT	CC	CC	CT	CT	CC	TT	CC	CC	CC	CT	CC	TT	CC	TT	TT	CC	TT	TT	CC	CC	TT
scaffold2675	198217	C	AA	CC	CA	AA	CC	CC	CC	AA	CA	CA	CA	AA	CC	AA	AA	AA	CC	AA	CC	CA	CC	CC	AA	CA	AA	CA	CC	CC	CA	CA	CC	AA	CC	CC	CC	CA	CC	AA	CC	AA	AA	CC	AA	AA	CC	CC	AA
scaffold2675	209787	A	GG	AA	AG	GG	AA	AA	AA	--	AG	--	--	--	--	GG	GG	--	AA	GG	--	AG	AA	--	GG	AG	GG	AG	AA	AA	AG	AG	AA	GG	AA	AA	--	--	AA	GG	AA	GG	GG	AA	GG	GG	AA	AA	GG
scaffold2675	198071	T	AA	TT	TA	AA	TT	TT	TT	AA	TA	TA	TA	AA	TT	AA	AA	AA	TT	AA	TT	TA	TT	TT	AA	TA	AA	TA	TT	TT	TA	TA	TT	AA	TT	TT	TT	TA	TT	AA	TT	AA	AA	TT	AA	AA	TT	TT	AA
scaffold2675	334167	T	AA	TT	TA	AA	TT	TT	TT	AA	--	TA	TA	AA	TT	AA	AA	--	TT	AA	TT	TA	TT	TT	AA	TA	AA	--	TT	TT	TA	TA	TT	--	TT	TT	TT	TA	TT	AA	TT	AA	AA	TT	AA	AA	TT	TT	AA
scaffold2675	412712	G	AA	GG	GA	AA	GG	GG	GG	AA	GA	GA	GA	AA	GG	AA	AA	AA	GG	AA	GG	GA	GG	GG	AA	GA	AA	GA	GG	GG	GG	GA	GG	AA	GG	GG	GG	GA	GG	AA	GG	AA	AA	GG	AA	AA	GG	GG	AA
scaffold2675	414724	T	AA	TT	TA	AA	TT	TT	TT	AA	TA	TA	TA	AA	TT	AA	AA	AA	TT	AA	TT	TA	TT	TT	AA	TA	AA	TA	TT	TT	TT	TA	TT	AA	TT	TT	TT	TA	TT	AA	TT	AA	AA	TT	AA	AA	TT	TT	AA
[truncated: 1,633 more rows]
[truncated: 98 more columns]
