# Supplementary material for: Analysis of transcriptome data and quantitative trait loci enables the identification of candidate genes responsible for fiber strength in Gossypium barbadense
Source: G3 (Bethesda). 2022 Jul 26;12(9):jkac167. doi: 10.1093/g3journal/jkac167 (PMC9434320; doi:10.1093/g3journal/jkac167)
Supplement: jkac167_Table_S2 [file jkac167_table_s2.xlsx]

## Sheet: Sheet1
Table S2. Phenotype data for RIL population
2013										2014										2015
	FL mm	FS g/tex	MIC	MAT	FU %	SI	SF %	FE %			FL mm	FS g/tex	MIC	MAT	FU %	SI	SF %	FE %			FL mm	FS g/tex	MIC	MAT	FU %	SI	SF %	FE %
1	36.2401	43.679	4.80616	0.8655	85.6106	189.278	8.33542	8.33752		1	36.2401	43.679	4.80616	0.8655	85.6106	189.278	8.33542	8.33752		1	35.885	39.6	4.345	0.86	86.95	189	3.05	7.35
2	36.6071	50.7005	4.27351	0.868802	87.397	222.667	8.2935	6.43237		2	36.6071	50.7005	4.27351	0.868802	87.397	222.667	8.2935	6.43237		2	35.25	41.3	4.91	0.885	88.5	194	2.95	5.8
3	33.3158	47.7399	4.57923	0.867325	86.5304	201.995	8.43033	7.53022		3	33.3158	47.7399	4.57923	0.867325	86.5304	201.995	8.43033	7.53022		3	35.375	40.8	3.95	0.86	88.5	201.5	3.05	6.55
4	33.7523	40.223	3.77038	0.852559	86.1519	186.691	8.66252	6.38716		4	33.7523	40.223	3.77038	0.852559	86.1519	186.691	8.66252	6.38716		4	38.835	45.8	4.045	0.87	90.75	231.5	2.95	5.2
7	35.9555	58.9677	4.42812	0.880496	88.3052	247.944	7.68722	5.89218		7	35.9555	58.9677	4.42812	0.880496	88.3052	247.944	7.68722	5.89218		7	34.905	46.6	4.47	0.875	87.45	208.5	3.05	6.1
8	31.8489	49.5618	4.28299	0.86001	84.975	200.745	8.45699	7.66331		8	31.8489	49.5618	4.28299	0.86001	84.975	200.745	8.45699	7.66331		8	36.065	40.05	4.475	0.88	87.9	193.5	3	5.6
11	33.7038	51.5269	4.95788	0.887621	88.9131	220.411	8.46679	6.15306		11	33.7038	51.5269	4.95788	0.887621	88.9131	220.411	8.46679	6.15306		11	37.27	47.9	4.79	0.89	90.6	227	3	5
12	31.6738	50.793	4.75067	0.874179	87.1619	209.167	8.18125	7.32419		12	31.6738	50.793	4.75067	0.874179	87.1619	209.167	8.18125	7.32419		12	35.59	44.6	4.88	0.88	89.2	208	3	7
13	34.8764	44.8774	4.18909	0.856402	88.5842	208.727	8.22987	7.57276		13	34.8764	44.8774	4.18909	0.856402	88.5842	208.727	8.22987	7.57276		13	35.315	41.8	4.445	0.865	86.6	192	3.05	6.7
14	33.584	41.7097	3.953	0.86108	84.7303	182.954	9.1915	5.88506		14	33.584	41.7097	3.953	0.86108	84.7303	182.954	9.1915	5.88506		14	37.385	44.5	4.72	0.88	89.85	215.5	3	6
15	35.0135	45.9331	3.92487	0.853184	89.8589	219.865	7.96677	7.1805		15	35.0135	45.9331	3.92487	0.853184	89.8589	219.865	7.96677	7.1805		15	35.525	41.9	3.795	0.85	89.25	210	3	7.25
16	33.829	43.1538	4.06151	0.857045	86.7027	195.03	8.65001	6.9317		16	33.829	43.1538	4.06151	0.857045	86.7027	195.03	8.65001	6.9317		16	35.7	40.75	4.11	0.855	89.05	203	3	6.75
17	33.6157	44.4546	3.38818	0.847292	86.835	205.065	8.39997	6.07165		17	32.1563	40.4426	4.03124	0.852237	87.6024	206.456	7.98232	6.66231		17	36.465	42.6	3.935	0.86	89.8	214.5	3	5.7
18	33.2214	56.2396	4.38841	0.869953	88.8272	237.972	7.99775	7.00165		18	31.2356	36.1213	3.91233	0.833156	86.1124	189.155	8.26563	7.21236		18	33.125	47.45	4.755	0.875	86.6	202.5	3.45	7.05
19	33.4838	53.3174	4.28574	0.864826	86.3625	220.329	8.77111	7.20612		19	33.4838	53.3174	4.28574	0.864826	86.3625	220.329	8.77111	7.20612		19	36.87	45.55	4.695	0.88	88.2	210.5	3	6.05
20	33.1028	47.083	3.72088	0.854745	87.5022	211.643	8.57499	6.31504		20	33.1028	47.083	3.72088	0.854745	87.5022	211.643	8.57499	6.31504		20	36.095	38.6	3.74	0.855	87.85	196	3	6.3
21	35.4241	40.8934	3.90734	0.861187	85.0093	185.357	8.65729	5.66126		21	35.4241	40.8934	3.90734	0.861187	85.0093	185.357	8.65729	5.66126		21	37.855	41.7	4.225	0.87	89.5	210.5	3	5.2
22	34.6672	45.4277	4.13062	0.863718	87.9042	207.569	8.02435	6.34836		22	34.6672	45.4277	4.13062	0.863718	87.9042	207.569	8.02435	6.34836		22	35.15	40	4.52	0.875	88.7	195	3	5.95
23	34.8999	50.1812	4.41482	0.867507	87.0646	215.54	8.7715	7.07944		23	34.8999	50.1812	4.41482	0.867507	87.0646	215.54	8.7715	7.07944		23	37.635	43.25	4.765	0.88	90	211.5	3	5.9
25	34.471	41.6347	4.45583	0.873364	85.6791	183.792	8.82186	5.86093		25	34.471	41.6347	4.45583	0.873364	85.6791	183.792	8.82186	5.86093		25	36.53	39.35	4.83	0.885	88.5	191.5	3.05	5.45
26	34.325	36.9613	3.6958	0.84801	86.7313	181.405	8.74983	6.58565		26	34.325	36.9613	3.6958	0.84801	86.7313	181.405	8.74983	6.58565		26	35.455	39.05	4.525	0.87	88.7	192.5	3	6.2
28	33.4344	47.3483	4.37401	0.866431	84.2338	193.065	9.29763	6.92096		28	33.4344	47.3483	4.37401	0.866431	84.2338	193.065	9.29763	6.92096		28	34.01	45.7	4.285	0.865	86.55	202	3.25	6.6
29	33.9118	41.4129	3.43434	0.847462	86.181	193.559	8.6013	6.02378		29	33.9118	41.4129	3.43434	0.847462	86.181	193.559	8.6013	6.02378		29	36.19	38.1	3.94	0.86	89	197	3	5.7
30	33.3754	38.4132	3.83476	0.853699	84.0328	171.143	9.07982	6.33745		30	33.3754	38.4132	3.83476	0.853699	84.0328	171.143	9.07982	6.33745		30	36.975	41.45	4.27	0.865	87.85	201	3	6.2
32	35.1287	44.4564	3.75418	0.856732	85.8411	200.097	8.79473	5.98563		32	35.1287	44.4564	3.75418	0.856732	85.8411	200.097	8.79473	5.98563		32	36.87	39.1	4.125	0.87	89.8	203.5	3	5.15
33	32.3368	49.6841	4.43292	0.867675	86.7381	208.147	8.07341	7.08815		33	32.3368	49.6841	4.43292	0.867675	86.7381	208.147	8.07341	7.08815		33	34.37	43.1	4.405	0.87	86.6	194.5	3.25	6.15
34	34.6189	49.8792	3.60227	0.858077	87.7761	224.567	8.13994	5.59121		34	34.6189	49.8792	3.60227	0.858077	87.7761	224.567	8.13994	5.59121		34	36.32	46.2	4.5	0.87	89.05	216.5	3.05	6.25
35	35.3877	41.6349	3.92966	0.860308	86.1309	192.047	8.82257	5.91048		35	35.3877	41.6349	3.92966	0.860308	86.1309	192.047	8.82257	5.91048		35	37.16	39.75	4.13	0.86	88.6	200.5	3	6.65
36	32.1268	45.3145	2.70467	0.8283	85.5808	205.783	9.66988	6.48087		36	32.1268	45.3145	2.70467	0.8283	85.5808	205.783	9.66988	6.48087		36	34.81	39.5	4.26	0.86	88.3	193	2.95	7.2
37	35.7297	49.7553	4.43129	0.87845	85.8454	210.352	8.24689	5.53426		37	35.7297	49.7553	4.43129	0.87845	85.8454	210.352	8.24689	5.53426		37	36.97	46.15	4.93	0.89	89.2	214.5	3	5.45
38	34.15	40.7026	3.79735	0.850597	84.342	180.751	9.11972	6.79281		38	34.15	40.7026	3.79735	0.850597	84.342	180.751	9.11972	6.79281		38	38.29	39.15	4.485	0.875	89.7	202.5	2.95	6.2
39	35.3016	47.1267	4.301	0.869754	86.7462	207.062	8.71754	6.17455		39	35.3016	47.1267	4.301	0.869754	86.7462	207.062	8.71754	6.17455		39	35.81	44.7	4.33	0.87	87.7	207	3	6
40	37.4903	45.5787	3.60513	0.850645	88.868	221.718	8.30411	6.4118		40	37.4903	45.5787	3.60513	0.850645	88.868	221.718	8.30411	6.4118		40	36.225	46.75	4.22	0.865	89.45	222.5	3	7.1
41	32.9314	35.6034	3.97669	0.858442	83.5035	158.711	9.91925	5.97814		41	32.9314	35.6034	3.97669	0.858442	83.5035	158.711	9.91925	5.97814		41	36.165	40.95	4.145	0.86	88.55	202	3	6.7
42	36.8365	40.2478	3.25418	0.848619	86.9805	200.26	8.81238	5.15934		42	36.8365	40.2478	3.25418	0.848619	86.9805	200.26	8.81238	5.15934		42	38.375	42.65	4.205	0.865	90.35	218	3	6.15
43	34.8263	44.1255	3.68231	0.857029	82.83	186.354	9.35292	5.67271		43	34.8263	44.1255	3.68231	0.857029	82.83	186.354	9.35292	5.67271		43	36.71	39.7	4.1	0.86	88.6	200	3	6.1
44	33.3306	47.0863	4.61917	0.883645	85.8555	196.876	8.75652	5.2781		44	33.3306	47.0863	4.61917	0.883645	85.8555	196.876	8.75652	5.2781		44	37.345	41.65	5.155	0.895	88.15	195.5	3	5.45
45	35.8139	41.772	3.94214	0.857775	85.9027	192.083	8.69995	6.32725		45	35.8139	41.772	3.94214	0.857775	85.9027	192.083	8.69995	6.32725		45	37.28	39.45	4.28	0.865	89.15	201	3	6.15
46	34.2952	43.7953	3.94761	0.858766	87.0836	200.344	7.98371	6.32598		46	34.2952	43.7953	3.94761	0.858766	87.0836	200.344	7.98371	6.32598		46	36.955	41.7	4.44	0.865	89.8	208	3	7.05
47	32.3939	36.0219	3.7689	0.847176	84.9744	167.184	9.168	6.9035		47	32.3939	36.0219	3.7689	0.847176	84.9744	167.184	9.168	6.9035		47	36.56	38.5	4.47	0.865	89.1	195	3	6.95
48	35.0263	48.8829	4.02199	0.854591	87.2443	216.318	7.84241	7.49433		48	35.0263	48.8829	4.02199	0.854591	87.2443	216.318	7.84241	7.49433		48	35.585	39.65	5.225	0.89	88.45	187.5	3.05	6.05
49	39.8472	49.5437	3.80249	0.861403	89.6573	238.822	8.06795	5.78863		49	39.8472	49.5437	3.80249	0.861403	89.6573	238.822	8.06795	5.78863		49	40.7	46.7	3.94	0.87	91.6	241	2.9	5.3
51	34.1568	45.8454	3.7437	0.858293	87.3674	209.089	8.1615	5.80828		51	34.1568	45.8454	3.7437	0.858293	87.3674	209.089	8.1615	5.80828		51	36.55	41.9	3.67	0.86	88.2	208	3	4.8
53	34.4344	42.5809	4.35706	0.866046	84.256	181.249	8.29754	6.62885		53	34.4344	42.5809	4.35706	0.866046	84.256	181.249	8.29754	6.62885		53	35.335	41.6	4.69	0.875	88.8	199	3	6
54	35.9783	44.6496	3.77796	0.858236	86.3225	203.963	8.3926	5.86347		54	35.9783	44.6496	3.77796	0.858236	86.3225	203.963	8.3926	5.86347		54	36.51	41.55	4.265	0.875	88.75	204.5	3.05	5.45
55	36.3693	51.7059	4.3198	0.872918	88.9268	231.31	8.00004	6.06119		55	36.3693	51.7059	4.3198	0.872918	88.9268	231.31	8.00004	6.06119		55	36.9	41.75	4.935	0.885	89.15	201.5	3	5.95
56	36.7315	48.0315	3.57494	0.853324	87.9169	223.698	8.35879	6.06917		56	36.7315	48.0315	3.57494	0.853324	87.9169	223.698	8.35879	6.06917		56	37.075	41.4	4.4	0.87	88.25	201.5	3	6.15
57	35.8026	39.3945	4.23889	0.863197	88.0062	191.54	7.80907	6.43519		57	35.8026	39.3945	4.23889	0.863197	88.0062	191.54	7.80907	6.43519		57	36.74	41.55	4.905	0.885	90.25	205.5	2.95	5.6
58	34.5271	49.379	3.60349	0.859945	86.1903	216.15	8.6119	5.29601		58	34.5271	49.379	3.60349	0.859945	86.1903	216.15	8.6119	5.29601		58	36	42.2	5.55	0.9	89.4	196	2.9	5.6
59	34.5299	43.583	3.97017	0.862783	87.7067	202.602	8.75275	5.81284		59	34.5299	43.583	3.97017	0.862783	87.7067	202.602	8.75275	5.81284		59	35.755	44.85	4.88	0.895	88.3	205.5	3.05	4.65
60	33.1587	45.4289	3.83148	0.860352	88.1534	208.754	8.83117	5.79199		60	33.1587	45.4289	3.83148	0.860352	88.1534	208.754	8.83117	5.79199		60	34.405	38.8	4.41	0.86	87.7	186.5	3.1	7.3
62	33.7603	47.1818	4.0827	0.868692	89.5843	218.724	7.88575	5.57097		62	33.7603	47.1818	4.0827	0.868692	89.5843	218.724	7.88575	5.57097		62	38.795	37.45	3.94	0.86	89.45	202	3	5.6
63	34.5922	41.94	4.36822	0.867954	88.407	197.375	8.14705	6.354		63	34.243	49.1415	3.80339	0.85578	87.437	218.522	8.22096	6.5777		63	36.855	42.7	4.785	0.88	89.25	206	3	6.15
64	34.243	49.1415	3.80339	0.85578	87.437	218.522	8.22096	6.5777		64	33.2117	44.232	4.41124	0.865667	85.7645	189.908	8.5832	6.97211		64	36.105	36.8	4.51	0.87	87.1	180.5	3.05	6.05
65	38.0052	43.5289	3.9056	0.859596	89.1769	215.291	8.02634	6.04393		65	38.0052	43.5289	3.9056	0.859596	89.1769	215.291	8.02634	6.04393		65	35.65	43.95	4.635	0.88	87.5	201	3.05	5.3
66	34.424	46.2328	4.42978	0.876705	86.3988	200.322	9.02409	5.56724		66	34.424	46.2328	4.42978	0.876705	86.3988	200.322	9.02409	5.56724		66	37.09	41.35	4.785	0.875	87.9	196.5	3	6.75
67	34.6098	46.545	4.13888	0.865321	85.6926	201.137	8.4739	6.21368		67	34.6098	46.545	4.13888	0.865321	85.6926	201.137	8.4739	6.21368		67	34.525	40.95	4.48	0.87	87.2	191	3.15	6.4
70	32.2553	34.9743	3.66973	0.851704	83.663	159.188	9.78822	5.84231		70	32.2553	34.9743	3.66973	0.851704	83.663	159.188	9.78822	5.84231		70	35.28	41.6	4.6	0.87	86.2	188	3.1	6.8
72	32.6802	37.9209	4.09696	0.855053	85.4726	172.341	9.01924	7.02544		72	32.6802	37.9209	4.09696	0.855053	85.4726	172.341	9.01924	7.02544		72	38.595	42.45	4.335	0.865	90.05	215	3	6.4
73	34.9308	40.983	4.00883	0.861328	87.3578	193.93	8.60445	5.99971		73	34.9308	40.983	4.00883	0.861328	87.3578	193.93	8.60445	5.99971		73	36.29	38.4	4.66	0.87	89	192	3	7.1
74	34.5962	43.7653	4.40781	0.868255	88.3906	202.229	7.91254	6.55893		74	34.5962	43.7653	4.40781	0.868255	88.3906	202.229	7.91254	6.55893		74	37.875	40.85	4.445	0.875	90.05	208.5	2.95	5.65
75	36.6775	48.8654	4.03122	0.855948	88.5713	224.707	7.98678	7.32987		75	36.6775	48.8654	4.03122	0.855948	88.5713	224.707	7.98678	7.32987		75	36.515	40.1	4.28	0.865	88.45	198.5	3.05	6.25
76	35.74	37.9767	3.93049	0.85369	87.5358	188.098	8.47922	6.6457		76	35.74	37.9767	3.93049	0.85369	87.5358	188.098	8.47922	6.6457		76	36.315	40.15	4.735	0.88	87.6	190.5	3.05	5.45
78	38.7476	49.9122	3.51817	0.854123	89.5533	240.121	7.53732	5.87016		78	38.7476	49.9122	3.51817	0.854123	89.5533	240.121	7.53732	5.87016		78	35.85	44.7	5.39	0.9	85.9	190	3.1	5.3
79	36.2368	47.3274	4.0557	0.864632	87.3592	214.087	8.02532	6.07084		79	36.2368	47.3274	4.0557	0.864632	87.3592	214.087	8.02532	6.07084		79	39.08	44.2	4.41	0.88	90	221	3	4.5
80	35.162	43.3053	4.36453	0.874576	84.8985	187.279	8.53382	5.46971		80	35.162	43.3053	4.36453	0.874576	84.8985	187.279	8.53382	5.46971		80	37.07	40.6	4.52	0.88	87.9	196.5	3	5.5
81	33.8811	47.8714	4.92597	0.882559	86.0084	197.977	8.4893	6.55015		81	33.8811	47.8714	4.92597	0.882559	86.0084	197.977	8.4893	6.55015		81	36.63	44.7	4.77	0.88	88.7	209	3	6.6
82	36.5326	42.9469	4.01417	0.868723	87.3733	202.369	8.7739	5.07164		82	36.5326	42.9469	4.01417	0.868723	87.3733	202.369	8.7739	5.07164		82	36.755	38.25	5.28	0.895	88.35	184	3	5.55
83	35.5855	46.5231	3.94327	0.858313	86.3843	207.478	8.34762	6.54129		83	35.5855	46.5231	3.94327	0.858313	86.3843	207.478	8.34762	6.54129		83	33.99	37.7	4.285	0.855	87.85	184	3.05	8.15
84	35.8805	47.2762	3.96207	0.860761	88.0771	217.252	8.0447	6.29948		84	35.8805	47.2762	3.96207	0.860761	88.0771	217.252	8.0447	6.29948		84	35.85	37.9	4.55	0.875	88.9	190.5	3	5.7
85	36.4067	47.2575	4.02014	0.865937	89.0469	221.737	8.14157	5.75467		85	36.4067	47.2575	4.02014	0.865937	89.0469	221.737	8.14157	5.75467		85	38.015	45.3	4.46	0.875	88.7	216	3	6
86	32.6154	40.0212	4.04742	0.848319	86.8671	184.729	8.94136	7.95032		86	32.6154	40.0212	4.04742	0.848319	86.8671	184.729	8.94136	7.95032		86	38.55	43	4.03	0.865	89.35	216.5	3	5.8
88	34.7384	37.0208	3.97794	0.86367	84.9256	171.994	8.77758	5.315		88	34.7384	37.0208	3.97794	0.86367	84.9256	171.994	8.77758	5.315		88	37.895	41.3	3.65	0.845	88.8	211.5	2.95	6.5
93	35.8169	51.4113	4.00435	0.864803	88.3416	229.847	8.3192	6.11445		93	35.8169	51.4113	4.00435	0.864803	88.3416	229.847	8.3192	6.11445		93	38.42	39.6	4.84	0.88	89.9	201	3	6.6
94	37.4585	49.2855	3.80939	0.855294	88.4351	228.676	8.03714	6.67738		94	37.4585	49.2855	3.80939	0.855294	88.4351	228.676	8.03714	6.67738		94	37.145	40.9	4.16	0.86	89.1	206	3	6.45
95	33.7909	46.9782	4.00095	0.862588	87.5125	210.037	7.96475	6.1536		95	33.7909	46.9782	4.00095	0.862588	87.5125	210.037	7.96475	6.1536		95	36.89	41.8	4.38	0.875	88.8	204.5	3	5.35
97	36.3536	43.585	4.0917	0.854259	86.665	200.168	8.49259	7.46433		97	36.3536	43.585	4.0917	0.854259	86.665	200.168	8.49259	7.46433		97	37.14	46.1	4.24	0.87	90.1	225	3	6.1
98	34.3119	45.6702	4.66041	0.866462	90.0104	211.918	7.92561	7.81195		98	34.3119	45.6702	4.66041	0.866462	90.0104	211.918	7.92561	7.81195		98	33.62	40.45	3.595	0.845	88.25	200	3.3	6.75
100	34.0487	44.8728	3.46136	0.843026	86.0743	203.092	8.82047	6.96637		100	34.0487	44.8728	3.46136	0.843026	86.0743	203.092	8.82047	6.96637		100	36.93	46.1	4.645	0.875	89.25	217	3	6.25
101	34.6532	47.4458	4.23964	0.86546	87.7405	211.692	8.54	6.59902		101	34.6532	47.4458	4.23964	0.86546	87.7405	211.692	8.54	6.59902		101	36.845	41.7	4.63	0.87	88.85	202.5	3	6.7
102	33.2007	39.8651	3.94964	0.85461	84.8757	177.62	9.49292	6.69408		102	33.2007	39.8651	3.94964	0.85461	84.8757	177.62	9.49292	6.69408		102	36.57	39.8	4.605	0.88	88.7	195.5	2.9	5.95
103	35.1216	50.8955	3.59253	0.851623	88.4378	231.293	8.25203	6.54886		103	35.1216	50.8955	3.59253	0.851623	88.4378	231.293	8.25203	6.54886		103	38.575	41.15	4.745	0.88	90.3	209	3	5.9
104	33.9612	46.7131	3.9261	0.847797	89.3169	217.979	8.17185	8.00822		104	33.9612	46.7131	3.9261	0.847797	89.3169	217.979	8.17185	8.00822		104	35.76	44.35	4.755	0.885	87.75	202.5	3.05	5.5
108	34.5929	43.1256	3.96822	0.859772	83.8551	184.882	9.10615	6.2122		108	34.5929	43.1256	3.96822	0.859772	83.8551	184.882	9.10615	6.2122		108	35.07	44.5	5.33	0.9	88.6	200	3	5.8
111	33.9419	41.979	4.14082	0.860535	83.5011	177.378	8.65086	6.63373		111	33.9419	41.979	4.14082	0.860535	83.5011	177.378	8.65086	6.63373		111	39.07	45.4	3.975	0.865	90.15	228.5	2.95	5.35
112	38.1489	45.7112	3.76185	0.858376	89.083	222.739	7.79326	5.85135		112	38.1489	45.7112	3.76185	0.858376	89.083	222.739	7.79326	5.85135		112	37.245	44.6	5.015	0.885	90.2	214	2.95	6.3
114	32.9917	43.2145	3.88699	0.847752	87.6483	199.401	7.9152	7.66676		114	35.7295	47.7616	4.64753	0.881821	88.3149	213.234	8.08924	5.68056		114	37.745	42.45	4.22	0.87	88.55	209	3	6
115	34.7048	41.1705	4.139	0.861582	85.1049	183.245	8.82279	6.42765		115	34.7048	41.1705	4.139	0.861582	85.1049	183.245	8.82279	6.42765		115	35.015	38.75	4.95	0.875	88.95	188	3.1	7.45
118	34.7688	48.2408	4.64398	0.874039	87.7219	210.46	8.45331	6.81851		118	34.7688	48.2408	4.64398	0.874039	87.7219	210.46	8.45331	6.81851		118	38.02	43.8	4.62	0.87	90.4	217	2.9	6.5
120	37.6441	48.5786	3.48097	0.845075	89.5658	234.765	7.98197	6.9637		120	37.6441	48.5786	3.48097	0.845075	89.5658	234.765	7.98197	6.9637		120	38.91	43	4.23	0.86	91.4	224	2.9	6.6
121	33.8887	29.0761	3.60987	0.826317	83.4232	144.452	9.67281	8.93512		121	33.8887	29.0761	3.60987	0.826317	83.4232	144.452	9.67281	8.93512		121	37.53	42	4.66	0.88	89.7	208	3	6.1
122	35.0518	45.3806	4.05103	0.856534	85.8411	199.959	8.26195	7.10357		122	35.0518	45.3806	4.05103	0.856534	85.8411	199.959	8.26195	7.10357		122	36.275	42.25	4.355	0.87	88.85	205	3	6.55
123	34.9964	43.1051	4.13236	0.856378	86.823	196.767	9.02929	7.27153		123	34.9964	43.1051	4.13236	0.856378	86.823	196.767	9.02929	7.27153		123	39	46.85	4.27	0.88	90.45	231.5	2.95	4.5
126	36.2947	46.3744	4.29004	0.864951	89.2212	217.306	8.09501	6.78299		126	36.2947	46.3744	4.29004	0.864951	89.2212	217.306	8.09501	6.78299		126	38.435	38.35	4.21	0.865	88.85	199	3	5.5
127	32.6407	43.7827	3.98463	0.857343	87.5042	198.943	8.7767	6.65907		127	32.6407	43.7827	3.98463	0.857343	87.5042	198.943	8.7767	6.65907		127	39.075	43.45	4.145	0.87	91.5	227	2.95	6
128	34.9857	46.5447	4.39968	0.868129	86.7688	204.045	8.6296	6.71704		128	34.9857	46.5447	4.39968	0.868129	86.7688	204.045	8.6296	6.71704		128	37.535	45.7	3.85	0.86	89.5	225	2.95	6
130	34.8517	41.7512	3.82867	0.852502	86.417	193.603	8.17074	6.69084		130	34.8517	41.7512	3.82867	0.852502	86.417	193.603	8.17074	6.69084		130	36.5	39.1	4.7	0.875	89	194.5	3	6.1
132	37.6438	44.2164	3.93004	0.860782	86.8739	206.559	8.21028	5.99984		132	37.6438	44.2164	3.93004	0.860782	86.8739	206.559	8.21028	5.99984		132	35.91	42.7	4.64	0.88	88.6	203	3	5.3
133	35.0026	45.6512	4.15102	0.865591	89.006	213.332	8.08378	6.163		133	35.0026	45.6512	4.15102	0.865591	89.006	213.332	8.08378	6.163		133	35.86	40.8	4.78	0.88	88.35	194.5	2.95	6
134	33.9517	39.6499	3.9135	0.851854	86.9315	187.43	8.60773	6.95238		134	33.9517	39.6499	3.9135	0.851854	86.9315	187.43	8.60773	6.95238		134	39.145	39.55	3.985	0.86	90.4	212	2.95	6.35
135	35.7601	46.3642	4.31683	0.86949	87.5794	209.075	8.50582	6.22158		135	35.7601	46.3642	4.31683	0.86949	87.5794	209.075	8.50582	6.22158		135	38.855	46.15	3.86	0.865	90.85	234.5	2.95	5.55
136	33.0323	43.5719	4.77437	0.866437	88.0833	194.366	8.13073	8.08529		136	33.0323	43.5719	4.77437	0.866437	88.0833	194.366	8.13073	8.08529		136	38.795	47	3.78	0.865	90.8	237	2.95	5
138	36.1631	45.7754	3.96249	0.85634	88.8928	216.895	8.15728	6.8472		138	36.1631	45.7754	3.96249	0.85634	88.8928	216.895	8.15728	6.8472		138	36.79	39.65	4.715	0.87	89.9	200	2.95	7
139	36.6998	39.419	3.93685	0.85166	88.5105	198.036	7.68991	7.04758		139	36.6998	39.419	3.93685	0.85166	88.5105	198.036	7.68991	7.04758		139	39.04	40	3.76	0.86	89.5	212	3	5.4
140	38.293	50.1401	3.67942	0.853233	88.4489	233.808	8.16438	6.57357		140	38.293	50.1401	3.67942	0.853233	88.4489	233.808	8.16438	6.57357		140	36.74	43.7	4.94	0.895	89.25	207.5	3	4.8
141	36.8589	48.3528	3.78873	0.850995	89.0675	227.853	7.95272	7.16842		141	36.8589	48.3528	3.78873	0.850995	89.0675	227.853	7.95272	7.16842		141	36.455	44.2	5.09	0.895	88.55	204	3	5.6
142	36.6042	48.2459	4.25028	0.869694	86.4438	211.688	8.44436	6.07437		142	36.6042	48.2459	4.25028	0.869694	86.4438	211.688	8.44436	6.07437		142	37.96	41.4	5.06	0.89	89.6	202.5	3	5.45
143	34.0745	48.8719	3.89658	0.862809	87.4776	216.788	8.33319	5.873		143	34.0745	48.8719	3.89658	0.862809	87.4776	216.788	8.33319	5.873		143	36.15	40.75	4.36	0.87	87.55	195.5	3.05	6.05
144	35.3533	46.6964	4.07537	0.856194	87.9476	213.096	8.43599	7.31687		144	35.3533	46.6964	4.07537	0.856194	87.9476	213.096	8.43599	7.31687		144	38.06	41.85	4.515	0.875	89.65	209	3	6.2
145	39.2441	42.8371	4.01625	0.865641	88.8532	213.029	8.05225	5.51628		145	39.2441	42.8371	4.01625	0.865641	88.8532	213.029	8.05225	5.51628		145	39.265	39.75	4.285	0.875	89.45	206	3	5.2
146	33.6872	37.9572	3.99237	0.858033	87.0806	182.013	8.5205	6.23414		146	33.6872	37.9572	3.99237	0.858033	87.0806	182.013	8.5205	6.23414		146	36.46	44.85	4.84	0.89	88.5	208	3.05	5.25
147	33.205	41.2942	3.82534	0.84648	86.8227	191.231	8.28048	7.51926		147	33.205	41.2942	3.82534	0.84648	86.8227	191.231	8.28048	7.51926		147	33.875	45	4.215	0.865	85.85	198	3.95	6.35
148	33.8422	39.5176	4.29721	0.858069	86.2366	180.418	8.7575	7.3846		148	33.8422	39.5176	4.29721	0.858069	86.2366	180.418	8.7575	7.3846		148	30.11	26.5	4.47	0.85	85.3	132	5.8	7.7
149	36.0351	45.6249	3.74696	0.862601	86.417	207.564	8.72907	5.18564		149	36.0351	45.6249	3.74696	0.862601	86.417	207.564	8.72907	5.18564		149	36.25	42.7	4.93	0.88	89.5	204	3	6.5
150	35.7132	46.3927	4.24046	0.87563	86.1922	203.815	8.54681	5.07265		150	35.7132	46.3927	4.24046	0.87563	86.1922	203.815	8.54681	5.07265		150	39.29	38.8	3.84	0.86	88.7	204	3	5.2
155	38.1931	51.9566	3.9471	0.870273	89.3346	240.272	7.97459	5.16002		155	38.1931	51.9566	3.9471	0.870273	89.3346	240.272	7.97459	5.16002		155	36	41.5	4.535	0.87	88.55	200	3	6.55
156	34.1486	42.0246	4.11538	0.858981	83.5643	178.364	9.74444	6.77196		156	34.1486	42.0246	4.11538	0.858981	83.5643	178.364	9.74444	6.77196		156	37.195	47.55	5.19	0.89	90.75	223.5	2.95	6
157	36.7044	47.2004	4.017	0.858946	87.5306	215.605	8.51177	6.74772		157	36.7044	47.2004	4.017	0.858946	87.5306	215.605	8.51177	6.74772		157	37.085	45.05	5.22	0.89	89.5	210.5	3	6.4
158	34.4932	45.0768	4.14588	0.863383	87.3342	203.674	8.08473	6.42856		158	34.4932	45.0768	4.14588	0.863383	87.3342	203.674	8.08473	6.42856		158	35.47	45.3	5.53	0.9	86.7	193	3.1	6.6
159	37.3792	47.715	3.82705	0.859791	88.3872	223.637	8.00257	5.99576		159	37.3792	47.715	3.82705	0.859791	88.3872	223.637	8.00257	5.99576		159	36.88	44.4	4.865	0.88	89.15	209.5	3	6.45
160	37.4519	43.2276	3.79378	0.857322	86.8749	204.605	8.47781	5.96412		160	37.4519	43.2276	3.79378	0.857322	86.8749	204.605	8.47781	5.96412		160	37.995	40.7	5.05	0.89	89.15	199	3	5.35
162	33.3655	41.2641	3.90389	0.858724	86.3963	188.881	8.33289	6.02667		162	33.3655	41.2641	3.90389	0.858724	86.3963	188.881	8.33289	6.02667		162	35.95	40.5	5.08	0.885	87.15	186	3.05	6
163	37.1147	46.0542	3.56346	0.854618	88.6069	221.705	8.30462	5.72304		163	37.1147	46.0542	3.56346	0.854618	88.6069	221.705	8.30462	5.72304		163	37.38	36.6	5.72	0.9	91.8	191	2.9	6.8
164	34.6851	41.6084	3.89549	0.851452	86.7487	193.725	8.69297	7.06612		164	34.6851	41.6084	3.89549	0.851452	86.7487	193.725	8.69297	7.06612		164	37.455	43	4.945	0.885	89.2	205.5	3	6.3
165	34.9938	44.755	3.84378	0.858724	84.6072	194.628	8.85705	6.02862		165	34.9938	44.755	3.84378	0.858724	84.6072	194.628	8.85705	6.02862		165	38.145	40.2	4.32	0.865	89.5	206	2.95	6.2
166	32.1632	49.6541	4.36559	0.866605	85.4766	202.958	8.84941	7.00608		166	32.1632	49.6541	4.36559	0.866605	85.4766	202.958	8.84941	7.00608		166	36.33	43.2	4.765	0.88	89.35	206.5	2.95	6.2
174	36.8664	52.9005	3.99483	0.860311	89.7927	242.261	7.98359	6.81875		174	36.8664	52.9005	3.99483	0.860311	89.7927	242.261	7.98359	6.81875		174	35.835	37.55	4.81	0.86	89.1	187.5	3	8.35
175	33.9314	44.1771	4.16837	0.861256	86.1141	194.674	8.65669	6.75884		175	33.9314	44.1771	4.16837	0.861256	86.1141	194.674	8.65669	6.75884		175	39.46	42.25	4.175	0.865	91.6	224	2.95	6.05
176	32.3081	40.9195	4.57932	0.859927	85.4522	175.931	9.55956	8.1838		176	32.3081	40.9195	4.57932	0.859927	85.4522	175.931	9.55956	8.1838		176	37.025	40.45	5.32	0.89	90.35	199.5	3	6.4
177	34.049	43.4377	4.29423	0.860916	88.5564	202.081	8.07515	7.20125		177	34.049	43.4377	4.29423	0.860916	88.5564	202.081	8.07515	7.20125		177	38.52	38.1	4.915	0.88	89.35	194.5	3	6.35
178	35.4326	39.7769	3.99824	0.865347	87.581	192.357	8.11917	5.31075		178	35.4326	39.7769	3.99824	0.865347	87.581	192.357	8.11917	5.31075		178	35.73	41.15	4.74	0.875	87.5	191.5	3.05	6.35
179	31.9441	37.2002	3.79133	0.848216	85.0147	169.789	9.21826	6.90303		179	31.9441	37.2002	3.79133	0.848216	85.0147	169.789	9.21826	6.90303		179	36.76	40.6	4.605	0.875	89.55	202	3	6.25
180	36.4774	44.6064	4.00883	0.868829	86.9917	205.482	7.98707	5.13824		180	36.4774	44.6064	4.00883	0.868829	86.9917	205.482	7.98707	5.13824		180	37.72	43.5	4.78	0.88	88.8	207.5	3	6.25
182	37.2761	49.8256	3.41592	0.850423	88.2969	232.881	8.42652	6.04213		182	37.2761	49.8256	3.41592	0.850423	88.2969	232.881	8.42652	6.04213		182	35.38	38.55	4.48	0.865	88.6	191	3.05	7
183	35.0396	42.3025	3.89542	0.850604	88.4442	203.613	8.39904	7.23007		183	35.0396	42.3025	3.89542	0.850604	88.4442	203.613	8.39904	7.23007		183	35.125	40.05	4.435	0.875	88.45	194.5	3	5.9
184	36.2638	50.7997	3.7656	0.859222	88.5789	232.017	8.10387	6.05052		184	36.2638	50.7997	3.7656	0.859222	88.5789	232.017	8.10387	6.05052		184	36.79	48.15	4.495	0.875	89.35	224.5	3	5.95
186	33.8915	43.2163	3.95471	0.853705	86.821	196.788	8.30617	7.04495		186	33.8915	43.2163	3.95471	0.853705	86.821	196.788	8.30617	7.04495		186	36.69	39.25	4.94	0.885	89.5	195	3	6.15
188	34.1682	44.9671	4.03568	0.858112	86.3171	199.43	8.15673	6.79776		188	34.1682	44.9671	4.03568	0.858112	86.3171	199.43	8.15673	6.79776		188	34.455	39.7	4.91	0.88	88.2	186.5	3.05	6.45
190	36.2378	53.1583	4.04408	0.865533	88.6748	236.688	8.23457	6.25344		190	36.2378	53.1583	4.04408	0.865533	88.6748	236.688	8.23457	6.25344		190	37.03	46.4	4.72	0.88	88.8	216	3	5.7
191	33.0315	43.816	4.04726	0.855292	87.6905	199.943	8.52766	7.17467		191	33.0315	43.816	4.04726	0.855292	87.6905	199.943	8.52766	7.17467		191	35.85	39	4.45	0.86	87.6	189	3	7.9
193	36.9326	48.3792	3.6906	0.860237	86.855	219.449	8.25307	5.49676		193	36.9326	48.3792	3.6906	0.860237	86.855	219.449	8.25307	5.49676		193	36.175	38.25	4.97	0.885	88.95	188.5	3	6.1
196	33.2068	45.8717	4.07074	0.857162	88.3049	208.608	8.39889	7.11137		196	33.2068	45.8717	4.07074	0.857162	88.3049	208.608	8.39889	7.11137		196	36.72	39.2	4.76	0.88	87.5	187.5	3	6.25
197	33.2117	44.232	4.41124	0.865667	85.7645	189.908	8.5832	6.97211		197	31.2327	36.2237	4.05124	0.842326	88.1563	205.156	8.16233	7.32322		197	35.965	40.6	5.29	0.895	88.4	189.5	3	5.8
