# Supplementary material for: Analysis of transcriptome data and quantitative trait loci enables the identification of candidate genes responsible for fiber strength in Gossypium barbadense
Source: G3 (Bethesda). 2022 Jul 26;12(9):jkac167. doi: 10.1093/g3journal/jkac167 (PMC9434320; doi:10.1093/g3journal/jkac167)
Supplement: jkac167_Table_S3 [file jkac167_table_s3.xlsx]

## Sheet: Sheet1
Table S3. linkage map positions of the markers
LG	Marker	Distances	Chr	Position
lg01	M587	0	scaffold4137	35762
lg01	M607	9.348	scaffold4137	322887
lg01	M603	9.426	scaffold4137	322734
lg01	M602	9.482	scaffold4137	322716
lg01	M604	9.57	scaffold4137	322772
lg01	M597	9.632	scaffold4137	225918
lg01	M601	9.713	scaffold4137	226013
lg01	M598	9.713	scaffold4137	225929
lg01	M591	9.713	scaffold4137	225797
lg01	M605	9.713	scaffold4137	322831
lg01	M596	9.713	scaffold4137	225910
lg01	M595	9.713	scaffold4137	225899
lg01	M599	9.9	scaffold4137	225942
lg01	M608	10.076	scaffold4137	322900
lg01	M594	10.076	scaffold4137	225884
lg01	M606	10.076	scaffold4137	322858
lg01	M592	10.076	scaffold4137	225802
lg01	M609	10.076	scaffold4137	351895
lg01	M590	10.078	scaffold4137	217424
lg01	M600	10.078	scaffold4137	225943
lg01	M593	10.162	scaffold4137	225838
lg01	M588	10.659	scaffold4137	214385
lg01	M3438	11.173	scaffold1725	165398
lg01	M3439	11.173	scaffold1725	165488
lg01	M3434	11.537	scaffold1725	16090
lg01	M3435	11.901	scaffold1725	91663
lg01	M3437	11.916	scaffold1725	165327
lg01	M3436	12.637	scaffold1725	164526
lg01	M589	14.19	scaffold4137	214390
lg01	M454	14.494	scaffold6852	51459
lg01	M611	14.51	scaffold4137	351999
lg01	M610	14.51	scaffold4137	351989
lg01	M2281	20.249	scaffold8033	52509
lg01	M1483	23.518	scaffold9627	24338
lg01	M480	29.816	scaffold2962	329593
lg01	M1745	39.161	scaffold1155	108659
lg01	M1746	39.929	scaffold1155	108714
lg01	M4637	42.256	scaffold9933	29246
lg01	M2872	42.784	scaffold5658	127731
lg01	M4632	53.17	scaffold4025	41554
lg01	M3576	56.676	scaffold12642	83785
lg01	M3574	57.054	scaffold12642	73063
lg01	M3575	57.426	scaffold12642	83686
lg01	M3573	57.828	scaffold12642	70886
lg01	M3572	58.562	scaffold12642	70740
lg01	M3571	58.612	scaffold12642	70695
lg01	M3569	59.012	scaffold12642	46063
lg01	M2566	62.095	scaffold3389	38620
lg01	M2565	62.612	scaffold3389	2099
lg01	M4366	63.708	scaffold7512	33437
lg01	M1138	65.784	scaffold82	328216
lg01	M1139	65.795	scaffold82	421154
lg01	M3570	70.654	scaffold12642	46501
lg01	M3577	70.678	scaffold12642	83823
lg01	M5015	72.128	scaffold467	344615
lg01	M5013	72.78	scaffold467	274326
lg01	M5014	73.675	scaffold467	314804
lg01	M5012	73.982	scaffold467	265336
lg01	M432	74.991	scaffold7084	37978
lg01	M4143	80.974	scaffold7772	166024
lg01	M4140	80.976	scaffold7772	164113
lg01	M1159	81.491	scaffold5941	107590
lg01	M4141	81.908	scaffold7772	164176
lg01	M4142	81.908	scaffold7772	165990
lg01	M3292	90.087	scaffold14905	112138
lg01	M3293	91.063	scaffold14905	171028
lg01	M5024	92.537	scaffold13939	42653
lg01	M5025	93.373	scaffold13939	71228
lg01	M2854	114.531	scaffold3896	8406
lg01	M1227	126.6	scaffold8592	376899
lg01	M4595	127.083	scaffold22035	19762
lg01	M4448	128.939	scaffold12719	183147
lg01	M1444	137.04	scaffold9024	5833
lg01	M1446	137.04	scaffold9024	5884
lg01	M1447	137.04	scaffold9024	6065
lg01	M1445	137.04	scaffold9024	5870
lg01	M2621	149.421	scaffold12242	76883
lg01	M2624	149.425	scaffold12242	80700
lg01	M2617	149.425	scaffold12242	72614
lg01	M2623	149.425	scaffold12242	80537
lg01	M2619	149.789	scaffold12242	76848
lg01	M2614	149.789	scaffold12242	72517
lg01	M2622	149.789	scaffold12242	76889
lg01	M2620	149.789	scaffold12242	76878
lg01	M2616	149.789	scaffold12242	72585
lg01	M2618	149.789	scaffold12242	76804
lg01	M2626	149.789	scaffold12242	93648
lg01	M2625	149.789	scaffold12242	80810
lg01	M2615	149.805	scaffold12242	72558
lg01	M2368	152.835	scaffold8463	512908
lg01	M2367	153.234	scaffold8463	512858
lg01	M2363	153.648	scaffold8463	447045
lg01	M2364	153.648	scaffold8463	447047
lg01	M2366	153.648	scaffold8463	449207
lg01	M2365	154.031	scaffold8463	449103
lg01	M2361	154.85	scaffold8463	316514
lg01	M2362	155.688	scaffold8463	343403
lg01	M2441	160.512	scaffold13728	20341
lg01	M3040	162.97	scaffold1050	95899
lg01	M3039	163.277	scaffold1050	15065
lg01	M671	165.122	scaffold14236	106845
lg01	M672	168.136	scaffold14236	157348
lg01	M4101	171.692	scaffold470	40371
lg01	M4103	172.194	scaffold470	40422
lg01	M4102	172.194	scaffold470	40407
lg01	M4104	172.194	scaffold470	40423
lg01	M4099	172.6	scaffold470	9780
lg01	M4105	173.383	scaffold470	85898
lg01	M4106	174.187	scaffold470	85908
lg01	M843	175.73	scaffold19340	29778
lg01	M1012	177.515	scaffold11230	55491
lg01	M2549	178.409	scaffold2278	46057
lg01	M1474	178.956	scaffold15265	78763
lg01	M1475	178.956	scaffold15265	96480
lg01	M1476	179.692	scaffold15265	96557
lg01	M1473	180.312	scaffold15265	59771
lg01	M2550	180.941	scaffold2278	171045
lg01	M1013	181.783	scaffold11230	56314
lg01	M1010	183.256	scaffold11230	35934
lg01	M1011	184.443	scaffold11230	51344
lg01	M5042	185.939	scaffold17147	67083
lg01	M5049	185.962	scaffold17147	67209
lg01	M5045	185.998	scaffold17147	67125
lg01	M5044	185.998	scaffold17147	67095
lg01	M5048	185.998	scaffold17147	67191
lg01	M5043	185.998	scaffold17147	67084
lg01	M5050	185.998	scaffold17147	67229
lg01	M5046	186.006	scaffold17147	67132
lg01	M5047	186.018	scaffold17147	67174
lg01	M4100	187.563	scaffold470	12071
lg01	M325	188.789	scaffold1153	103999
lg01	M2212	190.764	scaffold2667	17618
lg01	M3714	192.288	scaffold6971	102419
lg01	M2213	193.804	scaffold2667	31999
lg01	M2214	193.822	scaffold2667	32000
lg01	M5061	196.506	scaffold12508	1236
lg01	M5062	197.194	scaffold12508	1280
lg01	M5063	197.931	scaffold12508	1283
lg01	M5064	198.409	scaffold12508	1358
lg01	M3143	205.049	scaffold21632	108290
lg01	M3142	205.049	scaffold21632	48919
lg01	M322	212.058	scaffold6633	38867
lg01	M323	213.473	scaffold6633	98463
lg01	M324	213.473	scaffold6633	209976
lg01	M1100	222.367	scaffold15766	157090
lg01	M1099	224.043	scaffold15766	69123
lg01	M1098	225.627	scaffold15766	49201
lg01	M1097	225.628	scaffold15766	35672
lg01	M2552	226.236	scaffold5556	123474
lg01	M4208	227.4	scaffold4332	40741
lg01	M4210	227.4	scaffold4332	69250
lg01	M4207	227.4	scaffold4332	24596
lg01	M4209	227.816	scaffold4332	40916
lg01	M4211	227.817	scaffold4332	81843
lg01	M4212	228.339	scaffold4332	93783
lg01	M4213	228.883	scaffold4332	132976
lg01	M4214	229.452	scaffold4332	133129
lg01	M830	245.572	scaffold8175	65774
lg01	M829	245.959	scaffold8175	65753
lg01	M3675	249.199	scaffold2301	747641
lg01	M3617	254.571	scaffold10553	58625
lg01	M4470	254.722	scaffold12728	13569
lg01	M3618	257.086	scaffold10553	171484
lg01	M4471	259.26	scaffold12728	16101
lg01	M4473	259.277	scaffold12728	25169
lg01	M4472	259.277	scaffold12728	25168
lg01	M3145	263.818	scaffold2847	34873
lg01	M3148	263.818	scaffold2847	40139
lg01	M3149	264.268	scaffold2847	71773
lg01	M4958	266.03	scaffold24905	101814
lg01	M4957	266.544	scaffold24905	34751
lg01	M3078	269.185	scaffold21202	60155
lg01	M3079	269.203	scaffold21202	120772
lg01	M3076	269.203	scaffold21202	59952
lg01	M3077	269.203	scaffold21202	60017
lg01	M3075	269.586	scaffold21202	59903
lg01	M3144	270.403	scaffold2847	32805
lg01	M3146	271.207	scaffold2847	34897
lg01	M3150	271.607	scaffold2847	87234
lg01	M3147	271.998	scaffold2847	35007
lg01	M4841	274.89	scaffold4074	48423
lg01	M4840	274.892	scaffold4074	48416
lg01	M4837	274.894	scaffold4074	48218
lg01	M4838	275.277	scaffold4074	48226
lg01	M4839	275.277	scaffold4074	48315
lg01	M848	278.043	scaffold51946	2003
lg01	M468	288.152	scaffold756	494868
lg01	M470	288.585	scaffold756	574495
lg01	M469	288.585	scaffold756	574327
lg01	M467	289.7	scaffold756	492835
lg01	M1868	289.7	scaffold8077	11578
lg01	M472	289.7	scaffold756	575152
lg01	M471	289.7	scaffold756	575105
lg02	M4128	0	scaffold1971	64796
lg02	M4127	4.38	scaffold1971	64763
lg02	M4131	4.382	scaffold1971	67797
lg02	M4132	4.473	scaffold1971	67974
lg02	M4056	5.367	scaffold6781	22741
lg02	M4062	5.367	scaffold6781	57773
lg02	M5079	5.615	scaffold18063	37858
lg02	M4174	6.866	scaffold11961	49940
lg02	M3349	7.794	scaffold5188	45617
lg02	M1902	8.601	scaffold5459	79866
lg02	M1922	9.519	scaffold7658	3529
lg02	M2417	10.081	scaffold5026	49589
lg02	M2419	10.588	scaffold5026	61726
lg02	M2418	10.707	scaffold5026	49612
lg02	M2421	10.776	scaffold5026	80568
lg02	M2432	10.776	scaffold5026	207741
lg02	M907	10.776	scaffold2515	137951
lg02	M2433	10.78	scaffold5026	207742
lg02	M4130	12.136	scaffold1971	64958
lg02	M4116	12.6	scaffold658	185214
lg02	M4133	13.763	scaffold1971	102506
lg02	M4300	14.699	scaffold752	212137
lg02	M3503	16.251	scaffold179	397704
lg02	M3501	16.306	scaffold179	397655
lg02	M3065	16.386	scaffold17075	140135
lg02	M3073	16.386	scaffold17075	166228
lg02	M3496	16.604	scaffold179	219654
lg02	M4289	16.749	scaffold752	95135
lg02	M3504	16.834	scaffold179	397753
lg02	M3500	16.922	scaffold179	219874
lg02	M3067	17.111	scaffold17075	155822
lg02	M3505	17.111	scaffold179	397840
lg02	M3071	17.142	scaffold17075	156015
lg02	M3350	18.682	scaffold13134	7821
lg02	M4824	20.682	scaffold1423	55843
lg02	M844	22.219	scaffold10438	15818
lg02	M4529	24.216	scaffold3980	4192
lg02	M1601	24.47	scaffold16811	40846
lg02	M4547	24.82	scaffold3980	205253
lg02	M3421	26.156	scaffold11810	102164
lg02	M446	27.272	scaffold10338	61093
lg02	M441	27.408	scaffold10338	12580
lg02	M440	27.41	scaffold10338	12532
lg02	M445	27.482	scaffold10338	12787
lg02	M3419	28.954	scaffold11810	92780
lg02	M4541	30.091	scaffold3980	57128
lg02	M4544	30.551	scaffold3980	102168
lg02	M1562	31.943	scaffold11462	109451
lg02	M1560	31.979	scaffold11462	109338
lg02	M1901	32.126	scaffold5459	79717
lg02	M1556	32.129	scaffold11462	95732
lg02	M5211	32.692	scaffold32	14327
lg02	M4729	33.888	scaffold22686	30182
lg02	M1828	34.926	scaffold15683	43548
lg02	M2199	35.121	scaffold2887	94030
lg02	M2180	35.645	scaffold4030	154185
lg02	M4604	36.429	scaffold2586	146667
lg02	M4600	36.644	scaffold2586	18395
lg02	M4608	36.899	scaffold2586	166579
lg02	M4603	36.91	scaffold2586	105561
lg02	M2289	37.072	scaffold7262	27358
lg02	M2312	38.123	scaffold7819	108224
lg02	M4019	38.566	scaffold1064	366070
lg02	M4244	39.653	scaffold6244	118245
lg02	M4918	40.117	scaffold6431	145038
lg02	M2201	40.214	scaffold1502	4845
lg02	M4908	40.455	scaffold6431	116515
lg02	M5149	41.556	scaffold13609	31079
lg02	M163	43.178	scaffold14874	62989
lg02	M3516	43.935	scaffold2331	376532
lg02	M3509	43.976	scaffold2331	173589
lg02	M3042	44.062	scaffold1050	242972
lg02	M168	44.86	scaffold14874	63029
lg02	M2211	46.782	scaffold1502	111947
lg02	M1029	48.176	scaffold17828	19277
lg02	M1024	48.448	scaffold17828	19024
lg02	M4792	49.451	scaffold3698	25200
lg02	M4901	49.571	scaffold6431	76503
lg02	M1266	50.192	scaffold519	25490
lg02	M4044	50.8	scaffold10037	85011
lg02	M4035	50.827	scaffold10037	78086
lg02	M4021	51.079	scaffold1064	366136
lg02	M1265	51.696	scaffold519	25455
lg02	M1268	51.963	scaffold519	25547
lg02	M4916	52.924	scaffold6431	143244
lg02	M4239	53.559	scaffold6244	95605
lg02	M2308	54.378	scaffold7819	32576
lg02	M2291	55.17	scaffold7262	27448
lg02	M2383	56.266	scaffold11308	97645
lg02	M4833	56.96	scaffold11889	123572
lg02	M1002	57.992	scaffold4819	57755
lg02	M1372	58.709	scaffold7884	91646
lg02	M1249	58.74	scaffold3431	135914
lg02	M1366	58.81	scaffold7884	35845
lg02	M1371	59.25	scaffold7884	91515
lg02	M4293	60.47	scaffold752	132673
lg02	M4310	60.541	scaffold752	257082
lg02	M3351	60.591	scaffold13134	7955
lg02	M4184	61.11	scaffold18786	1587
lg02	M1846	62.8	scaffold22924	7545
lg02	M762	62.925	scaffold11460	64239
lg02	M3700	63.358	scaffold2958	103920
lg02	M684	64.975	scaffold10702	115564
lg02	M4865	66.61	scaffold8884	17991
lg02	M2165	66.899	scaffold2449	262245
lg02	M2177	67.337	scaffold4030	154086
lg02	M481	67.668	scaffold2759	219469
lg02	M4296	67.905	scaffold752	211187
lg02	M3163	68.865	scaffold29378	8964
lg02	M1257	70.575	scaffold3431	339299
lg02	M1239	71.617	scaffold7373	139086
lg02	M1251	72.175	scaffold3431	135988
lg02	M1245	73.262	scaffold7373	309373
lg02	M1247	73.289	scaffold7373	402460
lg02	M4955	73.838	scaffold12041	192397
lg02	M4954	74.378	scaffold12041	192360
lg02	M2220	75.217	scaffold10219	14461
lg02	M2195	75.592	scaffold2887	93901
lg02	M3865	77.067	scaffold7283	21441
lg02	M4351	78.318	scaffold10986	18694
lg02	M3867	79.107	scaffold7283	21504
lg02	M3880	79.148	scaffold7283	281508
lg02	M3869	79.416	scaffold7283	21660
lg02	M1832	79.759	scaffold15683	137999
lg02	M1020	79.759	scaffold4601	21406
lg02	M1021	80.125	scaffold4601	54965
lg02	M1009	80.491	scaffold8527	47070
lg02	M1825	80.491	scaffold15683	35280
lg02	M3872	80.756	scaffold7283	130675
lg02	M3874	81.545	scaffold7283	130782
lg02	M3645	82.671	scaffold4411	5407
lg02	M2227	83.457	scaffold14011	57690
lg02	M1833	84.214	scaffold15683	166730
lg02	M5221	85.56	scaffold32	171658
lg02	M4178	85.589	scaffold11961	53740
lg02	M1320	85.736	scaffold2682	288788
lg02	M5228	86.54	scaffold32	206555
lg02	M1555	87.473	scaffold11462	95731
lg02	M1903	88.12	scaffold5459	87238
lg02	M3883	89.299	scaffold7283	301420
lg02	M690	89.73	scaffold2279	103108
lg02	M689	90.255	scaffold2279	103052
lg02	M687	90.934	scaffold2279	95666
lg02	M3161	92.204	scaffold39019	1960
lg02	M2672	93.503	scaffold18005	2164
lg02	M2673	93.523	scaffold18005	2292
lg02	M5078	93.717	scaffold18063	37835
lg02	M2681	94.919	scaffold593	536141
lg02	M2679	94.929	scaffold593	536017
lg02	M2680	94.949	scaffold593	536039
lg02	M2445	96.542	scaffold13751	67295
lg02	M2447	97.122	scaffold13751	70606
lg02	M2540	98.304	scaffold2784	73079
lg02	M2543	98.311	scaffold2784	79927
lg02	M1926	98.671	scaffold7658	4456
lg02	M3377	99.908	scaffold3917	174584
lg02	M1432	100.564	scaffold53	319046
lg02	M1430	100.637	scaffold53	285985
lg02	M64	101.396	scaffold7699	28455
lg02	M2426	103.129	scaffold5026	114399
lg02	M2424	103.183	scaffold5026	106289
lg02	M906	103.183	scaffold2515	137884
lg02	M2427	103.706	scaffold5026	114463
lg02	M2435	104.199	scaffold5026	207819
lg02	M2434	104.205	scaffold5026	207808
lg02	M2429	104.824	scaffold5026	114527
lg02	M2420	105.399	scaffold5026	80436
lg02	M2407	105.407	scaffold5026	44417
lg02	M3348	105.903	scaffold5188	45408
lg02	M4951	107.742	scaffold12041	192315
lg02	M1429	107.926	scaffold53	180401
lg02	M3370	107.997	scaffold3917	106766
lg02	M1019	108.174	scaffold4601	21383
lg02	M1554	109.147	scaffold11462	44907
lg02	M1558	109.188	scaffold11462	109246
lg02	M1557	109.19	scaffold11462	95824
lg02	M4543	109.768	scaffold3980	102154
lg02	M4540	109.886	scaffold3980	18580
lg02	M4552	110.668	scaffold3980	222988
lg02	M2377	112.412	scaffold11308	17257
lg02	M4821	112.868	scaffold1423	43629
lg02	M1367	113.938	scaffold7884	39795
lg02	M4185	115.531	scaffold18786	1593
lg02	M4306	116.183	scaffold752	214441
lg02	M4316	116.888	scaffold752	431990
lg02	M4312	117.253	scaffold752	269667
lg02	M5147	117.631	scaffold14104	40174
lg02	M4309	117.664	scaffold752	257077
lg02	M4299	118.089	scaffold752	212020
lg02	M4304	118.317	scaffold752	214338
lg02	M4301	118.478	scaffold752	212161
lg02	M5153	118.532	scaffold20824	24370
lg02	M4302	118.837	scaffold752	214227
lg02	M483	122.949	scaffold2759	269573
lg02	M4537	123.258	scaffold3980	5037
lg02	M4549	124.125	scaffold3980	222788
lg02	M1598	124.894	scaffold16811	37257
lg02	M1600	124.904	scaffold16811	40773
lg02	M1599	125.089	scaffold16811	37381
lg02	M1339	126.08	scaffold11798	126057
lg02	M4539	127.005	scaffold3980	18523
lg02	M4535	128.079	scaffold3980	4942
lg02	M1106	129.585	scaffold13384	36171
lg02	M1107	130.204	scaffold4177	26845
lg02	M2295	131.306	scaffold7262	102951
lg02	M507	132.104	scaffold1732	204959
lg02	M505	132.207	scaffold1732	14651
lg02	M506	132.427	scaffold1732	14853
lg02	M235	133.056	scaffold18216	60020
lg02	M3294	133.06	scaffold2027	66262
lg02	M2556	133.998	scaffold650	95637
lg02	M2554	134.003	scaffold650	95534
lg02	M2553	134.399	scaffold650	25408
lg02	M2555	134.419	scaffold650	95539
lg02	M234	135.407	scaffold18216	59970
lg02	M239	135.546	scaffold18216	138620
lg02	M238	135.686	scaffold18216	62185
lg02	M485	137.439	scaffold2759	359555
lg02	M685	138.546	scaffold10702	115801
lg02	M688	139.564	scaffold2279	98693
lg02	M4956	140.774	scaffold12041	192437
lg02	M3381	142.331	scaffold3917	196840
lg02	M3369	142.729	scaffold3917	106711
lg02	M2411	143.183	scaffold5026	46418
lg02	M5070	144.182	scaffold18063	30159
lg02	M954	145.322	scaffold8932	20230
lg02	M948	145.371	scaffold8932	5573
lg02	M965	145.429	scaffold8932	130467
lg02	M998	145.939	scaffold4819	32811
lg02	M999	146.554	scaffold4819	32876
lg02	M997	147.158	scaffold4819	32707
lg02	M2290	148.352	scaffold7262	27383
lg02	M4601	149.293	scaffold2586	18539
lg02	M4613	149.503	scaffold2586	296834
lg02	M2205	150.796	scaffold1502	82395
lg02	M4922	150.823	scaffold6431	254568
lg02	M157	150.86	scaffold14874	8969
lg02	M4699	151.107	scaffold10317	117990
lg02	M2028	152.51	scaffold8846	235418
lg02	M4648	152.973	scaffold25280	872
lg02	M2009	154.767	scaffold8846	116427
lg02	M4801	156.013	scaffold3698	134275
lg02	M4799	156.465	scaffold3698	134066
lg02	M99	157.344	scaffold23853	38161
lg02	M96	158.467	scaffold6735	14645
lg02	M757	159.034	scaffold11460	38728
lg02	M768	159.257	scaffold11460	68534
lg02	M763	159.271	scaffold11460	64283
lg02	M766	159.334	scaffold11460	64428
lg02	M4772	159.742	scaffold7963	55950
lg02	M557	161.662	scaffold5468	10579
lg02	M561	161.675	scaffold5468	24293
lg02	M560	161.695	scaffold5468	24267
lg02	M559	161.711	scaffold5468	24222
lg02	M563	161.724	scaffold5468	24358
lg02	M5093	162.707	scaffold1466	511944
lg02	M4129	163.732	scaffold1971	64857
lg02	M3941	164.748	scaffold22042	60691
lg02	M682	166.616	scaffold10702	10470
lg02	M3502	167.929	scaffold179	397661
lg02	M4295	168.442	scaffold752	211100
lg02	M4290	169.482	scaffold752	132461
lg02	M1258	170.275	scaffold3431	339401
lg02	M1253	170.32	scaffold3431	197640
lg02	M1244	171.033	scaffold7373	309334
lg02	M1317	172.294	scaffold2682	267944
lg02	M4169	172.611	scaffold11961	15689
lg02	M1315	172.841	scaffold2682	256948
lg02	M4183	173.146	scaffold10692	3414
lg02	M4188	173.425	scaffold21978	8793
lg02	M4043	175.549	scaffold10037	84949
lg02	M4046	175.692	scaffold10037	85137
lg02	M3221	176.601	scaffold11442	14703
lg02	M3246	177.393	scaffold2377	184295
lg02	M1821	177.541	scaffold15683	34359
lg02	M1827	177.564	scaffold15683	35391
lg02	M3871	178.501	scaffold7283	130618
lg02	M3875	178.883	scaffold7283	189037
lg02	M3876	179.041	scaffold7283	192483
lg02	M3873	179.643	scaffold7283	130748
lg02	M3937	180.283	scaffold9649	23478
lg02	M3646	180.857	scaffold4411	5562
lg02	M3878	182.779	scaffold7283	192614
lg02	M4060	183.086	scaffold6781	48405
lg02	M4063	183.11	scaffold6781	57819
lg02	M3879	183.124	scaffold7283	281484
lg02	M4057	183.142	scaffold6781	22829
lg02	M4089	183.401	scaffold480	8084
lg02	M3252	183.508	scaffold2377	210204
lg02	M4067	183.669	scaffold6781	190124
lg02	M4071	183.705	scaffold6781	218187
lg02	M3877	183.731	scaffold7283	192557
lg02	M3243	183.917	scaffold2377	184233
lg02	M5216	185.028	scaffold32	63315
lg02	M2545	186.527	scaffold2784	129782
lg02	M1438	187.122	scaffold53	326327
lg02	M1561	187.728	scaffold11462	109378
lg02	M5222	188.293	scaffold32	171719
lg02	M2539	188.767	scaffold2784	73011
lg02	M1923	188.836	scaffold7658	3533
lg02	M2537	189.194	scaffold2784	72937
lg02	M5227	189.564	scaffold32	206529
lg02	M5217	189.564	scaffold32	63461
lg02	M2544	189.746	scaffold2784	129772
lg02	M2548	189.933	scaffold2784	129983
lg02	M5218	190.062	scaffold32	63476
lg02	M1841	192.203	scaffold7726	62422
lg02	M4171	192.322	scaffold11961	15817
lg02	M2643	192.559	scaffold4618	116633
lg02	M2646	194.449	scaffold11320	64234
lg02	M2652	194.47	scaffold11949	31140
lg02	M2661	194.525	scaffold11949	72326
lg02	M2660	194.849	scaffold11949	72316
lg02	M3517	195.508	scaffold2331	376593
lg02	M2647	195.781	scaffold11320	64301
lg02	M2659	196.105	scaffold11949	72305
lg02	M3518	196.105	scaffold2331	376644
lg02	M2653	196.14	scaffold11949	31282
lg02	M2656	196.29	scaffold11949	36577
lg02	M2655	196.456	scaffold11949	36542
lg02	M2645	196.586	scaffold11320	41190
lg02	M2651	196.701	scaffold11949	31071
lg02	M2843	197.653	scaffold16243	1048
lg02	M2847	199.009	scaffold16243	38060
lg02	M2023	201.839	scaffold8846	196822
lg02	M2025	202.13	scaffold8846	235332
lg02	M2012	202.424	scaffold8846	191784
lg02	M2015	202.637	scaffold8846	191863
lg02	M4241	204.014	scaffold6244	109247
lg02	M4920	204.838	scaffold6431	145181
lg02	M2206	205.937	scaffold1502	82417
lg02	M2178	206.89	scaffold4030	154106
lg02	M1004	207.792	scaffold4819	57760
lg02	M3297	208.636	scaffold2027	66457
lg02	M4533	209.051	scaffold3980	4301
lg02	M4816	209.383	scaffold1423	32927
lg02	M4538	210.187	scaffold3980	18467
lg02	M4546	211.219	scaffold3980	120461
lg02	M443	212.15	scaffold10338	12747
lg02	M450	212.989	scaffold10338	63902
lg02	M449	212.989	scaffold10338	63839
lg02	M444	213.651	scaffold10338	12780
lg02	M3422	214.745	scaffold11810	103000
lg02	M2283	216.724	scaffold1255	84116
lg02	M3669	218.354	scaffold1930	3988
lg02	M3670	218.454	scaffold1930	3996
lg02	M2176	218.635	scaffold4030	154055
lg02	M2164	218.778	scaffold2449	262158
lg02	M4773	220.67	scaffold7963	55990
lg02	M4796	221.512	scaffold3698	98661
lg02	M778	221.627	scaffold625	63046
lg02	M785	222.844	scaffold625	149538
lg02	M787	222.844	scaffold625	149690
lg02	M784	223.003	scaffold625	149499
lg02	M777	224.249	scaffold625	63045
lg02	M4914	224.266	scaffold6431	143160
lg02	M774	224.565	scaffold625	62926
lg02	M4009	225.631	scaffold1064	194730
lg02	M4692	226.057	scaffold10317	111631
lg02	M780	226.111	scaffold625	143715
lg02	M4015	226.401	scaffold1064	316246
lg02	M2648	226.684	scaffold11320	88046
lg02	M158	227.041	scaffold14874	9011
lg02	M1574	227.893	scaffold13420	90253
lg02	M992	228.39	scaffold1646	1701
lg02	M781	229.067	scaffold625	143838
lg02	M783	229.388	scaffold625	143861
lg02	M782	229.423	scaffold625	143844
lg02	M779	229.613	scaffold625	143710
lg02	M1016	231.614	scaffold4601	21298
lg02	M3155	231.856	scaffold10861	20577
lg02	M1210	232.501	scaffold27295	7389
lg02	M4170	232.915	scaffold11961	15728
lg02	M1316	234.235	scaffold2682	267789
lg02	M3094	234.383	scaffold15199	18948
lg02	M1318	234.747	scaffold2682	267951
lg02	M1313	235.491	scaffold2682	256775
lg02	M4728	236.523	scaffold22686	30156
lg02	M4949	237.672	scaffold12041	112584
lg02	M1421	237.961	scaffold53	66512
lg02	M2221	238.15	scaffold10219	90062
lg02	M2228	238.628	scaffold14011	57691
lg02	M5080	240.264	scaffold18063	37916
lg02	M2676	242.356	scaffold593	499840
lg02	M2677	242.36	scaffold593	499989
lg02	M5081	243.53	scaffold18063	37938
lg02	M5076	244.364	scaffold18063	30358
lg02	M2412	244.601	scaffold5026	46459
lg02	M2416	244.601	scaffold5026	49498
lg02	M5077	244.856	scaffold18063	37828
lg02	M4065	247.378	scaffold6781	112229
lg02	M3253	247.467	scaffold2377	210207
lg02	M3244	247.467	scaffold2377	184260
lg02	M4059	247.467	scaffold6781	48382
lg02	M4061	247.467	scaffold6781	48453
lg02	M3254	247.476	scaffold2377	210295
lg02	M3251	247.54	scaffold2377	210120
lg02	M3247	247.584	scaffold2377	184395
lg02	M1842	249.427	scaffold7726	62458
lg02	M4180	250.469	scaffold11961	53922
lg02	M2215	251.094	scaffold10219	2403
lg02	M1015	251.19	scaffold4601	21256
lg02	M1001	251.606	scaffold4819	57731
lg02	M4771	251.613	scaffold7963	55932
lg02	M4676	251.845	scaffold5446	178881
lg02	M4647	253.061	scaffold31221	1046
lg02	M2292	254.369	scaffold7262	27478
lg02	M2380	255.219	scaffold11308	17348
lg02	M1003	256.425	scaffold4819	57756
lg02	M4602	257.21	scaffold2586	105511
lg02	M4605	257.242	scaffold2586	146704
lg02	M2179	257.273	scaffold4030	154174
lg02	M2203	257.976	scaffold1502	71134
lg02	M4913	258.777	scaffold6431	116697
lg02	M1271	259.158	scaffold519	25617
lg02	M4909	259.916	scaffold6431	116544
lg02	M1203	260.3	scaffold19105	84274
lg02	M4906	260.511	scaffold6431	116473
lg02	M1723	261.523	scaffold3455	50934
lg02	M1731	261.633	scaffold3455	137548
lg02	M1726	261.724	scaffold3455	135212
lg02	M2202	262.783	scaffold1502	4899
lg02	M4238	263.236	scaffold6244	95586
lg02	M4698	263.47	scaffold10317	117926
lg02	M4903	264.595	scaffold6431	76661
lg02	M1734	264.839	scaffold3455	173808
lg02	M1730	264.846	scaffold3455	137526
lg02	M1732	264.851	scaffold3455	173751
lg02	M4917	265.325	scaffold6431	143299
lg02	M1272	267.288	scaffold519	25648
lg02	M1270	267.374	scaffold519	25585
lg02	M1274	267.914	scaffold519	49103
lg02	M4049	268.535	scaffold10037	86078
lg02	M4041	268.753	scaffold10037	78293
lg02	M4230	269.509	scaffold6244	88254
lg02	M4219	269.634	scaffold10797	165236
lg02	M3467	269.752	scaffold15821	30342
lg02	M4220	269.861	scaffold10797	263327
lg02	M4233	269.921	scaffold6244	88301
lg02	M3737	270.907	scaffold39870	12526
lg02	M4040	271.168	scaffold10037	78289
lg02	M3738	271.529	scaffold39870	12575
lg02	M3041	272.187	scaffold1050	228630
lg02	M3074	274.021	scaffold17075	166316
lg02	M3072	274.075	scaffold17075	166102
lg02	M3044	274.596	scaffold1050	243088
lg02	M3515	274.613	scaffold2331	376449
lg02	M3046	274.613	scaffold1050	273912
lg02	M3508	274.613	scaffold2331	126033
lg02	M3510	274.643	scaffold2331	173623
lg02	M3511	275.348	scaffold2331	190308
lg02	M3514	275.348	scaffold2331	190516
lg02	M3513	275.348	scaffold2331	190512
lg02	M3507	275.89	scaffold2331	125851
lg02	M4039	277.291	scaffold10037	78276
lg02	M1861	278.179	scaffold1765	297281
lg02	M4696	278.598	scaffold10317	117846
lg02	M2246	278.933	scaffold16997	51
lg02	M4705	279.036	scaffold10317	159559
lg02	M4697	279.905	scaffold10317	117856
lg02	M3793	281.145	scaffold10179	3885
lg02	M3800	281.793	scaffold10179	130636
lg02	M3802	283.254	scaffold21532	116094
lg02	M2112	283.821	scaffold4158	34568
lg02	M1437	283.896	scaffold53	326194
lg02	M2111	283.999	scaffold4158	34560
lg02	M1014	284.693	scaffold4601	21249
lg02	M1424	285.394	scaffold53	149952
lg02	M1213	285.522	scaffold27295	7570
lg02	M3371	285.87	scaffold3917	123997
lg02	M3372	286.33	scaffold3917	124035
lg02	M1422	286.595	scaffold53	66619
lg02	M65	287.251	scaffold7699	28552
lg02	M5073	288.943	scaffold18063	30199
lg02	M5069	289.195	scaffold18063	30123
lg02	M3160	290.042	scaffold39019	237
lg02	M2198	290.872	scaffold2887	94021
lg02	M2204	292.438	scaffold1502	71362
lg02	M4907	292.442	scaffold6431	116481
lg02	M1202	292.442	scaffold19105	84242
lg02	M2207	292.442	scaffold1502	82512
lg02	M1201	292.759	scaffold19105	84190
lg02	M1199	293.476	scaffold19105	84154
lg02	M1197	293.97	scaffold19105	74903
lg02	M3739	294.584	scaffold39870	12611
lg02	M1186	294.588	scaffold686	43490
lg02	M1196	294.725	scaffold19105	74890
lg02	M1192	294.843	scaffold19105	40413
lg02	M1200	294.977	scaffold19105	84187
lg02	M3795	296.26	scaffold10179	92061
lg02	M4016	296.517	scaffold1064	316281
lg02	M4694	297.002	scaffold10317	117816
lg02	M4036	298.348	scaffold10037	78263
lg02	M4790	298.742	scaffold3698	25085
lg02	M4910	299.592	scaffold6431	116554
lg02	M4246	299.835	scaffold6244	118309
lg02	M169	300.422	scaffold14874	63063
lg02	M2208	300.787	scaffold1502	98906
lg02	M164	301.396	scaffold14874	62990
lg02	M2007	302.852	scaffold8846	107121
lg02	M2008	302.879	scaffold8846	116358
lg02	M2006	302.89	scaffold8846	76515
lg02	M2004	302.896	scaffold8846	76425
lg02	M160	304.077	scaffold14874	13089
lg02	M3047	306.191	scaffold1050	273943
lg02	M3049	306.931	scaffold1050	320896
lg02	M3102	307.396	scaffold6752	138582
lg02	M2288	310.309	scaffold7262	27337
lg02	M4815	310.976	scaffold1423	32857
lg02	M2293	311.012	scaffold7262	27497
lg02	M2376	311.637	scaffold11308	17147
lg02	M4814	312.048	scaffold1423	32768
lg02	M4826	312.397	scaffold1423	71425
lg02	M2382	312.83	scaffold11308	83205
lg02	M4828	312.922	scaffold1423	82982
lg02	M2296	313.126	scaffold7262	122367
lg02	M770	313.749	scaffold11460	68720
lg02	M758	313.838	scaffold11460	38753
lg02	M4791	314.462	scaffold3698	25089
lg02	M4014	316.187	scaffold1064	316177
lg02	M2649	316.558	scaffold11320	88117
lg02	M4007	316.569	scaffold1064	142082
lg02	M4010	316.569	scaffold1064	194791
lg02	M4011	316.572	scaffold1064	288230
lg02	M4008	316.713	scaffold1064	142095
lg02	M2018	318.343	scaffold8846	191998
lg02	M4704	318.491	scaffold10317	159557
lg02	M2020	318.731	scaffold8846	196629
lg02	M2010	319.803	scaffold8846	116516
lg02	M4800	320.892	scaffold3698	134115
lg02	M165	321.45	scaffold14874	62991
lg02	M4652	322.686	scaffold25280	996
lg02	M4045	323.473	scaffold10037	85074
lg02	M4242	323.673	scaffold6244	109362
lg02	M4702	323.929	scaffold10317	159439
lg02	M4904	324.672	scaffold6431	116447
lg02	M4218	324.867	scaffold10797	42529
lg02	M3734	325.848	scaffold2332	31243
lg02	M3740	325.979	scaffold39870	12687
lg02	M4047	326.224	scaffold10037	85900
lg02	M4245	326.43	scaffold6244	118255
lg02	M1277	327.099	scaffold519	49164
lg02	M1273	327.302	scaffold519	49037
lg02	M1259	328.067	scaffold3431	339483
lg02	M1254	328.087	scaffold3431	296092
lg02	M1260	328.103	scaffold3431	372959
lg02	M1246	329.438	scaffold7373	309414
lg02	M4175	330.21	scaffold11961	49966
lg02	M2234	330.797	scaffold14011	82359
lg02	M2217	330.909	scaffold10219	2445
lg03	M3988	0	scaffold5337	359304
lg03	M3993	0	scaffold5337	440078
lg03	M3992	0	scaffold5337	439934
lg03	M3989	0	scaffold5337	359399
lg03	M3985	0	scaffold5337	227257
lg03	M3987	0	scaffold5337	297278
lg03	M3983	0	scaffold5337	186208
lg03	M3984	0	scaffold5337	218208
lg03	M3986	0	scaffold5337	297254
lg03	M3990	0.002	scaffold5337	431317
lg03	M3991	0.002	scaffold5337	431340
lg03	M4870	6.191	scaffold24153	3944
lg03	M4869	6.222	scaffold24153	3935
lg03	M2046	10.722	scaffold28012	65325
lg03	M2047	10.73	scaffold28012	65415
lg03	M2440	11.255	scaffold16729	133442
lg03	M3290	12.59	scaffold9157	14618
lg03	M3291	12.63	scaffold9157	14707
lg03	M5115	13.645	scaffold15534	136832
lg03	M5118	15.548	scaffold15534	196146
lg03	M5123	15.586	scaffold15534	196269
lg03	M5122	15.592	scaffold15534	196267
lg03	M5124	15.592	scaffold15534	196305
lg03	M5117	15.6	scaffold15534	196122
lg03	M5120	19.77	scaffold15534	196217
lg03	M5119	19.77	scaffold15534	196194
lg03	M5121	19.77	scaffold15534	196264
lg03	M5116	22.258	scaffold15534	190997
lg03	M4769	23.756	scaffold9574	284328
lg03	M3344	26.576	scaffold13755	6424
lg03	M1753	27.758	scaffold11477	33454
lg03	M1752	27.761	scaffold11477	33448
lg03	M1751	28.248	scaffold11477	33329
lg03	M3343	29.084	scaffold13755	6388
lg03	M4770	31.535	scaffold9574	300109
lg03	M4481	37.23	scaffold14029	115772
lg03	M4480	37.63	scaffold14029	115695
lg03	M4479	38.428	scaffold14029	87014
lg03	M4477	38.428	scaffold14029	86976
lg03	M4478	40.751	scaffold14029	86989
lg03	M4476	41.198	scaffold14029	15100
lg03	M4475	41.198	scaffold14029	14933
lg03	M2790	47.866	scaffold13331	74171
lg03	M2788	48.378	scaffold13331	74091
lg03	M2787	48.378	scaffold13331	74067
lg03	M2791	48.378	scaffold13331	74219
lg03	M2793	48.378	scaffold13331	74263
lg03	M2792	48.38	scaffold13331	74261
lg03	M2786	48.38	scaffold13331	74063
lg03	M2789	48.381	scaffold13331	74094
lg03	M2785	48.832	scaffold13331	13468
lg03	M2783	48.854	scaffold13331	13457
lg03	M2784	48.903	scaffold13331	13458
lg03	M2108	50.372	scaffold18436	70287
lg03	M2109	50.394	scaffold18436	70291
lg03	M2107	53.207	scaffold18436	535
lg04	M1917	0	scaffold22936	4005
lg04	M1918	0.784	scaffold22936	17565
lg04	M1919	1.159	scaffold22936	41923
lg04	M3226	4.138	scaffold12082	136366
lg04	M3229	4.683	scaffold12082	532237
lg04	M3228	5.431	scaffold12082	377234
lg04	M3225	5.431	scaffold12082	132776
lg04	M3224	5.431	scaffold12082	132665
lg04	M3227	5.431	scaffold12082	136461
lg04	M3361	7.56	scaffold6911	58913
lg04	M3360	7.568	scaffold6911	58842
lg04	M2443	10.378	scaffold3688	149334
lg04	M2359	19.777	scaffold1472	516762
lg04	M2355	19.811	scaffold1472	502088
lg04	M2354	20.483	scaffold1472	464935
lg04	M614	23.297	scaffold17338	16399
lg04	M615	23.37	scaffold17338	16555
lg04	M616	23.372	scaffold17338	16577
lg04	M613	23.41	scaffold17338	16360
lg04	M612	23.462	scaffold17338	5452
lg04	M2352	25.907	scaffold1472	341673
lg04	M2351	25.99	scaffold1472	341542
lg04	M2348	26.043	scaffold1472	315007
lg04	M2349	26.463	scaffold1472	315198
lg04	M2353	26.47	scaffold1472	438203
lg04	M2350	26.47	scaffold1472	341445
lg04	M2347	26.477	scaffold1472	81333
lg04	M2346	26.479	scaffold1472	28560
lg04	M2360	27.528	scaffold1472	516935
lg04	M2357	27.756	scaffold1472	509378
lg04	M2358	27.779	scaffold1472	509444
lg04	M2356	27.817	scaffold1472	509358
lg04	M1094	29.632	scaffold184	30221
lg04	M1095	30.113	scaffold184	34368
lg04	M3591	30.32	scaffold1503	431096
lg04	M3590	30.846	scaffold1503	272447
lg04	M3589	31.066	scaffold1503	97425
lg04	M646	35.899	scaffold17338	326513
lg04	M647	37.553	scaffold17338	335274
lg04	M638	38.527	scaffold17338	322532
lg04	M629	38.554	scaffold17338	301641
lg04	M643	38.554	scaffold17338	322882
lg04	M632	38.554	scaffold17338	301836
lg04	M2720	38.813	scaffold3183	46153
lg04	M2719	38.955	scaffold3183	45393
lg04	M825	39.354	scaffold6780	98675
lg04	M2723	39.759	scaffold3183	82500
lg04	M640	40.344	scaffold17338	322555
lg04	M630	40.436	scaffold17338	301652
lg04	M625	40.453	scaffold17338	197018
lg04	M644	40.469	scaffold17338	322900
lg04	M627	40.48	scaffold17338	301608
lg04	M642	40.681	scaffold17338	322869
lg04	M3959	40.919	scaffold6136	110926
lg04	M645	40.928	scaffold17338	322906
lg04	M626	41.112	scaffold17338	197066
lg04	M636	41.214	scaffold17338	322529
lg04	M637	41.363	scaffold17338	322531
lg04	M633	41.481	scaffold17338	301890
lg04	M631	41.649	scaffold17338	301823
lg04	M634	41.798	scaffold17338	302013
lg04	M623	41.908	scaffold17338	196884
lg04	M628	41.935	scaffold17338	301620
lg04	M635	41.959	scaffold17338	322407
lg04	M639	41.981	scaffold17338	322543
lg04	M624	42.146	scaffold17338	196896
lg04	M622	42.663	scaffold17338	191420
lg04	M3977	44.284	scaffold6136	425711
lg04	M3956	44.356	scaffold6136	62229
lg04	M3976	44.43	scaffold6136	407662
lg04	M3955	44.431	scaffold6136	41930
lg04	M3962	44.433	scaffold6136	143507
lg04	M3970	44.435	scaffold6136	405133
lg04	M3961	44.444	scaffold6136	143309
lg04	M621	44.448	scaffold17338	168667
lg04	M3966	44.449	scaffold6136	190595
lg04	M3965	44.449	scaffold6136	180462
lg04	M3973	44.449	scaffold6136	405255
lg04	M3974	44.449	scaffold6136	405298
lg04	M3967	44.449	scaffold6136	190613
lg04	M3960	44.824	scaffold6136	143302
lg04	M617	45.178	scaffold17338	144297
lg04	M3975	45.178	scaffold6136	405309
lg04	M3982	45.178	scaffold6136	575687
lg04	M3980	45.178	scaffold6136	575523
lg04	M3964	45.178	scaffold6136	180309
lg04	M619	45.178	scaffold17338	144338
lg04	M3972	45.178	scaffold6136	405228
lg04	M618	45.229	scaffold17338	144298
lg04	M3978	45.865	scaffold6136	425830
lg04	M2721	47.14	scaffold3183	46333
lg04	M2726	48.572	scaffold3183	187933
lg04	M2718	49.674	scaffold3183	45257
lg04	M2725	51.342	scaffold3183	166967
lg04	M2722	53.732	scaffold3183	75291
lg04	M3663	53.831	scaffold4792	37032
lg04	M2724	53.914	scaffold3183	82629
lg04	M641	54.58	scaffold17338	322867
lg04	M620	55.658	scaffold17338	144411
lg04	M3971	56.454	scaffold6136	405190
lg04	M3979	56.505	scaffold6136	425912
lg04	M3963	56.521	scaffold6136	180293
lg04	M3981	56.532	scaffold6136	575649
lg04	M3968	56.603	scaffold6136	190649
lg04	M3958	57.131	scaffold6136	110911
lg04	M1104	58.998	scaffold25228	124220
lg04	M1103	59.47	scaffold25228	124139
lg04	M1101	60.131	scaffold25228	114031
lg04	M1102	60.133	scaffold25228	114256
lg04	M3957	61.796	scaffold6136	110684
lg04	M3969	62.185	scaffold6136	200616
lg04	M3664	62.663	scaffold4792	37088
lg04	M4684	64.122	scaffold10240	76352
lg04	M4683	64.185	scaffold10240	76187
lg04	M4690	64.407	scaffold10240	203343
lg04	M4685	64.418	scaffold10240	82408
lg04	M4686	65.737	scaffold10240	100959
lg04	M4687	65.746	scaffold10240	100964
lg04	M4688	65.758	scaffold10240	100994
lg04	M4689	65.772	scaffold10240	101189
lg04	M824	70.299	scaffold22584	108094
lg04	M823	71.565	scaffold22584	51798
lg04	M822	72.081	scaffold22584	51746
lg04	M821	72.082	scaffold22584	51547
lg04	M4420	78.364	scaffold5630	63152
lg04	M1090	78.767	scaffold1195	51292
lg05	M2453	0	scaffold7240	17315
lg05	M97	3.11	scaffold18336	1617
lg05	M5265	5.097	scaffold12650	73468
lg05	M4736	5.151	scaffold45216	688
lg05	M1089	5.921	scaffold11538	226702
lg05	M1088	5.932	scaffold11538	226696
lg05	M1087	6.712	scaffold11538	112613
lg05	M3171	6.82	scaffold11727	238812
lg05	M435	6.838	scaffold16373	9092
lg05	M3177	6.858	scaffold11727	533241
lg05	M1190	8.086	scaffold6915	39094
lg05	M1762	8.54	scaffold943	190886
lg05	M1765	8.558	scaffold943	601781
lg05	M1764	8.562	scaffold943	576490
lg05	M2738	9.625	scaffold8877	13097
lg05	M4285	11.815	scaffold3365	609914
lg05	M4283	11.904	scaffold3365	609760
lg05	M4284	11.914	scaffold3365	609893
lg05	M4144	13.488	scaffold6130	33485
lg05	M3747	14.241	scaffold767	905677
lg05	M2740	15.305	scaffold16094	1018
lg05	M4145	15.788	scaffold6130	128969
lg05	M1763	17.421	scaffold943	499583
lg05	M4813	18.328	scaffold289	143372
lg05	M4811	18.821	scaffold289	7719
lg05	M4812	19.557	scaffold289	143235
lg05	M98	21.21	scaffold18336	6511
lg05	M3173	22.113	scaffold11727	357407
lg05	M3172	22.637	scaffold11727	238854
lg05	M3432	22.64	scaffold628	114796
lg05	M3175	22.642	scaffold11727	499914
lg05	M3430	23.333	scaffold628	77204
lg05	M5054	24.09	scaffold14981	89280
lg05	M5244	24.099	scaffold5736	8596
lg05	M5053	24.099	scaffold14981	89235
lg05	M3098	24.744	scaffold10233	34308
lg05	M4282	26.158	scaffold3365	520208
lg05	M3750	26.806	scaffold767	999148
lg05	M2166	27.023	scaffold7208	33915
lg05	M2167	27.569	scaffold7208	190646
lg05	M5192	27.593	scaffold2676	164894
lg05	M1857	28.883	scaffold845	188932
lg05	M464	31.076	scaffold38572	736
lg05	M453	31.439	scaffold32967	53776
lg05	M436	32.196	scaffold16373	31936
lg05	M452	33.087	scaffold32967	53696
lg05	M451	33.091	scaffold32967	53586
lg05	M5041	34.083	scaffold5887	83244
lg05	M4727	34.598	scaffold33258	9083
lg05	M3431	34.967	scaffold628	79689
lg05	M5191	36.097	scaffold2676	164873
lg05	M3433	36.106	scaffold628	146916
lg05	M5245	36.313	scaffold5736	8672
lg05	M5194	36.563	scaffold2676	248864
lg05	M5193	36.657	scaffold2676	200384
lg05	M1191	38.06	scaffold6915	66061
lg05	M3174	39.025	scaffold11727	426224
lg05	M3176	39.553	scaffold11727	503472
lg06	M1058	0	scaffold6455	93210
lg06	M1941	1.925	scaffold8518	463608
lg06	M1942	2.764	scaffold8518	512091
lg06	M1951	2.764	scaffold8518	773785
lg06	M1947	2.764	scaffold8518	622264
lg06	M1948	2.764	scaffold8518	622355
lg06	M1938	2.764	scaffold8518	244038
lg06	M1955	2.796	scaffold8518	1127199
lg06	M1949	2.814	scaffold8518	733830
lg06	M1940	2.845	scaffold8518	342126
lg06	M1943	2.874	scaffold8518	547211
lg06	M1953	2.975	scaffold8518	1037541
lg06	M1956	3.107	scaffold8518	1127371
lg06	M1945	3.231	scaffold8518	601058
lg06	M1954	3.401	scaffold8518	1103028
lg06	M1935	3.48	scaffold8518	44031
lg06	M1952	4.246	scaffold8518	848609
lg06	M1944	4.585	scaffold8518	592610
lg06	M1937	4.593	scaffold8518	79591
lg06	M1936	4.593	scaffold8518	79491
lg06	M1950	4.593	scaffold8518	771269
lg06	M1939	4.593	scaffold8518	244102
lg06	M1946	4.593	scaffold8518	622113
lg06	M1990	7.596	scaffold400	323065
lg06	M832	8.142	scaffold21980	71443
lg06	M1989	8.545	scaffold400	288591
lg06	M877	12.118	scaffold11266	223198
lg06	M875	13.268	scaffold11266	86287
lg06	M876	13.268	scaffold11266	213837
lg06	M2237	14.305	scaffold33205	42702
lg06	M2238	14.312	scaffold33205	56916
lg06	M278	16.842	scaffold27543	7743
lg06	M277	18.9	scaffold27543	3279
lg06	M276	21.416	scaffold27543	2276
lg06	M3769	21.995	scaffold12988	187302
lg06	M3770	22.74	scaffold12988	230654
lg06	M3754	32.666	scaffold2358	440414
lg06	M3758	32.666	scaffold2358	583949
lg06	M3760	33.031	scaffold2358	584162
lg06	M3753	33.031	scaffold2358	440315
lg06	M3782	33.031	scaffold4185	232875
lg06	M3759	33.031	scaffold2358	584094
lg06	M3757	33.031	scaffold2358	517319
lg06	M3756	33.031	scaffold2358	517189
lg06	M3755	33.395	scaffold2358	517109
lg06	M3781	33.395	scaffold4185	232795
lg06	M3778	35.094	scaffold4185	158850
lg06	M3780	35.094	scaffold4185	158965
lg06	M3779	35.094	scaffold4185	158859
lg06	M3162	40.668	scaffold13334	10778
lg07	M2316	0	scaffold5485	15758
lg07	M2317	0	scaffold5485	15974
lg07	M73	3.777	scaffold8017	7466
lg07	M72	3.791	scaffold8017	7317
lg07	M77	5.556	scaffold8017	98931
lg07	M74	6.331	scaffold8017	98792
lg07	M75	6.886	scaffold8017	98826
lg07	M76	8.029	scaffold8017	98907
lg07	M501	8.482	scaffold2051	139982
lg07	M499	8.482	scaffold2051	139839
lg07	M500	8.482	scaffold2051	139853
lg07	M503	8.482	scaffold2051	149930
lg07	M504	8.482	scaffold2051	149991
lg07	M498	8.482	scaffold2051	139778
lg07	M502	8.484	scaffold2051	140002
lg07	M1979	12.383	scaffold212	312904
lg07	M1972	12.413	scaffold212	161081
lg07	M1980	12.573	scaffold212	312984
lg07	M1965	12.685	scaffold212	12645
lg07	M1970	12.808	scaffold212	153107
lg07	M1978	13.012	scaffold212	294737
lg07	M1977	13.198	scaffold212	288958
lg07	M1985	13.198	scaffold212	411609
lg07	M1971	13.198	scaffold212	161064
lg07	M1968	13.198	scaffold212	128811
lg07	M1976	13.198	scaffold212	288752
lg07	M1966	13.198	scaffold212	57577
lg07	M1975	13.198	scaffold212	161191
lg07	M1986	13.198	scaffold212	411662
lg07	M1982	13.198	scaffold212	324305
lg07	M1973	13.198	scaffold212	161083
lg07	M1969	13.198	scaffold212	128869
lg07	M1983	13.198	scaffold212	385599
lg07	M1984	13.198	scaffold212	385674
lg07	M1967	13.198	scaffold212	128766
lg07	M1974	13.198	scaffold212	161170
lg07	M1981	13.288	scaffold212	324049
lg07	M1806	15.022	scaffold5174	247014
lg07	M1807	15.633	scaffold5174	265130
lg07	M1805	16.237	scaffold5174	246924
lg07	M4930	16.302	scaffold2459	103912
lg07	M4938	16.316	scaffold2459	188217
lg07	M1800	16.347	scaffold5174	196876
lg07	M4582	16.672	scaffold2601	95268
lg07	M4929	16.879	scaffold2459	103824
lg07	M4928	17.25	scaffold2459	103795
lg07	M570	17.443	scaffold17232	20901
lg07	M4939	17.592	scaffold2459	233048
lg07	M2141	19.285	scaffold570	271575
lg07	M1791	20.046	scaffold5174	37403
lg07	M1788	20.327	scaffold5174	37218
lg07	M1785	20.358	scaffold5174	4337
lg07	M1789	20.376	scaffold5174	37229
lg07	M1787	20.39	scaffold5174	37212
lg07	M1782	20.446	scaffold5174	4216
lg07	M1781	20.703	scaffold5174	4134
lg07	M915	22.125	scaffold14276	84426
lg07	M917	22.128	scaffold14276	84528
lg07	M916	22.132	scaffold14276	84464
lg07	M911	22.132	scaffold14276	78953
lg07	M914	22.132	scaffold14276	78975
lg07	M913	22.132	scaffold14276	78960
lg07	M912	22.132	scaffold14276	78955
lg07	M918	22.132	scaffold14276	84606
lg07	M909	22.496	scaffold14276	16614
lg07	M910	22.496	scaffold14276	16685
lg07	M908	22.496	scaffold14276	16523
lg07	M2270	23.557	scaffold4280	3992
lg07	M1793	24.378	scaffold5174	138974
lg07	M3818	26.082	scaffold8697	69145
lg07	M3817	26.126	scaffold8697	68976
lg07	M3816	27.594	scaffold8697	56673
lg07	M4932	27.863	scaffold2459	104002
lg07	M4940	27.957	scaffold2459	233061
lg07	M4937	27.982	scaffold2459	188190
lg07	M4583	28.438	scaffold2601	105281
lg07	M3390	29.155	scaffold2195	13433
lg07	M3401	30.298	scaffold2195	120082
lg07	M3394	30.311	scaffold2195	45767
lg07	M3403	30.331	scaffold2195	120134
lg07	M3412	30.371	scaffold2195	138207
lg07	M3399	30.443	scaffold2195	119915
lg07	M3410	30.537	scaffold2195	136553
lg07	M3397	30.589	scaffold2195	56427
lg07	M3396	30.642	scaffold2195	45887
lg07	M3391	30.692	scaffold2195	45735
lg07	M3414	30.77	scaffold2195	184949
lg07	M3411	30.85	scaffold2195	136644
lg07	M3398	30.978	scaffold2195	56441
lg07	M3415	31.054	scaffold2195	184973
lg07	M3408	31.054	scaffold2195	136457
lg07	M3402	31.054	scaffold2195	120123
lg07	M3418	31.054	scaffold2195	191357
lg07	M3393	31.054	scaffold2195	45738
lg07	M3409	31.054	scaffold2195	136543
lg07	M3406	31.054	scaffold2195	122075
lg07	M3417	31.054	scaffold2195	191301
lg07	M3400	31.201	scaffold2195	119974
lg07	M3413	31.333	scaffold2195	138334
lg07	M3392	31.479	scaffold2195	45737
lg07	M3405	31.654	scaffold2195	122021
lg07	M3404	31.781	scaffold2195	121945
lg07	M3416	31.895	scaffold2195	185047
lg07	M3407	31.902	scaffold2195	135325
lg07	M3395	31.949	scaffold2195	45838
lg07	M3387	32.458	scaffold2195	2052
lg07	M3389	33.203	scaffold2195	13264
lg07	M1796	33.457	scaffold5174	142494
lg07	M1801	34.144	scaffold5174	196907
lg07	M3815	34.693	scaffold8697	56670
lg07	M4581	35.14	scaffold2601	65583
lg07	M1799	36.366	scaffold5174	185313
lg07	M4933	36.492	scaffold2459	188039
lg07	M1794	36.684	scaffold5174	139079
lg07	M318	38.068	scaffold5018	412794
lg07	M1783	38.19	scaffold5174	4235
lg07	M1786	38.195	scaffold5174	4338
lg07	M1784	38.227	scaffold5174	4276
lg07	M1790	38.382	scaffold5174	37376
lg07	M1792	38.539	scaffold5174	37414
lg07	M319	39.225	scaffold5018	412808
lg07	M2135	39.39	scaffold570	229906
lg07	M320	40.042	scaffold5018	412829
lg07	M314	41.467	scaffold5018	412711
lg07	M312	41.479	scaffold5018	381402
lg07	M313	41.493	scaffold5018	381452
lg07	M316	41.501	scaffold5018	412786
lg07	M315	41.508	scaffold5018	412733
lg07	M317	41.624	scaffold5018	412788
lg07	M4646	44.796	scaffold31672	8966
lg07	M4644	44.799	scaffold31672	8827
lg07	M4645	44.799	scaffold31672	8934
lg07	M4575	47.497	scaffold2601	64
lg07	M3388	47.958	scaffold2195	13237
lg07	M3814	48.153	scaffold8697	20791
lg07	M1803	48.204	scaffold5174	218634
lg07	M1802	48.244	scaffold5174	218548
lg07	M2143	49.867	scaffold570	316631
lg07	M2145	50.123	scaffold570	345881
lg07	M2153	50.412	scaffold570	406688
lg07	M2129	50.437	scaffold570	107357
lg07	M2139	50.437	scaffold570	241581
lg07	M2150	50.437	scaffold570	406606
lg07	M2155	52.603	scaffold2030	9583
lg07	M2151	54.847	scaffold570	406640
lg07	M2146	54.85	scaffold570	345928
lg07	M2149	54.85	scaffold570	406530
lg07	M2127	54.85	scaffold570	74437
lg07	M2130	54.85	scaffold570	107491
lg07	M2137	54.85	scaffold570	230389
lg07	M2134	54.85	scaffold570	229888
lg07	M2144	54.85	scaffold570	345809
lg07	M2152	54.85	scaffold570	406644
lg07	M2147	54.85	scaffold570	345986
lg07	M2140	54.85	scaffold570	271472
lg07	M2125	54.85	scaffold570	5766
lg07	M2154	54.85	scaffold570	406691
lg07	M2128	54.85	scaffold570	74476
lg07	M2126	54.85	scaffold570	5839
lg07	M2148	54.85	scaffold570	406442
lg07	M2136	54.994	scaffold570	230208
lg07	M2142	55.136	scaffold570	316613
lg07	M2131	55.382	scaffold570	107531
lg07	M2138	55.999	scaffold570	241532
lg07	M4934	58.927	scaffold2459	188068
lg07	M4578	59.335	scaffold2601	162
lg07	M1797	59.488	scaffold5174	142557
lg07	M3386	59.957	scaffold2195	1981
lg07	M3813	60.794	scaffold8697	20724
lg07	M3810	60.924	scaffold8697	20581
lg07	M3809	60.929	scaffold8697	20567
lg07	M3812	60.938	scaffold8697	20649
lg07	M3811	60.945	scaffold8697	20584
lg07	M409	62.442	scaffold13335	222249
lg07	M408	62.498	scaffold13335	211200
lg07	M401	62.499	scaffold13335	210238
lg07	M406	62.501	scaffold13335	211139
lg07	M405	62.62	scaffold13335	210987
lg07	M402	62.734	scaffold13335	210240
lg07	M403	62.854	scaffold13335	210370
lg07	M407	62.985	scaffold13335	211145
lg07	M400	63.082	scaffold13335	194677
lg07	M404	63.139	scaffold13335	210385
lg07	M399	63.408	scaffold13335	115164
lg07	M4109	65.553	scaffold2133	11167
lg07	M4108	65.589	scaffold2133	11135
lg07	M4110	65.629	scaffold2133	11249
lg07	M4107	65.66	scaffold2133	11103
lg07	M4577	67.13	scaffold2601	160
lg07	M4580	67.234	scaffold2601	64353
lg07	M4579	67.237	scaffold2601	64199
lg07	M4576	67.304	scaffold2601	145
lg07	M4941	69.277	scaffold2459	233085
lg07	M2510	69.555	scaffold401	274119
lg07	M4935	70.144	scaffold2459	188146
lg07	M4931	70.688	scaffold2459	103997
lg07	M1804	71.341	scaffold5174	218726
lg07	M4936	71.37	scaffold2459	188174
lg07	M1795	71.385	scaffold5174	142441
lg07	M1798	71.392	scaffold5174	158391
lg07	M1156	73.763	scaffold127	117355
lg07	M1157	73.804	scaffold127	117457
lg07	M1155	73.836	scaffold127	117316
lg07	M1158	73.873	scaffold127	117505
lg07	M2746	74.834	scaffold7835	340510
lg07	M2759	75.147	scaffold7835	438928
lg07	M2747	75.169	scaffold7835	340522
lg07	M2754	75.196	scaffold7835	397974
lg07	M2749	75.227	scaffold7835	383588
lg07	M2771	75.797	scaffold7835	477870
lg07	M2767	75.927	scaffold7835	477757
lg07	M2748	75.927	scaffold7835	340532
lg07	M2752	75.927	scaffold7835	383785
lg07	M2745	75.927	scaffold7835	340459
lg07	M2763	75.927	scaffold7835	455117
lg07	M2761	75.927	scaffold7835	455016
lg07	M2757	75.927	scaffold7835	438880
lg07	M2770	75.927	scaffold7835	477865
lg07	M2760	75.927	scaffold7835	438969
lg07	M2765	75.927	scaffold7835	475844
lg07	M2753	75.927	scaffold7835	383802
lg07	M2756	75.927	scaffold7835	438822
lg07	M2769	75.927	scaffold7835	477862
lg07	M2766	75.927	scaffold7835	475859
lg07	M2751	75.927	scaffold7835	383664
lg07	M2764	75.956	scaffold7835	475774
lg07	M675	77.781	scaffold373	18090
lg07	M674	77.896	scaffold373	18074
lg07	M673	77.908	scaffold373	17995
lg07	M676	77.937	scaffold373	18091
lg07	M680	78.503	scaffold373	27563
lg07	M681	80.013	scaffold373	27596
lg07	M679	80.726	scaffold373	27463
lg07	M677	81.476	scaffold373	27343
lg07	M678	81.485	scaffold373	27388
lg07	M2750	82.533	scaffold7835	383654
lg07	M2772	82.737	scaffold7835	477939
lg07	M2762	83.002	scaffold7835	455018
lg07	M2758	83.049	scaffold7835	438910
lg07	M2768	83.118	scaffold7835	477779
lg07	M2755	83.16	scaffold7835	438810
lg07	M2744	84.176	scaffold7835	340440
lg07	M1043	86.426	scaffold47128	2372
lg07	M1046	86.43	scaffold47128	2538
lg07	M1045	86.43	scaffold47128	2478
lg07	M1044	86.43	scaffold47128	2375
lg07	M751	95.462	scaffold691	138168
lg07	M753	98.691	scaffold691	151737
lg07	M752	98.691	scaffold691	151635
lg07	M4252	101.071	scaffold13400	82378
lg07	M2583	101.89	scaffold22806	2568
lg07	M2156	102.984	scaffold2030	361403
lg07	M5035	105.519	scaffold8766	91881
lg07	M431	106.92	scaffold6891	179268
lg07	M1700	108.831	scaffold766	29538
lg07	M4276	109.334	scaffold44179	2466
lg07	M1701	109.37	scaffold766	79371
lg07	M1702	109.37	scaffold766	79396
lg07	M1698	109.537	scaffold766	16952
lg07	M3932	110.49	scaffold10580	50920
lg07	M1699	110.505	scaffold766	16958
lg07	M3933	110.526	scaffold10580	70019
lg07	M1697	111.378	scaffold766	7261
lg07	M1703	111.529	scaffold766	90507
lg07	M199	113.444	scaffold4032	198297
lg07	M1301	115.35	scaffold16844	14281
lg07	M3330	117.072	scaffold7025	98413
lg07	M4251	117.637	scaffold13400	2756
lg07	M903	124.181	scaffold10543	120073
lg07	M3713	125.939	scaffold11967	73401
lg07	M2031	127.96	scaffold3181	119294
lg07	M3481	134.101	scaffold51780	255
lg07	M1778	136.156	scaffold4627	18843
lg07	M3767	139.615	scaffold1595	392679
lg07	M3130	139.631	scaffold844	48597
lg07	M1283	141.07	scaffold2347	118456
lg07	M4422	143.143	scaffold2779	409766
lg07	M4423	144.802	scaffold2779	424115
lg07	M2739	145.49	scaffold11285	12124
lg07	M4421	146.395	scaffold2779	221106
lg07	M4418	146.704	scaffold1233	114750
lg07	M1216	147.937	scaffold9614	8614
lg07	M904	149.276	scaffold2258	165912
lg07	M3775	150.655	scaffold4788	288269
lg07	M2536	150.765	scaffold783	50410
lg07	M3202	150.81	scaffold11633	128592
lg07	M3733	152.06	scaffold13574	66605
lg08	M1680	0	scaffold7259	286689
lg08	M1622	2.213	scaffold3020	497116
lg08	M1621	2.213	scaffold3020	496939
lg08	M1618	2.213	scaffold3020	476816
lg08	M1619	2.213	scaffold3020	476843
lg08	M1620	2.577	scaffold3020	476921
lg08	M1628	2.577	scaffold3020	570347
lg08	M1613	2.577	scaffold3020	314488
lg08	M1611	2.577	scaffold3020	313944
lg08	M1627	2.577	scaffold3020	570277
lg08	M1612	2.577	scaffold3020	314319
lg08	M1626	2.577	scaffold3020	570182
lg08	M1607	2.577	scaffold3020	313800
lg08	M1606	2.577	scaffold3020	313731
lg08	M1623	2.577	scaffold3020	555457
lg08	M1609	2.577	scaffold3020	313913
lg08	M1605	2.577	scaffold3020	249279
lg08	M1624	2.577	scaffold3020	555590
lg08	M1616	2.577	scaffold3020	476717
lg08	M1615	2.577	scaffold3020	401788
lg08	M1630	2.577	scaffold3020	593529
lg08	M1617	2.577	scaffold3020	476772
lg08	M1608	2.577	scaffold3020	313821
lg08	M1614	2.577	scaffold3020	401681
lg08	M1625	2.577	scaffold3020	555605
lg08	M1610	2.577	scaffold3020	313928
lg08	M1629	2.88	scaffold3020	570409
lg08	M1632	3.134	scaffold3020	613400
lg08	M1631	3.137	scaffold3020	613335
lg08	M3904	6.305	scaffold8105	266874
lg08	M3902	6.389	scaffold8105	184815
lg08	M3474	6.411	scaffold5510	24394
lg08	M3471	6.412	scaffold5510	24325
lg08	M3901	6.427	scaffold8105	184797
lg08	M3478	6.488	scaffold45094	2462
lg08	M3476	6.49	scaffold45094	2374
lg08	M3468	6.731	scaffold5510	24269
lg08	M3477	7.218	scaffold45094	2460
lg08	M3907	7.258	scaffold8105	266991
lg08	M3472	7.308	scaffold5510	24360
lg08	M3903	8.196	scaffold8105	184881
lg08	M3658	9.635	scaffold2189	13157
lg08	M3657	9.711	scaffold2189	13123
lg08	M3630	9.785	scaffold1135	65376
lg08	M3656	9.785	scaffold2189	13063
lg08	M3628	9.998	scaffold1135	65307
lg08	M3626	10.339	scaffold1135	65277
lg08	M3625	10.878	scaffold1135	63492
lg08	M3621	10.88	scaffold1135	48689
lg08	M3623	10.88	scaffold1135	63461
lg08	M3624	10.88	scaffold1135	63488
lg08	M3622	10.88	scaffold1135	63374
lg08	M3280	11.768	scaffold9356	87636
lg08	M3279	12.126	scaffold9356	87587
lg08	M3905	13.712	scaffold8105	266902
lg08	M3473	14.647	scaffold5510	24362
lg08	M3906	15.182	scaffold8105	266911
lg08	M1403	17.238	scaffold31969	33257
lg08	M1402	17.245	scaffold31969	33206
lg08	M3900	19.061	scaffold8105	172145
lg08	M3275	19.435	scaffold9356	87463
lg08	M3899	19.455	scaffold8105	172130
lg08	M3281	19.839	scaffold9356	87642
lg08	M2327	20.741	scaffold3269	34704
lg08	M3285	21.96	scaffold9356	202843
lg08	M902	22.807	scaffold7870	181461
lg08	M901	23.353	scaffold7870	154799
lg08	M900	23.735	scaffold7870	147857
lg08	M899	24.112	scaffold7870	4470
lg08	M897	24.914	scaffold7870	4459
lg08	M898	25.038	scaffold7870	4464
lg08	M3898	25.622	scaffold8105	164425
lg08	M3274	26.457	scaffold9356	87444
lg08	M2322	27.038	scaffold3269	9637
lg08	M3283	29.524	scaffold9356	166903
lg08	M3284	29.603	scaffold9356	166919
lg08	M3286	30.96	scaffold9356	202917
lg08	M1453	31.839	scaffold4807	17219
lg08	M1451	31.839	scaffold4807	17100
lg08	M1452	31.842	scaffold4807	17215
lg08	M1455	32.403	scaffold4807	80404
lg08	M1456	32.404	scaffold4807	80585
lg08	M1461	32.404	scaffold4807	175293
lg08	M1463	32.411	scaffold4807	175469
lg08	M1462	32.447	scaffold4807	175329
lg08	M3469	34.539	scaffold5510	24276
lg08	M3470	34.736	scaffold5510	24314
lg08	M4735	35.06	scaffold15105	905
lg08	M3479	35.341	scaffold45094	3072
lg08	M3480	35.819	scaffold45094	3146
lg08	M3659	36.961	scaffold2189	13272
lg08	M3629	37.584	scaffold1135	65311
lg08	M3632	38.631	scaffold1135	169304
lg08	M1460	40.093	scaffold4807	111546
lg08	M1457	40.279	scaffold4807	111424
lg08	M1459	40.465	scaffold4807	111527
lg08	M1454	40.642	scaffold4807	64530
lg08	M1458	40.662	scaffold4807	111465
lg08	M3277	42.082	scaffold9356	87521
lg08	M2450	43.245	scaffold26991	82027
lg08	M3278	44.445	scaffold9356	87582
lg08	M3897	45.112	scaffold8105	83163
lg08	M3896	45.118	scaffold8105	83145
lg08	M3894	45.135	scaffold8105	83026
lg08	M3895	45.147	scaffold8105	83129
lg08	M3276	45.35	scaffold9356	87464
lg08	M2323	46.51	scaffold3269	9673
lg08	M2324	48.368	scaffold3269	34498
lg08	M2326	48.489	scaffold3269	34636
lg08	M2325	48.525	scaffold3269	34549
lg08	M3282	49.228	scaffold9356	152089
lg08	M3620	50.541	scaffold1135	23276
lg08	M3619	50.571	scaffold1135	23210
lg08	M3627	51.5	scaffold1135	65288
lg08	M3633	51.502	scaffold1135	169480
lg08	M3631	51.503	scaffold1135	65397
lg08	M4734	51.889	scaffold15105	902
lg08	M555	52.9	scaffold1675	19309
lg08	M556	54.194	scaffold1675	19313
lg09	M1237	0	scaffold192	305033
lg09	M2104	5.717	scaffold9776	14343
lg09	M2103	6.11	scaffold9776	14325
lg09	M2102	6.11	scaffold9776	14160
lg09	M2105	6.11	scaffold9776	130372
lg09	M2106	6.112	scaffold9776	130501
lg09	M4468	8.061	scaffold8588	154336
lg09	M3578	9.088	scaffold6142	67000
lg09	M4469	9.528	scaffold8588	154417
lg09	M4467	9.53	scaffold8588	154282
lg09	M4511	15.593	scaffold22363	26664
lg09	M4510	16.017	scaffold22363	21682
lg09	M4512	16.497	scaffold22363	26763
lg09	M4513	16.508	scaffold22363	26864
lg09	M2181	18.402	scaffold14217	48221
lg09	M2182	19.99	scaffold14217	98923
lg09	M2183	20.084	scaffold14217	98993
lg09	M4660	23.382	scaffold8967	422348
lg09	M4661	23.873	scaffold8967	433236
lg09	M4662	24.801	scaffold8967	447944
lg09	M3035	27.743	scaffold7672	374703
lg09	M3034	29.159	scaffold7672	292817
lg09	M3032	30.305	scaffold7672	204061
lg09	M2184	30.834	scaffold14217	110596
lg09	M2185	31.239	scaffold14217	141450
lg09	M3033	31.685	scaffold7672	204296
lg09	M5084	42.894	scaffold22581	6279
lg09	M5083	43.327	scaffold22581	6261
lg09	M4190	51.587	scaffold1458	713705
lg09	M4191	51.587	scaffold1458	756696
lg09	M4194	52.028	scaffold1458	862415
lg09	M4195	53.406	scaffold1458	870941
lg09	M4198	54.794	scaffold1458	898072
lg09	M4197	55.188	scaffold1458	897980
lg09	M4196	55.188	scaffold1458	897942
lg09	M4192	55.646	scaffold1458	862300
lg09	M4328	61.369	scaffold1120	200241
lg09	M4326	61.771	scaffold1120	200113
lg09	M4327	61.771	scaffold1120	200142
lg09	M4193	67.86	scaffold1458	862386
lg09	M4199	68.626	scaffold1458	916594
lg09	M4273	76.554	scaffold24000	42450
lg10	M2513	0	scaffold41	85887
lg10	M1377	0.716	scaffold4334	113137
lg10	M1378	0.744	scaffold4334	140445
lg10	M2907	0.843	scaffold18200	42360
lg10	M2078	2.103	scaffold429	54740
lg10	M1888	3.52	scaffold3674	166745
lg10	M1022	4.24	scaffold14832	79180
lg10	M1871	4.846	scaffold5973	323344
lg10	M1870	5.662	scaffold5973	295730
lg10	M1869	8.088	scaffold5973	122747
lg10	M4948	11.024	scaffold8322	173793
lg10	M833	13.585	scaffold4112	55921
lg10	M1991	14.537	scaffold6345	121858
lg10	M2284	16.6	scaffold9465	66328
lg10	M4261	18.801	scaffold14796	49564
lg10	M2862	19.557	scaffold722	130450
lg10	M4947	20.215	scaffold8322	98827
lg10	M2444	21.996	scaffold8184	12886
lg10	M820	22.762	scaffold2220	138624
lg10	M200	30.154	scaffold4294	101074
lg10	M3554	31.131	scaffold7951	221573
lg10	M3552	31.252	scaffold7951	133581
lg10	M3475	33.849	scaffold23496	816
lg10	M145	35.154	scaffold12649	4882
lg10	M2236	36.178	scaffold11333	43104
lg10	M3558	36.854	scaffold1664	152653
lg10	M1023	38.234	scaffold13292	30
lg10	M2285	40.26	scaffold9745	152315
lg10	M5089	41.684	scaffold1959	782529
lg10	M465	43.572	scaffold1207	34878
lg10	M3712	44.892	scaffold8456	99103
lg10	M976	45.439	scaffold15665	55874
lg10	M5057	47.241	scaffold8434	81804
lg10	M522	49.128	scaffold5764	59982
lg10	M530	49.639	scaffold666	29402
lg10	M528	50.283	scaffold666	335
lg10	M2906	53.785	scaffold6629	61153
lg10	M3080	55.127	scaffold12338	85884
lg10	M2036	56.731	scaffold5792	178007
lg10	M4336	58.65	scaffold2107	130583
lg10	M4146	60.543	scaffold8189	14981
lg10	M5200	63.653	scaffold3425	137332
lg10	M5167	63.899	scaffold30	299844
lg10	M5203	63.906	scaffold3425	213233
lg10	M5204	63.937	scaffold3425	288961
lg10	M5168	64.239	scaffold30	299910
lg10	M5156	64.63	C30713576	7379
lg10	M5173	64.792	scaffold30	377877
lg10	M4073	67.048	scaffold6978	25076
lg10	M2795	69.262	scaffold859	30345
lg10	M411	70.281	scaffold10289	104575
lg10	M3555	71.075	scaffold7951	273925
lg10	M4779	73.383	scaffold10124	208657
lg10	M4596	75.784	scaffold21020	6936
lg10	M1175	78.123	scaffold2084	10620
lg10	M3083	78.346	scaffold12338	148408
lg10	M1179	78.756	scaffold2084	157597
lg10	M3586	81.013	scaffold21893	4302
lg10	M2860	82.666	scaffold5632	152340
lg10	M201	83.884	scaffold4294	101147
lg10	M3158	87.856	scaffold25801	19267
lg10	M4634	88.125	scaffold10744	81386
lg10	M4636	88.986	scaffold10744	81635
lg10	M3159	89.351	scaffold25801	19277
lg10	M3169	90.743	scaffold37862	2130
lg10	M536	93.016	scaffold666	114500
lg10	M4077	94.391	scaffold6978	88445
lg10	M4080	94.576	scaffold15054	214457
lg10	M2574	96.311	scaffold11134	1118
lg10	M2576	96.437	scaffold11134	1143
lg10	M2578	96.595	scaffold11134	1216
lg10	M974	97.167	scaffold3312	85316
lg10	M2577	97.674	scaffold11134	1167
lg10	M2579	97.759	scaffold11134	42629
lg10	M2575	97.885	scaffold11134	1142
lg10	M2580	98.031	scaffold11134	42676
lg10	M4856	100.431	scaffold97	53584
lg10	M4857	101.153	scaffold97	53637
lg10	M4863	101.196	scaffold23620	13811
lg10	M4855	101.202	scaffold97	15222
lg10	M4854	101.204	scaffold97	15175
lg10	M4864	101.252	scaffold23620	13845
lg10	M4862	101.413	scaffold23620	972
lg10	M523	102.343	scaffold5764	144021
lg10	M526	102.95	scaffold5764	166752
lg10	M524	102.998	scaffold5764	166704
lg10	M533	103.111	scaffold666	100084
lg10	M531	106.041	scaffold666	37176
lg10	M532	106.052	scaffold666	37258
lg10	M1960	110.502	scaffold4165	591829
lg10	M1959	110.602	scaffold4165	591805
lg10	M1958	113.423	scaffold4165	517604
lg10	M1957	113.456	scaffold4165	517450
lg10	M870	116.447	scaffold1013	313422
lg10	M869	116.449	scaffold1013	313416
lg10	M868	116.92	scaffold1013	313289
lg10	M866	117.378	scaffold1013	207024
lg10	M867	117.898	scaffold1013	251933
lg10	M3211	120.234	scaffold5019	22552
lg10	M977	121.088	scaffold932	651
lg10	M975	121.951	scaffold3312	85329
lg10	M3210	122.323	scaffold5019	11293
lg10	M3212	122.492	scaffold5019	63332
lg10	M4078	125.516	scaffold6978	88495
lg10	M4074	125.651	scaffold6978	25164
lg10	M4970	125.868	scaffold14883	80315
lg10	M4971	126.388	scaffold14883	90374
lg10	M4972	126.491	scaffold14883	90512
lg10	M5172	129.356	scaffold30	352742
lg10	M5163	129.514	scaffold30	96661
lg10	M5164	129.514	scaffold30	96718
lg10	M5160	129.534	scaffold30	33182
lg10	M5161	129.57	scaffold30	33332
lg10	M5171	129.998	scaffold30	352686
lg10	M3926	130.927	scaffold1451	70321
lg10	M3929	132.995	scaffold1451	90889
lg10	M3928	133.027	scaffold1451	90881
lg10	M3930	133.038	scaffold1451	90981
lg10	M3927	134.542	scaffold1451	70423
lg10	M5175	135.743	scaffold30	547331
lg10	M5174	135.838	scaffold30	412269
lg10	M5169	135.847	scaffold30	316477
lg10	M5178	136.308	scaffold30	550814
lg10	M5179	136.39	scaffold30	550872
lg10	M5177	136.567	scaffold30	550724
lg10	M3925	138.194	scaffold1451	70240
lg10	M2035	142.003	scaffold5792	66720
lg10	M156	142.263	scaffold11576	30799
lg10	M155	142.265	scaffold11576	30648
lg10	M3081	142.809	scaffold12338	86073
lg10	M750	146.214	scaffold2446	190783
lg10	M749	146.325	scaffold2446	132877
lg10	M745	146.372	scaffold2446	54250
lg10	M747	146.417	scaffold2446	132700
lg10	M748	146.428	scaffold2446	132815
lg10	M746	146.457	scaffold2446	54393
lg10	M459	148.163	scaffold14003	25429
lg10	M460	148.201	scaffold14003	25677
lg10	M2095	149.698	scaffold14739	54465
lg10	M4432	151.967	scaffold1338	71770
lg10	M4436	152.18	scaffold1338	112838
lg10	M4434	152.347	scaffold1338	82951
lg10	M4442	152.6	scaffold1338	377063
lg10	M4435	152.81	scaffold1338	112814
lg10	M4431	153.247	scaffold1338	71741
lg10	M4433	153.384	scaffold1338	78341
lg10	M658	156.562	scaffold994	171826
lg10	M462	158.152	scaffold21435	14896
lg10	M1178	158.856	scaffold2084	154045
lg10	M2627	160.023	scaffold8380	203506
lg10	M1172	161.14	scaffold1965	190549
lg10	M4125	162.244	scaffold167	92776
lg10	M4124	162.722	scaffold167	92540
lg10	M4126	163.268	scaffold167	146182
lg10	M1173	164.716	scaffold1965	244453
lg10	M2827	166.993	scaffold5838	76056
lg10	M2303	167.826	scaffold13303	121234
lg10	M1780	169.007	scaffold3733	44420
lg10	M1779	169.023	scaffold3733	44369
lg10	M3526	171.954	scaffold7701	183250
lg10	M2040	172.583	scaffold3281	26256
lg10	M3553	173.746	scaffold7951	201137
lg10	M2798	174.278	scaffold859	217994
lg10	M3531	175.057	scaffold7701	228867
lg10	M831	177.023	scaffold5161	6984
lg10	M4079	177.475	scaffold15054	205073
lg10	M3637	177.907	scaffold10868	4208
lg10	M535	178.484	scaffold666	112589
lg10	M661	180.725	scaffold994	230089
lg10	M660	180.825	scaffold994	229880
lg10	M659	180.932	scaffold994	229865
lg10	M2456	184.93	scaffold27454	10230
lg10	M2448	187.177	scaffold13242	92654
lg10	M2449	188.802	scaffold13242	105907
lg10	M2034	193.109	scaffold5792	62245
lg10	M4335	194.01	scaffold2107	26267
lg10	M1176	194.921	scaffold2084	10695
lg10	M410	195.592	scaffold10289	59592
lg10	M2861	196.644	scaffold5632	186432
lg10	M3084	198.077	scaffold12338	160981
lg10	M3082	198.607	scaffold12338	86096
lg10	M2905	200.208	scaffold6629	21691
lg10	M1356	201.369	scaffold3524	44103
lg10	M1354	201.479	scaffold3524	43981
lg10	M1355	201.586	scaffold3524	44053
lg10	M1359	201.685	scaffold3524	123900
lg10	M1357	201.725	scaffold3524	123673
lg10	M1360	201.761	scaffold3524	123938
lg10	M3532	203.944	scaffold7701	228984
lg10	M4775	205.784	scaffold4176	67690
lg10	M3178	206.243	scaffold4225	69398
lg10	M4072	207.654	scaffold6978	13728
lg10	M2796	209.583	scaffold859	114585
lg10	M1177	209.976	scaffold2084	10813
lg10	M1171	210.722	scaffold1965	10180
lg10	M1170	210.762	scaffold1965	10071
lg10	M1174	211.031	scaffold1965	245157
lg10	M4635	211.978	scaffold10744	81594
lg10	M4348	212.333	scaffold6513	66299
lg10	M4349	214.622	scaffold6513	149138
lg10	M4347	216.291	scaffold6513	66202
lg10	M4334	216.854	scaffold2107	26241
lg10	M1182	218.939	scaffold2084	239215
lg10	M1181	219.539	scaffold2084	175461
lg10	M1183	219.736	scaffold2084	239314
lg10	M2904	220.583	scaffold6629	21611
lg10	M1180	220.969	scaffold2084	157626
lg10	M2039	221.379	scaffold3281	19971
lg10	M2041	221.53	scaffold3281	52911
lg10	M154	222.142	scaffold11576	30626
lg10	M171	223.336	scaffold20499	63357
lg10	M3085	225.214	scaffold12338	160982
lg10	M2859	226.681	scaffold5632	83714
lg10	M2096	227.058	scaffold14739	54537
lg10	M3948	227.589	scaffold24563	15346
lg10	M706	228.186	scaffold35236	4729
lg10	M2050	231.999	scaffold3952	45201
lg10	M2049	233.751	scaffold3952	3279
lg10	M521	234.925	scaffold6152	195224
lg10	M1105	235.601	scaffold7415	39271
lg10	M3527	237.618	scaffold7701	228779
lg10	M4438	237.757	scaffold1338	112912
lg10	M4437	237.757	scaffold1338	112869
lg10	M3528	238.217	scaffold7701	228780
lg10	M1358	239.164	scaffold3524	123762
lg10	M1364	241.397	scaffold895	141639
lg10	M3641	244.299	scaffold10868	53284
lg10	M3640	244.391	scaffold10868	18923
lg10	M3638	244.619	scaffold10868	4328
lg10	M3639	245.334	scaffold10868	5994
lg10	M534	246.563	scaffold666	112445
lg10	M525	246.978	scaffold5764	166718
lg10	M527	247.041	scaffold5764	173305
lg10	M529	247.389	scaffold666	14202
lg10	M3168	248.604	scaffold37862	1908
lg10	M3529	250.406	scaffold7701	228834
lg10	M4441	251.287	scaffold1338	135294
lg10	M3530	251.287	scaffold7701	228850
lg10	M4440	251.722	scaffold1338	122986
lg10	M4439	252.816	scaffold1338	122846
lg10	M4152	255.333	scaffold8189	100822
lg10	M4154	255.349	scaffold4327	116035
lg10	M4151	255.366	scaffold8189	100781
lg10	M4153	255.371	scaffold4327	116019
lg10	M1750	255.989	scaffold7163	59823
lg10	M1749	256.481	scaffold7163	59623
lg10	M4149	256.809	scaffold8189	100640
lg10	M4148	257.055	scaffold8189	99887
lg10	M4150	257.061	scaffold8189	100775
lg10	M4147	257.399	scaffold8189	15089
lg10	M5197	260.251	scaffold3425	37177
lg10	M4075	261.207	scaffold6978	25168
lg10	M4082	261.473	scaffold15054	216256
lg10	M2797	261.641	scaffold859	138100
lg10	M4076	262.037	scaffold6978	88433
lg10	M5199	263.888	scaffold3425	87045
lg10	M5198	264.86	scaffold3425	86957
lg10	M5206	264.996	scaffold3425	308906
lg10	M5165	265.119	scaffold30	157316
lg10	M5201	265.254	scaffold3425	137403
lg10	M5207	265.409	scaffold3425	308912
lg10	M4083	267.461	scaffold15054	216317
lg10	M4081	267.641	scaffold15054	214570
lg10	M5176	268.803	scaffold30	547355
lg10	M5162	269.642	scaffold30	33411
lg10	M5170	269.642	scaffold30	352626
lg10	M5155	269.727	scaffold5478	602
lg10	M5166	270.3	scaffold30	157400
lg10	M5205	270.749	scaffold3425	307334
lg10	M5202	270.785	scaffold3425	213073
lg10	M5241	271.557	scaffold5955	210435
lg10	M5240	271.597	scaffold5955	210346
lg10	M4203	274.05	scaffold8965	87953
lg10	M4202	274.355	scaffold8965	87948
lg10	M518	274.617	scaffold6152	117229
lg10	M519	274.617	scaffold6152	117329
lg10	M520	274.992	scaffold6152	117404
lg10	M4201	275.172	scaffold8965	87865
lg10	M4200	275.33	scaffold8965	45334
lg10	M4204	275.555	scaffold8965	646490
lg10	M4205	276.064	scaffold8965	739772
lg10	M4206	278.438	scaffold8965	806588
lg10	M551	282.521	scaffold18158	130665
lg10	M550	284.117	scaffold18158	13302
lg10	M2334	287.227	scaffold34838	3056
lg10	M2587	290.233	scaffold2648	485602
lg10	M1874	290.283	scaffold4632	191225
lg10	M2588	290.589	scaffold2648	485904
lg10	M4810	292.16	scaffold2124	164637
lg10	M1392	294.44	scaffold13429	8702
lg10	M3460	297.021	scaffold7441	29759
lg10	M3440	297.845	scaffold8955	59944
lg10	M3442	299.293	scaffold8955	135619
lg10	M3936	300.311	scaffold8729	8843
lg10	M2043	301.629	scaffold3439	642
lg10	M1117	303.121	scaffold49298	7367
lg10	M2689	303.667	scaffold8256	129843
lg10	M2708	303.669	scaffold7335	88161
lg10	M2711	304.222	scaffold7335	100342
lg10	M2715	304.225	scaffold7335	192826
lg10	M2714	304.231	scaffold7335	191040
lg10	M2716	304.236	scaffold7335	196000
lg10	M2712	304.765	scaffold7335	166347
lg10	M2713	305.129	scaffold7335	166504
lg10	M2709	305.599	scaffold7335	100276
lg10	M2710	305.607	scaffold7335	100340
lg10	M1121	306.075	scaffold49298	12919
lg10	M2690	306.448	scaffold8256	245520
lg10	M4959	307.319	scaffold4386	168774
lg10	M3273	308.823	scaffold2714	206852
lg10	M3271	309.193	scaffold2714	177462
lg10	M1873	309.472	scaffold4632	4299
lg10	M3272	309.575	scaffold2714	206790
lg10	M3441	312.611	scaffold8955	77553
lg10	M4113	315.596	scaffold10610	50639
lg10	M5036	316.647	scaffold21613	54382
lg10	M1328	318.596	scaffold603	275926
lg10	M2044	318.728	scaffold3439	30681
lg10	M819	318.835	scaffold7836	113738
lg10	M2045	319.489	scaffold3439	30709
lg10	M1324	320.144	scaffold603	14341
lg10	M1326	320.631	scaffold603	204726
lg10	M4111	321.065	scaffold10610	8312
lg10	M4444	321.846	scaffold7599	130395
lg10	M4443	321.848	scaffold7599	19550
lg10	M4112	322.665	scaffold10610	12683
lg10	M4803	323.515	scaffold1852	170067
lg10	M1344	324.372	scaffold6935	58542
lg10	M1346	324.808	scaffold6935	125925
lg10	M1322	325.188	scaffold603	8873
lg10	M1327	325.244	scaffold603	251261
lg10	M1323	325.28	scaffold603	14320
lg10	M1325	325.462	scaffold603	61204
lg10	M1120	327.261	scaffold49298	12914
lg10	M2641	328.664	scaffold8329	101800
lg10	M2640	329.157	scaffold8329	25253
lg10	M2642	329.307	scaffold8329	101812
lg10	M2592	331.358	scaffold2648	591356
lg10	M3708	333.182	scaffold2448	201453
lg10	M1393	335.786	scaffold13429	8723
lg10	M4809	336.94	scaffold2124	97422
lg10	M1345	336.992	scaffold6935	106659
lg10	M4808	336.992	scaffold2124	97397
lg10	M4807	336.996	scaffold2124	77238
lg10	M1343	337.105	scaffold6935	58342
lg10	M1119	339.413	scaffold49298	12774
lg10	M2691	340.704	scaffold8256	293396
lg10	M1118	341.216	scaffold49298	12768
lg10	M4447	344.362	scaffold2783	274945
lg10	M4445	345.048	scaffold7599	143043
lg10	M2591	345.399	scaffold2648	591313
lg10	M4446	345.399	scaffold7599	351907
lg10	M2593	345.401	scaffold2648	591358
lg10	M2590	345.405	scaffold2648	535020
lg10	M2589	345.865	scaffold2648	486115
lg10	M2586	361.255	scaffold2648	105303
lg10	M2585	361.255	scaffold2648	97665
lg10	M794	364.458	scaffold15904	97283
lg10	M792	364.489	scaffold15904	97149
lg10	M790	365.131	scaffold15904	59788
lg10	M789	365.135	scaffold15904	59779
lg10	M791	365.992	scaffold15904	60339
lg10	M793	366.146	scaffold15904	97206
lg10	M788	367.04	scaffold15904	50117
lg10	M3652	368.123	scaffold11194	7032
lg10	M3650	368.123	scaffold11194	6867
lg10	M3651	368.123	scaffold11194	6887
lg10	M3655	368.491	scaffold11194	56349
lg10	M3653	368.491	scaffold11194	7059
lg10	M3654	368.911	scaffold11194	7357
lg10	M190	388.654	scaffold69	19235
lg10	M2003	392.76	scaffold1415	56169
lg11	M2264	0	scaffold1982	511177
lg11	M2265	0	scaffold1982	511328
lg11	M2260	2.712	scaffold1982	344855
lg11	M2257	2.712	scaffold1982	343765
lg11	M508	2.712	scaffold17840	94935
lg11	M509	2.712	scaffold17840	94988
lg11	M511	3.102	scaffold17840	149905
lg11	M512	3.104	scaffold17840	150091
lg11	M514	3.104	scaffold17840	150136
lg11	M513	3.812	scaffold17840	150093
lg11	M510	3.812	scaffold17840	149875
lg11	M2258	4.515	scaffold1982	344362
lg11	M2259	4.677	scaffold1982	344400
lg11	M2254	5.505	scaffold1982	236139
lg11	M3092	5.656	scaffold2788	46697
lg11	M2256	5.656	scaffold1982	343690
lg11	M2255	5.77	scaffold1982	271826
lg11	M2262	5.857	scaffold1982	345104
lg11	M3093	6.018	scaffold2788	46719
lg11	M2261	6.02	scaffold1982	344920
lg11	M2263	8.116	scaffold1982	494902
lg11	M699	10.235	scaffold4972	53721
lg11	M698	10.235	scaffold4972	53602
lg11	M2913	25.066	scaffold3877	52552
lg11	M2914	25.066	scaffold3877	52584
lg11	M124	25.891	scaffold96	306638
lg11	M125	26.293	scaffold96	306832
lg11	M1126	26.706	scaffold22051	4033
lg11	M1124	27.102	scaffold22051	3866
lg11	M1125	27.114	scaffold22051	3969
lg11	M2636	29.755	scaffold3852	74098
lg11	M4670	31.231	scaffold3207	93720
lg11	M4668	31.836	scaffold3207	64239
lg11	M3707	32.304	scaffold538	86225
lg11	M1206	33.004	scaffold15454	1582
lg11	M2342	33.65	scaffold4974	412045
lg11	M123	33.781	scaffold96	277766
lg11	M2343	33.871	scaffold4974	412173
lg11	M2341	33.975	scaffold4974	412030
lg11	M4672	34.663	scaffold3207	417172
lg11	M2438	34.77	scaffold5211	87160
lg11	M3706	34.795	scaffold538	45881
lg11	M2276	34.795	scaffold1894	153189
lg11	M3118	34.795	scaffold5777	60088
lg11	M2340	34.795	scaffold4974	11620
lg11	M2437	34.795	scaffold5211	49355
lg11	M1116	34.81	scaffold3912	10414
lg11	M3120	34.837	scaffold5777	155288
lg11	M3119	34.867	scaffold5777	155170
lg11	M2826	35.436	scaffold1349	113194
lg11	M1122	35.494	scaffold22051	2117
lg11	M3792	35.526	scaffold2748	96282
lg11	M3051	35.526	scaffold4219	128198
lg11	M1123	35.703	scaffold22051	2148
lg11	M1916	35.889	scaffold20302	35640
lg11	M1091	36.253	scaffold1680	81601
lg11	M2275	36.958	scaffold1894	133358
lg11	M2277	36.976	scaffold1894	353587
lg11	M5051	36.988	scaffold4914	14715
lg11	M5052	36.988	scaffold4914	20889
lg11	M4671	36.988	scaffold3207	390864
lg11	M3128	36.988	scaffold1668	134242
lg11	M3053	36.988	scaffold4219	203503
lg11	M4669	37.305	scaffold3207	71109
lg11	M4969	37.574	scaffold18640	13328
lg11	M1441	37.987	scaffold988	163752
lg11	M2517	38.654	scaffold247	324566
lg11	M2866	38.816	scaffold909	48975
lg11	M2344	39.181	scaffold4974	486260
lg11	M2345	39.181	scaffold4974	486401
lg11	M122	39.917	scaffold96	277678
lg11	M2868	40.118	scaffold909	149830
lg11	M2871	40.279	scaffold909	265798
lg11	M2869	40.42	scaffold909	227499
lg11	M2870	40.642	scaffold909	238540
lg11	M2515	40.842	scaffold247	238268
lg11	M1443	41.005	scaffold988	164952
lg11	M2514	41.201	scaffold247	53547
lg11	M2439	41.368	scaffold5211	87199
lg11	M3052	41.368	scaffold4219	176716
lg11	M2451	41.368	scaffold1176	657
lg11	M3054	41.44	scaffold4219	203610
lg11	M1440	41.531	scaffold988	134315
lg11	M3055	41.603	scaffold4219	203771
lg11	M2867	41.67	scaffold909	105607
lg11	M2824	41.729	scaffold1349	84465
lg11	M2825	41.729	scaffold1349	100134
lg11	M2823	41.729	scaffold1349	25688
lg11	M1497	42.62	scaffold6532	348399
lg11	M1207	43.843	scaffold5096	40708
lg11	M2865	44.325	scaffold909	47518
lg11	M1442	44.325	scaffold988	164797
lg11	M1879	44.325	scaffold9867	71560
lg11	M1189	44.325	scaffold4532	28240
lg11	M4852	46.284	scaffold16106	3982
lg11	M3559	48.067	scaffold12140	44693
lg11	M1996	48.821	scaffold6197	133474
lg11	M1995	49.304	scaffold6197	56032
lg11	M4853	50.182	scaffold16106	65129
lg11	M3560	51.296	scaffold12140	123628
lg11	M1900	51.967	scaffold1715	8141
lg11	M5266	52.267	scaffold979	31768
lg11	M3113	52.937	scaffold3831	226238
lg11	M3114	52.941	scaffold3831	254568
lg11	M3112	52.941	scaffold3831	223830
lg11	M3129	53.376	scaffold1668	134275
lg11	M2779	53.826	scaffold4312	242794
lg11	M2516	54.013	scaffold247	238339
lg11	M1498	55.121	scaffold6532	386703
lg11	M1336	55.152	scaffold3885	221576
lg11	M1335	56.658	scaffold3885	116380
lg11	M1496	58.291	scaffold6532	185547
lg11	M3944	59.619	scaffold8110	3734
lg11	M1961	61.427	scaffold5629	238704
lg11	M705	62.328	scaffold52305	6057
lg11	M1906	62.328	scaffold7300	122580
lg11	M1499	68.086	scaffold6532	453753
lg12	M2461	0	scaffold2675	103177
lg12	M2472	0	scaffold2675	179816
lg12	M2476	0	scaffold2675	205488
lg12	M2464	0.093	scaffold2675	135845
lg12	M2466	0.244	scaffold2675	179647
lg12	M2482	0.369	scaffold2675	307241
lg12	M2471	0.409	scaffold2675	179811
lg12	M2467	0.46	scaffold2675	179678
lg12	M2459	0.541	scaffold2675	102992
lg12	M2465	0.566	scaffold2675	135921
lg12	M2468	0.63	scaffold2675	179690
lg12	M2479	0.669	scaffold2675	307111
lg12	M2460	0.693	scaffold2675	103120
lg12	M2481	0.738	scaffold2675	307194
lg12	M2478	0.76	scaffold2675	234605
lg12	M2470	1.072	scaffold2675	179704
lg12	M2462	1.513	scaffold2675	120733
lg12	M2458	1.893	scaffold2675	46848
lg12	M2463	2.503	scaffold2675	120773
lg12	M2480	3.261	scaffold2675	307183
lg12	M2469	3.275	scaffold2675	179691
lg12	M2473	3.305	scaffold2675	179874
lg12	M2475	4.119	scaffold2675	198217
lg12	M2477	4.13	scaffold2675	209787
lg12	M2474	4.342	scaffold2675	198071
lg12	M2485	4.637	scaffold2675	334167
lg12	M2486	5.115	scaffold2675	412712
lg12	M2489	5.115	scaffold2675	414724
[truncated: 1,559 more rows]
