# Supplementary material for: Analysis of transcriptome data and quantitative trait loci enables the identification of candidate genes responsible for fiber strength in Gossypium barbadense
Source: G3 (Bethesda). 2022 Jul 26;12(9):jkac167. doi: 10.1093/g3journal/jkac167 (PMC9434320; doi:10.1093/g3journal/jkac167)
Supplement: jkac167_Table_S4 [file jkac167_table_s4.xlsx]

## Sheet: Sheet1
Table S4. The marker intervals and the physical confidence intervals of the QTLs related fiber strength.
QTL Name	Chrom	Start Marker	End Marker	Chrom	Start Physical Position	End Physical Position
qFS-chr21-1	21	M2558	M4135	D03	3270717	3902216
qFS-chr01-1	1	M587	M1483	D08	38457462	63870127
qFS-chr04-1	4	M1919	M3228	D11	30147612	67974647
