# Supplementary material for: Analysis of transcriptome data and quantitative trait loci enables the identification of candidate genes responsible for fiber strength in Gossypium barbadense
Source: G3 (Bethesda). 2022 Jul 26;12(9):jkac167. doi: 10.1093/g3journal/jkac167 (PMC9434320; doi:10.1093/g3journal/jkac167)
Supplement: jkac167_Table_S5 [file jkac167_table_s5.xlsx]

## Sheet: Sheet1
Table S5. 2601 genes were included in 3 QTLs physical position.
Gene ID	Gene Name	Description	Start	End	Strand
Gbar_D03G003170	COX6A	Cytochrome c oxidase subunit 6a, mitochondrial	3276372	3279016	-
Gbar_D03G003180	At4g33920	Probable protein phosphatase 2C 63	3293876	3296413	-
Gbar_D03G003190	fusA1	Elongation factor G 1	3305029	3306678	-
Gbar_D03G003200	HSL2	LRR receptor-like serine/threonine-protein kinase HSL2	3340106	3343774	-
Gbar_D03G003210	NA	Malate dehydrogenase, glyoxysomal	3356622	3359785	+
Gbar_D03G003220	BAM1	Leucine-rich repeat receptor-like serine/threonine-protein kinase BAM1	3385456	3388845	-
Gbar_D03G003230	BAM1	Leucine-rich repeat receptor-like serine/threonine-protein kinase BAM1	3399774	3403625	-
Gbar_D03G003240	BHLH25	Transcription factor bHLH25	3418943	3420164	-
Gbar_D03G003250	BHLH25	Transcription factor bHLH25	3456920	3459133	-
Gbar_D03G003260	At5g64500	Probable sphingolipid transporter spinster homolog 2	3461427	3473721	-
Gbar_D03G003270	SS4	Probable starch synthase 4, chloroplastic/amyloplastic	3476610	3486085	-
Gbar_D03G003280	SPTY2D1	Protein SPT2 homolog	3503145	3508266	-
Gbar_D03G003290	NA	NA	3509857	3513179	-
Gbar_D03G003300	PCKA	Phosphoenolpyruvate carboxykinase (ATP)	3519913	3524615	-
Gbar_D03G003310	DUS2	tRNA-dihydrouridine(20) synthase [NAD(P)+]-like	3544305	3549166	+
Gbar_D03G003320	rmnd5a	Protein RMD5 homolog A	3550907	3554742	+
Gbar_D03G003330	ANAPC11	Anaphase-promoting complex subunit 11	3562208	3564673	-
Gbar_D03G003340	IAA9	Auxin-responsive protein IAA9	3581529	3585705	-
Gbar_D03G003350	dnajc2	DnaJ homolog subfamily C member 2	3591501	3594335	+
Gbar_D03G003360	BHLH93	Transcription factor bHLH93	3595088	3596919	-
Gbar_D03G003370	NRPA2	DNA-directed RNA polymerase I subunit 2	3628962	3650218	+
Gbar_D03G003380	At3g57160	Cysteine-rich and transmembrane domain-containing protein B	3650979	3652001	+
Gbar_D03G003390	mtlD	Mannitol-1-phosphate 5-dehydrogenase	3655168	3659165	+
Gbar_D03G003400	GRDP2	Glycine-rich domain-containing protein 2	3671342	3675030	-
Gbar_D03G003410	LECRK91	L-type lectin-domain containing receptor kinase IX.1	3700071	3702241	+
Gbar_D03G003420	rhiE	Rhamnogalacturonate lyase	3731682	3738218	+
Gbar_D03G003430	CAD	Probable mannitol dehydrogenase	3738738	3741603	-
Gbar_D03G003440	rhiE	Rhamnogalacturonate lyase	3783746	3788356	+
Gbar_D03G003450	CAD	Probable mannitol dehydrogenase	3791006	3793882	-
Gbar_D03G003460	DOF5.7	Dof zinc finger protein DOF5.7	3829150	3830495	+
Gbar_D03G003470	At5g03795	Probable glycosyltransferase At5g03795	3866849	3869954	+
Gbar_D03G003480	RBK1	Receptor-like cytosolic serine/threonine-protein kinase RBK1	3872364	3875249	+
Gbar_D03G003490	AIL6	AP2-like ethylene-responsive transcription factor AIL6	3880485	3883968	-
Gbar_D08G012520	MYB7	Transcription factor MYB7	38515789	38516876	+
Gbar_D08G012530	TIC32	Short-chain dehydrogenase TIC 32, chloroplastic	38628000	38631378	-
Gbar_D08G012540	ENPP4	Bis(5'-adenosyl)-triphosphatase ENPP4	38713194	38717555	-
Gbar_D08G012550	ABCF3	ABC transporter F family member 3	38718123	38726034	-
Gbar_D08G012560	At1g55090	Glutamine-dependent NAD(+) synthetase	38815902	38821076	+
Gbar_D08G012570	BIP5	Luminal-binding protein 5	38823479	38827293	-
Gbar_D08G012580	SWEET7	Bidirectional sugar transporter SWEET7	38856062	38858496	+
Gbar_D08G012590	NLP7	Protein NLP7	38885955	38891561	-
Gbar_D08G012600	KAS1	3-oxoacyl-[acyl-carrier-protein] synthase I, chloroplastic	38915225	38917600	-
Gbar_D08G012610	At4g16580	Probable protein phosphatase 2C 55	38969012	38971736	+
Gbar_D08G012620	FTSHI1	Probable inactive ATP-dependent zinc metalloprotease FTSHI 1, chloroplastic	38997579	39003578	-
Gbar_D08G012630	At4g10930	Uncharacterized protein At4g10930	39021940	39031498	-
Gbar_D08G012640	PI4KG2	Phosphatidylinositol 4-kinase gamma 2	39083001	39086111	+
Gbar_D08G012650	At4g10955	GDSL esterase/lipase At4g10955	39100080	39101250	-
Gbar_D08G012660	NA	Dynamin-related protein 5A	39103038	39107369	-
Gbar_D08G012670	NA	UDP-glucose 4-epimerase GEPI48	39108438	39112368	-
Gbar_D08G012680	FUM2	Fumarate hydratase 2, chloroplastic	39169122	39175938	-
Gbar_D08G012690	plpA	Fibronectin-binding protein PlpA	39250123	39250974	-
Gbar_D08G012700	BRCA2	Breast cancer type 2 susceptibility protein	39372690	39374792	+
Gbar_D08G012710	NA	NA	39397163	39397942	+
Gbar_D08G012720	NA	NA	39428434	39437195	+
Gbar_D08G012730	mig-17	ADAM family mig-17	39494249	39495180	+
Gbar_D08G012740	NA	NA	39518508	39518954	-
Gbar_D08G012750	psaJ	Photosystem I reaction center subunit IX	39534773	39542587	+
Gbar_D08G012760	psbD	Photosystem II D2 protein	39543474	39544533	-
Gbar_D08G012770	Wee1	Wee1-like protein kinase	39546737	39546907	+
Gbar_D08G012780	petB	Cytochrome b6	39552226	39554039	-
Gbar_D08G012790	TAY1	telomere-associated protein 1	39597521	39598532	+
Gbar_D08G012800	ATL21A	Putative RING-H2 finger protein ATL21A	39628799	39631362	+
Gbar_D08G012810	ATL22	RING-H2 finger protein ATL22	39649615	39655537	+
Gbar_D08G012820	ATL21B	Putative RING-H2 finger protein ATL21B	39655854	39658677	+
Gbar_D08G012830	At1g64390	Endoglucanase 6	39667253	39671840	-
Gbar_D08G012840	PHT1-4	Probable inorganic phosphate transporter 1-4	39678058	39679295	+
Gbar_D08G012850	ERF061	Ethylene-responsive transcription factor ERF061	39745453	39748382	+
Gbar_D08G012860	PYL8	Abscisic acid receptor PYL8	39781970	39784420	+
Gbar_D08G012870	GSVIVT00026920001	Probable polygalacturonase	39790415	39796705	+
Gbar_D08G012880	PFB0460c	Uncharacterized protein PFB0460c	39795577	39796374	-
Gbar_D08G012890	At5g58300	Probable inactive receptor kinase At5g58300	39839840	39841423	+
Gbar_D08G012900	NA	NA	39878123	39879482	-
Gbar_D08G012910	WRKY41	Probable WRKY transcription factor 41	39932686	39936499	+
Gbar_D08G012920	NA	NA	39934527	39936499	-
Gbar_D08G012930	NA	Putative anthocyanidin reductase	40002564	40003964	-
Gbar_D08G012940	NA	NA	40133448	40134431	-
Gbar_D08G012950	NA	NA	40137504	40138241	+
Gbar_D08G012960	Pol	LINE-1 retrotransposable element ORF2 protein	40138258	40139754	+
Gbar_D08G012970	TBL23	Protein trichome birefringence-like 23	40193853	40209398	-
Gbar_D08G012980	ADNT1	Mitochondrial adenine nucleotide transporter ADNT1	40251445	40258533	+
Gbar_D08G012990	NET1B	Protein NETWORKED 1B	40268220	40272228	-
Gbar_D08G013000	PHY1	Light-sensor Protein kinase	40339135	40342469	-
Gbar_D08G013010	CRF2	Ethylene-responsive transcription factor CRF2	40381244	40383362	-
Gbar_D08G013020	UBC10	Ubiquitin-conjugating enzyme E2 10	40428287	40432071	-
Gbar_D08G013030	NA	Putative glucose-6-phosphate 1-epimerase	40439791	40442363	-
Gbar_D08G013040	NA	NA	40551540	40552025	+
Gbar_D08G013050	NA	NA	40608655	40608885	-
Gbar_D08G013060	SRK2G	Serine/threonine-protein kinase SRK2G	40886625	40891540	-
Gbar_D08G013070	At5g41620	Uncharacterized protein At5g41620	40993992	40998038	-
Gbar_D08G013080	AHA11	ATPase 11, plasma membrane-type	41091633	41092348	-
Gbar_D08G013090	PI206	Disease resistance response protein 206	41131434	41132003	+
Gbar_D08G013100	ALMT9	Aluminum-activated malate transporter 9	41204751	41206845	-
Gbar_D08G013110	At1g06900	Nardilysin-like	41320643	41325822	+
Gbar_D08G013120	NA	NA	41332523	41335775	+
Gbar_D08G013130	RTNLB3	Reticulon-like protein B3	41335997	41338989	-
Gbar_D08G013140	At1g64065	Late embryogenesis abundant protein At1g64065	41385235	41385882	-
Gbar_D08G013150	At1g13570	F-box/FBD/LRR-repeat protein At1g13570	41442558	41444565	+
Gbar_D08G013160	SBT6.1	Subtilisin-like protease SBT6.1	41454066	41465678	+
Gbar_D08G013170	RBOHA	Respiratory burst oxidase homolog protein A	41468141	41475052	-
Gbar_D08G013180	At5g41590	Protein LURP-one-related 17	41502866	41503602	+
Gbar_D08G013190	PIAL2	E4 SUMO-protein ligase PIAL2	41523095	41531745	+
Gbar_D08G013200	SPO11-2	Meiotic recombination protein SPO11-2	41553081	41555283	+
Gbar_D08G013210	dda1	DET1- and DDB1-associated protein 1	41558520	41561921	+
Gbar_D08G013220	ISPF	2-C-methyl-D-erythritol 2,4-cyclodiphosphate synthase, chloroplastic	41562551	41565128	+
Gbar_D08G013230	ACS1	1-aminocyclopropane-1-carboxylate synthase	41578368	41581200	+
Gbar_D08G013240	HIPP39	Heavy metal-associated isoprenylated plant protein 39	41615407	41616386	+
Gbar_D08G013250	UTP25	U3 small nucleolar RNA-associated protein 25	41657469	41661878	+
Gbar_D08G013260	PDR1	Pleiotropic drug resistance protein 1	41717194	41727854	+
Gbar_D08G013270	rplI	50S ribosomal protein L9	41781155	41783739	+
Gbar_D08G013280	TBL43	Protein trichome birefringence-like 43	41785497	41789218	+
Gbar_D08G013290	MYB86	Transcription factor MYB86	41848635	41850759	+
Gbar_D08G013300	RPS10B	40S ribosomal protein S10-2	41940522	41944431	+
Gbar_D08G013310	PCMP-E36	Pentatricopeptide repeat-containing protein At4g21300	41942244	41944355	-
Gbar_D08G013320	HSP83A	Heat shock protein 83	41945131	41947828	-
Gbar_D08G013330	NA	NA	41952719	41953357	-
Gbar_D08G013340	RPL30	60S ribosomal protein L30	41953679	41955994	+
Gbar_D08G013350	ALG11	GDP-Man:Man(3)GlcNAc(2)-PP-Dol alpha-1,2-mannosyltransferase	41956823	41957427	+
Gbar_D08G013360	GSVIVT00026920001	Probable polygalacturonase	41979322	41981773	-
Gbar_D08G013370	SP1L2	Protein SPIRAL1-like 2	42021904	42023803	-
Gbar_D08G013380	NA	NA	42121091	42122480	+
Gbar_D08G013390	NA	NA	42123039	42123838	+
Gbar_D08G013400	LFNG	Beta-1,3-N-acetylglucosaminyltransferase lunatic fringe	42151419	42153869	+
Gbar_D08G013410	BEL1	Homeobox protein BEL1 homolog	42164286	42167541	-
Gbar_D08G013420	BIG1	Protein BIG1	42225115	42225462	-
Gbar_D08G013430	At1g63850	BTB/POZ domain-containing protein At1g63850	42232850	42234589	-
Gbar_D08G013440	NA	NA	42236938	42237622	-
Gbar_D08G013450	VATE	V-type proton ATPase subunit E	42298493	42300713	+
Gbar_D08G013460	RHA1B	E3 ubiquitin-protein ligase RHA1B	42365518	42366718	+
Gbar_D08G013470	SPAC23A1.17	SH3 domain-containing protein C23A1.17	42445410	42448491	-
Gbar_D08G013480	At3g63000	NPL4-like protein 1	42449137	42452284	-
Gbar_D08G013490	ROPGAP2	Rho GTPase-activating protein 2	42496622	42499565	+
Gbar_D08G013500	NA	NA	42502098	42503032	-
Gbar_D08G013510	YUC10	Probable indole-3-pyruvate monooxygenase YUCCA10	42584598	42587592	-
Gbar_D08G013520	NET3A	Protein NETWORKED 3A	42642134	42642730	-
Gbar_D08G013530	TIR1	Protein TRANSPORT INHIBITOR RESPONSE 1	42661729	42665253	+
Gbar_D08G013540	COL13	Zinc finger protein CONSTANS-LIKE 13	42666369	42682821	-
Gbar_D08G013550	GRXC13	Glutaredoxin-C13	42710202	42710508	-
Gbar_D08G013560	GRXC11	Glutaredoxin-C11	42712435	42713516	-
Gbar_D08G013570	otud6b	OTU domain-containing protein 6B	42746785	42748120	+
Gbar_D08G013580	GRXS6	Monothiol glutaredoxin-S6	42748522	42749416	+
Gbar_D08G013590	APG3	Peptide chain release factor APG3, chloroplastic	42758395	42763293	+
Gbar_D08G013600	MTERF15	Transcription termination factor MTERF15, mitochondrial	42822228	42823871	+
Gbar_D08G013610	CUL1	Cullin-1	42862887	42871797	-
Gbar_D08G013620	NFYB5	Nuclear transcription factor Y subunit B-5	42924672	42925261	-
Gbar_D08G013630	ATG18A	Autophagy-related protein 18a	42954719	42958549	+
Gbar_D08G013640	PARB	Glutathione S-transferase PARB	43052077	43053464	+
Gbar_D08G013650	NA	NA	43137059	43137831	-
Gbar_D08G013660	RALFL33	Protein RALF-like 33	43234448	43234930	+
Gbar_D08G013670	HSBP1	Heat shock factor-binding protein 1	43236048	43238211	-
Gbar_D08G013680	RFI2	E3 ubiquitin-protein ligase RFI2	43283046	43287125	+
Gbar_D08G013690	PPAN	Peter Pan-like protein	43287215	43289604	-
Gbar_D08G013700	CSE	Caffeoylshikimate esterase	43298946	43300690	-
Gbar_D08G013710	SAG21	Protein SENESCENCE-ASSOCIATED GENE 21, mitochondrial	43356902	43357641	+
Gbar_D08G013720	SUS2	Sucrose synthase 2	43360796	43366308	-
Gbar_D08G013730	RAP2-3	Ethylene-responsive transcription factor RAP2-3	43426995	43428782	+
Gbar_D08G013740	KIN14I	Kinesin-like protein KIN-14I	43448490	43458512	-
Gbar_D08G013750	MPK13	Mitogen-activated protein kinase 13	43538478	43539273	+
Gbar_D08G013760	NA	NA	43547410	43550869	+
Gbar_D08G013770	IMPA1	Importin subunit alpha-1	43551180	43555812	-
Gbar_D08G013780	EIF4B	Eukaryotic translation initiation factor 4B1	43614126	43615420	+
Gbar_D08G013790	NA	Probable protein disulfide-isomerase A6	43615704	43619040	-
Gbar_D08G013800	NFYB9	Nuclear transcription factor Y subunit B-9	43646414	43647127	+
Gbar_D08G013810	ERDJ3B	DnaJ protein ERDJ3B	43649047	43653145	+
Gbar_D08G013820	NA	Lipase	43654104	43658286	+
Gbar_D08G013830	TMEM205	Transmembrane protein 205	43657676	43660173	-
Gbar_D08G013840	SPBC543.02c	DnaJ homolog subfamily C member 7 homolog	43689662	43692553	-
Gbar_D08G013850	Ankrd13c	Ankyrin repeat domain-containing protein 13C	43709942	43710553	-
Gbar_D08G013860	SAR1A	GTP-binding protein SAR1A	43737819	43740476	-
Gbar_D08G013870	PEX3-2	Peroxisome biogenesis protein 3-2	43764218	43768125	+
Gbar_D08G013880	At3g01520	Universal stress protein A-like protein	43781710	43782505	-
Gbar_D08G013890	MCM7	DNA replication licensing factor MCM7	43786383	43795528	-
Gbar_D08G013900	COX5C	Cytochrome c oxidase subunit 5C	43814823	43817896	-
Gbar_D08G013910	wech	Protein wech	43819358	43822618	+
Gbar_D08G013920	PME26	Putative pectinesterase/pectinesterase inhibitor 26	43829010	43830148	-
Gbar_D08G013930	At1g02370	Pentatricopeptide repeat-containing protein At1g02370, mitochondrial	43844768	43846933	+
Gbar_D08G013940	Nomo1	Nodal modulator 1	43847869	43860517	+
Gbar_D08G013950	WRKY23	Probable WRKY transcription factor 23	43898689	43900279	+
Gbar_D08G013960	NA	NA	43917884	43919746	+
Gbar_D08G013970	argH	Argininosuccinate lyase	43921390	43921963	+
Gbar_D08G013980	GPAT3	Probable glycerol-3-phosphate acyltransferase 3	43961012	43963263	+
Gbar_D08G013990	rapA	RNA polymerase-associated protein RapA	43971057	43972434	+
Gbar_D08G014000	DUF3	DUF724 domain-containing protein 3	43987243	43992718	-
Gbar_D08G014010	SWC4	SWR1-complex protein 4	43993688	43999473	-
Gbar_D08G014020	SVIL	Supervillin	44048082	44048786	-
Gbar_D08G014030	rpoC	DNA-directed RNA polymerase subunit beta'	44048855	44049307	-
Gbar_D08G014040	MYB2	Transcription factor MYB2	44070009	44071266	-
Gbar_D08G014050	ECH	Golgi apparatus membrane protein-like protein ECHIDNA	44072512	44076408	-
Gbar_D08G014060	MYB2	Transcription factor MYB2	44158615	44159839	-
Gbar_D08G014070	ARF	ADP-ribosylation factor 2	44194088	44196550	-
Gbar_D08G014080	At3g62280	GDSL esterase/lipase At3g62280	44215645	44217198	+
Gbar_D08G014090	BOR2	Probable boron transporter 2	44329519	44333373	+
Gbar_D08G014100	RH2	NRR repressor homolog 2	44395506	44395892	-
Gbar_D08G014110	rost	Protein rolling stone	44442454	44445483	+
Gbar_D08G014120	SPCC1223.01	E3 ubiquitin-protein ligase hel2	44461446	44463766	+
Gbar_D08G014130	tolB	Protein TolB	44478526	44480191	+
Gbar_D08G014140	SAMS2	S-adenosylmethionine synthase 2	44480560	44481741	+
Gbar_D08G014150	PME21	Probable pectinesterase/pectinesterase inhibitor 21	44512309	44514934	+
Gbar_D08G014160	NA	Protein translation factor SUI1 homolog	44550825	44551542	+
Gbar_D08G014170	TPK5	Two-pore potassium channel 5	44555633	44557290	-
Gbar_D08G014180	ABCB11	ABC transporter B family member 11	44591466	44597344	+
Gbar_D08G014190	GSVIVT00026920001	Probable polygalacturonase	44653600	44656907	+
Gbar_D08G014200	IAA30	Auxin-responsive protein IAA30	44661850	44662654	-
Gbar_D08G014210	MYB61	Transcription factor MYB61	44743008	44745236	+
Gbar_D08G014220	NA	NA	44759077	44759953	+
Gbar_D08G014230	NA	NA	44764299	44765453	+
Gbar_D08G014240	NA	Peptidyl-prolyl cis-trans isomerase, chloroplastic	44765478	44767838	-
Gbar_D08G014250	TTE1956	Protein TTE1956	44770020	44771679	+
Gbar_D08G014260	GLP10	Germin-like protein subfamily 2 member 4	44775825	44776891	+
Gbar_D08G014270	EXPA17	Putative expansin-A17	44789157	44790133	-
Gbar_D08G014280	PALD1	Paladin	44799541	44810408	-
Gbar_D08G014290	TOC33	Translocase of chloroplast 33, chloroplastic	44827708	44834224	+
Gbar_D08G014300	PAP29	Probable inactive purple acid phosphatase 29	44836905	44838763	+
Gbar_D08G014310	NA	NA	44857138	44858545	-
Gbar_D08G014320	At1g02270	Uncharacterized calcium-binding protein At1g02270	44935104	44939347	+
Gbar_D08G014330	NAC69	NAC domain-containing protein 69	45085644	45090394	+
Gbar_D08G014340	NA	NA	45091828	45095398	+
Gbar_D08G014350	PPA1	Soluble inorganic pyrophosphatase 1	45093918	45096084	-
Gbar_D08G014360	KCS1	3-ketoacyl-CoA synthase 1	45098501	45100444	-
Gbar_D08G014370	BHLH14	Transcription factor bHLH14	45250847	45252316	-
Gbar_D08G014380	ATHB-8	Homeobox-leucine zipper protein ATHB-8	45256464	45257355	+
Gbar_D08G014390	ROPGAP3	Rho GTPase-activating protein 3	45420686	45424027	-
Gbar_D08G014400	SAUR32	Auxin-responsive protein SAUR32	45441442	45442452	-
Gbar_D08G014410	metH	Methionine synthase	45538150	45539112	+
Gbar_D08G014420	At1g65750	Putative ribonuclease H protein At1g65750	45550554	45553347	+
Gbar_D08G014430	CYP78A6	Cytochrome P450 78A6	45606689	45609513	-
Gbar_D08G014440	NST1	Stress response protein NST1	45639234	45642158	-
Gbar_D08G014450	NA	NA	45696424	45697801	+
Gbar_D08G014460	GIP	Copia protein	45699276	45700759	+
Gbar_D08G014470	At2g46620	AAA-ATPase At2g46620	45738459	45740116	+
Gbar_D08G014480	rpc11	DNA-directed RNA polymerase III subunit RPC10	45756454	45758153	+
Gbar_D08G014490	WNK4	Probable serine/threonine-protein kinase WNK4	45758173	45761837	-
Gbar_D08G014500	NA	NA	45801022	45803996	+
Gbar_D08G014510	MYB3	Transcription factor MYB3	45816542	45817747	+
Gbar_D08G014520	ZFYVE26	Zinc finger FYVE domain-containing protein 26	45818223	45818479	+
Gbar_D08G014530	MYB3	Transcription factor MYB3	45931424	45932351	+
Gbar_D08G014540	CINV2	Alkaline/neutral invertase CINV2	46024818	46029938	-
Gbar_D08G014550	LBD1	LOB domain-containing protein 1	46051630	46052219	+
Gbar_D08G014560	BHLH13	Transcription factor bHLH13	46069332	46070444	+
Gbar_D08G014570	At3g61800	UV-stimulated scaffold protein A homolog	46112032	46114852	+
Gbar_D08G014580	NA	Pathogenesis-related protein 1A	46135411	46136767	+
Gbar_D08G014590	TSS	Protein TSS	46137361	46153872	-
Gbar_D08G014600	SDE2	Protein SDE2 homolog	46211361	46213875	-
Gbar_D08G014610	ATG6	Beclin-1-like protein	46214350	46218543	+
Gbar_D08G014620	NA	NA	46219646	46228528	-
Gbar_D08G014630	NA	NA	46378723	46382921	-
Gbar_D08G014640	PYL9	Abscisic acid receptor PYL9	46399051	46401499	+
Gbar_D08G014650	BHLH81	Transcription factor bHLH81	46480741	46485925	-
Gbar_D08G014660	STR4	Rhodanese-like domain-containing protein 4, chloroplastic	46511735	46515529	+
Gbar_D08G014670	NA	NA	46516564	46516935	-
Gbar_D08G014680	Xylb	Xylulose kinase	46545396	46545998	-
Gbar_D08G014690	pol	Retrovirus-related Pol polyprotein from transposon 297	46575497	46576174	+
Gbar_D08G014700	GH3.5	Jasmonic acid-amido synthetase JAR1	46579120	46582925	-
Gbar_D08G014710	NA	Retrovirus-related Pol polyprotein from transposon TNT 1-94	46626867	46627340	-
Gbar_D08G014720	NA	Retrovirus-related Pol polyprotein from transposon TNT 1-94	46628751	46629398	-
Gbar_D08G014730	NA	NA	46652829	46653395	-
Gbar_D08G014740	NHL13	NDR1/HIN1-like protein 13	46662606	46664516	+
Gbar_D08G014750	CPRF1	Common plant regulatory factor 1	46664940	46670142	-
Gbar_D08G014760	NA	NA	46673023	46673241	-
Gbar_D08G014770	IAR4	Pyruvate dehydrogenase E1 component subunit alpha-2, mitochondrial	46709679	46712715	-
Gbar_D08G014780	CURT1A	Protein CURVATURE THYLAKOID 1A, chloroplastic	46733847	46736435	+
Gbar_D08G014790	NA	Eukaryotic translation initiation factor 1A	46736755	46738515	-
Gbar_D08G014800	At5g41620	Uncharacterized protein At5g41620	46742853	46743719	-
Gbar_D08G014810	PIP5K10	Phosphatidylinositol 4-phosphate 5-kinase 10	46749386	46754519	-
Gbar_D08G014820	NA	NA	46756095	46758961	+
Gbar_D08G014830	At3g61590	F-box/kelch-repeat protein At3g61590	46767149	46771027	-
Gbar_D08G014840	Tf2-8	Transposon Tf2-8 polyprotein	46783215	46784555	+
Gbar_D08G014850	NA	NA	46887573	46888169	-
Gbar_D08G014860	BAG6	BAG family molecular chaperone regulator 6	46950426	46955195	-
Gbar_D08G014870	NA	NA	46955892	46956299	-
Gbar_D08G014880	NA	NA	46981143	46982539	-
Gbar_D08G014890	ABIL1	Protein ABIL1	46995921	46999635	+
Gbar_D08G014900	MGP4	UDP-D-xylose:L-fucose alpha-1,3-D-xylosyltransferase MGP4	47000395	47003294	+
Gbar_D08G014910	mshA	D-inositol 3-phosphate glycosyltransferase	47003863	47009776	+
Gbar_D08G014920	CHIT3	Acidic endochitinase	47009886	47010782	-
Gbar_D08G014930	MAKR6	Probable membrane-associated kinase regulator 6	47022217	47024786	+
Gbar_D08G014940	RTNLB5	Reticulon-like protein B5	47025472	47028307	-
Gbar_D08G014950	ERD3	Probable methyltransferase PMT21	47068375	47069799	-
Gbar_D08G014960	ATL68	RING-H2 finger protein ATL68	47070694	47071257	-
Gbar_D08G014970	NA	NA	47072486	47073035	-
Gbar_D08G014980	At1g64065	Late embryogenesis abundant protein At1g64065	47113989	47114895	-
Gbar_D08G014990	WRKY43	Probable WRKY transcription factor 43	47120933	47122232	-
Gbar_D08G015000	MRPL46	39S ribosomal protein L46, mitochondrial	47122796	47125409	-
Gbar_D08G015010	AUR3	Serine/threonine-protein kinase Aurora-3	47144928	47147102	-
Gbar_D08G015020	CYP704C1	Cytochrome P450 704C1	47151603	47154726	+
Gbar_D08G015030	BCHC2	BEACH domain-containing protein C2	47154771	47173381	-
Gbar_D08G015040	GAUT1	Polygalacturonate 4-alpha-galacturonosyltransferase	47175017	47179641	-
Gbar_D08G015050	AGL6	Agamous-like MADS-box protein AGL6	47371373	47379396	+
Gbar_D08G015060	SBT4.14	Subtilisin-like protease SBT4.14	47380869	47384048	+
Gbar_D08G015070	GET3	ATPase GET3	47388393	47392108	-
Gbar_D08G015080	VIT1	Vacuolar iron transporter 1	47405538	47406945	-
Gbar_D08G015090	UTR2	UDP-galactose/UDP-glucose transporter 2	47409761	47411924	-
Gbar_D08G015100	OXA1	Mitochondrial inner membrane protein OXA1	47438482	47445283	-
Gbar_D08G015110	NA	NA	47449764	47451903	-
Gbar_D08G015120	GEN1	Flap endonuclease GEN-like 1	47455119	47460156	+
Gbar_D08G015130	NA	NA	47459369	47459917	-
Gbar_D08G015140	PUB4	U-box domain-containing protein 4	47489172	47491575	+
Gbar_D08G015150	At4g00740	Probable methyltransferase PMT13	47518527	47521177	+
Gbar_D08G015160	ASK8	Shaggy-related protein kinase theta	47572923	47579024	+
Gbar_D08G015170	NA	NA	47578951	47580700	-
Gbar_D08G015180	TIF3I1	Eukaryotic translation initiation factor 3 subunit I	47583268	47584482	-
Gbar_D08G015190	NA	NA	47598603	47601055	+
Gbar_D08G015200	NA	NA	47607864	47609173	+
Gbar_D08G015210	KEA2	K(+) efflux antiporter 2, chloroplastic	47645632	47654679	+
Gbar_D08G015220	PMM	Phosphomannomutase	47654757	47657552	-
Gbar_D08G015230	PLIM2B	LIM domain-containing protein PLIM2b	47662310	47664311	+
Gbar_D08G015240	RH8	DEAD-box ATP-dependent RNA helicase 8	47666602	47671679	+
Gbar_D08G015250	LIMYB	L10-interacting MYB domain-containing protein	47696808	47699394	-
Gbar_D08G015260	MYB17	Transcription factor MYB41	47702128	47704001	+
Gbar_D08G015270	CPIJ013394	O-glucosyltransferase rumi homolog	47711902	47715234	+
Gbar_D08G015280	FTIP1	FT-interacting protein 1	47762534	47767213	+
Gbar_D08G015290	AHL9	AT-hook motif nuclear-localized protein 9	47767411	47771437	-
Gbar_D08G015300	NA	NA	47838849	47841020	-
Gbar_D08G015310	APL5	AP-3 complex subunit delta	47841512	47843847	-
Gbar_D08G015320	purA	Adenylosuccinate synthetase	47892966	47894862	+
Gbar_D08G015330	NA	NA	47895392	47896531	+
Gbar_D08G015340	DAGLA	Sn1-specific diacylglycerol lipase alpha	47904083	47907411	+
Gbar_D08G015350	BAM7	Beta-amylase 7	47907780	47915355	-
Gbar_D08G015360	PAIR1	Protein PAIR1	47925006	47928384	-
Gbar_D08G015370	SPPL4	Signal peptide peptidase-like 4	47933299	47938977	-
Gbar_D08G015380	ASK21	SKP1-like protein 21	47939814	47946295	-
Gbar_D08G015390	CYP86A8	Cytochrome P450 86A8	47951321	47953839	-
Gbar_D08G015400	TMEM8B	Transmembrane protein 8B	47958947	47967291	-
Gbar_D08G015410	YRR1	Zinc finger transcription factor YRR1	47981710	47982975	+
Gbar_D08G015420	RHA1B	E3 ubiquitin-protein ligase RHA1B	47986662	47987438	-
Gbar_D08G015430	MPK4	Mitogen-activated protein kinase 4	48009560	48013881	-
Gbar_D08G015440	BPS1	Protein BPS1, chloroplastic	48015796	48016834	-
Gbar_D08G015450	LCKB2	Sphingoid long-chain bases kinase 2, mitochondrial	48018766	48026221	-
Gbar_D08G015460	RVE5	Protein REVEILLE 5	48026735	48031059	-
Gbar_D08G015470	AN	C-terminal binding protein AN	48047565	48053530	-
Gbar_D08G015480	HIPP39	Heavy metal-associated isoprenylated plant protein 39	48072708	48074854	+
Gbar_D08G015490	WRKY22	WRKY transcription factor 22	48108056	48110509	+
Gbar_D08G015500	At3g61520	Pentatricopeptide repeat-containing protein At3g61520, mitochondrial	48110035	48111122	-
Gbar_D08G015510	KPHMT2	3-methyl-2-oxobutanoate hydroxymethyltransferase 2, mitochondrial	48119525	48122008	-
Gbar_D08G015520	CYP18-1	Peptidyl-prolyl cis-trans isomerase CYP18-1	48138378	48141240	+
Gbar_D08G015530	DHDPS2	4-hydroxy-tetrahydrodipicolinate synthase 2, chloroplastic	48141335	48143993	-
Gbar_D08G015540	AHL22	AT-hook motif nuclear-localized protein 22	48185760	48186686	-
Gbar_D08G015550	CML10	Probable calcium-binding protein CML10	48194478	48195092	-
Gbar_D08G015560	BIG2	Brefeldin A-inhibited guanine nucleotide-exchange protein 2	48196031	48204595	-
Gbar_D08G015570	At1g01970	Pentatricopeptide repeat-containing protein At1g01970	48253182	48255455	+
Gbar_D08G015580	LBD18	LOB domain-containing protein 18	48257262	48259939	-
Gbar_D08G015590	MAP65-4	65-kDa microtubule-associated protein 4	48277408	48281585	+
Gbar_D08G015600	AHL1	AT-hook motif nuclear-localized protein 1	48311396	48314304	+
Gbar_D08G015610	NA	Genome polyprotein	48327835	48328101	+
Gbar_D08G015620	NA	NA	48352157	48353576	-
Gbar_D08G015630	TBL2	Transducin beta-like protein 2	48353886	48357911	-
Gbar_D08G015640	SEC1A	Protein transport Sec1a	48357923	48363472	-
Gbar_D08G015650	glyA	Serine hydroxymethyltransferase	48373847	48374589	+
Gbar_D08G015660	psd	Phosphatidylserine decarboxylase proenzyme	48378651	48379391	-
Gbar_D08G015670	SRF8	Protein STRUBBELIG-RECEPTOR FAMILY 8	48441430	48444203	-
Gbar_D08G015680	POT12	Putative potassium transporter 12	48453252	48455258	+
Gbar_D08G015690	RPS13	40S ribosomal protein S13	48460460	48462924	+
Gbar_D08G015700	trpt1	tRNA 2'-phosphotransferase 1	48477226	48479695	+
Gbar_D08G015710	NA	NA	48481552	48484629	+
Gbar_D08G015720	GAE2	UDP-glucuronate 4-epimerase 2	48485642	48487656	-
Gbar_D08G015730	RAD51C	DNA repair protein RAD51 homolog 3	48517174	48519874	-
Gbar_D08G015740	GCP1	Probable tRNA N6-adenosine threonylcarbamoyltransferase, mitochondrial	48520393	48524220	-
Gbar_D08G015750	NPF7.3	Protein NRT1/ PTR FAMILY 7.3	48533705	48536346	+
Gbar_D08G015760	IRKI	IRK-interacting protein	48541533	48544249	+
Gbar_D08G015770	CRRSP15	Cysteine-rich repeat secretory protein 15	48546371	48548141	-
Gbar_D08G015780	SAUR36	Auxin-responsive protein SAUR36	48639296	48640305	-
Gbar_D08G015790	At3g50808	Uncharacterized protein At3g50808	48671169	48674441	+
Gbar_D08G015800	NA	NA	48682254	48684480	-
Gbar_D08G015810	ATG8F	Autophagy-related protein 8f	48684576	48687058	-
Gbar_D08G015820	nodM	Glutamine--fructose-6-phosphate aminotransferase [isomerizing]	48692840	48693751	-
Gbar_D08G015830	PVA12	Vesicle-associated protein 1-2	48709546	48712341	-
Gbar_D08G015840	gltX	Glutamate--tRNA ligase	48717512	48719361	-
Gbar_D08G015850	ZAT9	Zinc finger protein ZAT9	48734052	48735482	-
Gbar_D08G015860	TET8	Tetraspanin-8	48759908	48760843	-
Gbar_D08G015870	EXPB2	Putative expansin-B2	48762758	48764199	-
Gbar_D08G015880	CYCU2-2	Cyclin-U2-2	48780069	48781257	-
Gbar_D08G015890	At5g07670	F-box protein At5g07670	48792486	48795280	+
Gbar_D08G015900	At2g45070	Protein transport protein Sec61 subunit beta	48796590	48798362	+
Gbar_D08G015910	GATA4	GATA transcription factor 4	48856020	48857307	-
Gbar_D08G015920	NA	NA	49018373	49020379	+
Gbar_D08G015930	B0495.7	Putative endoplasmic reticulum metallopeptidase 1-A	49047067	49055176	+
Gbar_D08G015940	CHR10	Probable helicase CHR10	49059336	49065834	+
Gbar_D08G015950	At1g02060	Pentatricopeptide repeat-containing protein At1g02060, chloroplastic	49066297	49071194	+
Gbar_D08G015960	HUB1	E3 ubiquitin-protein ligase BRE1-like 1	49117371	49127614	+
Gbar_D08G015970	ATG3	Autophagy-related protein 3	49128646	49132077	-
Gbar_D08G015980	ERF034	Ethylene-responsive transcription factor ERF034	49193758	49194579	-
Gbar_D08G015990	DUO1	Transcription factor DUO1	49250552	49252275	-
Gbar_D08G016000	CAT9	Cationic amino acid transporter 9, chloroplastic	49262233	49265950	-
Gbar_D08G016010	ppt-1	Palmitoyl-protein thioesterase 1	49300271	49304255	-
Gbar_D08G016020	ERF13	Ethylene-responsive transcription factor 13	49337843	49338565	-
Gbar_D08G016030	ERF13	Ethylene-responsive transcription factor 13	49340026	49340808	+
Gbar_D08G016040	NA	NA	49366139	49371333	+
Gbar_D08G016050	D6PKL2	Serine/threonine-protein kinase D6PKL2	49383491	49388136	-
Gbar_D08G016060	VAD1	Protein VASCULAR ASSOCIATED DEATH 1, chloroplastic	49431878	49439477	+
Gbar_D08G016070	RGGB	RGG repeats nuclear RNA binding protein B	49440066	49443715	+
Gbar_D08G016080	RGGB	RGG repeats nuclear RNA binding protein B	49478766	49482337	+
Gbar_D08G016090	RABD2A	Ras-related protein RABD2a	49494171	49495389	+
Gbar_D08G016100	NSP5	Nitrile-specifier protein 5	49497213	49499472	-
Gbar_D08G016110	NA	Nucleoside diphosphate kinase B	49502767	49504587	+
Gbar_D08G016120	ALG12	Dol-P-Man:Man(7)GlcNAc(2)-PP-Dol alpha-1,6-mannosyltransferase	49536835	49547135	+
Gbar_D08G016130	CYCU4-1	Cyclin-U4-1	49554736	49556197	+
Gbar_D08G016140	ARAC9	Rac-like GTP-binding protein ARAC9	49604815	49610366	-
Gbar_D08G016150	ASIL2	Trihelix transcription factor ASIL2	49605518	49606642	+
Gbar_D08G016160	CKB4	Putative casein kinase II subunit beta-4	49612416	49615996	+
Gbar_D08G016170	Rsph1	Radial spoke head 1 homolog	49619171	49622239	+
Gbar_D08G016180	RPL37A	60S ribosomal protein L37a	49622354	49623817	-
Gbar_D08G016190	AMC1	Metacaspase-1	49630210	49633008	+
Gbar_D08G016200	Os07g0555200	Eukaryotic translation initiation factor 4G	49633149	49640569	-
Gbar_D08G016210	NA	ATP synthase subunit delta', mitochondrial	49641098	49643945	-
Gbar_D08G016220	ATL4	E3 ubiquitin-protein ligase ATL4	49693678	49695597	+
Gbar_D08G016230	CPN10-1	10 kDa chaperonin 1, chloroplastic	49716765	49719144	+
Gbar_D08G016240	nirC	Nitrite transporter NirC	49719155	49719747	+
Gbar_D08G016250	NA	Putative invertase inhibitor	49720832	49721481	+
Gbar_D08G016260	At4g20820	Berberine bridge enzyme-like 18	49737791	49739382	+
Gbar_D08G016270	NA	NA	49813426	49816191	-
Gbar_D08G016280	PPH	Pheophytinase, chloroplastic	49819484	49822605	+
Gbar_D08G016290	At3g51990	Serine/threonine-protein kinase-like protein At3g51990	49822890	49825084	+
Gbar_D08G016300	SEC31B	Protein transport protein SEC31 homolog B	49828604	49838010	-
Gbar_D08G016310	METTL13	Methyltransferase-like protein 13	49865094	49868372	+
Gbar_D08G016320	AGL15	Agamous-like MADS-box protein AGL15	49869471	49874188	+
Gbar_D08G016330	BPS1	Protein BPS1, chloroplastic	49872968	49873915	-
Gbar_D08G016340	SCPL40	Serine carboxypeptidase-like 40	49911746	49915204	+
Gbar_D08G016350	RPPL1	Putative disease resistance RPP13-like protein 1	49934241	49939546	-
Gbar_D08G016360	RPPL1	Putative disease resistance RPP13-like protein 1	50027769	50034992	+
Gbar_D08G016370	At3g14460	Putative disease resistance protein At3g14460	50082949	50084183	+
Gbar_D08G016380	RPPL1	Putative disease resistance RPP13-like protein 1	50097052	50104521	+
Gbar_D08G016390	RPPL1	Putative disease resistance RPP13-like protein 1	50137011	50141241	-
Gbar_D08G016400	At3g52030	F-box/WD-40 repeat-containing protein At3g52030	50146865	50150431	+
Gbar_D08G016410	DDB_G0274487	CTL-like protein DDB_G0274487	50151192	50154407	-
Gbar_D08G016420	RER4	Protein RETICULATA-RELATED 4, chloroplastic	50164546	50167060	-
Gbar_D08G016430	RPL1	50S ribosomal protein L1, chloroplastic	50181035	50184290	+
Gbar_D08G016440	NLE1	Notchless protein homolog	50194256	50198705	-
Gbar_D08G016450	NAGLU	Alpha-N-acetylglucosaminidase	50204263	50211455	+
Gbar_D08G016460	PAO1	Polyamine oxidase 1	50211131	50217393	-
Gbar_D08G016470	NA	NA	50263564	50264503	+
Gbar_D08G016480	NA	NA	50288205	50288438	+
Gbar_D08G016490	NA	NA	50338165	50340404	-
Gbar_D08G016500	OBE4	Protein OBERON 4	50352175	50358280	-
Gbar_D08G016510	NA	NA	50372613	50373358	+
Gbar_D08G016520	Kmt2b	Histone-lysine N-methyltransferase 2B	50403307	50408930	+
Gbar_D08G016530	ATAB2	Protein TAB2 homolog, chloroplastic	50408902	50410967	-
Gbar_D08G016540	dusA	tRNA-dihydrouridine(20/20a) synthase	50411666	50416014	+
Gbar_D08G016550	PSBT	Photosystem II 5 kDa protein, chloroplastic	50416257	50417049	+
Gbar_D08G016560	NA	NA	50417801	50421559	+
Gbar_D08G016570	ARP7	Actin-related protein 7	50421829	50425663	+
Gbar_D08G016580	NFYA1	Nuclear transcription factor Y subunit A-1	50427175	50431646	-
Gbar_D08G016590	FRA10AC1	Protein FRA10AC1	50433135	50438275	-
Gbar_D08G016600	CESA3	Cellulose synthase A catalytic subunit 3 [UDP-forming]	50492632	50499934	+
Gbar_D08G016610	DTX43	Protein DETOXIFICATION 43	50501822	50507336	-
Gbar_D08G016620	NA	NA	50527997	50530165	-
Gbar_D08G016630	MYB46	Transcription factor MYB46	50566726	50568145	-
Gbar_D08G016640	NA	NA	50581096	50584398	-
Gbar_D08G016650	proS	Proline--tRNA ligase	50581434	50582680	+
Gbar_D08G016660	ANT1	ADP,ATP carrier protein 1, mitochondrial	50614227	50617539	-
Gbar_D08G016670	UGT73C5	UDP-glycosyltransferase 73C5	50645584	50647342	-
Gbar_D08G016680	At3g63550	Putative RING-type E3 ubiquitin transferase C3H69	50650121	50655564	+
Gbar_D08G016690	NA	Anthocyanin 5-aromatic acyltransferase	50679953	50681791	-
Gbar_D08G016700	NA	NA	50699160	50701462	+
Gbar_D08G016710	SAP5	Zinc finger A20 and AN1 domain-containing stress-associated protein 5	50735325	50736933	+
Gbar_D08G016720	slr0992	Putative tRNA (cytidine(34)-2'-O)-methyltransferase	50773270	50776568	-
Gbar_D08G016730	At3g52120	SURP and G-patch domain-containing protein 1-like protein	50777529	50787561	+
Gbar_D08G016740	RABA4C	Ras-related protein RABA4c	50787681	50788636	+
Gbar_D08G016750	DIR1	Putative lipid-transfer protein DIR1	50789660	50790115	-
Gbar_D08G016760	FMT	Clustered mitochondria protein	50844334	50857109	+
Gbar_D08G016770	FTIP1	FT-interacting protein 1	50857530	50860043	-
Gbar_D08G016780	At1g04910	Uncharacterized protein At1g04910	50870932	50874627	-
Gbar_D08G016790	TAF15	Transcription initiation factor TFIID subunit 15	50881323	50886203	+
Gbar_D08G016800	TAF15	Transcription initiation factor TFIID subunit 15	50886209	50886940	+
Gbar_D08G016810	ZNHIT6	Box C/D snoRNA protein 1	50903163	50906252	-
Gbar_D08G016820	CID6	Polyadenylate-binding protein-interacting protein 6	50927886	50932563	+
Gbar_D08G016830	GT-3B	Trihelix transcription factor GT-3b	50933679	50935977	-
Gbar_D08G016840	CLPP4	ATP-dependent Clp protease proteolytic subunit 4, chloroplastic	50936235	50939281	-
Gbar_D08G016850	PIA1	Phytochrome-interacting ankyrin-repeat protein 1	51016925	51018641	+
Gbar_D08G016860	Znf706	Zinc finger protein 706	51019449	51022242	+
Gbar_D08G016870	KIN14O	Kinesin-like protein KIN-14O	51027439	51031852	-
Gbar_D08G016880	At5g19025	Uncharacterized protein At5g19025	51032966	51033630	-
Gbar_D08G016890	FEI1	LRR receptor-like serine/threonine-protein kinase FEI 1	51047882	51054144	+
Gbar_D08G016900	potD-A	Spermidine/putrescine-binding periplasmic protein 2	51054221	51057996	-
Gbar_D08G016910	CDKC-1	Cyclin-dependent kinase C-1	51097617	51102689	-
Gbar_D08G016920	NFD4	Protein NUCLEAR FUSION DEFECTIVE 4	51138731	51143339	-
Gbar_D08G016930	PAE8	Pectin acetylesterase 8	51172735	51176268	+
Gbar_D08G016940	PAE7	Pectin acetylesterase 7	51215658	51220926	+
Gbar_D08G016950	BHLH61	Transcription factor bHLH61	51231030	51234042	+
Gbar_D08G016960	NA	NA	51234428	51238525	-
Gbar_D08G016970	ROPGEF14	Rop guanine nucleotide exchange factor 14	51238727	51245380	-
Gbar_D08G016980	At2g48060/At2g48040/At2g48050	Piezo-type mechanosensitive ion channel homolog	51285299	51286130	-
Gbar_D08G016990	GIP	Copia protein	51296356	51299942	+
Gbar_D08G017000	parC	DNA topoisomerase 4 subunit A	51320686	51324716	-
Gbar_D08G017010	NHL13	NDR1/HIN1-like protein 13	51359077	51360138	-
Gbar_D08G017020	CEP4	Precursor of CEP4	51513617	51513953	+
Gbar_D08G017030	Aox1	Aldehyde oxidase 1	51554483	51556949	+
Gbar_D08G017040	DCP5-L	Decapping 5-like protein	51557654	51558275	-
Gbar_D08G017050	At1g31730	AP-4 complex subunit epsilon	51578510	51590067	+
Gbar_D08G017060	At1g31730	AP-4 complex subunit epsilon	51591937	51592896	+
Gbar_D08G017070	At2g42690	Phospholipase A1-IIdelta	51593626	51596750	+
Gbar_D08G017080	CYP707A1	Abscisic acid 8'-hydroxylase 1	51598767	51601399	-
Gbar_D08G017090	XEG113	Arabinosyltransferase XEG113	51782565	51788652	+
Gbar_D08G017100	ABCE2	ABC transporter E family member 2	51803983	51809392	+
Gbar_D08G017110	NA	Glycine-rich protein A3	51811367	51811944	-
Gbar_D08G017120	med4	Putative mediator of RNA polymerase II transcription subunit 4	51846483	51847123	-
Gbar_D08G017130	COPZ2	Coatomer subunit zeta-2	51848923	51851870	-
Gbar_D08G017140	UAF30	Upstream activation factor subunit UAF30	51853133	51854922	-
Gbar_D08G017150	At4g19190	Uncharacterized zinc finger CCHC domain-containing protein At4g19190	51855521	51859427	-
Gbar_D08G017160	ABCG14	ABC transporter G family member 14	51867180	51870561	-
Gbar_D08G017170	COG6	Conserved oligomeric Golgi complex subunit 6	51926159	51930156	+
Gbar_D08G017180	At4g19185	WAT1-related protein At4g19185	51931162	51935066	+
Gbar_D08G017190	RUS1	Protein root UVB sensitive 1, chloroplastic	51935449	51938541	-
Gbar_D08G017200	XF_1494	UPF0162 protein XF_1494	51939918	51942661	-
Gbar_D08G017210	NA	NA	51944291	51948145	-
Gbar_D08G017220	ERD3	Probable methyltransferase PMT21	51990803	51994743	+
Gbar_D08G017230	CHS3	Chitin synthase 3	51998068	51999145	+
Gbar_D08G017240	CDKF-4	Cyclin-dependent kinase F-4	51999644	52002657	+
Gbar_D08G017250	PAM68	Protein PAM68, chloroplastic	52004052	52005074	-
Gbar_D08G017260	SCE1	SUMO-conjugating enzyme SCE1	52009514	52013434	+
Gbar_D08G017270	MOB1A	MOB kinase activator-like 1A	52019577	52024018	+
Gbar_D08G017280	tmem45b	Transmembrane protein 45B	52079303	52082635	-
Gbar_D08G017290	Cml3	Probable N-acetyltransferase CML3	52137835	52141119	+
Gbar_D08G017300	EDR2	Protein ENHANCED DISEASE RESISTANCE 2	52151029	52162033	+
Gbar_D08G017310	LPA3	Protein LOW PSII ACCUMULATION 3, chloroplastic	52162163	52164057	-
Gbar_D08G017320	PLR_Lu2	Bifunctional pinoresinol-lariciresinol reductase 2	52185219	52186841	-
Gbar_D08G017330	NA	Isoflavone reductase homolog	52231265	52232923	+
Gbar_D08G017340	PHL11	Myb family transcription factor PHL11	52234620	52238067	-
Gbar_D08G017350	CBWD1	COBW domain-containing protein 1	52239362	52242717	-
Gbar_D08G017360	CMT2	DNA (cytosine-5)-methyltransferase CMT2	52266946	52274136	-
Gbar_D08G017370	CMT2	DNA (cytosine-5)-methyltransferase CMT2	52276725	52286586	-
Gbar_D08G017380	rpmI	50S ribosomal protein L35	52321046	52323485	-
Gbar_D08G017390	wtf23	Uncharacterized protein wtf23	52344435	52346175	-
Gbar_D08G017400	At1g32090	CSC1-like protein At1g32090	52350091	52359763	+
Gbar_D08G017410	4CLL6	4-coumarate--CoA ligase-like 6	52361379	52366617	+
Gbar_D08G017420	ssb	Single-stranded DNA-binding protein	52367120	52371635	-
Gbar_D08G017430	At3g55350	Protein ALP1-like	52386334	52387726	+
Gbar_D08G017440	NA	NA	52419524	52420367	+
Gbar_D08G017450	At4g19050	Putative disease resistance protein At4g19050	52423963	52432530	+
Gbar_D08G017460	NA	NA	52437461	52438412	-
Gbar_D08G017470	RPN9B	26S proteasome non-ATPase regulatory subunit 13 homolog B	52472993	52477530	+
Gbar_D08G017480	XLG3	Extra-large guanine nucleotide-binding protein 3	52477815	52482623	-
Gbar_D08G017490	hisZ	ATP phosphoribosyltransferase regulatory subunit	52482689	52484158	-
Gbar_D08G017500	srprb	Signal recognition particle receptor subunit beta	52499110	52504561	-
Gbar_D08G017510	PCMP-H11	Pentatricopeptide repeat-containing protein At1g31920	52499450	52501267	+
Gbar_D08G017520	NA	NA	52504747	52508072	-
Gbar_D08G017530	BZIP16	bZIP transcription factor 16	52527470	52532577	+
Gbar_D08G017540	NA	NA	52532672	52533547	-
Gbar_D08G017550	XTH30	Probable xyloglucan endotransglucosylase/hydrolase protein 30	52548948	52551750	+
Gbar_D08G017560	NA	Glycerol-3-phosphate acyltransferase, chloroplastic	52574883	52582521	-
Gbar_D08G017570	At1g32220	Uncharacterized protein At1g32220, chloroplastic	52616786	52620040	+
Gbar_D08G017580	RCD1	Inactive poly [ADP-ribose] polymerase RCD1	52642284	52649312	+
Gbar_D08G017590	NA	NA	52702318	52704027	+
Gbar_D08G017600	KAN2	Probable transcription factor KAN2	52736752	52740872	-
Gbar_D08G017610	JMJ706	Lysine-specific demethylase JMJ706	52753683	52761314	-
Gbar_D08G017620	CML17	Probable calcium-binding protein CML17	52783213	52784556	+
Gbar_D08G017630	DPMS2	Dolichol-phosphate mannose synthase subunit 2	52785261	52786357	-
Gbar_D08G017640	NA	NA	52786876	52789619	-
Gbar_D08G017650	NA	NA	52797225	52799221	+
Gbar_D08G017660	SYP22	Syntaxin-22	52850223	52853223	+
Gbar_D08G017670	Rad1	Cell cycle checkpoint protein RAD1	52853554	52855267	+
Gbar_D08G017680	CIP111	Calmodulin-interacting protein 111	52855518	52863577	-
Gbar_D08G017690	TPS5	Alpha,alpha-trehalose-phosphate synthase [UDP-forming] 5	52868647	52873189	+
Gbar_D08G017700	MYB39	Transcription factor MYB39	52873823	52875510	+
Gbar_D08G017710	NA	NA	52877492	52877812	-
Gbar_D08G017720	MYB39	Transcription factor MYB39	52895089	52896265	+
Gbar_D08G017730	MYB39	Transcription factor MYB39	52901222	52902440	+
Gbar_D08G017740	At4g09580	Uncharacterized membrane protein At4g09580	52918796	52920645	+
Gbar_D08G017750	AAEL005383	Adenosine monophosphate-protein transferase FICD homolog	52927218	52928798	-
Gbar_D08G017760	NA	NA	52932570	52934756	-
Gbar_D08G017770	SNL6	Cinnamoyl-CoA reductase-like SNL6	52986582	52988674	+
Gbar_D08G017780	ATL29	RING-H2 finger protein ATL29	52999353	53000126	+
Gbar_D08G017790	TRN2	Protein TORNADO 2	53000662	53002319	+
Gbar_D08G017800	TRN2	Protein TORNADO 2	53002641	53003992	+
Gbar_D08G017810	At3g50808	Uncharacterized protein At3g50808	53020654	53023831	-
Gbar_D08G017820	ndhI	NAD(P)H-quinone oxidoreductase subunit I	53066612	53068076	+
Gbar_D08G017830	At3g02910	Putative gamma-glutamylcyclotransferase At3g02910	53072424	53073227	+
Gbar_D08G017840	MYC2	Transcription factor MYC2	53084740	53087401	+
Gbar_D08G017850	NA	Portal protein	53091753	53092070	-
Gbar_D08G017860	LIMYB	L10-interacting MYB domain-containing protein	53097649	53098002	-
Gbar_D08G017870	At1g61280	Phosphatidylinositol N-acetylglucosaminyltransferase subunit P	53108169	53110366	-
Gbar_D08G017880	NA	NA	53115072	53116018	+
Gbar_D08G017890	IKU1	Protein HAIKU1	53116777	53117469	-
Gbar_D08G017900	NA	NA	53131627	53134851	+
Gbar_D08G017910	At1g61280	Phosphatidylinositol N-acetylglucosaminyltransferase subunit P	53136365	53141971	-
Gbar_D08G017920	NA	NA	53142466	53145994	+
Gbar_D08G017930	ZFP10	Zinc finger protein 10	53152279	53153110	-
Gbar_D08G017940	AHL23	AT-hook motif nuclear-localized protein 23	53179574	53180843	+
Gbar_D08G017950	AHL13	AT-hook motif nuclear-localized protein 13	53183244	53187866	-
Gbar_D08G017960	AP2M	AP-2 complex subunit mu	53188602	53192382	-
Gbar_D08G017970	NA	Probable phospholipid hydroperoxide glutathione peroxidase	53202536	53205649	+
Gbar_D08G017980	LEA6	Late embryogenesis abundant protein 6	53205815	53206257	-
Gbar_D08G017990	LOL1	Protein LOL1	53208624	53210843	-
Gbar_D08G018000	IRL5	Plant intracellular Ras-group-related LRR protein 5	53215809	53218691	-
Gbar_D08G018010	ALMT12	Aluminum-activated malate transporter 12	53234587	53236969	+
Gbar_D08G018020	Ifi44	Interferon-induced protein 44	53238704	53239738	+
Gbar_D08G018030	NAC071	NAC domain-containing protein 71	53240819	53243275	-
Gbar_D08G018040	NA	NA	53248753	53249168	+
Gbar_D08G018050	ABCI7	Protein ABCI7, chloroplastic	53259758	53263972	+
Gbar_D08G018060	CYP88D6	Beta-amyrin 11-oxidase	53321171	53324157	-
Gbar_D08G018070	CYP88D6	Beta-amyrin 11-oxidase	53380327	53383118	-
Gbar_D08G018080	ACT	Vinorine synthase	53399673	53401023	-
Gbar_D08G018090	NPF7.3	Protein NRT1/ PTR FAMILY 7.3	53430058	53434640	+
Gbar_D08G018100	NA	NA	53435365	53436570	+
Gbar_D08G018110	PRS1	Ribose-phosphate pyrophosphokinase 1, chloroplastic	53438819	53442595	+
Gbar_D08G018120	NCS1	S-norcoclaurine synthase 1	53444797	53447708	-
Gbar_D08G018130	IP5P2	Type I inositol polyphosphate 5-phosphatase 2	53448092	53454165	-
Gbar_D08G018140	TOM2A	Tobamovirus multiplication protein 2A	53471470	53482824	-
Gbar_D08G018150	APRR2	Two-component response regulator-like APRR2	53484311	53490148	-
Gbar_D08G018160	At1g32410	Vacuolar protein sorting-associated protein 55 homolog	53544669	53547095	+
Gbar_D08G018170	MYO1	Myosin-1	53547649	53547927	-
Gbar_D08G018180	HSP18.2	18.2 kDa class I heat shock protein	53549655	53550471	+
Gbar_D08G018190	PCMP-E27	Pentatricopeptide repeat-containing protein At3g29230	53550504	53552816	+
Gbar_D08G018200	EXLB1	Expansin-like B1	53555989	53557549	-
Gbar_D08G018210	SGPP	Haloacid dehalogenase-like hydrolase domain-containing protein Sgpp	53559952	53561886	+
Gbar_D08G018220	NA	NA	53566425	53567603	+
Gbar_D08G018230	NA	NA	53569161	53569997	-
Gbar_D08G018240	rplJ	50S ribosomal protein L10	53573093	53580046	+
Gbar_D08G018250	At1g32710	Putative cytochrome c oxidase subunit 6b-like	53597615	53598239	+
Gbar_D08G018260	UPF1	Regulator of nonsense transcripts 1 homolog	53600601	53611321	+
Gbar_D08G018270	Mettl21e	Protein-lysine methyltransferase METTL21E	53611532	53613088	-
Gbar_D08G018280	VPS53	Vacuolar protein sorting-associated protein 53 A	53613799	53624517	-
Gbar_D08G018290	NA	NA	53642559	53654870	+
Gbar_D08G018300	At5g47030	ATP synthase subunit delta', mitochondrial	53654911	53659420	+
Gbar_D08G018310	LON2	Lon protease homolog 2, peroxisomal	53659679	53667310	-
Gbar_D08G018320	BRG1	BOI-related E3 ubiquitin-protein ligase 1	53709656	53711820	+
Gbar_D08G018330	NA	NA	53733045	53734923	+
Gbar_D08G018340	MARD1	Protein MARD1	53735241	53736492	+
Gbar_D08G018350	vps13A	Putative vacuolar protein sorting-associated protein 13A	53742787	53777765	+
Gbar_D08G018360	PBL19	Probable serine/threonine-protein kinase PBL19	53778197	53781154	-
Gbar_D08G018370	NPSN11	Novel plant SNARE 11	53822489	53827192	-
Gbar_D08G018380	RPL37A	60S ribosomal protein L37a	53852693	53854170	+
Gbar_D08G018390	PIP5K5	Phosphatidylinositol 4-phosphate 5-kinase 5	53858122	53861595	-
Gbar_D08G018400	CKB1	Casein kinase II subunit beta-1	53877713	53880543	-
Gbar_D08G018410	Ccdc97	Coiled-coil domain-containing protein 97	53882956	53884250	-
Gbar_D08G018420	At4g17620	Decapping nuclease DXO homolog, chloroplastic	53884946	53889184	-
Gbar_D08G018430	NA	NA	53912945	53913439	-
Gbar_D08G018440	CBL9	Calcineurin B-like protein 9	53927005	53929458	-
Gbar_D08G018450	SAPK3	Serine/threonine-protein kinase SAPK3	53961120	53964262	+
Gbar_D08G018460	cyn-10	Peptidyl-prolyl cis-trans isomerase 10	53968399	53970761	+
Gbar_D08G018470	UVH1	DNA repair endonuclease UVH1	53971020	53975347	+
Gbar_D08G018480	ACD6	Protein ACCELERATED CELL DEATH 6	53989730	54001688	-
Gbar_D08G018490	CAT6	Cationic amino acid transporter 6, chloroplastic	54025600	54030933	-
Gbar_D08G018500	ASIL2	Trihelix transcription factor ASIL2	54025918	54027147	+
Gbar_D08G018510	NA	NA	54051788	54054115	-
Gbar_D08G018520	LIL3.2	Light-harvesting complex-like protein 3 isotype 2, chloroplastic	54054272	54057269	-
Gbar_D08G018530	EXLB1	Expansin-like B1	54073174	54074592	+
Gbar_D08G018540	EXLB1	Expansin-like B1	54085361	54086422	+
Gbar_D08G018550	EXLB1	Expansin-like B1	54090541	54091956	+
Gbar_D08G018560	plekha7	Pleckstrin homology domain-containing family A member 7	54119496	54120154	-
Gbar_D08G018570	purD	Phosphoribosylamine--glycine ligase	54135488	54135778	-
Gbar_D08G018580	SUVH6	Histone-lysine N-methyltransferase, H3 lysine-9 specific SUVH6	54138711	54143415	-
Gbar_D08G018590	PCNX4	Pecanex-like protein 4	54204386	54205484	+
Gbar_D08G018600	GATA26	GATA transcription factor 26	54206745	54212117	-
Gbar_D08G018610	NA	NA	54233673	54235884	-
Gbar_D08G018620	Os05g0446300	Protein BUD31 homolog 2	54239386	54241402	-
Gbar_D08G018630	BI-1	Bax inhibitor 1	54277382	54280633	-
Gbar_D08G018640	cdc7	Probable serine/threonine-protein kinase cdc7	54280931	54285925	-
Gbar_D08G018650	NA	NA	54287927	54290578	-
Gbar_D08G018660	PVA21	Vesicle-associated protein 2-1	54295649	54298750	+
Gbar_D08G018670	NA	NA	54316581	54317592	+
Gbar_D08G018680	DNAH3	Dynein heavy chain 3, axonemal	54318857	54322203	-
Gbar_D08G018690	CER26L	Protein ECERIFERUM 26-like	54323816	54325574	-
Gbar_D08G018700	ppp1r21	Protein phosphatase 1 regulatory subunit 21	54359973	54361111	-
Gbar_D08G018710	YPTM2	GTP-binding protein YPTM2	54376456	54381657	+
Gbar_D08G018720	DYW10	Pentatricopeptide repeat-containing protein At4g16835, mitochondrial	54379162	54381225	-
Gbar_D08G018730	RGGB	RGG repeats nuclear RNA binding protein B	54382529	54386118	-
Gbar_D08G018740	NA	NA	54417833	54418312	-
Gbar_D08G018750	At4g16820	Phospholipase A1-Ibeta2, chloroplastic	54419817	54421394	-
Gbar_D08G018760	IDM1	Increased DNA methylation 1	54497368	54499422	-
Gbar_D08G018770	malL	Oligo-1,6-glucosidase	54521951	54523967	+
Gbar_D08G018780	UCH3	Ubiquitin carboxyl-terminal hydrolase 3	54524786	54528637	+
Gbar_D08G018790	ERF2	Ethylene-responsive transcription factor 2	54530448	54531242	-
Gbar_D08G018800	ERF1A	Ethylene-responsive transcription factor 1A	54554202	54555011	-
Gbar_D08G018810	ERF1A	Ethylene-responsive transcription factor 1A	54595392	54596727	-
Gbar_D08G018820	ERF5	Ethylene-responsive transcription factor 5	54632778	54633755	+
Gbar_D08G018830	NUDT8	Nudix hydrolase 8	54649759	54652882	+
Gbar_D08G018840	At4g17486	DeSI-like protein At4g17486	54653265	54655992	+
Gbar_D08G018850	UBC2	Ubiquitin-conjugating enzyme E2 2	54680714	54684459	+
Gbar_D08G018860	At1g60420	Probable nucleoredoxin 1	54686000	54687972	+
Gbar_D08G018870	Taf3	Transcription initiation factor TFIID subunit 3	54689819	54691748	+
Gbar_D08G018880	betA	Oxygen-dependent choline dehydrogenase	54715987	54722949	-
Gbar_D08G018890	HAT2	Homeobox-leucine zipper protein HAT2	54723124	54724959	-
Gbar_D08G018900	NA	NA	54754063	54756396	-
Gbar_D08G018910	encD	2-oxoglutarate-Fe(II) type oxidoreductase	54785922	54789002	+
Gbar_D08G018920	NA	Retrovirus-related Pol polyprotein from transposon TNT 1-94	54789654	54790784	-
Gbar_D08G018930	encD	2-oxoglutarate-Fe(II) type oxidoreductase	54793692	54797405	+
Gbar_D08G018940	encD	2-oxoglutarate-Fe(II) type oxidoreductase	54808709	54811926	+
Gbar_D08G018950	KUA1	Transcription factor KUA1	54821137	54825148	+
Gbar_D08G018960	Rb97D	Ribonucleoprotein RB97D	54828601	54829585	+
Gbar_D08G018970	ERF038	Ethylene-responsive transcription factor ERF038	54858214	54859167	+
Gbar_D08G018980	At5g03795	Probable glycosyltransferase At5g03795	54884052	54888024	-
Gbar_D08G018990	C1	Anthocyanin regulatory C1 protein	54884223	54884896	+
Gbar_D08G019000	At5g47430	E3 ubiquitin ligase PQT3-like	54892336	54899417	+
Gbar_D08G019010	PURU2	Formyltetrahydrofolate deformylase 2, mitochondrial	54914081	54917705	+
Gbar_D08G019020	VAB	VAN3-binding protein	54917916	54931188	-
Gbar_D08G019030	Gin1	Gypsy retrotransposon integrase-like protein 1	54939048	54939683	-
Gbar_D08G019040	NA	NA	54977839	54978198	+
Gbar_D08G019050	TIP2-3	Aquaporin TIP2-3	54984936	54985923	-
Gbar_D08G019060	NA	NA	54996282	54996679	+
Gbar_D08G019070	LKHA4	Leukotriene A-4 hydrolase homolog	55005325	55009176	+
Gbar_D08G019080	yusS	Short-chain dehydrogenase/reductase homolog YusS	55013604	55017069	+
Gbar_D08G019090	KUA1	Transcription factor KUA1	55039498	55042514	+
Gbar_D08G019100	NA	NA	55047660	55049766	+
Gbar_D08G019110	At1g04910	Uncharacterized protein At1g04910	55069077	55074766	-
Gbar_D08G019120	NFD6	Protein NUCLEAR FUSION DEFECTIVE 6, chloroplastic/mitochondrial	55083823	55086929	+
Gbar_D08G019130	RKD3	Protein RKD3	55118080	55119955	+
Gbar_D08G019140	At5g47470	WAT1-related protein At5g47470	55120102	55122719	+
Gbar_D08G019150	ZAT1	Zinc finger protein ZAT1	55128579	55130409	+
Gbar_D08G019160	RPN1A	26S proteasome non-ATPase regulatory subunit 2 homolog A	55139017	55139835	+
Gbar_D08G019170	RPN1A	26S proteasome non-ATPase regulatory subunit 2 homolog A	55148725	55155774	+
Gbar_D08G019180	SEC16B	Protein transport protein SEC16B homolog	55178199	55185778	+
Gbar_D08G019190	PEX19-2	Peroxisome biogenesis protein 19-2	55187071	55190228	+
Gbar_D08G019200	PGSIP7	Putative glucuronosyltransferase PGSIP7	55190343	55192106	-
Gbar_D08G019210	mhp246	Uncharacterized protein mhp246	55196985	55197840	-
Gbar_D08G019220	ATJ13	Chaperone protein dnaJ 13	55213792	55219572	+
Gbar_D08G019230	HINT4	Bifunctional adenosine 5'-phosphosulfate phosphorylase/adenylylsulfatase HINT4	55226049	55228483	+
Gbar_D08G019240	At4g16563	Probable aspartyl protease At4g16563	55230852	55233441	+
Gbar_D08G019250	RPL34A	60S ribosomal protein L34-1	55235322	55235976	+
Gbar_D08G019260	HSP22	Heat shock 22 kDa protein, mitochondrial	55265586	55267207	+
Gbar_D08G019270	NA	NA	55276793	55281524	+
Gbar_D08G019280	WRKY21	Probable WRKY transcription factor 21	55282285	55285010	+
Gbar_D08G019290	NPF6.3	Protein NRT1/ PTR FAMILY 6.3	55308827	55312236	-
Gbar_D08G019300	NA	14 kDa proline-rich protein DC2.15	55370411	55370797	-
Gbar_D08G019310	At4g12490	pEARLI1-like lipid transfer protein 2	55404478	55406649	+
Gbar_D08G019320	At4g12490	pEARLI1-like lipid transfer protein 2	55438124	55439270	+
Gbar_D08G019330	NA	14 kDa proline-rich protein DC2.15	55449308	55450047	+
Gbar_D08G019340	At5g47570	NADH dehydrogenase [ubiquinone] 1 beta subcomplex subunit 8, mitochondrial	55479439	55487491	-
Gbar_D08G019350	Kcnn1	Small conductance calcium-activated potassium channel protein 1	55493127	55497522	+
Gbar_D08G019360	NA	L-lactate dehydrogenase A	55536332	55538509	-
Gbar_D08G019370	RGF6	Root meristem growth factor 6	55579350	55580746	-
Gbar_D08G019380	rpsN	30S ribosomal protein S14	55652626	55653345	-
Gbar_D08G019390	ATHB-5	Homeobox-leucine zipper protein ATHB-5	55654980	55655419	+
Gbar_D08G019400	SCL6	Scarecrow-like protein 6	55750941	55754131	+
Gbar_D08G019410	At1g78750	F-box/FBD/LRR-repeat protein At1g78750	55755489	55757246	-
Gbar_D08G019420	NA	Acid beta-fructofuranosidase 2, vacuolar	55772254	55775794	+
Gbar_D08G019430	TL20.3	Thylakoid lumenal protein TL20.3, chloroplastic	55795171	55800303	+
Gbar_D08G019440	NAC007	NAC domain-containing protein 7	55815081	55816680	-
Gbar_D08G019450	MSH3	DNA mismatch repair protein MSH3	55829295	55833415	+
Gbar_D08G019460	SAUR36	Auxin-responsive protein SAUR36	55896334	55896825	+
Gbar_D08G019470	NA	Vacuolar-processing enzyme	55906129	55909594	-
Gbar_D08G019480	NA	21 kDa protein	55940362	55941267	-
Gbar_D08G019490	NA	21 kDa protein	55985942	55986547	-
Gbar_D08G019500	NA	21 kDa protein	56016221	56017141	-
Gbar_D08G019510	PMEI7	Pectinesterase inhibitor 7	56051397	56052210	-
Gbar_D08G019520	YLS3	Protein YLS3	56114481	56115095	+
Gbar_D08G019530	At4g22670	FAM10 family protein At4g22670	56136586	56140698	+
Gbar_D08G019540	ODO1	Protein ODORANT1	56196594	56198223	+
Gbar_D08G019550	CYP75A3	Flavonoid 3',5'-hydroxylase 2	56212755	56214382	+
Gbar_D08G019560	At1g62810	Primary amine oxidase	56237407	56240235	-
Gbar_D08G019570	GAE3	UDP-glucuronate 4-epimerase 3	56297564	56298865	+
Gbar_D08G019580	IRKI	IRK-interacting protein	56299366	56300355	+
Gbar_D08G019590	At5g45780	Probable LRR receptor-like serine/threonine-protein kinase At5g45780	56323867	56326844	+
Gbar_D08G019600	pdxH	Pyridoxine/pyridoxamine 5'-phosphate oxidase	56336490	56337241	+
Gbar_D08G019610	PAT14	Probable protein S-acyltransferase 14	56337640	56341132	-
Gbar_D08G019620	NA	NA	56362644	56363164	-
Gbar_D08G019630	IRKI	IRK-interacting protein	56378554	56380463	+
Gbar_D08G019640	FKBP17-2	Peptidyl-prolyl cis-trans isomerase FKBP17-2, chloroplastic	56407203	56408261	+
Gbar_D08G019650	KEU	SNARE-interacting protein KEULE	56411712	56420344	+
Gbar_D08G019660	NA	NA	56427725	56428898	-
Gbar_D08G019670	TNFAIP8L2	Tumor necrosis factor alpha-induced protein 8-like protein 2	56429326	56431662	-
Gbar_D08G019680	SMO1-1	Methylsterol monooxygenase 1-1	56438445	56440787	-
Gbar_D08G019690	At4g22758	Uncharacterized protein At4g22758	56449356	56450479	+
Gbar_D08G019700	At1g12390	Protein cornichon homolog 4	56456334	56458368	+
Gbar_D08G019710	PCMP-E6	Pentatricopeptide repeat-containing protein At4g22760	56459687	56462150	+
Gbar_D08G019720	CLPR2	ATP-dependent Clp protease proteolytic subunit-related protein 2, chloroplastic	56463425	56465165	+
Gbar_D08G019730	AHL1	AT-hook motif nuclear-localized protein 1	56465034	56469235	-
Gbar_D08G019740	SPCC162.01c	U4/U6.U5 tri-snRNP-associated protein 3-like protein C162.01c	56497333	56499557	+
Gbar_D08G019750	ACR8	ACT domain-containing protein ACR8	56511594	56514236	-
Gbar_D08G019760	slr0305	TVP38/TMEM64 family membrane protein slr0305	56531213	56533903	+
Gbar_D08G019770	At1g12460	Probable LRR receptor-like serine/threonine-protein kinase At1g12460	56537110	56540260	+
Gbar_D08G019780	ACS10	Probable aminotransferase ACS10	56540026	56543497	-
Gbar_D08G019790	SLAC1	Guard cell S-type anion channel SLAC1	56549882	56551934	-
Gbar_D08G019800	UCC1	Uclacyanin 1	56555387	56556315	+
Gbar_D08G019810	At1g12500	Probable sugar phosphate/phosphate translocator At1g12500	56561506	56563452	-
Gbar_D08G019820	GRF10	Growth-regulating factor 10	56583431	56584877	-
Gbar_D08G019830	CYP76B6	Geraniol 8-hydroxylase	56637187	56639249	-
Gbar_D08G019840	CYP76B6	Geraniol 8-hydroxylase	56659201	56661091	+
Gbar_D08G019850	rpoA	DNA-directed RNA polymerase subunit alpha	56699928	56700608	-
Gbar_D08G019860	CYP76B6	Geraniol 8-hydroxylase	56737623	56739298	+
Gbar_D08G019870	CCS	Copper chaperone for superoxide dismutase, chloroplastic/cytosolic	56739741	56742908	-
Gbar_D08G019880	SBT1.2	Subtilisin-like protease SBT1.2	56745606	56747849	+
Gbar_D08G019890	SBT1.2	Subtilisin-like protease SBT1.2	56748220	56750896	+
Gbar_D08G019900	Os06g0677700	Zinc finger CCCH domain-containing protein 45	56752291	56755667	-
Gbar_D08G019910	NA	NA	56755713	56759148	-
Gbar_D08G019920	ANT17	Leucoanthocyanidin dioxygenase	56759287	56760428	-
Gbar_D08G019930	PGRL1A	PGR5-like protein 1A, chloroplastic	56796662	56799358	+
Gbar_D08G019940	EXPA7	Expansin-A7	56811962	56812935	+
Gbar_D08G019950	accD	Acetyl-coenzyme A carboxylase carboxyl transferase subunit beta	56813634	56816565	+
Gbar_D08G019960	NA	NA	56816737	56817372	+
Gbar_D08G019970	FZR2	Protein FIZZY-RELATED 2	56828498	56830860	+
Gbar_D08G019980	RPT6A	26S protease regulatory subunit 8 homolog A	56833241	56835591	-
Gbar_D08G019990	SGR1	Protein STAY-GREEN 1, chloroplastic	56841584	56843269	-
Gbar_D08G020000	mindy1	Ubiquitin carboxyl-terminal hydrolase MINDY-1	56846791	56854083	+
Gbar_D08G020010	KNAT7	Homeobox protein knotted-1-like 7	56876839	56882472	+
Gbar_D08G020020	PLDBETA1	Phospholipase D beta 1	56890560	56894909	+
Gbar_D08G020030	NA	Cucumisin	56900856	56904089	-
Gbar_D08G020040	TCP9	Transcription factor TCP9	56913473	56915101	-
Gbar_D08G020050	HMGS	Hydroxymethylglutaryl-CoA synthase	56917038	56921659	-
Gbar_D08G020060	HTH	Protein HOTHEAD	56983077	56988031	-
Gbar_D08G020070	NRPD1	DNA-directed RNA polymerase IV subunit 1	56992477	57004429	-
Gbar_D08G020080	NA	NA	57051776	57052828	-
Gbar_D08G020090	Nup50	Nuclear pore complex protein Nup50	57054489	57058435	-
Gbar_D08G020100	NA	NA	57073524	57077492	-
Gbar_D08G020110	NA	Pathogenesis-related protein 1B	57125214	57126183	-
Gbar_D08G020120	ERF025	Ethylene-responsive transcription factor ERF025	57173544	57174239	-
Gbar_D08G020130	DTX49	Protein DETOXIFICATION 49	57210963	57212566	+
Gbar_D08G020140	NA	NA	57213730	57219507	-
Gbar_D08G020150	P2A12	F-box protein PP2-A12	57233638	57236113	-
Gbar_D08G020160	SCL28	Scarecrow-like protein 28	57270844	57272754	-
Gbar_D08G020170	IQD31	Protein IQ-DOMAIN 31	57278830	57287685	+
Gbar_D08G020180	RBL3	RHOMBOID-like protein 3	57288638	57290166	-
Gbar_D08G020190	At4g11680	E3 ubiquitin-protein ligase At4g11680	57313003	57315229	+
Gbar_D08G020200	Cdc123	Cell division cycle protein 123 homolog	57315767	57317255	+
Gbar_D08G020210	cdc123	Cell division cycle protein 123 homolog	57330577	57332066	+
Gbar_D08G020220	HSFB2B	Heat stress transcription factor B-2b	57332721	57333774	-
Gbar_D08G020230	dpiA	Protein phosphatase inhibitor 2	57335421	57337022	-
Gbar_D08G020240	RH47	DEAD-box ATP-dependent RNA helicase 47, mitochondrial	57337489	57340066	+
Gbar_D08G020250	At4g11655	CASP-like protein 4A4	57340153	57341241	-
Gbar_D08G020260	UGE1	Bifunctional UDP-glucose 4-epimerase and UDP-xylose 4-epimerase 1	57341897	57345088	-
Gbar_D08G020270	ERG3	Elicitor-responsive protein 3	57345554	57347826	+
Gbar_D08G020280	gtf2e2	General transcription factor IIE subunit 2	57364948	57368782	+
Gbar_D08G020290	TET10	Tetraspanin-10	57382877	57386229	-
Gbar_D08G020300	PLIM2C	LIM domain-containing protein PLIM2c	57404897	57406291	-
Gbar_D08G020310	NA	NA	57408119	57410510	-
Gbar_D08G020320	NFYC4	Nuclear transcription factor Y subunit C-4	57413568	57414036	-
Gbar_D08G020330	DSP	Desmoplakin	57420633	57425448	+
Gbar_D08G020340	At1g63410	Protein LURP-one-related 4	57450758	57451522	-
Gbar_D08G020350	REP1	Repellent protein 1	57468303	57469232	-
Gbar_D08G020360	At1g63430	Probable LRR receptor-like serine/threonine-protein kinase At1g63430	57480482	57484361	+
Gbar_D08G020370	matK	Maturase K	57484798	57486083	+
Gbar_D08G020380	NA	Actin-depolymerizing factor	57509034	57510035	-
Gbar_D08G020390	NA	Tubulin beta-9 chain	57515959	57518407	+
Gbar_D08G020400	AAE3	Oxalate--CoA ligase	57524687	57529094	-
Gbar_D08G020410	MKL2	MKL/myocardin-like protein 2	57548472	57549287	+
Gbar_D08G020420	pol	Retrovirus-related Pol polyprotein from transposon opus	57549362	57551648	+
Gbar_D08G020430	Tf2-9	Transposon Tf2-9 polyprotein	57559489	57560477	+
Gbar_D08G020440	HMA5	Probable copper-transporting ATPase HMA5	57586371	57592421	+
Gbar_D08G020450	HMA5	Probable copper-transporting ATPase HMA5	57598287	57603473	+
Gbar_D08G020460	FTIP1	FT-interacting protein 1	57610884	57615928	-
Gbar_D08G020470	GSTT1	Glutathione S-transferase T1	57629052	57638987	+
Gbar_D08G020480	GT16	Xyloglucan-specific galacturonosyltransferase 1	57640896	57642742	+
Gbar_D08G020490	CSA	Probable phospholipid hydroperoxide glutathione peroxidase	57644496	57646686	+
Gbar_D08G020500	AHL5	AT-hook motif nuclear-localized protein 5	57646913	57650687	-
Gbar_D08G020510	Teth514_1491	Putative pre-16S rRNA nuclease	57652701	57655729	-
Gbar_D08G020520	Kdm5a	Lysine-specific demethylase 5A	57657117	57671032	-
Gbar_D08G020530	NA	NA	57671205	57679000	+
Gbar_D08G020540	TUBB1	Tubulin beta-1 chain	57694676	57697588	-
Gbar_D08G020550	NA	NA	57699188	57703888	-
Gbar_D08G020560	At4g04260	Chromatin remodeling protein At4g04260	57730781	57735540	+
Gbar_D08G020570	SCGB1D4	Secretoglobin family 1D member 4	57739185	57743878	+
Gbar_D08G020580	GL3	Transcription factor GLABRA 3	57759013	57762598	+
Gbar_D08G020590	guaA	GMP synthase [glutamine-hydrolyzing]	57766653	57769806	-
Gbar_D08G020600	NA	NA	57771374	57774261	-
Gbar_D08G020610	TRM32	Protein TRM32	57796395	57799166	-
Gbar_D08G020620	SPPL2	Signal peptide peptidase-like 2	57817033	57827232	+
Gbar_D08G020630	PIP1-2	Probable aquaporin PIP1-2	57830921	57833589	+
Gbar_D08G020640	TIC32	Short-chain dehydrogenase TIC 32, chloroplastic	57836534	57838349	+
Gbar_D08G020650	YDA	Mitogen-activated protein kinase kinase kinase YODA	57840631	57845589	-
Gbar_D08G020660	NA	NA	57845692	57847216	-
Gbar_D08G020670	BHLH55	Transcription factor bHLH55	57866626	57868553	+
Gbar_D08G020680	CYP86A22	Cytochrome P450 86A22	57872232	57874286	-
Gbar_D08G020690	MPA1	Puromycin-sensitive aminopeptidase	57880762	57889428	-
Gbar_D08G020700	ARID2	AT-rich interactive domain-containing protein 2	57906971	57909822	-
Gbar_D08G020710	RHB1A	Probable E3 ubiquitin-protein ligase RHB1A	57925705	57928909	-
Gbar_D08G020720	ATHB-8	Homeobox-leucine zipper protein ATHB-8	57930028	57931949	+
Gbar_D08G020730	BETAC-AD	Beta-adaptin-like protein C	57960333	57965590	-
Gbar_D08G020740	COL1	Zinc finger protein CONSTANS-LIKE 1	57978162	57979423	-
Gbar_D08G020750	HIS2A	Histone H2AX	57986775	57987765	-
Gbar_D08G020760	ANKRD50	Ankyrin repeat domain-containing protein 50	57988645	57990057	-
Gbar_D08G020770	GID1B	Gibberellin receptor GID1B	58006469	58007983	+
Gbar_D08G020780	DRT100	DNA damage-repair/toleration protein DRT100	58044344	58045758	-
Gbar_D08G020790	ATL14	RING-H2 finger protein ATL14	58047785	58048282	-
Gbar_D08G020800	RKF3	Probable LRR receptor-like serine/threonine-protein kinase RKF3	58050924	58051349	+
Gbar_D08G020810	RKF3	Probable LRR receptor-like serine/threonine-protein kinase RKF3	58054448	58056271	+
Gbar_D08G020820	GH3.6	Probable indole-3-acetic acid-amido synthetase GH3.6	58056715	58059205	-
Gbar_D08G020830	ybhP	Uncharacterized protein YbhP	58060817	58067478	-
Gbar_D08G020840	At2g48060/At2g48040/At2g48050	Piezo-type mechanosensitive ion channel homolog	58070202	58085209	-
Gbar_D08G020850	recF	DNA replication and repair protein RecF	58086856	58087384	-
Gbar_D08G020860	BPM2	BTB/POZ and MATH domain-containing protein 2	58096050	58099774	+
Gbar_D08G020870	EDL3	EID1-like F-box protein 3	58100058	58101886	-
Gbar_D08G020880	GPX4	Probable glutathione peroxidase 4	58120739	58122138	+
Gbar_D08G020890	NA	NA	58122578	58125638	-
Gbar_D08G020900	NA	Basic 7S globulin 2	58126969	58128664	-
Gbar_D08G020910	SMD1B	Small nuclear ribonucleoprotein SmD1b	58146627	58148739	+
Gbar_D08G020920	SMD1B	Small nuclear ribonucleoprotein SmD1b	58159616	58161253	+
Gbar_D08G020930	BHLH	Basic helix-loop-helix protein A	58185784	58192590	+
Gbar_D08G020940	trmD	tRNA (guanine-N(1)-)-methyltransferase	58211078	58215345	-
Gbar_D08G020950	PLP9	Probable inactive patatin-like protein 9	58242677	58244348	-
Gbar_D08G020960	FAP1	Fatty-acid-binding protein 1	58248148	58250863	-
Gbar_D08G020970	NAA20	N-terminal acetyltransferase B complex catalytic subunit NAA20	58253896	58258131	-
Gbar_D08G020980	PRPF18	Pre-mRNA-splicing factor 18	58257125	58260032	+
Gbar_D08G020990	SKIP17	F-box protein SKIP17	58264977	58269644	+
Gbar_D08G021000	NA	NA	58275443	58277745	+
Gbar_D08G021010	At2g13820	Non-specific lipid-transfer protein-like protein At2g13820	58280172	58281574	-
Gbar_D08G021020	EMB2758	Pentatricopeptide repeat-containing protein At4g33990	58282645	58286538	-
Gbar_D08G021030	POPTRDRAFT_761104	Anamorsin homolog	58287592	58290539	-
Gbar_D08G021040	Os05g0277500	Germin-like protein 5-1	58296712	58298021	-
Gbar_D08G021050	MARD1	Protein MARD1	58300521	58302262	+
Gbar_D08G021060	IP5P4	Type I inositol polyphosphate 5-phosphatase 4	58313296	58316634	-
Gbar_D08G021070	NET1D	Protein NETWORKED 1D	58339967	58346727	+
Gbar_D08G021080	ALP1	Protein ANTAGONIST OF LIKE HETEROCHROMATIN PROTEIN 1	58347252	58349129	-
Gbar_D08G021090	At4g15470	BI1-like protein	58351460	58353105	-
Gbar_D08G021100	CLH1	Chlorophyllase-1	58367563	58369313	+
Gbar_D08G021110	SPI	Protein SPIRRIG	58371989	58388666	+
Gbar_D08G021120	NA	NA	58390720	58392681	-
Gbar_D08G021130	CYP63	Peptidyl-prolyl cis-trans isomerase CYP63	58399416	58404986	+
Gbar_D08G021140	H2AV	Histone H2A variant 1	58423142	58424939	-
Gbar_D08G021150	NA	Pyruvate kinase isozyme A, chloroplastic	58435113	58438296	+
Gbar_D08G021160	NA	NA	58468950	58472053	+
Gbar_D08G021170	BZIP10	Basic leucine zipper 10	58482294	58486588	-
Gbar_D08G021180	VHA-F	V-type proton ATPase subunit F	58512662	58516865	+
Gbar_D08G021190	U2AF35B	Splicing factor U2af small subunit B	58517380	58519358	+
Gbar_D08G021200	TSA1	Tryptophan synthase alpha chain, chloroplastic	58520135	58524636	-
Gbar_D08G021210	UNE12	Transcription factor UNE12	58533726	58537675	+
Gbar_D08G021220	PSBW	Photosystem II reaction center W protein, chloroplastic	58538295	58539351	-
Gbar_D08G021230	GAUT6	Probable galacturonosyltransferase 6	58540920	58545128	-
Gbar_D08G021240	SRP9	Signal recognition particle 9 kDa protein	58560506	58563947	+
Gbar_D08G021250	WRKY39	Probable WRKY transcription factor 39	58577654	58580059	+
Gbar_D08G021260	WRKY39	Probable WRKY transcription factor 39	58586781	58589837	+
Gbar_D08G021270	CYP94A1	Cytochrome P450 94A1	58647207	58649282	+
Gbar_D08G021280	XKR5	XK-related protein 5	58690582	58692331	+
Gbar_D08G021290	NA	NA	58696254	58696529	+
Gbar_D08G021300	XI-E	Myosin-11	58698664	58712859	+
Gbar_D08G021310	LBD16	LOB domain-containing protein 16	58748637	58749874	+
Gbar_D08G021320	LBD29	LOB domain-containing protein 29	58756458	58757187	-
Gbar_D08G021330	Daglb	Sn1-specific diacylglycerol lipase beta	58799068	58802519	-
Gbar_D08G021340	ATG9	Autophagy-related protein 9	58811129	58817092	+
Gbar_D08G021350	KLCR2	Protein KINESIN LIGHT CHAIN-RELATED 2	58817605	58819893	+
Gbar_D08G021360	H6H	Hyoscyamine 6-dioxygenase	58820369	58831033	+
Gbar_D08G021370	H6H	Hyoscyamine 6-dioxygenase	58832462	58834371	+
Gbar_D08G021380	H6H	Hyoscyamine 6-dioxygenase	58839892	58841122	+
Gbar_D08G021390	meaf6	Chromatin modification-related protein MEAF6	58868855	58871242	+
Gbar_D08G021400	TIM44-2	Mitochondrial import inner membrane translocase subunit TIM44-2	58871613	58876384	-
Gbar_D08G021410	RHON1	Rho-N domain-containing protein 1, chloroplastic	58877273	58879953	+
Gbar_D08G021420	LSH6	Protein LIGHT-DEPENDENT SHORT HYPOCOTYLS 6	58884913	58885470	+
Gbar_D08G021430	NAC021	NAC domain-containing protein 21/22	58887372	58890753	-
Gbar_D08G021440	CHR8	Protein CHROMATIN REMODELING 8	58931358	58937236	-
Gbar_D08G021450	CBK1	Serine/threonine-protein kinase CBK1	58942260	58949021	+
Gbar_D08G021460	SCR	Protein SCARECROW	58951959	58953292	+
Gbar_D08G021470	CKL6	Casein kinase 1-like protein 6	58956197	58962460	+
Gbar_D08G021480	RIC7	CRIB domain-containing protein RIC7	58966358	58969632	+
Gbar_D08G021490	NA	NA	58973363	58974419	-
Gbar_D08G021500	NPGR2	Protein NPGR2	58984641	58989222	+
Gbar_D08G021510	MIK2	MDIS1-interacting receptor like kinase 2	58996307	59000346	+
Gbar_D08G021520	SUVR2	Probable inactive histone-lysine N-methyltransferase SUVR2	59002566	59009140	-
Gbar_D08G021530	TOM9-2	Mitochondrial import receptor subunit TOM9-2	59010224	59011009	+
Gbar_D08G021540	IAA11	Auxin-responsive protein IAA11	59017561	59021044	+
Gbar_D08G021550	Wdr26	WD repeat-containing protein 26	59023405	59029263	-
Gbar_D08G021560	ALE2	Receptor-like serine/threonine-protein kinase ALE2	59035660	59042010	+
Gbar_D08G021570	XI-2	Myosin-6	59061665	59076451	+
Gbar_D08G021580	YUC8	Probable indole-3-pyruvate monooxygenase YUCCA8	59091911	59093516	+
Gbar_D08G021590	NA	NA	59105551	59110966	+
Gbar_D08G021600	CLASP	CLIP-associated protein	59121748	59131973	+
Gbar_D08G021610	ARR22	Two-component response regulator ARR22	59135844	59136340	+
Gbar_D08G021620	rpoC	DNA-directed RNA polymerase subunit beta'	59139710	59141344	+
Gbar_D08G021630	NA	Elongation factor 1-delta	59141537	59143882	-
Gbar_D08G021640	ZNHIT3	Zinc finger HIT domain-containing protein 3	59144491	59148582	-
Gbar_D08G021650	RPT2A	26S proteasome regulatory subunit 4 homolog A	59161786	59165374	-
Gbar_D08G021660	SPH1	S-protein homolog 1	59166586	59167059	-
Gbar_D08G021670	SPH1	S-protein homolog 1	59180785	59181264	-
Gbar_D08G021680	SPH74	S-protein homolog 74	59216522	59218300	-
Gbar_D08G021690	NA	NA	59238367	59240766	-
Gbar_D08G021700	NA	NA	59257488	59258353	-
Gbar_D08G021710	rnhB	Ribonuclease HII	59264023	59267626	-
Gbar_D08G021720	KNU	Zinc finger protein KNUCKLES	59273259	59274573	-
Gbar_D08G021730	EDR1	Serine/threonine-protein kinase EDR1	59281031	59288433	+
Gbar_D08G021740	BQ2027_MB0031	Uncharacterized protein Mb0031	59297266	59299026	+
Gbar_D08G021750	TDIF	CLAVATA3/ESR (CLE)-related protein TDIF	59313647	59314358	+
Gbar_D08G021760	DESI1	Desumoylating isopeptidase 1	59315222	59318766	-
Gbar_D08G021770	KRP3	Cyclin-dependent kinase inhibitor 3	59330695	59333222	+
Gbar_D08G021780	At5g48800	BTB/POZ domain-containing protein At5g48800	59340755	59343439	+
Gbar_D08G021790	NA	Cytochrome b5	59343476	59345063	-
Gbar_D08G021800	EAF1A	Chromatin modification-related protein EAF1 A	59398775	59412454	-
Gbar_D08G021810	bre1	E3 ubiquitin-protein ligase bre1	59427595	59429534	-
Gbar_D08G021820	XRI1	Protein XRI1	59432303	59436400	-
Gbar_D08G021830	XTH2	Xyloglucan endotransglucosylase/hydrolase protein 2	59449423	59452412	+
Gbar_D08G021840	BCAP31	B-cell receptor-associated protein 31	59457000	59460117	-
Gbar_D08G021850	RIN4	RPM1-interacting protein 4	59464589	59466916	+
Gbar_D08G021860	FATA	Oleoyl-acyl carrier protein thioesterase 1, chloroplastic	59467027	59469172	-
Gbar_D08G021870	FATA	Oleoyl-acyl carrier protein thioesterase 1, chloroplastic	59473892	59476599	-
Gbar_D08G021880	FHA2	FHA domain-containing protein FHA2	59486351	59489106	+
Gbar_D08G021890	NAC081	Protein ATAF2	59491941	59493531	+
Gbar_D08G021900	APX2	L-ascorbate peroxidase 2, cytosolic	59494846	59497899	-
Gbar_D08G021910	APX1	L-ascorbate peroxidase, cytosolic	59516584	59519576	-
Gbar_D08G021920	APX2	L-ascorbate peroxidase 2, cytosolic	59520211	59523142	+
Gbar_D08G021930	FRS3	Protein FAR1-RELATED SEQUENCE 3	59545260	59549689	+
Gbar_D08G021940	SE	Serrate RNA effector molecule	59549774	59555533	-
Gbar_D08G021950	RPL30	60S ribosomal protein L30	59555683	59557373	+
Gbar_D08G021960	Lrig2	Leucine-rich repeats and immunoglobulin-like domains protein 2	59614040	59619328	+
Gbar_D08G021970	EIN3	Protein ETHYLENE INSENSITIVE 3	59623890	59627781	-
Gbar_D08G021980	AAO	L-ascorbate oxidase	59631635	59632324	-
Gbar_D08G021990	AAO	L-ascorbate oxidase	59635555	59640705	-
Gbar_D08G022000	AGO4	Protein argonaute 4	59690628	59697972	+
Gbar_D08G022010	UBA2B	UBP1-associated protein 2B	59697971	59701539	-
Gbar_D08G022020	TIF3I1	Eukaryotic translation initiation factor 3 subunit I	59706737	59709878	-
Gbar_D08G022030	KINB1	SNF1-related protein kinase regulatory subunit beta-1	59712880	59716560	+
Gbar_D08G022040	43897	E3 ubiquitin-protein ligase MARCH7	59735921	59739713	+
Gbar_D08G022050	ISPG	4-hydroxy-3-methylbut-2-en-1-yl diphosphate synthase (ferredoxin), chloroplastic	59761766	59766991	+
Gbar_D08G022060	NA	NA	59769527	59770672	-
Gbar_D08G022070	Fdx1	Adrenodoxin, mitochondrial	59797399	59799257	+
Gbar_D08G022080	NA	NA	59800028	59800682	-
Gbar_D08G022090	PIP2-2	Probable aquaporin PIP2-2	59803215	59804828	-
Gbar_D08G022100	RPL12C	60S ribosomal protein L12-3	59812150	59813081	-
Gbar_D08G022110	MON1	Vacuolar fusion protein MON1 homolog	59818666	59824311	+
Gbar_D08G022120	DRB2	Double-stranded RNA-binding protein 2	59826657	59829463	+
Gbar_D08G022130	REV	Homeobox-leucine zipper protein REVOLUTA	59843549	59849611	+
Gbar_D08G022140	At2g28370	CASP-like protein 5A2	59851832	59855311	-
Gbar_D08G022150	AGL80	Agamous-like MADS-box protein AGL80	59926884	59927654	-
Gbar_D08G022160	Ppp6r3	Serine/threonine-protein phosphatase 6 regulatory subunit 3	59966119	59972710	+
Gbar_D08G022170	UBL5	Ubiquitin-like protein 5	59976203	59977770	+
Gbar_D08G022180	GATA10	GATA transcription factor 10	59983465	59986661	-
Gbar_D08G022190	EDR2	Protein ENHANCED DISEASE RESISTANCE 2	59993949	60001848	-
Gbar_D08G022200	UXT1	UDP-xylose transporter 1	60014301	60016531	-
Gbar_D08G022210	NA	NA	60053047	60056415	-
Gbar_D08G022220	sll0103	Uncharacterized protein sll0103	60080094	60085110	-
Gbar_D08G022230	MOM1	Helicase protein MOM1	60094031	60111394	-
Gbar_D08G022240	KINB3	SNF1-related protein kinase regulatory subunit beta-3	60144581	60147836	+
Gbar_D08G022250	NRT2.1	High-affinity nitrate transporter 2.1	60152053	60154205	+
Gbar_D08G022260	NA	NA	60159762	60160139	+
Gbar_D08G022270	HIPP03	Heavy metal-associated isoprenylated plant protein 3	60169533	60171291	-
Gbar_D08G022280	MYB36	Transcription factor MYB36	60222219	60223508	-
Gbar_D08G022290	FUC1	Alpha-L-fucosidase 1	60267517	60270315	+
Gbar_D08G022300	SCPL48	Serine carboxypeptidase-like 48	60270887	60273399	-
Gbar_D08G022310	XTH31	Xyloglucan endotransglucosylase/hydrolase protein 31	60284396	60287603	+
Gbar_D08G022320	At1g11920	Putative pectate lyase 2	60293349	60294579	+
Gbar_D08G022330	NFD4	Protein NUCLEAR FUSION DEFECTIVE 4	60301764	60304013	+
Gbar_D08G022340	NA	NA	60323328	60325930	+
Gbar_D08G022350	LIG1	DNA ligase 1	60326301	60327487	-
Gbar_D08G022360	LIG1	DNA ligase 1	60327600	60328687	-
Gbar_D08G022370	LIG1	DNA ligase 1	60328720	60333776	-
Gbar_D08G022380	UFC	Protein UPSTREAM OF FLC	60334524	60337308	+
Gbar_D08G022390	EXPA3	Expansin-A3	60347774	60347977	+
Gbar_D08G022400	At2g30020	Probable protein phosphatase 2C 25	60349492	60352237	+
Gbar_D08G022410	MAPKKK18	Mitogen-activated protein kinase kinase kinase 18	60356717	60358305	+
Gbar_D08G022420	RANBP1C	Ran-binding protein 1 homolog c	60361257	60364040	+
Gbar_D08G022430	POT1	Potassium transporter 1	60369471	60372302	+
Gbar_D08G022440	ZIP6	Zinc transporter 6, chloroplastic	60373182	60375333	-
Gbar_D08G022450	At2g23060	Probable N-acetyltransferase HLS1-like	60389182	60391718	-
Gbar_D08G022460	At5g26760	Putative RNA polymerase II subunit B1 CTD phosphatase RPAP2 homolog	60398581	60399464	-
Gbar_D08G022470	BAG4	BAG family molecular chaperone regulator 4	60408385	60410987	+
Gbar_D08G022480	BZIP34	Basic leucine zipper 34	60423839	60427298	+
Gbar_D08G022490	BZIP34	Basic leucine zipper 34	60437667	60439685	+
Gbar_D08G022500	At1g14600	Putative Myb family transcription factor At1g14600	60452163	60453352	-
Gbar_D08G022510	ETO1	Ethylene-overproduction protein 1	60464069	60468645	+
Gbar_D08G022520	At2g40270	Inactive receptor-like serine/threonine-protein kinase At2g40270	60468800	60473217	-
Gbar_D08G022530	NSP2	Nodulation-signaling pathway 2 protein	60481666	60483177	-
Gbar_D08G022540	WDR62	WD repeat-containing protein 62	60492127	60493012	-
Gbar_D08G022550	At5g39865	Uncharacterized protein At5g39865	60496152	60498758	-
Gbar_D08G022560	UBA2	Ubiquitin-activating enzyme E1 2	60500536	60508061	-
Gbar_D08G022570	LSH6	Protein LIGHT-DEPENDENT SHORT HYPOCOTYLS 6	60551306	60553100	+
Gbar_D08G022580	CCR1	Cinnamoyl-CoA reductase 1	60567915	60570806	-
Gbar_D08G022590	kdpC	Potassium-transporting ATPase KdpC subunit	60577786	60579287	-
Gbar_D08G022600	LBD12	LOB domain-containing protein 12	60582016	60582682	+
Gbar_D08G022610	LAC3	Laccase-3	60627934	60630294	-
Gbar_D08G022620	PRA1B4	PRA1 family protein B4	60633927	60634873	-
Gbar_D08G022630	NA	NA	60661427	60662608	+
Gbar_D08G022640	NA	NA	60664290	60666454	+
Gbar_D08G022650	ubiE	Ubiquinone/menaquinone biosynthesis C-methyltransferase UbiE	60674458	60676330	-
Gbar_D08G022660	DAP3	28S ribosomal protein S29, mitochondrial	60676278	60679023	+
Gbar_D08G022670	At2g30270	Protein LURP-one-related 7	60679045	60680541	-
Gbar_D08G022680	SCRM	Transcription factor ICE1	60686546	60687747	+
Gbar_D08G022690	PNC1	Cationic peroxidase 1	60692250	60693940	+
Gbar_D08G022700	UXT3	UDP-xylose transporter 3	60719373	60722332	-
Gbar_D08G022710	RPT2	Root phototropism protein 2	60753012	60756089	-
Gbar_D08G022720	RAP	Aspartic proteinase	60770796	60776592	+
Gbar_D08G022730	PCMP-H69	Pentatricopeptide repeat-containing protein At1g56690, mitochondrial	60774371	60776241	-
Gbar_D08G022740	GOLS2	Galactinol synthase 2	60777012	60778485	-
Gbar_D08G022750	INVH	Probable alkaline/neutral invertase A, chloroplastic	60801458	60805885	+
Gbar_D08G022760	At2g18220	Nucleolar complex protein 2 homolog	60807457	60811347	+
Gbar_D08G022770	NA	NA	60818558	60819948	-
Gbar_D08G022780	IMPA4	Importin subunit alpha-4	60822933	60827813	-
Gbar_D08G022790	GPAT3	Probable glycerol-3-phosphate acyltransferase 3	60834605	60836304	+
Gbar_D08G022800	FYV4	Protein FYV4, mitochondrial	60839126	60842048	+
Gbar_D08G022810	BHLH149	Transcription factor bHLH149	60852346	60853471	-
Gbar_D08G022820	IREG3	Solute carrier family 40 member 3, chloroplastic	60863642	60868594	+
Gbar_D08G022830	RABEPK	Rab9 effector protein with kelch motifs	60875946	60881425	+
Gbar_D08G022840	OSH6	Homeobox protein knotted-1-like 1	60910664	60914070	+
Gbar_D08G022850	CHLN	Nicotianamine synthase	60920072	60921674	-
Gbar_D08G022860	LON1	Lon protease homolog 1, mitochondrial	60960662	60968712	+
Gbar_D08G022870	yihT	Sulfofructosephosphate aldolase	60973493	60975277	+
Gbar_D08G022880	PRFB2	Peptide chain release factor PrfB2, chloroplastic	60983352	60986532	-
Gbar_D08G022890	At1g56345	RNA pseudouridine synthase 1	60986681	60993412	+
Gbar_D08G022900	NA	Pyrophosphate-energized vacuolar membrane proton pump	60995402	60999051	+
Gbar_D08G022910	SAR1A	GTP-binding protein SAR1A	60999696	61001879	+
Gbar_D08G022920	Zmat2	Zinc finger matrin-type protein 2	61008375	61011562	-
Gbar_D08G022930	CBP60B	Calmodulin-binding protein 60 B	61077975	61081100	+
Gbar_D08G022940	DNAJB6	DnaJ homolog subfamily B member 6	61086314	61087347	+
Gbar_D08G022950	ABCI9	Putative UPF0051 protein ABCI9	61087656	61091738	+
Gbar_D08G022960	DPD1	Exonuclease DPD1, chloroplastic/mitochondrial	61091790	61093089	+
Gbar_D08G022970	DI19-3	Protein DEHYDRATION-INDUCED 19 homolog 3	61097659	61100036	+
Gbar_D08G022980	At1g09160	Probable protein phosphatase 2C 5	61103326	61107514	+
Gbar_D08G022990	At4g11060	Single-stranded DNA-binding protein, mitochondrial	61107766	61110449	-
Gbar_D08G023000	TIF3A1	Eukaryotic translation initiation factor 3 subunit A	61110941	61117551	-
Gbar_D08G023010	NA	NA	61120722	61121518	+
Gbar_D08G023020	TPR1	Topless-related protein 1	61121701	61129845	-
Gbar_D08G023030	At3g05640	Probable protein phosphatase 2C 34	61161051	61164042	+
Gbar_D08G023040	NFD3	Probable ribosomal protein S11, mitochondrial	61166700	61168613	+
Gbar_D08G023050	GRDP1	Glycine-rich domain-containing protein 1	61173990	61177360	+
Gbar_D08G023060	PME41	Probable pectinesterase/pectinesterase inhibitor 41	61177456	61179212	+
Gbar_D08G023070	PME58	Probable pectinesterase/pectinesterase inhibitor 58	61181097	61184291	+
Gbar_D08G023080	NA	NA	61189193	61191933	+
Gbar_D08G023090	RPL18B	60S ribosomal protein L18-2	61193944	61195331	-
Gbar_D08G023100	At5g01610	Uncharacterized protein At5g01610	61196671	61197331	+
Gbar_D08G023110	TOPP9	Serine/threonine-protein phosphatase PP1 isozyme 9	61205493	61208200	+
Gbar_D08G023120	mdtC	Multidrug resistance protein MdtC	61208207	61210720	-
Gbar_D08G023130	pgaX-1	Exopolygalacturonase X-1	61229146	61231017	-
Gbar_D08G023140	rplR	50S ribosomal protein L18	61232329	61235053	-
Gbar_D08G023150	RALFL33	Protein RALF-like 33	61237300	61238575	-
Gbar_D08G023160	HIPP35	Heavy metal-associated isoprenylated plant protein 35	61264214	61266287	-
Gbar_D08G023170	At5g27670	Probable histone H2A.5	61275365	61276720	+
Gbar_D08G023180	DEGP14	Putative protease Do-like 14	61277788	61287276	+
Gbar_D08G023190	At4g26340	F-box/FBD/LRR-repeat protein At4g26340	61287757	61289808	-
Gbar_D08G023200	ERD3	Probable methyltransferase PMT21	61291934	61293782	-
Gbar_D08G023210	MIER3	Mesoderm induction early response protein 3	61295897	61300458	+
Gbar_D08G023220	JMJ25	Lysine-specific demethylase JMJ25	61304193	61310111	-
Gbar_D08G023230	SNF4	Sucrose nonfermenting 4-like protein	61324948	61330888	+
Gbar_D08G023240	At1g62930	Pentatricopeptide repeat-containing protein At1g62930, chloroplastic	61332704	61335074	-
Gbar_D08G023250	RPS27B	40S ribosomal protein S27-2	61336278	61337521	+
Gbar_D08G023260	REV3	DNA polymerase zeta catalytic subunit	61342813	61356219	-
Gbar_D08G023270	LOX1	Linoleate 9S-lipoxygenase 1	61366425	61368929	-
Gbar_D08G023280	LOX1.5	Probable linoleate 9S-lipoxygenase 5	61454180	61457581	-
Gbar_D08G023290	LOX1.5	Probable linoleate 9S-lipoxygenase 5	61468967	61472893	-
Gbar_D08G023300	CAISE5	Glucose and ribitol dehydrogenase	61482395	61483450	-
Gbar_D08G023310	MIRO1	Mitochondrial Rho GTPase 1	61489155	61495425	+
Gbar_D08G023320	CYCP3-1	Cyclin-P3-1	61496368	61497404	-
Gbar_D08G023330	TAN	Probable microtubule-binding protein TANGLED	61498609	61500800	-
Gbar_D08G023340	At1g55000	F-box protein At1g55000	61501410	61504683	-
Gbar_D08G023350	ACD22.3	Alpha-crystallin domain-containing protein 22.3	61506910	61511243	-
Gbar_D08G023360	ACD22.3	Alpha-crystallin domain-containing protein 22.3	61512180	61516749	-
Gbar_D08G023370	NFYC9	Nuclear transcription factor Y subunit C-9	61517327	61519636	-
Gbar_D08G023380	LIMYB	L10-interacting MYB domain-containing protein	61520020	61529175	-
Gbar_D08G023390	NA	Basic 7S globulin 2	61535562	61536103	-
Gbar_D08G023400	HIPP32	Heavy metal-associated isoprenylated plant protein 32	61538798	61541417	-
Gbar_D08G023410	LUL3	Probable E3 ubiquitin-protein ligase LUL3	61552066	61554586	-
Gbar_D08G023420	Alg13	UDP-N-acetylglucosamine transferase subunit ALG13 homolog	61560767	61562126	+
Gbar_D08G023430	ATL6	E3 ubiquitin-protein ligase ATL6	61564832	61565512	-
Gbar_D08G023440	ATL6	E3 ubiquitin-protein ligase ATL6	61567456	61568957	-
Gbar_D08G023450	BHLH96	Transcription factor bHLH96	61587179	61588351	+
Gbar_D08G023460	At1g57790	F-box/kelch-repeat protein At1g57790	61601745	61610151	-
Gbar_D08G023470	At1g57790	F-box/kelch-repeat protein At1g57790	61610351	61610940	-
Gbar_D08G023480	PUB38	U-box domain-containing protein 38	61619111	61621326	+
Gbar_D08G023490	EEF2KMT	Protein-lysine N-methyltransferase EEF2KMT	61621469	61624805	-
Gbar_D08G023500	mRpL45	Probable 39S ribosomal protein L45, mitochondrial	61626345	61630463	+
Gbar_D08G023510	FAF3	Protein FANTASTIC FOUR 3	61633725	61634504	-
Gbar_D08G023520	ctaA	Heme A synthase	61647542	61648534	-
Gbar_D08G023530	NA	NA	61655783	61657905	+
Gbar_D08G023540	GID1C	Gibberellin receptor GID1C	61659113	61661575	-
Gbar_D08G023550	At1g54690	Probable histone H2AXb	61673308	61674313	+
Gbar_D08G023560	PAT17	Probable protein S-acyltransferase 17	61674950	61677426	+
Gbar_D08G023570	GSH3	Probable glutamate dehydrogenase 3	61684735	61686812	+
Gbar_D08G023580	At3g03920	Putative H/ACA ribonucleoprotein complex subunit 1-like protein 1	61687123	61688416	-
Gbar_D08G023590	Ythdf2	YTH domain-containing family protein 2	61689230	61692672	+
Gbar_D08G023600	TBP	TATA-box-binding protein	61705310	61708880	+
Gbar_D08G023610	MYR2	Myb-related protein 2	61712015	61714174	-
Gbar_D08G023620	At1g54610	Probable serine/threonine-protein kinase At1g54610	61719987	61724197	-
Gbar_D08G023630	NOP5-2	Probable nucleolar protein 5-2	61739770	61742485	-
Gbar_D08G023640	At1g54570	Acyltransferase-like protein At1g54570, chloroplastic	61745791	61751471	-
Gbar_D08G023650	WDR48	WD repeat-containing protein 48	61754922	61767012	-
Gbar_D08G023660	EDR1	Serine/threonine-protein kinase EDR1	61769585	61776404	-
Gbar_D08G023670	NA	Cysteine synthase	61776634	61781279	-
Gbar_D08G023680	RPS24B	40S ribosomal protein S24-2	61783781	61785885	-
Gbar_D08G023690	SYP52	Syntaxin-52	61786647	61790336	-
Gbar_D08G023700	emc2-a	ER membrane protein complex subunit 2-A	61790502	61794770	-
Gbar_D08G023710	NA	NA	61798953	61799159	-
Gbar_D08G023720	RPI3	Probable ribose-5-phosphate isomerase 3, chloroplastic	61801117	61806375	-
Gbar_D08G023730	AKR1	Probable aldo-keto reductase 1	61807184	61810344	-
Gbar_D08G023740	AKR1	Probable aldo-keto reductase 1	61821607	61824433	-
Gbar_D08G023750	GME-1	GDP-mannose 3,5-epimerase 1	61850039	61852452	-
Gbar_D08G023760	VHA-F	V-type proton ATPase subunit F	61858282	61860691	+
Gbar_D08G023770	CPRF2	Light-inducible protein CPRF2	61863948	61867115	+
Gbar_D08G023780	MED14	Mediator of RNA polymerase II transcription subunit 14	61868404	61877319	-
Gbar_D08G023790	NA	NA	61883468	61884482	-
Gbar_D08G023800	WRKY74	Probable WRKY transcription factor 74	61894470	61897014	+
Gbar_D08G023810	PSPTO_1126	Renalase	61896351	61900447	-
Gbar_D08G023820	At4g10955	GDSL esterase/lipase At4g10955	61902942	61904728	+
Gbar_D08G023830	RARRES3	Retinoic acid receptor responder protein 3	61932511	61933347	+
Gbar_D08G023840	PSPTO_1126	Renalase	61937646	61941682	-
Gbar_D08G023850	WDL2	Protein WVD2-like 2	61941833	61945622	-
Gbar_D08G023860	FLK	Flowering locus K homology domain	61955797	61961032	+
Gbar_D08G023870	At4g10955	GDSL esterase/lipase At4g10955	61963196	61964999	+
Gbar_D08G023880	Pla2g16	HRAS-like suppressor 3	61974911	61975951	+
Gbar_D08G023890	LRAT	Lecithin retinol acyltransferase	61979364	61980338	+
Gbar_D08G023900	Pla2g16	HRAS-like suppressor 3	61992053	61992851	+
Gbar_D08G023910	At4g10955	GDSL esterase/lipase At4g10955	62001716	62002432	+
Gbar_D08G023920	ITN1	Ankyrin repeat-containing protein ITN1	62034651	62039534	+
Gbar_D08G023930	NA	NA	62052513	62052836	+
Gbar_D08G023940	GIF1	GRF1-interacting factor 1	62070190	62073516	+
Gbar_D08G023950	XI-E	Myosin-11	62074249	62084115	+
Gbar_D08G023960	At5g03970	F-box protein At5g03970	62084893	62087330	-
Gbar_D08G023970	NA	NA	62129165	62129584	+
Gbar_D08G023980	xpo4	Exportin-4	62137553	62149629	-
Gbar_D08G023990	PTAR1	Protein prenyltransferase alpha subunit repeat-containing protein 1	62149882	62153339	+
Gbar_D08G024000	CKI1	Casein kinase 1	62155558	62161025	+
Gbar_D08G024010	B''BETA	Serine/threonine protein phosphatase 2A regulatory subunit B''beta	62165062	62170220	+
Gbar_D08G024020	SRC2	Protein SRC2	62176283	62177804	+
Gbar_D08G024030	TH2	Bifunctional TH2 protein, mitochondrial	62177812	62181677	-
Gbar_D08G024040	LTL1	GDSL esterase/lipase LTL1	62196949	62200225	+
Gbar_D08G024050	At5g33370	GDSL esterase/lipase At5g33370	62228008	62230607	+
Gbar_D08G024060	At5g63930	Probable leucine-rich repeat receptor-like protein kinase At5g63930	62262646	62266721	+
Gbar_D08G024070	PXO_00396	UPF0061 protein PXO_00396	62267104	62269213	+
Gbar_D08G024080	NA	NA	62270953	62273629	+
Gbar_D08G024090	At5g48740	Probable LRR receptor-like serine/threonine-protein kinase At5g48740	62274140	62278185	-
Gbar_D08G024100	NHX2	Sodium/hydrogen exchanger 2	62280794	62291740	+
Gbar_D08G024110	EMB3004	Bifunctional 3-dehydroquinate dehydratase/shikimate dehydrogenase, chloroplastic	62293829	62298275	+
Gbar_D08G024120	lipA	Lipoyl synthase	62298927	62299961	-
Gbar_D08G024130	dnajc7	DnaJ homolog subfamily C member 7 homolog	62301266	62307625	+
Gbar_D08G024140	APRL5	5'-adenylylsulfate reductase-like 5	62311535	62315604	-
Gbar_D08G024150	At5g25310	Probable glycosyltransferase At5g25310	62330076	62332540	+
Gbar_D08G024160	At1g04910	Uncharacterized protein At1g04910	62333689	62339760	+
Gbar_D08G024170	SYP131	Putative syntaxin-131	62340454	62345221	-
Gbar_D08G024180	NA	NA	62346120	62347262	-
Gbar_D08G024190	NA	NA	62349815	62357144	+
Gbar_D08G024200	RTM2	Inactive protein RESTRICTED TEV MOVEMENT 2	62358447	62359265	+
Gbar_D08G024210	RTM2	Inactive protein RESTRICTED TEV MOVEMENT 2	62361023	62361741	+
Gbar_D08G024220	NA	Caffeic acid 3-O-methyltransferase	62361986	62366482	-
Gbar_D08G024230	BMT	Bergaptol O-methyltransferase	62391273	62391859	-
Gbar_D08G024240	NA	Caffeic acid 3-O-methyltransferase	62399912	62402479	-
Gbar_D08G024250	METE	5-methyltetrahydropteroyltriglutamate--homocysteine methyltransferase	62409145	62414738	-
Gbar_D08G024260	ANKK1	Ankyrin repeat and protein kinase domain-containing protein 1	62428419	62429947	-
Gbar_D08G024270	FIP2	FH protein interacting protein FIP2	62433457	62438017	-
Gbar_D08G024280	NA	NA	62444916	62448154	+
Gbar_D08G024290	PCO2	Plant cysteine oxidase 2	62452983	62454828	+
Gbar_D08G024300	UBC2	Ubiquitin-conjugating enzyme E2 2	62456780	62460884	-
Gbar_D08G024310	CCX2	Cation/calcium exchanger 2	62461311	62463838	-
Gbar_D08G024320	zmynd10	Zinc finger MYND domain-containing protein 10	62467745	62471714	+
Gbar_D08G024330	PNS1	Protein PNS1	62469926	62473059	-
Gbar_D08G024340	QKY	Protein QUIRKY	62477509	62480837	-
Gbar_D08G024350	NA	NA	62494062	62494975	+
Gbar_D08G024360	CDF2	Cyclic dof factor 2	62508331	62511195	+
Gbar_D08G024370	PER57	Peroxidase 57	62518007	62519144	+
Gbar_D08G024380	VAR3	Zinc finger protein VAR3, chloroplastic	62524934	62528905	+
Gbar_D08G024390	matK	Maturase K	62530094	62533884	+
Gbar_D08G024400	rpoC	DNA-directed RNA polymerase subunit beta'	62534004	62535327	-
Gbar_D08G024410	CBR1	NADH--cytochrome b5 reductase 1	62535015	62539375	+
Gbar_D08G024420	DTX21	Protein DETOXIFICATION 21	62562939	62567835	+
Gbar_D08G024430	DTX21	Protein DETOXIFICATION 21	62585242	62587955	+
Gbar_D08G024440	NA	NA	62591336	62592061	+
Gbar_D08G024450	NA	NA	62594605	62595177	-
Gbar_D08G024460	SPAC29B12.11c	UPF0664 stress-induced protein C29B12.11c	62598820	62601513	-
Gbar_D08G024470	SIGB	RNA polymerase sigma factor sigB	62602177	62607092	-
Gbar_D08G024480	NA	NA	62609815	62610368	-
Gbar_D08G024490	UAF30	Upstream activation factor subunit UAF30	62618758	62621340	+
Gbar_D08G024500	NFD4	Protein NUCLEAR FUSION DEFECTIVE 4	62622577	62626570	+
Gbar_D08G024510	44050	AUGMIN subunit 7	62627220	62632412	+
Gbar_D08G024520	CDR1	Aspartic proteinase CDR1	62634742	62636030	-
Gbar_D08G024530	CDR1	Aspartic proteinase CDR1	62646377	62647693	-
Gbar_D08G024540	At5g22810	GDSL esterase/lipase At5g22810	62658648	62659681	+
Gbar_D08G024550	USP	UDP-sugar pyrophosphorylase	62662676	62668215	+
Gbar_D08G024560	SRC2	Protein SRC2	62672318	62673650	+
Gbar_D08G024570	At5g22810	GDSL esterase/lipase At5g22810	62682664	62684083	-
Gbar_D08G024580	ppk15	Serine/threonine-protein kinase ppk15	62692913	62698874	+
Gbar_D08G024590	dnaJ	Chaperone protein DnaJ	62759809	62761442	+
Gbar_D08G024600	NA	Retrovirus-related Pol polyprotein from transposon TNT 1-94	62764527	62766387	+
Gbar_D08G024610	At3g02910	Putative gamma-glutamylcyclotransferase At3g02910	62772929	62774181	-
Gbar_D08G024620	FBL14	F-box/LRR-repeat protein 14	62788055	62790451	+
Gbar_D08G024630	VHA-H	V-type proton ATPase subunit H	62792513	62797219	+
Gbar_D08G024640	At5g16730	WEB family protein At5g16730, chloroplastic	62810418	62814323	+
Gbar_D08G024650	NA	NA	62815474	62823889	+
Gbar_D08G024660	pckA	Phosphoenolpyruvate carboxykinase (ATP)	62819161	62825498	-
Gbar_D08G024670	At1g11330	G-type lectin S-receptor-like serine/threonine-protein kinase At1g11330	62826747	62830031	-
Gbar_D08G024680	At1g11330	G-type lectin S-receptor-like serine/threonine-protein kinase At1g11330	62859702	62862709	-
Gbar_D08G024690	MCC1	Histone acetyltransferase MCC1	62864480	62868410	-
Gbar_D08G024700	HSFA1B	Heat stress transcription factor A-1b	62869662	62873637	+
Gbar_D08G024710	Tom1l2	TOM1-like protein 2	62877159	62880503	+
Gbar_D08G024720	ARAD1	Probable arabinosyltransferase ARAD1	62881950	62886752	+
Gbar_D08G024730	CSLD3	Cellulose synthase-like protein D3	62890362	62895221	+
Gbar_D08G024740	TL17	Thylakoid lumenal 17.4 kDa protein, chloroplastic	62907373	62908465	-
Gbar_D08G024750	BG5	Probable glucan endo-1,3-beta-glucosidase BG5	62910485	62911564	+
Gbar_D08G024760	atad3	ATPase family AAA domain-containing protein 3	62942594	62947210	+
Gbar_D08G024770	NAC078	NAC domain-containing protein 78	62947887	62949720	+
Gbar_D08G024780	EMB976	Pentatricopeptide repeat-containing protein At5g27270	62950891	62958861	+
Gbar_D08G024790	At5g17010	D-xylose-proton symporter-like 2	62958979	62964552	-
Gbar_D08G024800	NA	NA	62978529	62980370	+
Gbar_D08G024810	SIGA	RNA polymerase sigma factor sigA	62981916	62985798	+
Gbar_D08G024820	MEX1	Maltose excess protein 1, chloroplastic	62988035	62991216	+
Gbar_D08G024830	CYP89A9	Cytochrome P450 89A9	62992756	62994588	+
Gbar_D08G024840	RPL17	50S ribosomal protein L17, chloroplastic	63004049	63006086	+
Gbar_D08G024850	yuiD	Uncharacterized membrane protein YuiD	63007062	63009316	+
Gbar_D08G024860	F6'H1	Feruloyl CoA ortho-hydroxylase 1	63037024	63038663	-
Gbar_D08G024870	F6'H1	Feruloyl CoA ortho-hydroxylase 1	63048379	63049548	-
Gbar_D08G024880	XPO1	Protein EXPORTIN 1A	63064183	63077488	-
Gbar_D08G024890	XPO1	Protein EXPORTIN 1A	63081205	63093157	+
Gbar_D08G024900	NA	ADP-ribosylation factor	63095159	63099141	+
Gbar_D08G024910	IPT5	Adenylate isopentenyltransferase 5, chloroplastic	63100723	63103452	+
Gbar_D08G024920	At5g08430	Uncharacterized protein At5g08430	63107115	63113963	-
Gbar_D08G024930	TPR2	Protein TPR2	63129381	63137853	+
Gbar_D08G024940	NA	NA	63139285	63142534	-
Gbar_D08G024950	torA	Trimethylamine-N-oxide reductase	63143891	63144717	-
Gbar_D08G024960	RILP	Rab-interacting lysosomal protein	63149770	63151463	-
Gbar_D08G024970	NA	NA	63160947	63162889	-
Gbar_D08G024980	NA	NA	63176336	63177365	-
Gbar_D08G024990	PTA1	Pre-tRNA-processing protein PTA1	63180730	63181986	-
Gbar_D08G025000	NA	NA	63188773	63192845	-
Gbar_D08G025010	RPN12A	26S proteasome non-ATPase regulatory subunit 8 homolog A	63196860	63199921	-
Gbar_D08G025020	VRN1	B3 domain-containing transcription factor VRN1	63201653	63204926	+
Gbar_D08G025030	NA	NA	63205766	63208596	-
Gbar_D08G025040	Arpp21	cAMP-regulated phosphoprotein 21	63209886	63213592	+
Gbar_D08G025050	EMP2	Epithelial membrane protein 2	63214019	63220341	-
Gbar_D08G025060	PEL1	Protein PELOTA 1	63222573	63230189	-
Gbar_D08G025070	NA	NA	63234953	63237129	+
Gbar_D08G025080	RGP5	Probable UDP-arabinopyranose mutase 5	63237236	63238297	+
Gbar_D08G025090	SPBC16A3.16	Mitochondrial protein pet191 homolog	63240808	63243976	+
Gbar_D08G025100	UGT80A2	Sterol 3-beta-glucosyltransferase UGT80A2	63243968	63252297	-
Gbar_D08G025110	WRKY46	WRKY transcription factor SUSIBA2	63255726	63260124	-
Gbar_D08G025120	PP2B10	F-box protein PP2-B10	63288035	63291702	-
Gbar_D08G025130	TGD3	Protein TRIGALACTOSYLDIACYLGLYCEROL 3, chloroplastic	63308931	63314386	+
Gbar_D08G025140	der	GTPase Der	63315432	63324701	+
Gbar_D08G025150	SEOB	Protein SIEVE ELEMENT OCCLUSION B	63325092	63331707	-
Gbar_D08G025160	NA	Zinc finger CCCH domain-containing protein ZFN-like	63337219	63350508	-
Gbar_D08G025170	PCMP-H41	Pentatricopeptide repeat-containing protein At2g22070	63353423	63355878	+
Gbar_D08G025180	ZNF706	Zinc finger protein 706	63356271	63359226	-
Gbar_D08G025190	AQR	Intron-binding protein aquarius	63360279	63368923	-
Gbar_D08G025200	YSL7	Probable metal-nicotianamine transporter YSL7	63384486	63391018	+
Gbar_D08G025210	RHL1	DNA-binding protein RHL1	63392016	63400096	-
Gbar_D08G025220	zgc:55781	UPF0415 protein C7orf25 homolog	63402586	63406277	+
Gbar_D08G025230	At5g24760	Alcohol dehydrogenase-like 6	63406840	63410763	-
Gbar_D08G025240	RPN5A	26S proteasome non-ATPase regulatory subunit 12 homolog A	63414099	63418387	+
Gbar_D08G025250	At3g02760	Histidine--tRNA ligase, cytoplasmic	63420888	63425364	+
Gbar_D08G025260	PCMP-H74	Pentatricopeptide repeat-containing protein At1g25360	63425831	63428525	+
Gbar_D08G025270	IPI2	Isopentenyl-diphosphate Delta-isomerase II	63429221	63434117	-
Gbar_D08G025280	Bzw2	Basic leucine zipper and W2 domain-containing protein 2	63471442	63476471	+
Gbar_D08G025290	PYRR	Riboflavin biosynthesis protein PYRR, chloroplastic	63477041	63483263	+
Gbar_D08G025300	RPL26A	60S ribosomal protein L26-1	63483859	63484675	+
Gbar_D08G025310	APT1	Adenine phosphoribosyltransferase 1, chloroplastic	63485222	63489492	-
Gbar_D08G025320	PPC6-1	Probable protein phosphatase 2C 33	63502648	63506755	+
Gbar_D08G025330	CBP1	Serine carboxypeptidase 1	63507052	63512191	-
Gbar_D08G025340	NA	NA	63515616	63518466	-
Gbar_D08G025350	At1g65240	Aspartic proteinase-like protein 2	63519243	63526380	-
Gbar_D08G025360	KRI1	Protein KRI1 homolog	63526882	63531395	-
Gbar_D08G025370	ISU1	Iron-sulfur cluster assembly protein 1	63531534	63534412	+
Gbar_D08G025380	BBM	AP2-like ethylene-responsive transcription factor BBM	63535824	63539292	-
Gbar_D08G025390	LCAT3	Phospholipase A(1) LCAT3	63559228	63570634	-
Gbar_D08G025400	PRFB1	Peptide chain release factor PrfB1, chloroplastic	63574522	63581119	+
Gbar_D08G025410	PIE1	Protein PHOTOPERIOD-INDEPENDENT EARLY FLOWERING 1	63584124	63600437	+
Gbar_D08G025420	MAA3	Probable helicase MAGATAMA 3	63601341	63608021	-
Gbar_D08G025430	At2g43240	CMP-sialic acid transporter 2	63608793	63618630	-
Gbar_D08G025440	HHT1	Omega-hydroxypalmitate O-feruloyl transferase	63628463	63630822	+
Gbar_D08G025450	HD3A	Protein HEADING DATE 3A	63667630	63670780	+
Gbar_D08G025460	SYN4	Sister chromatid cohesion 1 protein 4	63677117	63685304	-
Gbar_D08G025470	MED13	Mediator of RNA polymerase II transcription subunit 13	63688190	63705184	-
Gbar_D08G025480	BTF3	Basic transcription factor 3	63718605	63721128	+
Gbar_D08G025490	FH3	Formin-like protein 3	63721853	63731366	-
Gbar_D08G025500	MED34	Mediator of RNA polymerase II transcription subunit 34	63734899	63744412	+
Gbar_D08G025510	RBL14	Rhomboid-like protein 14, mitochondrial	63745150	63747286	-
Gbar_D08G025520	prfB	Peptide chain release factor 2	63747888	63752869	+
Gbar_D08G025530	CLPX3	CLP protease regulatory subunit CLPX3, mitochondrial	63751855	63761119	-
Gbar_D08G025540	glh-2	ATP-dependent RNA helicase glh-2	63763320	63768029	+
Gbar_D08G025550	CXE18	Probable carboxylesterase 18	63772148	63773522	+
Gbar_D08G025560	CXE18	Probable carboxylesterase 18	63776081	63777581	+
Gbar_D08G025570	NA	NA	63778204	63783017	-
Gbar_D08G025580	PER53	Peroxidase 53	63787294	63788962	-
Gbar_D08G025590	WHY2	Single-stranded DNA-bindig protein WHY2, mitochondrial	63792316	63796563	+
Gbar_D08G025600	NA	NA	63796688	63799651	-
Gbar_D08G025610	ARP1	Probable RNA-binding protein ARP1	63817704	63822654	+
Gbar_D08G025620	NPF4.4	Protein NRT1/ PTR FAMILY 4.4	63824581	63827745	+
Gbar_D08G025630	RHA4A	Probable E3 ubiquitin-protein ligase RHA4A	63830668	63835970	-
Gbar_D08G025640	At1g09600	Probable serine/threonine-protein kinase At1g09600	63843827	63848398	-
Gbar_D08G025650	ATJ72	Chaperone protein dnaJ 72	63851488	63856665	+
Gbar_D08G025660	NA	NA	63859016	63859708	-
Gbar_D08G025670	Cenpv	Centromere protein V	63861698	63862175	-
Gbar_D08G025680	Cenpv	Centromere protein V	63865072	63866462	-
Gbar_D11G022340	BRK1	Protein BRICK 1	30177311	30180595	-
Gbar_D11G022350	CYOP	Probable cytosolic oligopeptidase A	30193246	30200989	-
Gbar_D11G022360	NA	Serine hydroxymethyltransferase, mitochondrial	30202288	30207409	-
Gbar_D11G022370	NA	NA	30233697	30234032	+
Gbar_D11G022380	LECRK91	L-type lectin-domain containing receptor kinase IX.1	30242938	30245224	+
Gbar_D11G022390	LECRK91	L-type lectin-domain containing receptor kinase IX.1	30258254	30265148	+
Gbar_D11G022400	LECRK91	L-type lectin-domain containing receptor kinase IX.1	30267439	30271342	+
Gbar_D11G022410	LECRK91	L-type lectin-domain containing receptor kinase IX.1	30400477	30403772	+
Gbar_D11G022420	rhiE	Rhamnogalacturonate lyase	30445196	30450551	+
Gbar_D11G022430	SEC24C	Protein transport protein Sec24C	30627291	30628619	+
Gbar_D11G022440	CAD	Probable mannitol dehydrogenase	30633749	30638582	+
Gbar_D11G022450	NA	NA	30644988	30650932	+
Gbar_D11G022460	CAD	Probable mannitol dehydrogenase	30664542	30664949	+
Gbar_D11G022470	slr1673	Uncharacterized tRNA/rRNA methyltransferase slr1673	30683167	30687535	+
Gbar_D11G022480	RBK1	Receptor-like cytosolic serine/threonine-protein kinase RBK1	30801760	30804842	+
Gbar_D11G022490	NIC1	Nicotinamidase 1	30846061	30850464	+
Gbar_D11G022500	NET2D	Protein NETWORKED 2D	30851339	30856354	-
Gbar_D11G022510	At4g38062	Uncharacterized protein At4g38062	30883795	30888990	+
Gbar_D11G022520	NA	NA	30892135	30895110	+
Gbar_D11G022530	At1g04910	Uncharacterized protein At1g04910	30895785	30899117	-
Gbar_D11G022540	UGT92A1	UDP-glycosyltransferase 92A1	30931437	30933043	+
Gbar_D11G022550	EDA3	Protein EMBRYO SAC DEVELOPMENT ARREST 3, chloroplastic	30945108	30948117	-
Gbar_D11G022560	PAS2	Very-long-chain (3R)-3-hydroxyacyl-CoA dehydratase PASTICCINO 2	31009806	31013106	+
Gbar_D11G022570	NA	NA	31015848	31016540	+
Gbar_D11G022580	NA	NA	31024373	31025311	-
Gbar_D11G022590	KIN14A	Kinesin-like protein KIN-14A	31041628	31062526	+
Gbar_D11G022600	NA	IMPACT family member in pol 5'region (Fragment)	31062173	31065121	-
Gbar_D11G022610	DDB_G0289029	IST1-like protein	31104004	31105200	+
Gbar_D11G022620	PUMP4	Mitochondrial uncoupling protein 4	31152226	31153621	+
Gbar_D11G022630	NA	NA	31192002	31203696	-
Gbar_D11G022640	GIP	Copia protein	31228072	31229347	+
Gbar_D11G022650	CYCD4-1	Cyclin-D4-1	31340135	31343237	+
Gbar_D11G022660	Znf280d	Zinc finger protein 280D	31378303	31379468	+
Gbar_D11G022670	not	Ubiquitin carboxyl-terminal hydrolase nonstop	31418234	31419867	+
Gbar_D11G022680	ZHD1	Zinc-finger homeodomain protein 1	31426917	31429014	-
Gbar_D11G022690	NA	NA	31673895	31691905	+
Gbar_D11G022700	GEM	GLABRA2 expression modulator	31721511	31724006	-
Gbar_D11G022710	NA	NA	31776140	31776346	+
Gbar_D11G022720	At4g14600	Bet1-like protein At4g14600	31794181	31796893	+
Gbar_D11G022730	olpB	Cell surface glycoprotein 1	31857916	31859172	+
Gbar_D11G022740	NA	NA	31867126	31870769	+
Gbar_D11G022750	SAMHD1	Deoxynucleoside triphosphate triphosphohydrolase SAMHD1	31952086	31953210	-
Gbar_D11G022760	DTX27	Protein DETOXIFICATION 27	31960575	31963790	+
Gbar_D11G022770	ATL6	E3 ubiquitin-protein ligase ATL6	31978853	31979689	-
Gbar_D11G022780	NA	Genome polyprotein	32003432	32004580	-
Gbar_D11G022790	ptsG	PTS system glucose-specific EIICBA component	32026616	32030638	-
Gbar_D11G022800	SAC3	Phosphoinositide phosphatase SAC3	32089773	32090061	-
Gbar_D11G022810	Bm1_41555	WD repeat-containing protein 48 homolog	32090114	32091324	-
Gbar_D11G022820	MIZ1	Protein MIZU-KUSSEI 1	32191762	32192851	+
Gbar_D11G022830	mgtB	Magnesium-transporting ATPase, P-type 1	32220123	32225312	+
Gbar_D11G022840	ATHB-16	Homeobox-leucine zipper protein ATHB-16	32284049	32286048	+
Gbar_D11G022850	rimP	Ribosome maturation factor RimP	32324808	32325494	-
Gbar_D11G022860	NA	NA	32464189	32464819	+
Gbar_D11G022870	DDB_G0284019	LMBR1 domain-containing protein 2 homolog A	32464874	32471006	-
Gbar_D11G022880	SCAI	Protein SCAI	32573019	32579208	+
Gbar_D11G022890	At1g65010	Putative WEB family protein At1g65010, chloroplastic	32594328	32596419	+
Gbar_D11G022900	SAPK2	Serine/threonine-protein kinase SAPK2	32633720	32636521	+
Gbar_D11G022910	Tf2-9	Transposon Tf2-9 polyprotein	32656832	32658355	+
Gbar_D11G022920	rps6	40S ribosomal protein S6	32729218	32731225	+
Gbar_D11G022930	PER17	Peroxidase 17	32752697	32755539	-
Gbar_D11G022940	RAB11A	Ras-related protein Rab11A	32841245	32844323	-
Gbar_D11G022950	QDR3	MFS antiporter QDR3	32911152	32920725	+
Gbar_D11G022960	ABCG11	ABC transporter G family member 11	32932186	32945237	+
Gbar_D11G022970	ABCG11	ABC transporter G family member 11	33016992	33022247	+
Gbar_D11G022980	HISN2	Histidine biosynthesis bifunctional protein hisIE, chloroplastic	33023415	33026448	-
Gbar_D11G022990	NA	NA	33126632	33127245	-
Gbar_D11G023000	ABCG11	ABC transporter G family member 11	33175011	33181705	+
Gbar_D11G023010	NA	NA	33182421	33182765	-
Gbar_D11G023020	EPFL1	EPIDERMAL PATTERNING FACTOR-like protein 1	33186805	33188117	+
Gbar_D11G023030	ARF1	ADP-ribosylation factor 1	33202258	33203329	-
Gbar_D11G023040	MED18	Mediator of RNA polymerase II transcription subunit 18	33240027	33249007	-
Gbar_D11G023050	NA	NA	33318584	33319858	-
Gbar_D11G023060	At5g10290	Probable LRR receptor-like serine/threonine-protein kinase At5g10290	33327474	33335571	+
Gbar_D11G023070	CYP71E7	2-methylbutanal oxime monooxygenase	33438770	33440337	+
Gbar_D11G023080	RPS11	40S ribosomal protein S11	33550554	33553570	-
Gbar_D11G023090	MYB102	Transcription factor MYB102	33581515	33582901	-
Gbar_D11G023100	TFCC	Tubulin-folding cofactor C	33669164	33674190	-
Gbar_D11G023110	RPL29	50S ribosomal protein L29, chloroplastic	33694196	33697407	-
Gbar_D11G023120	UBP3	Ubiquitin carboxyl-terminal hydrolase 3	33741851	33747885	+
Gbar_D11G023130	STP14	Sugar transport protein 14	33798241	33802662	-
Gbar_D11G023140	NA	NA	33802792	33806218	-
Gbar_D11G023150	NA	NA	33825747	33826484	+
Gbar_D11G023160	atpA	ATP synthase subunit alpha, chloroplastic	33843680	33844081	-
Gbar_D11G023170	NA	NA	33844515	33844757	+
Gbar_D11G023180	po	Posterior protein	33855402	33858577	+
Gbar_D11G023190	WAKL8	Wall-associated receptor kinase-like 8	33878721	33881126	+
Gbar_D11G023200	At5g64970	Probable mitochondrial adenine nucleotide transporter BTL3	33906050	33908989	-
Gbar_D11G023210	DIR21	Dirigent protein 21	33936789	33942400	-
Gbar_D11G023220	JMJ16	Putative lysine-specific demethylase JMJ16	33963135	33965130	+
Gbar_D11G023230	NA	NA	33975636	33980404	+
Gbar_D11G023240	RABH1E	Ras-related protein RABH1e	33980635	33983133	-
Gbar_D11G023250	rplW	50S ribosomal protein L23	34001887	34003644	-
Gbar_D11G023260	At5g65000	CMP-sialic acid transporter 5	34036516	34040417	-
Gbar_D11G023270	PER53	Peroxidase 53	34104566	34109449	+
Gbar_D11G023280	HSP90-5	Heat shock protein 90-5, chloroplastic	34131363	34132402	-
Gbar_D11G023290	ANN2	Annexin D2	34145190	34148159	+
Gbar_D11G023300	DYSF	Dysferlin	34162013	34162858	-
Gbar_D11G023310	ABCC1	ABC transporter D family member 1	34211808	34229997	-
Gbar_D11G023320	NA	NA	34290641	34291957	+
Gbar_D11G023330	NA	Probable G-protein coupled receptor (Fragment)	34336857	34338082	-
Gbar_D11G023340	UGE1	Bifunctional UDP-glucose 4-epimerase and UDP-xylose 4-epimerase 1	34437014	34447172	-
Gbar_D11G023350	NA	NA	34446014	34447020	+
Gbar_D11G023360	PEX5	Peroxisomal targeting signal receptor	34573872	34574313	+
Gbar_D11G023370	norM	Probable multidrug resistance protein NorM	34586424	34587682	+
Gbar_D11G023380	CAMBP25	Calmodulin-binding protein 25	34620337	34622314	-
Gbar_D11G023390	TTL3	Inactive TPR repeat-containing thioredoxin TTL3	34675451	34678206	+
Gbar_D11G023400	GSTF8	Glutathione S-transferase F8, chloroplastic	34687886	34688948	+
Gbar_D11G023410	SNRNP25	U11/U12 small nuclear ribonucleoprotein 25 kDa protein	34689103	34690253	-
Gbar_D11G023420	PLAT2	PLAT domain-containing protein 2	34815249	34816313	-
Gbar_D11G023430	TPPJ	Probable trehalose-phosphate phosphatase J	35062160	35064485	-
Gbar_D11G023440	ERF060	Ethylene-responsive transcription factor ERF060	35425558	35427418	-
Gbar_D11G023450	NA	NA	35527631	35527981	-
Gbar_D11G023460	pol	Retrovirus-related Pol polyprotein from transposon 17.6	35528301	35530409	-
Gbar_D11G023470	cfxQ	Protein CfxQ homolog	35530716	35531596	-
Gbar_D11G023480	NA	NA	35535476	35538167	-
Gbar_D11G023490	NA	NA	35538168	35540493	-
Gbar_D11G023500	ACX2	Acyl-coenzyme A oxidase 2, peroxisomal	35791270	35795851	+
Gbar_D11G023510	ARR1	Two-component response regulator ARR1	35940104	35940799	-
Gbar_D11G023520	EIL4	Putative ETHYLENE INSENSITIVE 3-like 4 protein	35970387	35971836	+
Gbar_D11G023530	UFC	Protein UPSTREAM OF FLC	36335795	36337771	-
Gbar_D11G023540	LPAT2	1-acyl-sn-glycerol-3-phosphate acyltransferase 2	36351909	36357496	-
Gbar_D11G023550	FLXL2	Protein FLX-like 2	36584487	36586728	-
Gbar_D11G023560	MARD1	Protein MARD1	36612554	36613659	+
Gbar_D11G023570	NA	Inositol-3-phosphate synthase	36742951	36745765	-
Gbar_D11G023580	NA	NA	36765136	36766009	-
Gbar_D11G023590	NPY3	BTB/POZ domain-containing protein NPY3	36854130	36856456	+
Gbar_D11G023600	NA	Bifunctional aspartate aminotransferase and glutamate/aspartate-prephenate aminotransferase	36882514	36888336	-
Gbar_D11G023610	FLA21	Fasciclin-like arabinogalactan protein 21	36912684	36914517	-
Gbar_D11G023620	AGL104	Agamous-like MADS-box protein AGL104	36938418	36946554	-
Gbar_D11G023630	NA	NA	36965622	36966289	-
Gbar_D11G023640	DOPEY2	Protein dopey-2	36969988	36970563	-
Gbar_D11G023650	PNSL4	Photosynthetic NDH subunit of lumenal location 4, chloroplastic	36994040	36996194	+
Gbar_D11G023660	CSI1	Protein CELLULOSE SYNTHASE INTERACTIVE 1	37084984	37095988	-
Gbar_D11G023670	MIC60	MICOS complex subunit MIC60	37125954	37134939	-
Gbar_D11G023680	At5g19025	Uncharacterized protein At5g19025	37143222	37144102	+
Gbar_D11G023690	PP2AB1	Serine/threonine protein phosphatase 2A 55 kDa regulatory subunit B alpha isoform	37144190	37146503	+
Gbar_D11G023700	RPL30	60S ribosomal protein L30	37171744	37174196	+
Gbar_D11G023710	Rprd1b	Regulation of nuclear pre-mRNA domain-containing protein 1B	37250813	37255616	+
Gbar_D11G023720	NA	NA	37269508	37270933	-
Gbar_D11G023730	NA	NA	37289968	37290442	+
Gbar_D11G023740	lon	Lon protease	37473587	37474539	+
Gbar_D11G023750	SSM4	ERAD-associated E3 ubiquitin-protein ligase DOA10	37589587	37603799	-
Gbar_D11G023760	TGA1	Transcription factor TGA1	37843101	37852124	+
Gbar_D11G023770	SAG1573	Initiation-control protein YabA	37883827	37885625	-
Gbar_D11G023780	NA	NA	38018738	38019174	-
Gbar_D11G023790	At5g10020	Probable inactive receptor kinase At5g10020	38081374	38088190	+
Gbar_D11G023800	NA	NA	38098350	38099111	+
Gbar_D11G023810	PKH3	Serine/threonine-protein kinase PKH3	38100735	38108486	+
Gbar_D11G023820	NA	Mitochondrial outer membrane protein porin of 36 kDa	38110519	38111365	-
Gbar_D11G023830	MARF1	Meiosis regulator and mRNA stability factor 1	38209823	38214674	-
Gbar_D11G023840	dnaja1	DnaJ homolog subfamily A member 1 homolog	38216315	38220335	-
Gbar_D11G023850	NA	ATP synthase subunit delta', mitochondrial	38240368	38250768	-
Gbar_D11G023860	CESA6	Cellulose synthase A catalytic subunit 6 [UDP-forming]	38377729	38385333	+
Gbar_D11G023870	PAT08	Protein S-acyltransferase 8	38501358	38506638	+
Gbar_D11G023880	RRP4	Exosome complex component RRP4 homolog	38509228	38511242	+
Gbar_D11G023890	RNR1	Ribonucleoside-diphosphate reductase large subunit	38586790	38591682	-
Gbar_D11G023900	At1g65750	Putative ribonuclease H protein At1g65750	38637560	38641658	-
Gbar_D11G023910	RBM39	RNA-binding protein 39	38647644	38654503	+
Gbar_D11G023920	ABCG37	ABC transporter G family member 37	38668130	38669468	-
Gbar_D11G023930	ABCG41	ABC transporter G family member 41	38684733	38685737	-
Gbar_D11G023940	NA	NA	38689517	38693998	-
Gbar_D11G023950	BRI1	Protein BRASSINOSTEROID INSENSITIVE 1	38796439	38800701	+
Gbar_D11G023960	naa40	N-alpha-acetyltransferase 40	38899020	38904351	+
Gbar_D11G023970	SGR6	Protein SHOOT GRAVITROPISM 6	39258435	39260055	+
Gbar_D11G023980	NA	NA	39260598	39260837	+
Gbar_D11G023990	CYP96A15	Alkane hydroxylase MAH1	39265243	39267000	-
Gbar_D11G024000	At2g21870	Probable ATP synthase 24 kDa subunit, mitochondrial	39518538	39523293	+
Gbar_D11G024010	SG1	protein SLOW GREEN 1, chloroplastic	39571990	39575244	+
Gbar_D11G024020	SEC3A	Exocyst complex component SEC3A	39750307	39768816	+
Gbar_D11G024030	LPXC5	Probable UDP-3-O-acyl-N-acetylglucosamine deacetylase 5	40029435	40032727	+
Gbar_D11G024040	SPCC777.06c	Putative hydrolase C777.06c	40318108	40321350	+
Gbar_D11G024050	GSTU17	Glutathione S-transferase U17	40391607	40393710	-
Gbar_D11G024060	WRKY51	Probable WRKY transcription factor 51	40520299	40523451	+
Gbar_D11G024070	LIP1	Small GTPase LIP1	40553045	40558119	+
Gbar_D11G024080	At5g64816	Uncharacterized protein At5g64816	40559168	40560911	+
Gbar_D11G024090	Scyl2	SCY1-like protein 2	40590925	40592032	-
Gbar_D11G024100	PDCD2L	Programmed cell death protein 2-like	40595997	40601759	-
Gbar_D11G024110	CYP96A15	Alkane hydroxylase MAH1	40596289	40597788	+
Gbar_D11G024120	SK1	Shikimate kinase 1, chloroplastic	40725608	40730496	+
Gbar_D11G024130	NA	NA	40731774	40732214	-
Gbar_D11G024140	Polr1c	DNA-directed RNA polymerases I and III subunit RPAC1	40827886	40831160	+
Gbar_D11G024150	XTH23	Probable xyloglucan endotransglucosylase/hydrolase protein 23	40858080	40859143	-
Gbar_D11G024160	NA	NA	41008539	41009113	-
Gbar_D11G024170	IAR4	Pyruvate dehydrogenase E1 component subunit alpha-2, mitochondrial	41011092	41012890	-
Gbar_D11G024180	PAP7	Probable plastid-lipid-associated protein 7, chloroplastic	41014033	41026620	+
Gbar_D11G024190	TSK	Protein TONSOKU	41209421	41221540	+
Gbar_D11G024200	POLR3E	DNA-directed RNA polymerase III subunit RPC5	41709526	41714152	-
Gbar_D11G024210	NA	NA	41723995	41727749	-
Gbar_D11G024220	Polr3e	DNA-directed RNA polymerase III subunit RPC5	41803068	41807669	-
Gbar_D11G024230	NA	NA	42256970	42261599	+
Gbar_D11G024240	SGT1B	Protein SGT1 homolog B	42315473	42318369	+
Gbar_D11G024250	PPP6R3	Serine/threonine-protein phosphatase 6 regulatory subunit 3	42358569	42361106	+
Gbar_D11G024260	WNK7	Probable serine/threonine-protein kinase WNK7	42503488	42507557	+
Gbar_D11G024270	CARA	Carbamoyl-phosphate synthase small chain, chloroplastic	42572838	42576119	+
Gbar_D11G024280	ACT7	Actin-7	42579784	42583028	-
Gbar_D11G024290	trappc1-1	Trafficking protein particle complex subunit 1	42655083	42659648	-
Gbar_D11G024300	ATL78	RING-H2 finger protein ATL78	42835710	42836358	+
Gbar_D11G024310	MAKR5	Probable membrane-associated kinase regulator 5	43140635	43141921	-
Gbar_D11G024320	EMB1417	Pentatricopeptide repeat-containing protein At4g21190	43312022	43314398	-
Gbar_D11G024330	At3g49140	Uncharacterized protein At3g49140	43315761	43320069	+
Gbar_D11G024340	CBSDUF5	DUF21 domain-containing protein At5g52790	43350109	43355410	+
Gbar_D11G024350	NA	NA	43480081	43481503	+
Gbar_D11G024360	At5g57100	Nucleotide-sugar uncharacterized transporter 1	43522719	43533428	-
Gbar_D11G024370	UVR8	Ultraviolet-B receptor UVR8	43571292	43585659	-
Gbar_D11G024380	CCT7	T-complex protein 1 subunit eta	43898291	43905953	+
Gbar_D11G024390	ATXR5	Probable Histone-lysine N-methyltransferase ATXR5	43932796	43937502	-
Gbar_D11G024400	At3g18640	Zinc finger CCCH domain-containing protein 38	44087153	44096140	-
Gbar_D11G024410	PME51	Probable pectinesterase/pectinesterase inhibitor 51	44235682	44240683	-
Gbar_D11G024420	At5g05010	Coatomer subunit delta	44291409	44295570	-
Gbar_D11G024430	LSH10	Protein LIGHT-DEPENDENT SHORT HYPOCOTYLS 10	44350826	44354075	+
Gbar_D11G024440	NA	NA	44499279	44499998	+
Gbar_D11G024450	FAS2	Chromatin assembly factor 1 subunit FAS2	44623447	44627619	-
Gbar_D11G024460	C/VIF2	Cell wall / vacuolar inhibitor of fructosidase 2	44695827	44696742	-
Gbar_D11G024470	NA	NA	44712460	44712947	+
Gbar_D11G024480	At1g43910	AAA-ATPase At1g43910	44757820	44759276	+
Gbar_D11G024490	TRAPPC4	Trafficking protein particle complex subunit 4	44760255	44762739	+
Gbar_D11G024500	DCLRE1B	5' exonuclease Apollo	44773390	44775874	-
Gbar_D11G024510	RPT2A	26S proteasome regulatory subunit 4 homolog A	44811269	44815139	+
Gbar_D11G024520	PSAN	Photosystem I reaction center subunit N, chloroplastic	44816729	44818104	+
Gbar_D11G024530	GSVIVT00026920001	Probable polygalacturonase	44818359	44823119	-
Gbar_D11G024540	PATL3	Patellin-3	45000766	45003057	-
Gbar_D11G024550	HEMH	Ferrochelatase-2, chloroplastic	45010452	45036805	-
Gbar_D11G024560	GSH2	Glutathione synthetase, chloroplastic	45082313	45087525	+
Gbar_D11G024570	NA	NA	45089621	45090209	+
Gbar_D11G024580	NA	NA	45097946	45098697	-
Gbar_D11G024590	SDN3	Small RNA degrading nuclease 3	45128761	45132772	+
Gbar_D11G024600	NA	Cytochrome P450 CYP73A100	45133911	45135626	+
Gbar_D11G024610	ITN1	Ankyrin repeat-containing protein ITN1	45212671	45227132	-
Gbar_D11G024620	pyrH	Uridylate kinase	45264524	45267904	-
Gbar_D11G024630	PUB27	U-box domain-containing protein 27	45379038	45380463	-
Gbar_D11G024640	POLD4	DNA polymerase delta subunit 4	45396325	45397242	+
Gbar_D11G024650	MEX1	Maltose excess protein 1, chloroplastic	45414642	45422625	-
Gbar_D11G024660	NA	NA	45473787	45474398	+
Gbar_D11G024670	STIPL1	Septin and tuftelin-interacting protein 1 homolog 1	45492194	45495846	+
Gbar_D11G024680	SIGA	RNA polymerase sigma factor sigA	45496526	45500972	-
Gbar_D11G024690	ppk15	Serine/threonine-protein kinase ppk15	45583268	45595685	-
Gbar_D11G024700	HSR201	Benzyl alcohol O-benzoyltransferase	45664658	45666695	+
Gbar_D11G024710	At3g25440	Uncharacterized CRM domain-containing protein At3g25440, chloroplastic	45681045	45683785	+
Gbar_D11G024720	HSR201	Benzyl alcohol O-benzoyltransferase	45700783	45707348	+
Gbar_D11G024730	At3g25440	Uncharacterized CRM domain-containing protein At3g25440, chloroplastic	45724735	45727452	+
Gbar_D11G024740	IDA	Protein IDA	45769412	45770306	+
Gbar_D11G024750	Ighmbp2	DNA-binding protein SMUBP-2	45772052	45780016	-
Gbar_D11G024760	yabD	Uncharacterized metal-dependent hydrolase YabD	45856119	45859169	+
Gbar_D11G024770	NPC4	Non-specific phospholipase C4	45911697	45916498	-
Gbar_D11G024780	NA	NA	45926615	45927271	+
Gbar_D11G024790	AIR9	187-kDa microtubule-associated protein AIR9	45976866	45991357	-
Gbar_D11G024800	CML8	Probable calcium-binding protein CML8	46039778	46043988	-
Gbar_D11G024810	LYK5	Protein LYK5	46040001	46042013	+
Gbar_D11G024820	NA	NA	46110556	46111084	+
Gbar_D11G024830	SKIP25	F-box/kelch-repeat protein SKIP25	46147035	46148186	-
Gbar_D11G024840	SKIP25	F-box/kelch-repeat protein SKIP25	46214512	46215714	+
Gbar_D11G024850	NA	NA	46218816	46222508	+
Gbar_D11G024860	DTX24	Protein DETOXIFICATION 24	46317378	46320853	+
Gbar_D11G024870	NA	NA	46322389	46323430	-
Gbar_D11G024880	NFD4	Protein NUCLEAR FUSION DEFECTIVE 4	46361723	46364859	-
Gbar_D11G024890	ubiA	4-hydroxybenzoate octaprenyltransferase	46365202	46365405	+
Gbar_D11G024900	CNX1	Molybdopterin biosynthesis protein CNX1	46366923	46368214	+
Gbar_D11G024910	DOT2	SART-1 family protein DOT2	46380303	46396151	+
Gbar_D11G024920	NA	NA	46424713	46428113	-
Gbar_D11G024930	NA	Glycine-rich protein A3	46521569	46524515	-
Gbar_D11G024940	trmB	tRNA (guanine-N(7)-)-methyltransferase	46525388	46528863	-
Gbar_D11G024950	BST1	GPI inositol-deacylase	46528991	46531280	+
Gbar_D11G024960	UAF30	Upstream activation factor subunit UAF30	46530500	46534191	-
Gbar_D11G024970	UGPA	UTP--glucose-1-phosphate uridylyltransferase	46565942	46572670	-
Gbar_D11G024980	NA	NA	46620486	46626799	+
Gbar_D11G024990	FRS3	Protein FAR1-RELATED SEQUENCE 3	46627964	46632570	-
Gbar_D11G025000	At5g07610	F-box protein At5g07610	46648942	46650463	+
Gbar_D11G025010	UCC1	Uclacyanin 1	46693798	46694401	+
Gbar_D11G025020	NA	NA	46890206	46892744	+
Gbar_D11G025030	AGD14	Probable ADP-ribosylation factor GTPase-activating protein AGD14	46892520	46899878	-
Gbar_D11G025040	grpE	Protein GrpE	46899979	46904205	+
Gbar_D11G025050	DTX25	Protein DETOXIFICATION 25	46997035	47005464	+
Gbar_D11G025060	gag-pol	Gag-Pol polyprotein	47048193	47049678	+
Gbar_D11G025070	DTX24	Protein DETOXIFICATION 24	47125173	47128552	+
Gbar_D11G025080	elmoA	ELMO domain-containing protein A	47170362	47175151	-
Gbar_D11G025090	Rprd1b	Regulation of nuclear pre-mRNA domain-containing protein 1B	47210417	47221391	-
Gbar_D11G025100	At1g08700	Presenilin-like protein At1g08700	47287215	47289991	-
Gbar_D11G025110	MYB30	Transcription factor MYB30	47452842	47454418	+
Gbar_D11G025120	ARAD1	Probable arabinosyltransferase ARAD1	47625189	47627490	-
Gbar_D11G025130	CBR1	NADH--cytochrome b5 reductase 1	47631065	47633416	-
Gbar_D11G025140	CBR1	NADH--cytochrome b5 reductase 1	47682444	47687352	-
Gbar_D11G025150	NA	NA	47709614	47710097	-
Gbar_D11G025160	BDG4	Probable lysophospholipase BODYGUARD 4	47748247	47750487	-
Gbar_D11G025170	MYB105	Transcription factor MYB105	47902231	47904304	+
Gbar_D11G025180	PER44	Peroxidase 44	47963582	47964598	-
Gbar_D11G025190	CDF2	Cyclic dof factor 2	48030626	48034087	-
Gbar_D11G025200	NA	NA	48116867	48118069	-
Gbar_D11G025210	ICMTB	Protein-S-isoprenylcysteine O-methyltransferase B	48165375	48167475	-
Gbar_D11G025220	PCMP-E93	Pentatricopeptide repeat-containing protein At3g18970	48186166	48190104	-
Gbar_D11G025230	GLCAT14B	Beta-glucuronosyltransferase GlcAT14B	48258826	48262824	-
Gbar_D11G025240	PNS1	Protein PNS1	48352523	48354507	+
Gbar_D11G025250	CCX1	Cation/calcium exchanger 1	48430335	48432672	-
Gbar_D11G025260	SOT15	Cytosolic sulfotransferase 15	48461121	48462524	+
Gbar_D11G025270	SOT15	Cytosolic sulfotransferase 15	48473465	48476021	+
Gbar_D11G025280	NA	Flavonol 4'-sulfotransferase	48478968	48480038	+
Gbar_D11G025290	SOT15	Cytosolic sulfotransferase 15	48494765	48495809	-
Gbar_D11G025300	PNP1	Polyribonucleotide nucleotidyltransferase 1, chloroplastic	48541080	48555282	+
Gbar_D11G025310	RFC3	Replication factor C subunit 3	48579934	48584152	+
Gbar_D11G025320	Mfap1	Microfibrillar-associated protein 1	48604564	48607359	+
Gbar_D11G025330	MGAM	Maltase-glucoamylase, intestinal	48645886	48653892	+
Gbar_D11G025340	CAT2	Cationic amino acid transporter 2, vacuolar	48665318	48671486	-
Gbar_D11G025350	CAT4	Cationic amino acid transporter 4, vacuolar	48746743	48751553	-
Gbar_D11G025360	BPM4	BTB/POZ and MATH domain-containing protein 4	48752966	48757929	-
Gbar_D11G025370	Nemp2	Nuclear envelope integral membrane protein 2	48792794	48798043	-
Gbar_D11G025380	NA	NA	48811613	48812491	-
Gbar_D11G025390	UBC2	Ubiquitin-conjugating enzyme E2 2	48853283	48857647	-
Gbar_D11G025400	SUVR3	Histone-lysine N-methyltransferase SUVR3	48861092	48863627	-
Gbar_D11G025410	EGY1	Probable zinc metalloprotease EGY1, chloroplastic	48886131	48890312	-
Gbar_D11G025420	At3g03770	Probable inactive leucine-rich repeat receptor-like protein kinase At3g03770	48891755	48897748	-
Gbar_D11G025430	PCO2	Plant cysteine oxidase 2	48928029	48930426	-
Gbar_D11G025440	MEMB11	Membrin-11	48967201	48969990	-
Gbar_D11G025450	RRP6L2	Protein RRP6-like 2	48992806	49000650	-
Gbar_D11G025460	argH	Argininosuccinate lyase	49011877	49016373	-
Gbar_D11G025470	NA	NA	49025515	49026481	+
Gbar_D11G025480	Ank3	Ankyrin-3	49028006	49029136	+
Gbar_D11G025490	MS1	5-methyltetrahydropteroyltriglutamate--homocysteine methyltransferase 1	49088147	49093163	+
Gbar_D11G025500	DET2	Steroid 5-alpha-reductase DET2	49093170	49094257	-
Gbar_D11G025510	SOT15	Cytosolic sulfotransferase 15	49155945	49157217	+
Gbar_D11G025520	Nom1	Nucleolar MIF4G domain-containing protein 1	49260575	49266686	-
Gbar_D11G025530	ATO	Splicing factor SF3a60 homolog	49288045	49294467	-
Gbar_D11G025540	UCC1	Uclacyanin 1	49370544	49371267	+
Gbar_D11G025550	UCC1	Uclacyanin 1	49499320	49500036	+
Gbar_D11G025560	UCC1	Uclacyanin 1	49581704	49583022	+
Gbar_D11G025570	NA	Retrovirus-related Pol polyprotein from transposon TNT 1-94	49635886	49636353	+
Gbar_D11G025580	UCC1	Uclacyanin 1	49652332	49653648	+
Gbar_D11G025590	RTM2	Inactive protein RESTRICTED TEV MOVEMENT 2	49694340	49695331	+
Gbar_D11G025600	RTM2	Inactive protein RESTRICTED TEV MOVEMENT 2	49715235	49716129	-
Gbar_D11G025610	rpsN	30S ribosomal protein S14	49726531	49727249	+
Gbar_D11G025620	BPA1	Binding partner of ACD11 1	49759797	49763124	+
Gbar_D11G025630	ibtk	Inhibitor of Bruton tyrosine kinase	49838256	49845652	+
Gbar_D11G025640	QKY	Protein QUIRKY	49896078	49905737	+
Gbar_D11G025650	BACOVA_02659	Beta-glucosidase BoGH3B	49961173	49965273	+
Gbar_D11G025660	BACOVA_02659	Beta-glucosidase BoGH3B	49968256	49971720	+
Gbar_D11G025670	NA	NA	49977262	49981886	-
Gbar_D11G025680	NA	NA	49984896	49986188	-
Gbar_D11G025690	SYP131	Putative syntaxin-131	49987464	49990935	+
Gbar_D11G025700	SYP132	Syntaxin-132	49990980	49992072	+
Gbar_D11G025710	At1g04910	Uncharacterized protein At1g04910	49992741	49997051	-
Gbar_D11G025720	NA	NA	49997071	49999504	-
Gbar_D11G025730	MYB5	Transcription repressor MYB5	50075114	50076828	-
Gbar_D11G025740	NA	NA	50137476	50137730	-
Gbar_D11G025750	Ipo5	Importin-5	50197563	50207137	+
Gbar_D11G025760	RAP2-11	Ethylene-responsive transcription factor RAP2-11	50208399	50209297	+
Gbar_D11G025770	TUBA3	Tubulin alpha-3 chain	50211007	50217869	-
Gbar_D11G025780	SODCC.2	Superoxide dismutase [Cu-Zn] 2	50265188	50269684	+
Gbar_D11G025790	CSLE6	Cellulose synthase-like protein E6	50288827	50307992	-
Gbar_D11G025800	CSLE6	Cellulose synthase-like protein E6	50313149	50318055	-
Gbar_D11G025810	CSLE6	Cellulose synthase-like protein E6	50367095	50371222	+
Gbar_D11G025820	CSLE6	Cellulose synthase-like protein E6	50425821	50438950	-
Gbar_D11G025830	APRL5	5'-adenylylsulfate reductase-like 5	50455979	50461293	+
Gbar_D11G025840	NA	NA	50499708	50501754	+
Gbar_D11G025850	NA	NA	50542331	50547882	+
Gbar_D11G025860	AGP14	Arabinogalactan peptide 14	50592167	50592902	-
Gbar_D11G025870	NA	NA	50610706	50613365	+
Gbar_D11G025880	NA	NA	50613111	50615308	-
Gbar_D11G025890	GLUTRBP	Glutamyl-tRNA reductase-binding protein, chloroplastic	50615456	50621391	-
Gbar_D11G025900	At4g27190	Disease resistance protein At4g27190	50622934	50623578	+
Gbar_D11G025910	NA	NA	50623835	50625062	+
Gbar_D11G025920	At4g27190	Disease resistance protein At4g27190	50649224	50659875	+
Gbar_D11G025930	At1g61190	Probable disease resistance protein At1g61190	50684597	50685771	+
Gbar_D11G025940	RPS2	Disease resistance protein RPS2	50685823	50686734	+
Gbar_D11G025950	FRL3	FRIGIDA-like protein 3	50704002	50717588	-
Gbar_D11G025960	FRL2	FRIGIDA-like protein 2	50806956	50812157	-
Gbar_D11G025970	FRL5	FRIGIDA-like protein 5	50861978	50864072	-
Gbar_D11G025980	TL17	Thylakoid lumenal 17.4 kDa protein, chloroplastic	50878126	50879358	-
Gbar_D11G025990	FRL3	FRIGIDA-like protein 3	50914702	50921435	-
Gbar_D11G026000	TRAPPC6B	Trafficking protein particle complex subunit 6B	50945943	50948417	-
Gbar_D11G026010	TNXB	Tenascin-X	50950319	50951030	-
Gbar_D11G026020	dnajb14	DnaJ homolog subfamily B member 14	50986604	50989127	+
Gbar_D11G026030	SCD2	Coiled-coil domain-containing protein SCD2	50991729	50999226	-
Gbar_D11G026040	At1g09620	Leucine--tRNA ligase, cytoplasmic	51002647	51006798	-
Gbar_D11G026050	NA	NA	51053967	51057404	+
Gbar_D11G026060	Tpra1	Transmembrane protein adipocyte-associated 1	51062304	51065535	+
Gbar_D11G026070	ACP1	Acyl carrier protein 1, chloroplastic	51080170	51082605	-
Gbar_D11G026080	NA	NA	51101737	51102501	+
Gbar_D11G026090	PVA22	Vesicle-associated protein 2-2	51167100	51171512	+
Gbar_D11G026100	NHX2	Sodium/hydrogen exchanger 2	51172042	51175815	-
Gbar_D11G026110	Inpp5b	Type II inositol 1,4,5-trisphosphate 5-phosphatase	51217947	51220624	+
Gbar_D11G026120	SIRP1	E3 ubiquitin-protein ligase SIRP1	51220830	51221732	-
Gbar_D11G026130	NA	Transposon TX1 uncharacterized 82 kDa protein	51258988	51259482	-
Gbar_D11G026140	NA	NA	51260266	51261310	+
Gbar_D11G026150	LAT59	Probable pectate lyase P59	51295801	51297968	+
Gbar_D11G026160	GABA-TP1	Gamma aminobutyrate transaminase 1, mitochondrial	51303025	51303968	+
Gbar_D11G026170	rsp-2	Probable splicing factor, arginine/serine-rich 2	51410933	51411595	+
Gbar_D11G026180	NA	NA	51412898	51413476	+
Gbar_D11G026190	ptsI	Phosphoenolpyruvate-protein phosphotransferase	51414964	51415995	+
Gbar_D11G026200	NA	NA	51461931	51463347	+
Gbar_D11G026210	nst1	Stress response protein nst1	51507626	51508289	+
Gbar_D11G026220	afsK	Serine/threonine-protein kinase AfsK	51545787	51546194	+
Gbar_D11G026230	OPSB	Probable aspartic-type endopeptidase OPSB	51564813	51565577	+
Gbar_D11G026240	At2g29880	Uncharacterized protein At2g29880	51587737	51588793	-
Gbar_D11G026250	NA	NA	51594276	51595098	+
Gbar_D11G026260	AOP1	Probable 2-oxoglutarate-dependent dioxygenase AOP1	51649846	51650935	+
Gbar_D11G026270	AOP1.2	Probable 2-oxoglutarate-dependent dioxygenase AOP1.2	51783315	51784773	+
Gbar_D11G026280	Rv1155A	Uncharacterized protein Rv1155A	51856304	51859492	+
Gbar_D11G026290	SUVR5	Histone-lysine N-methyltransferase SUVR5	51940545	51943070	-
Gbar_D11G026300	NA	NA	51944592	51945637	+
Gbar_D11G026310	FOCAD	Focadhesin	52036195	52037398	-
Gbar_D11G026320	EXPA15	Expansin-A15	52040462	52042359	-
Gbar_D11G026330	At1g18910	Zinc finger protein BRUTUS-like At1g18910	52045205	52048274	-
Gbar_D11G026340	NA	NA	52048612	52049963	-
Gbar_D11G026350	WAKL20	Wall-associated receptor kinase-like 20	52061966	52063973	-
Gbar_D11G026360	At1g08570	Thioredoxin-like 1-1, chloroplastic	52223005	52225555	-
Gbar_D11G026370	PCMP-E35	Pentatricopeptide repeat-containing protein At4g20770	52238923	52243484	-
Gbar_D11G026380	tyrP	Tyrosine-specific transport protein	52245262	52247610	+
Gbar_D11G026390	SNRNP65	U11/U12 small nuclear ribonucleoprotein 65 kDa protein	52248644	52252206	-
Gbar_D11G026400	DHRS9	Dehydrogenase/reductase SDR family member 9	52252224	52256548	-
Gbar_D11G026410	NAC079	NAC domain-containing protein 79	52267005	52268895	+
Gbar_D11G026420	R40C1	Ricin B-like lectin R40C1	52282280	52286606	-
Gbar_D11G026430	NAC047	NAC transcription factor 47	52302876	52305431	-
Gbar_D11G026440	At5g15010	Pentatricopeptide repeat-containing protein At5g15010, mitochondrial	52339664	52340254	-
Gbar_D11G026450	APY2	Apyrase 2	52359962	52367530	-
Gbar_D11G026460	SIP1-2	Aquaporin SIP1-2	52368572	52374126	-
Gbar_D11G026470	VDE1	Violaxanthin de-epoxidase, chloroplastic	52389659	52393083	-
Gbar_D11G026480	NA	NA	52395126	52398129	-
Gbar_D11G026490	NA	NA	52398575	52402123	-
Gbar_D11G026500	MYB113	Transcription factor MYB113	52425545	52428013	-
Gbar_D11G026510	NA	NA	52466570	52469091	+
Gbar_D11G026520	GLP6	Germin-like protein subfamily 1 member 13	52545406	52547091	-
Gbar_D11G026530	At5g39150	Germin-like protein subfamily 1 member 17	52574266	52575437	+
Gbar_D11G026540	NA	NA	52575693	52576703	-
Gbar_D11G026550	GLP6	Germin-like protein subfamily 1 member 13	52650047	52654861	-
Gbar_D11G026560	At3g05950	Germin-like protein subfamily 1 member 7	52656006	52656816	+
Gbar_D11G026570	GLP6	Germin-like protein subfamily 1 member 13	52696462	52697248	-
Gbar_D11G026580	At3g05950	Germin-like protein subfamily 1 member 7	52698392	52699202	+
Gbar_D11G026590	At3g05950	Germin-like protein subfamily 1 member 7	52731907	52737775	+
Gbar_D11G026600	At5g39110	Germin-like protein subfamily 1 member 14	52753639	52763463	-
Gbar_D11G026610	At3g05950	Germin-like protein subfamily 1 member 7	52764613	52765423	+
Gbar_D11G026620	NA	NA	52772094	52772816	-
Gbar_D11G026630	NA	NA	52847864	52848591	+
Gbar_D11G026640	At3g05950	Germin-like protein subfamily 1 member 7	52857126	52857936	-
Gbar_D11G026650	At5g39110	Germin-like protein subfamily 1 member 14	52859079	52870316	+
Gbar_D11G026660	LPXC5	Probable UDP-3-O-acyl-N-acetylglucosamine deacetylase 5	52892531	52893586	-
Gbar_D11G026670	At3g05950	Germin-like protein subfamily 1 member 7	52897926	52898736	-
Gbar_D11G026680	At5g39110	Germin-like protein subfamily 1 member 14	52899879	52912661	+
Gbar_D11G026690	At3g05950	Germin-like protein subfamily 1 member 7	52924993	52925803	-
Gbar_D11G026700	GLP6	Germin-like protein subfamily 1 member 13	52926910	52927889	+
Gbar_D11G026710	GIP	Copia protein	52934473	52935744	-
Gbar_D11G026720	GLP6	Germin-like protein subfamily 1 member 13	52989639	52990402	+
Gbar_D11G026730	SEC	Probable UDP-N-acetylglucosamine--peptide N-acetylglucosaminyltransferase SEC	52991883	53000484	-
Gbar_D11G026740	hprK	HPr kinase/phosphorylase	53053886	53054512	+
Gbar_D11G026750	At5g63930	Probable leucine-rich repeat receptor-like protein kinase At5g63930	53058228	53062773	-
Gbar_D11G026760	At5g18430	GDSL esterase/lipase At5g18430	53129944	53131845	-
Gbar_D11G026770	At5g33370	GDSL esterase/lipase At5g33370	53174332	53176146	-
Gbar_D11G026780	TOC159	Translocase of chloroplast 159, chloroplastic	53185294	53187108	+
Gbar_D11G026790	DREB2G	Dehydration-responsive element-binding protein 2G	53304804	53305451	-
Gbar_D11G026800	ILA	Protein ILITYHIA	53329995	53341282	+
Gbar_D11G026810	RALFL9	Protein RALF-like 9	53420894	53421118	+
Gbar_D11G026820	LON2	Lon protease homolog, mitochondrial	53493596	53501803	+
Gbar_D11G026830	rse1	Pre-mRNA-splicing factor rse1	53821503	53825618	+
Gbar_D11G026840	AMT1-2	Ammonium transporter 1 member 2	53899925	53901707	+
Gbar_D11G026850	NA	NA	54005215	54007659	+
Gbar_D11G026860	TH2	Bifunctional TH2 protein, mitochondrial	54031921	54035895	+
Gbar_D11G026870	NA	NA	54083297	54083966	+
Gbar_D11G026880	NA	NA	54098235	54098887	-
Gbar_D11G026890	NA	NA	54100587	54101601	-
Gbar_D11G026900	IPUT1	Inositol phosphorylceramide glucuronosyltransferase 1	54102157	54107611	-
Gbar_D11G026910	RGA3	Putative disease resistance protein RGA3	54138646	54142212	-
Gbar_D11G026920	PXL1	Leucine-rich repeat receptor-like protein kinase PXL1	54156122	54159461	+
Gbar_D11G026930	FTSHI5	Probable inactive ATP-dependent zinc metalloprotease FTSHI 5, chloroplastic	54159513	54170556	-
Gbar_D11G026940	ATRX	Protein CHROMATIN REMODELING 20	54172378	54187307	+
Gbar_D11G026950	VPS62	Vacuolar protein sorting-associated protein 62	54188655	54192719	-
Gbar_D11G026960	SRC2	Protein SRC2 homolog	54264048	54265381	-
Gbar_D11G026970	CRRSP3	Cysteine-rich repeat secretory protein 3	54279468	54280751	+
Gbar_D11G026980	FER	Receptor-like protein kinase FERONIA	54297148	54299694	+
Gbar_D11G026990	L1RE1	LINE-1 retrotransposable element ORF1 protein	54305627	54307327	-
Gbar_D11G027000	NA	NA	54306573	54309072	+
Gbar_D11G027010	PHL1	Protein PHR1-LIKE 1	54309114	54311634	+
Gbar_D11G027020	PEX12	Peroxisome biogenesis protein 12	54312364	54317717	+
Gbar_D11G027030	NA	NA	54317930	54319753	-
Gbar_D11G027040	NA	NA	54362706	54364109	+
Gbar_D11G027050	FUT8	Alpha-(1,6)-fucosyltransferase	54413653	54417936	+
Gbar_D11G027060	ANKRD13B	Ankyrin repeat domain-containing protein 13B	54419448	54424876	-
Gbar_D11G027070	pol	Retrovirus-related Pol polyprotein from transposon 17.6	54451552	54458639	-
Gbar_D11G027080	PRP46	Pre-mRNA-splicing factor PRP46	54457548	54458318	-
Gbar_D11G027090	ANKRD13B	Ankyrin repeat domain-containing protein 13B	54485262	54489880	-
Gbar_D11G027100	mug71	Diphthine--ammonia ligase	54506690	54512678	-
Gbar_D11G027110	B''GAMMA	Probable serine/threonine protein phosphatase 2A regulatory subunit B''gamma	54515796	54523563	-
Gbar_D11G027120	At2g27730	Uncharacterized protein At2g27730, mitochondrial	54534054	54542900	-
Gbar_D11G027130	CKI1	Casein kinase 1	54547898	54553917	-
Gbar_D11G027140	NA	NA	54554057	54556143	+
Gbar_D11G027150	At1g08610	Pentatricopeptide repeat-containing protein At1g08610	54564079	54569385	-
Gbar_D11G027160	At3g04760	Pentatricopeptide repeat-containing protein At3g04760, chloroplastic	54564362	54566128	+
Gbar_D11G027170	rbm42	RNA-binding protein 42	54572103	54574967	-
Gbar_D11G027180	JMJ16	Putative lysine-specific demethylase JMJ16	54610974	54621509	+
Gbar_D11G027190	TRN1	Transportin-1	54662444	54670478	+
Gbar_D11G027200	LSH1	Protein LIGHT-DEPENDENT SHORT HYPOCOTYLS 1	54686691	54688849	-
Gbar_D11G027210	THA1	Probable low-specificity L-threonine aldolase 1	54736298	54738631	-
Gbar_D11G027220	CDC5	Cell division cycle 5-like protein	54739991	54745461	-
Gbar_D11G027230	PPCK1	Phosphoenolpyruvate carboxylase kinase 1	54775785	54778044	+
Gbar_D11G027240	e(y)3	Supporter of activation of yellow protein	54841421	54846242	+
Gbar_D11G027250	IAA16	Auxin-responsive protein IAA16	54889868	54892685	-
Gbar_D11G027260	AUX22D	Auxin-induced protein 22D	54919993	54921524	+
Gbar_D11G027270	At4g00590	Putative threonine aspartase	54948293	54950957	-
Gbar_D11G027280	UNE12	Transcription factor UNE12	54966311	54971254	-
Gbar_D11G027290	Os09g0297000	Ferrochelatase-1, chloroplastic	54975427	54976689	+
Gbar_D11G027300	CPRF2	Light-inducible protein CPRF2	54997495	55000847	-
Gbar_D11G027310	At1g09650	F-box/LRR-repeat/kelch-repeat protein At1g09650	55004157	55005101	-
Gbar_D11G027320	ACA12	Calcium-transporting ATPase 12, plasma membrane-type	55009877	55013030	+
Gbar_D11G027330	ACA12	Calcium-transporting ATPase 12, plasma membrane-type	55027509	55038591	+
Gbar_D11G027340	psbW	Photosystem II reaction center W protein, chloroplastic	55087191	55088023	-
Gbar_D11G027350	DRIP2	E3 ubiquitin protein ligase DRIP2	55092175	55096568	+
Gbar_D11G027360	PRA1F2	PRA1 family protein F2	55098264	55100548	-
Gbar_D11G027370	Nalcn	Sodium leak channel non-selective protein	55133555	55133872	+
Gbar_D11G027380	MPN_638	Putative type I restriction enzyme specificity protein MPN_638	55134090	55137332	-
Gbar_D11G027390	ANX1	Receptor-like protein kinase ANXUR1	55143357	55148864	+
Gbar_D11G027400	WRKY74	Probable WRKY transcription factor 74	55166678	55168492	+
Gbar_D11G027410	At2g30620	Histone H1.2	55185721	55186415	+
Gbar_D11G027420	WDL2	Protein WVD2-like 2	55196856	55200521	-
Gbar_D11G027430	At2g34160	Uncharacterized protein At2g34160	55209789	55211517	+
Gbar_D11G027440	FLK	Flowering locus K homology domain	55213048	55219048	+
Gbar_D11G027450	FRS5	Protein FAR1-RELATED SEQUENCE 5	55221346	55225207	+
Gbar_D11G027460	MYOB1	Myosin-binding protein 1	55238955	55243843	+
Gbar_D11G027470	PURKE	Phosphoribosylaminoimidazole carboxylase, chloroplastic (Fragment)	55272480	55277002	+
Gbar_D11G027480	rbcL	Ribulose bisphosphate carboxylase large chain	55384371	55385831	+
Gbar_D11G027490	GIF1	GRF1-interacting factor 1	55392831	55396432	+
Gbar_D11G027500	XI-E	Myosin-11	55396693	55407533	+
Gbar_D11G027510	CG4406	Putative GPI-anchor transamidase	55408277	55413381	+
Gbar_D11G027520	At3g47200	UPF0481 protein At3g47200	55419912	55422268	-
Gbar_D11G027530	AHL14	AT-hook motif nuclear-localized protein 14	55571527	55577290	+
Gbar_D11G027540	EIN4	Protein EIN4	55579537	55584344	+
Gbar_D11G027550	Mettl6	Methyltransferase-like protein 6	55585521	55588016	+
Gbar_D11G027560	AHL19	AT-hook motif nuclear-localized protein 19	55598308	55599609	-
Gbar_D11G027570	NA	NA	55617744	55620925	+
Gbar_D11G027580	PCMP-H40	Pentatricopeptide repeat-containing protein At1g11290, chloroplastic	55621149	55623470	-
Gbar_D11G027590	ERF1B	Ethylene-responsive transcription factor 1B	55679455	55680138	+
Gbar_D11G027600	ERF1B	Ethylene-responsive transcription factor 1B	55735767	55736420	+
Gbar_D11G027610	CPN60B2	Chaperonin 60 subunit beta 2, chloroplastic	55739663	55747328	+
Gbar_D11G027620	CPn_0518	UPF0158 protein CPn_0518/CP_0235/CPj0518/CpB0539	55832878	55833503	-
Gbar_D11G027630	RLP12	Receptor-like protein 12	55840259	55844420	+
Gbar_D11G027640	RPT6A	26S protease regulatory subunit 8 homolog A	55849269	55850632	+
Gbar_D11G027650	WIN2	Wound-induced protein WIN2	55863556	55864931	+
Gbar_D11G027660	NA	Retrovirus-related Pol polyprotein from transposon TNT 1-94	55875606	55876484	-
Gbar_D11G027670	POT5	Potassium transporter 5	55892460	55895065	+
Gbar_D11G027680	HEV1	Pro-hevein	55924696	55925313	-
Gbar_D11G027690	PR	Perakine reductase	55965535	55968765	+
Gbar_D11G027700	PR	Perakine reductase	55970127	55976758	+
Gbar_D11G027710	RLP12	Receptor-like protein 12	55986902	55987558	-
Gbar_D11G027720	AKR1	Probable aldo-keto reductase 1	56037903	56040108	+
Gbar_D11G027730	Os03g0733400	Zinc finger BED domain-containing protein RICESLEEPER 2	56042011	56045535	-
Gbar_D11G027740	PNG1	Peptide-N(4)-(N-acetyl-beta-glucosaminyl)asparagine amidase	56068970	56070039	-
Gbar_D11G027750	AKR1	Probable aldo-keto reductase 1	56071459	56073668	-
Gbar_D11G027760	AKR1	Probable aldo-keto reductase 1	56078726	56080968	+
Gbar_D11G027770	AKR1	Probable aldo-keto reductase 1	56122429	56124765	+
Gbar_D11G027780	JMJ19	Probable inactive lysine-specific demethylase JMJ19	56143879	56145729	-
Gbar_D11G027790	C1sa	Complement C1s-A subcomponent	56151235	56152739	+
Gbar_D11G027800	At1g65750	Putative ribonuclease H protein At1g65750	56156929	56157565	+
Gbar_D11G027810	PNG1	Peptide-N(4)-(N-acetyl-beta-glucosaminyl)asparagine amidase	56164651	56171016	+
Gbar_D11G027820	At3g04780	PITH domain-containing protein At3g04780	56174905	56177067	-
Gbar_D11G027830	RPI3	Probable ribose-5-phosphate isomerase 3, chloroplastic	56177668	56178513	+
Gbar_D11G027840	At5g28300	Trihelix transcription factor GTL2	56184689	56187544	+
Gbar_D11G027850	NEK2	Serine/threonine-protein kinase Nek2	56222956	56228933	+
Gbar_D11G027860	PUS7	Pseudouridylate synthase 7 homolog	56229380	56235963	-
Gbar_D11G027870	emc2	ER membrane protein complex subunit 2	56236040	56240129	+
Gbar_D11G027880	TCX4	Protein tesmin/TSO1-like CXC 4	56256140	56261097	-
Gbar_D11G027890	NA	Ornithine decarboxylase	56285488	56287053	+
Gbar_D11G027900	ODC	Ornithine decarboxylase	56314819	56316628	+
Gbar_D11G027910	SF21	Pollen-specific protein SF21	56321753	56325179	-
Gbar_D11G027920	NA	NA	56326119	56328999	-
Gbar_D11G027930	LIMYB	L10-interacting MYB domain-containing protein	56367630	56372675	+
Gbar_D11G027940	Lss	Lanosterol synthase	56370746	56371391	-
Gbar_D11G027950	NA	Zeta-carotene desaturase, chloroplastic/chromoplastic	56391124	56398073	+
Gbar_D11G027960	DRT102	DNA damage-repair/toleration protein DRT102	56396773	56397699	-
Gbar_D11G027970	celCCG	Endoglucanase G	56410108	56411482	-
Gbar_D11G027980	SLC25A24	Calcium-binding mitochondrial carrier protein SCaMC-1	56437033	56437951	-
Gbar_D11G027990	Imp4	U3 small nucleolar ribonucleoprotein protein IMP4	56470149	56471526	+
Gbar_D11G028000	NA	NA	56478636	56479208	+
Gbar_D11G028010	WNK1	Serine/threonine-protein kinase WNK1	56516301	56520722	+
Gbar_D11G028020	Whamm	WASP homolog-associated protein with actin, membranes and microtubules	56524482	56535982	-
Gbar_D11G028030	RPS24B	40S ribosomal protein S24-2	56543595	56546575	+
Gbar_D11G028040	guaD	Guanine deaminase	56549707	56552970	+
Gbar_D11G028050	At5g28040	Probable transcription factor At5g28040	56628195	56629463	+
Gbar_D11G028060	rub	Rubredoxin	56630317	56630922	+
Gbar_D11G028070	XRN4	5'-3' exoribonuclease 4	56631550	56640555	-
Gbar_D11G028080	mon2	Protein MON2 homolog	56665258	56685974	+
Gbar_D11G028090	gag	Gag polyprotein	56709319	56710456	-
Gbar_D11G028100	NA	NA	56711224	56711646	-
Gbar_D11G028110	GLOX	Aldehyde oxidase GLOX	56716282	56723241	+
Gbar_D11G028120	EDR1	Serine/threonine-protein kinase EDR1	56765640	56772347	+
Gbar_D11G028130	BTF3	Basic transcription factor 3	56791282	56793911	+
Gbar_D11G028140	SDE3	Probable RNA helicase SDE3	56862249	56866584	-
Gbar_D11G028150	secA	Protein translocase subunit SecA	56911397	56914330	-
Gbar_D11G028160	NA	NA	56916421	56918470	-
Gbar_D11G028170	LRR-RLK	Probable leucine-rich repeat receptor-like serine/threonine-protein kinase At3g14840	56954879	56957594	+
Gbar_D11G028180	LRR-RLK	Probable leucine-rich repeat receptor-like serine/threonine-protein kinase At3g14840	56957660	56958558	+
Gbar_D11G028190	LRR-RLK	Probable leucine-rich repeat receptor-like serine/threonine-protein kinase At3g14840	56973535	56985314	+
Gbar_D11G028200	LRR-RLK	Probable leucine-rich repeat receptor-like serine/threonine-protein kinase At3g14840	57000358	57014383	+
Gbar_D11G028210	LRR-RLK	Probable leucine-rich repeat receptor-like serine/threonine-protein kinase At3g14840	57076895	57086826	-
Gbar_D11G028220	At4g27220	Probable disease resistance protein At4g27220	57175874	57196888	-
Gbar_D11G028230	At1g12280	Probable disease resistance protein At1g12280	57206970	57212563	-
Gbar_D11G028240	At4g27220	Probable disease resistance protein At4g27220	57254399	57264197	-
Gbar_D11G028250	NA	NA	57330434	57333434	-
Gbar_D11G028260	HIS2A	Histone H2AX	57333875	57334913	-
Gbar_D11G028270	GID1C	Gibberellin receptor GID1C	57337709	57339916	+
Gbar_D11G028280	NA	Paramyosin	57342593	57345014	-
Gbar_D11G028290	rihA	Pyrimidine-specific ribonucleoside hydrolase RihA	57350457	57355335	+
Gbar_D11G028300	AHP5	Histidine-containing phosphotransfer protein 5	57357783	57359538	-
Gbar_D11G028310	ATG18H	Autophagy-related protein 18h	57404142	57410318	-
Gbar_D11G028320	RBK2	Receptor-like cytosolic serine/threonine-protein kinase RBK2	57411272	57416962	-
Gbar_D11G028330	CLDN24	Putative claudin-24	57440945	57441461	+
Gbar_D11G028340	RKF3	Probable LRR receptor-like serine/threonine-protein kinase RKF3	57448426	57450668	+
Gbar_D11G028350	RKF3	Probable LRR receptor-like serine/threonine-protein kinase RKF3	57460682	57462766	+
Gbar_D11G028360	At1g54730	Sugar transporter ERD6-like 5	57482795	57496726	+
Gbar_D11G028370	At2g48020	Sugar transporter ERD6-like 7	57519921	57522551	+
Gbar_D11G028380	At4g04760	Sugar transporter ERD6-like 15	57535830	57543627	+
Gbar_D11G028390	At4g04750	Sugar transporter ERD6-like 14	57559790	57563657	+
Gbar_D11G028400	PHYA	Phytochrome A	57594010	57599642	+
Gbar_D11G028410	NA	NA	57625968	57626834	+
Gbar_D11G028420	At4g04760	Sugar transporter ERD6-like 15	57661575	57664768	+
Gbar_D11G028430	At1g54730	Sugar transporter ERD6-like 5	57678879	57682474	+
Gbar_D11G028440	At1g54730	Sugar transporter ERD6-like 5	57692309	57696343	+
Gbar_D11G028450	RNA2	Genome polyprotein 2	57720265	57722793	+
Gbar_D11G028460	FAF3	Protein FANTASTIC FOUR 3	57763364	57765004	+
Gbar_D11G028470	Bud13	BUD13 homolog	57765008	57769066	-
Gbar_D11G028480	At3g05170	Phosphoglycerate mutase-like protein AT74	57795576	57797845	+
Gbar_D11G028490	NA	NA	57798114	57798650	-
Gbar_D11G028500	NHX2	Sodium/hydrogen exchanger 2	57799213	57802251	-
Gbar_D11G028510	agaS	Putative tagatose-6-phosphate ketose/aldose isomerase	57829455	57832016	-
Gbar_D11G028520	At1g54780	UPF0603 protein At1g54780, chloroplastic	57834467	57836917	+
Gbar_D11G028530	At1g54790	GDSL esterase/lipase At1g54790	57836823	57839974	-
Gbar_D11G028540	KIN1	Kinesin-like protein KIN-1	57880395	57884432	-
Gbar_D11G028550	Znrf4	E3 ubiquitin-protein ligase ZNRF4	57888873	57889559	-
Gbar_D11G028560	BHLH94	Transcription factor bHLH94	57906265	57907849	-
Gbar_D11G028570	ATL6	E3 ubiquitin-protein ligase ATL6	57949332	57950733	+
Gbar_D11G028580	ATL6	E3 ubiquitin-protein ligase ATL6	57957650	57958860	+
Gbar_D11G028590	PBL7	Probable serine/threonine-protein kinase PBL7	57985332	57987904	-
Gbar_D11G028600	HIPP32	Heavy metal-associated isoprenylated plant protein 32	58051663	58054473	+
Gbar_D11G028610	BG	Basic 7S globulin	58054967	58056244	+
Gbar_D11G028620	CCX5	Cation/calcium exchanger 5	58061929	58064610	+
Gbar_D11G028630	NA	NA	58064929	58066452	+
Gbar_D11G028640	NFYC9	Nuclear transcription factor Y subunit C-9	58066468	58067247	+
Gbar_D11G028650	AMI1	Amidase 1	58068370	58070754	+
Gbar_D11G028660	AMI1	Amidase 1	58076421	58078788	+
Gbar_D11G028670	At5g27450	Mevalonate kinase	58080003	58081725	+
Gbar_D11G028680	pheT	Phenylalanine--tRNA ligase beta subunit	58093240	58099097	+
Gbar_D11G028690	CLE14	CLAVATA3/ESR (CLE)-related protein 14	58101578	58101802	-
Gbar_D11G028700	yipf1	Protein YIPF1 homolog	58103457	58106328	-
Gbar_D11G028710	PNC1	Peroxisomal adenine nucleotide carrier 1	58109016	58111919	-
Gbar_D11G028720	GUX4	Putative UDP-glucuronate:xylan alpha-glucuronosyltransferase 4	58114955	58118414	+
Gbar_D11G028730	ANP1	Mitogen-activated protein kinase kinase kinase ANP1	58121989	58126799	+
Gbar_D11G028740	TAN	Microtubule-binding protein TANGLED	58126852	58128787	-
Gbar_D11G028750	KIN14S	Kinesin-like protein KIN-14S	58132034	58148256	+
Gbar_D11G028760	Os08g0288200	Probable adenylate kinase 5, chloroplastic	58149566	58152894	+
Gbar_D11G028770	DJC76	Chaperone protein dnaJ C76, chloroplastic	58152805	58155449	-
Gbar_D11G028780	EBM	Mannosylglycoprotein endo-beta-mannosidase	58156374	58162734	-
Gbar_D11G028790	ampp	Probable Xaa-Pro aminopeptidase P	58177927	58185904	-
Gbar_D11G028800	VAR3	Zinc finger protein VAR3, chloroplastic	58244988	58249071	+
Gbar_D11G028810	yidC	Membrane protein insertase YidC	58251391	58257437	-
[truncated: 603 more rows]

## Sheet: Sheet2
Gene ID	Gene Name	Description	Start	End	Strand	Links
Gbar_D03G003170	COX6A	Cytochrome c oxidase subunit 6a, mitochondrial	3276372	3279016	-	Structure; Domain; Homology; GO; Pathway; Expression;
Gbar_D03G003180	At4g33920	Probable protein phosphatase 2C 63	3293876	3296413	-	Structure; Domain; Homology; GO; Pathway; Expression;
Gbar_D03G003190	fusA1	Elongation factor G 1	3305029	3306678	-	Structure; Domain; Homology; GO; Pathway; Expression;
Gbar_D03G003200	HSL2	LRR receptor-like serine/threonine-protein kinase HSL2	3340106	3343774	-	Structure; Domain; Homology; GO; Pathway; Expression;
Gbar_D03G003210	NA	Malate dehydrogenase, glyoxysomal	3356622	3359785	+	Structure; Domain; Homology; GO; Pathway; Expression;
Gbar_D03G003220	BAM1	Leucine-rich repeat receptor-like serine/threonine-protein kinase BAM1	3385456	3388845	-	Structure; Domain; Homology; GO; Pathway; Expression;
Gbar_D03G003230	BAM1	Leucine-rich repeat receptor-like serine/threonine-protein kinase BAM1	3399774	3403625	-	Structure; Domain; Homology; GO; Pathway; Expression;
Gbar_D03G003240	BHLH25	Transcription factor bHLH25	3418943	3420164	-	Structure; Domain; Homology; GO; Pathway; Expression;
Gbar_D03G003250	BHLH25	Transcription factor bHLH25	3456920	3459133	-	Structure; Domain; Homology; GO; Pathway; Expression;
Gbar_D03G003260	At5g64500	Probable sphingolipid transporter spinster homolog 2	3461427	3473721	-	Structure; Domain; Homology; GO; Pathway; Expression;
Gbar_D03G003270	SS4	Probable starch synthase 4, chloroplastic/amyloplastic	3476610	3486085	-	Structure; Domain; Homology; GO; Pathway; Expression;
Gbar_D03G003280	SPTY2D1	Protein SPT2 homolog	3503145	3508266	-	Structure; Domain; Homology; GO; Pathway; Expression;
Gbar_D03G003290	NA	NA	3509857	3513179	-	Structure; Domain; Homology; GO; Pathway; Expression;
Gbar_D03G003300	PCKA	Phosphoenolpyruvate carboxykinase (ATP)	3519913	3524615	-	Structure; Domain; Homology; GO; Pathway; Expression;
Gbar_D03G003310	DUS2	tRNA-dihydrouridine(20) synthase [NAD(P)+]-like	3544305	3549166	+	Structure; Domain; Homology; GO; Pathway; Expression;
Gbar_D03G003320	rmnd5a	Protein RMD5 homolog A	3550907	3554742	+	Structure; Domain; Homology; GO; Pathway; Expression;
Gbar_D03G003330	ANAPC11	Anaphase-promoting complex subunit 11	3562208	3564673	-	Structure; Domain; Homology; GO; Pathway; Expression;
Gbar_D03G003340	IAA9	Auxin-responsive protein IAA9	3581529	3585705	-	Structure; Domain; Homology; GO; Pathway; Expression;
Gbar_D03G003350	dnajc2	DnaJ homolog subfamily C member 2	3591501	3594335	+	Structure; Domain; Homology; GO; Pathway; Expression;
Gbar_D03G003360	BHLH93	Transcription factor bHLH93	3595088	3596919	-	Structure; Domain; Homology; GO; Pathway; Expression;
Gbar_D03G003370	NRPA2	DNA-directed RNA polymerase I subunit 2	3628962	3650218	+	Structure; Domain; Homology; GO; Pathway; Expression;
Gbar_D03G003380	At3g57160	Cysteine-rich and transmembrane domain-containing protein B	3650979	3652001	+	Structure; Domain; Homology; GO; Pathway; Expression;
Gbar_D03G003390	mtlD	Mannitol-1-phosphate 5-dehydrogenase	3655168	3659165	+	Structure; Domain; Homology; GO; Pathway; Expression;
Gbar_D03G003400	GRDP2	Glycine-rich domain-containing protein 2	3671342	3675030	-	Structure; Domain; Homology; GO; Pathway; Expression;
Gbar_D03G003410	LECRK91	L-type lectin-domain containing receptor kinase IX.1	3700071	3702241	+	Structure; Domain; Homology; GO; Pathway; Expression;
Gbar_D03G003420	rhiE	Rhamnogalacturonate lyase	3731682	3738218	+	Structure; Domain; Homology; GO; Pathway; Expression;
Gbar_D03G003430	CAD	Probable mannitol dehydrogenase	3738738	3741603	-	Structure; Domain; Homology; GO; Pathway; Expression;
Gbar_D03G003440	rhiE	Rhamnogalacturonate lyase	3783746	3788356	+	Structure; Domain; Homology; GO; Pathway; Expression;
Gbar_D03G003450	CAD	Probable mannitol dehydrogenase	3791006	3793882	-	Structure; Domain; Homology; GO; Pathway; Expression;
Gbar_D03G003460	DOF5.7	Dof zinc finger protein DOF5.7	3829150	3830495	+	Structure; Domain; Homology; GO; Pathway; Expression;
Gbar_D03G003470	At5g03795	Probable glycosyltransferase At5g03795	3866849	3869954	+	Structure; Domain; Homology; GO; Pathway; Expression;
Gbar_D03G003480	RBK1	Receptor-like cytosolic serine/threonine-protein kinase RBK1	3872364	3875249	+	Structure; Domain; Homology; GO; Pathway; Expression;
Gbar_D03G003490	AIL6	AP2-like ethylene-responsive transcription factor AIL6	3880485	3883968	-	Structure; Domain; Homology; GO; Pathway; Expression;
Gbar_D08G012520	MYB7	Transcription factor MYB7	38515789	38516876	+	Structure; Domain; Homology; GO; Pathway; Expression;
Gbar_D08G012530	TIC32	Short-chain dehydrogenase TIC 32, chloroplastic	38628000	38631378	-	Structure; Domain; Homology; GO; Pathway; Expression;
Gbar_D08G012540	ENPP4	Bis(5'-adenosyl)-triphosphatase ENPP4	38713194	38717555	-	Structure; Domain; Homology; GO; Pathway; Expression;
Gbar_D08G012550	ABCF3	ABC transporter F family member 3	38718123	38726034	-	Structure; Domain; Homology; GO; Pathway; Expression;
Gbar_D08G012560	At1g55090	Glutamine-dependent NAD(+) synthetase	38815902	38821076	+	Structure; Domain; Homology; GO; Pathway; Expression;
Gbar_D08G012570	BIP5	Luminal-binding protein 5	38823479	38827293	-	Structure; Domain; Homology; GO; Pathway; Expression;
Gbar_D08G012580	SWEET7	Bidirectional sugar transporter SWEET7	38856062	38858496	+	Structure; Domain; Homology; GO; Pathway; Expression;
Gbar_D08G012590	NLP7	Protein NLP7	38885955	38891561	-	Structure; Domain; Homology; GO; Pathway; Expression;
Gbar_D08G012600	KAS1	3-oxoacyl-[acyl-carrier-protein] synthase I, chloroplastic	38915225	38917600	-	Structure; Domain; Homology; GO; Pathway; Expression;
Gbar_D08G012610	At4g16580	Probable protein phosphatase 2C 55	38969012	38971736	+	Structure; Domain; Homology; GO; Pathway; Expression;
Gbar_D08G012620	FTSHI1	Probable inactive ATP-dependent zinc metalloprotease FTSHI 1, chloroplastic	38997579	39003578	-	Structure; Domain; Homology; GO; Pathway; Expression;
Gbar_D08G012630	At4g10930	Uncharacterized protein At4g10930	39021940	39031498	-	Structure; Domain; Homology; GO; Pathway; Expression;
Gbar_D08G012640	PI4KG2	Phosphatidylinositol 4-kinase gamma 2	39083001	39086111	+	Structure; Domain; Homology; GO; Pathway; Expression;
Gbar_D08G012650	At4g10955	GDSL esterase/lipase At4g10955	39100080	39101250	-	Structure; Domain; Homology; GO; Pathway; Expression;
Gbar_D08G012660	NA	Dynamin-related protein 5A	39103038	39107369	-	Structure; Domain; Homology; GO; Pathway; Expression;
Gbar_D08G012670	NA	UDP-glucose 4-epimerase GEPI48	39108438	39112368	-	Structure; Domain; Homology; GO; Pathway; Expression;
Gbar_D08G012680	FUM2	Fumarate hydratase 2, chloroplastic	39169122	39175938	-	Structure; Domain; Homology; GO; Pathway; Expression;
Gbar_D08G012690	plpA	Fibronectin-binding protein PlpA	39250123	39250974	-	Structure; Domain; Homology; GO; Pathway; Expression;
Gbar_D08G012700	BRCA2	Breast cancer type 2 susceptibility protein	39372690	39374792	+	Structure; Domain; Homology; GO; Pathway; Expression;
Gbar_D08G012710	NA	NA	39397163	39397942	+	Structure; Domain; Homology; GO; Pathway; Expression;
Gbar_D08G012720	NA	NA	39428434	39437195	+	Structure; Domain; Homology; GO; Pathway; Expression;
Gbar_D08G012730	mig-17	ADAM family mig-17	39494249	39495180	+	Structure; Domain; Homology; GO; Pathway; Expression;
Gbar_D08G012740	NA	NA	39518508	39518954	-	Structure; Domain; Homology; GO; Pathway; Expression;
Gbar_D08G012750	psaJ	Photosystem I reaction center subunit IX	39534773	39542587	+	Structure; Domain; Homology; GO; Pathway; Expression;
Gbar_D08G012760	psbD	Photosystem II D2 protein	39543474	39544533	-	Structure; Domain; Homology; GO; Pathway; Expression;
Gbar_D08G012770	Wee1	Wee1-like protein kinase	39546737	39546907	+	Structure; Domain; Homology; GO; Pathway; Expression;
Gbar_D08G012780	petB	Cytochrome b6	39552226	39554039	-	Structure; Domain; Homology; GO; Pathway; Expression;
Gbar_D08G012790	TAY1	telomere-associated protein 1	39597521	39598532	+	Structure; Domain; Homology; GO; Pathway; Expression;
Gbar_D08G012800	ATL21A	Putative RING-H2 finger protein ATL21A	39628799	39631362	+	Structure; Domain; Homology; GO; Pathway; Expression;
Gbar_D08G012810	ATL22	RING-H2 finger protein ATL22	39649615	39655537	+	Structure; Domain; Homology; GO; Pathway; Expression;
Gbar_D08G012820	ATL21B	Putative RING-H2 finger protein ATL21B	39655854	39658677	+	Structure; Domain; Homology; GO; Pathway; Expression;
Gbar_D08G012830	At1g64390	Endoglucanase 6	39667253	39671840	-	Structure; Domain; Homology; GO; Pathway; Expression;
Gbar_D08G012840	PHT1-4	Probable inorganic phosphate transporter 1-4	39678058	39679295	+	Structure; Domain; Homology; GO; Pathway; Expression;
Gbar_D08G012850	ERF061	Ethylene-responsive transcription factor ERF061	39745453	39748382	+	Structure; Domain; Homology; GO; Pathway; Expression;
Gbar_D08G012860	PYL8	Abscisic acid receptor PYL8	39781970	39784420	+	Structure; Domain; Homology; GO; Pathway; Expression;
Gbar_D08G012870	GSVIVT00026920001	Probable polygalacturonase	39790415	39796705	+	Structure; Domain; Homology; GO; Pathway; Expression;
Gbar_D08G012880	PFB0460c	Uncharacterized protein PFB0460c	39795577	39796374	-	Structure; Domain; Homology; GO; Pathway; Expression;
Gbar_D08G012890	At5g58300	Probable inactive receptor kinase At5g58300	39839840	39841423	+	Structure; Domain; Homology; GO; Pathway; Expression;
Gbar_D08G012900	NA	NA	39878123	39879482	-	Structure; Domain; Homology; GO; Pathway; Expression;
Gbar_D08G012910	WRKY41	Probable WRKY transcription factor 41	39932686	39936499	+	Structure; Domain; Homology; GO; Pathway; Expression;
Gbar_D08G012920	NA	NA	39934527	39936499	-	Structure; Domain; Homology; GO; Pathway; Expression;
Gbar_D08G012930	NA	Putative anthocyanidin reductase	40002564	40003964	-	Structure; Domain; Homology; GO; Pathway; Expression;
Gbar_D08G012940	NA	NA	40133448	40134431	-	Structure; Domain; Homology; GO; Pathway; Expression;
Gbar_D08G012950	NA	NA	40137504	40138241	+	Structure; Domain; Homology; GO; Pathway; Expression;
Gbar_D08G012960	Pol	LINE-1 retrotransposable element ORF2 protein	40138258	40139754	+	Structure; Domain; Homology; GO; Pathway; Expression;
Gbar_D08G012970	TBL23	Protein trichome birefringence-like 23	40193853	40209398	-	Structure; Domain; Homology; GO; Pathway; Expression;
Gbar_D08G012980	ADNT1	Mitochondrial adenine nucleotide transporter ADNT1	40251445	40258533	+	Structure; Domain; Homology; GO; Pathway; Expression;
Gbar_D08G012990	NET1B	Protein NETWORKED 1B	40268220	40272228	-	Structure; Domain; Homology; GO; Pathway; Expression;
Gbar_D08G013000	PHY1	Light-sensor Protein kinase	40339135	40342469	-	Structure; Domain; Homology; GO; Pathway; Expression;
Gbar_D08G013010	CRF2	Ethylene-responsive transcription factor CRF2	40381244	40383362	-	Structure; Domain; Homology; GO; Pathway; Expression;
Gbar_D08G013020	UBC10	Ubiquitin-conjugating enzyme E2 10	40428287	40432071	-	Structure; Domain; Homology; GO; Pathway; Expression;
Gbar_D08G013030	NA	Putative glucose-6-phosphate 1-epimerase	40439791	40442363	-	Structure; Domain; Homology; GO; Pathway; Expression;
Gbar_D08G013040	NA	NA	40551540	40552025	+	Structure; Domain; Homology; GO; Pathway; Expression;
Gbar_D08G013050	NA	NA	40608655	40608885	-	Structure; Domain; Homology; GO; Pathway; Expression;
Gbar_D08G013060	SRK2G	Serine/threonine-protein kinase SRK2G	40886625	40891540	-	Structure; Domain; Homology; GO; Pathway; Expression;
Gbar_D08G013070	At5g41620	Uncharacterized protein At5g41620	40993992	40998038	-	Structure; Domain; Homology; GO; Pathway; Expression;
Gbar_D08G013080	AHA11	ATPase 11, plasma membrane-type	41091633	41092348	-	Structure; Domain; Homology; GO; Pathway; Expression;
Gbar_D08G013090	PI206	Disease resistance response protein 206	41131434	41132003	+	Structure; Domain; Homology; GO; Pathway; Expression;
Gbar_D08G013100	ALMT9	Aluminum-activated malate transporter 9	41204751	41206845	-	Structure; Domain; Homology; GO; Pathway; Expression;
Gbar_D08G013110	At1g06900	Nardilysin-like	41320643	41325822	+	Structure; Domain; Homology; GO; Pathway; Expression;
Gbar_D08G013120	NA	NA	41332523	41335775	+	Structure; Domain; Homology; GO; Pathway; Expression;
Gbar_D08G013130	RTNLB3	Reticulon-like protein B3	41335997	41338989	-	Structure; Domain; Homology; GO; Pathway; Expression;
Gbar_D08G013140	At1g64065	Late embryogenesis abundant protein At1g64065	41385235	41385882	-	Structure; Domain; Homology; GO; Pathway; Expression;
Gbar_D08G013150	At1g13570	F-box/FBD/LRR-repeat protein At1g13570	41442558	41444565	+	Structure; Domain; Homology; GO; Pathway; Expression;
Gbar_D08G013160	SBT6.1	Subtilisin-like protease SBT6.1	41454066	41465678	+	Structure; Domain; Homology; GO; Pathway; Expression;
Gbar_D08G013170	RBOHA	Respiratory burst oxidase homolog protein A	41468141	41475052	-	Structure; Domain; Homology; GO; Pathway; Expression;
Gbar_D08G013180	At5g41590	Protein LURP-one-related 17	41502866	41503602	+	Structure; Domain; Homology; GO; Pathway; Expression;
Gbar_D08G013190	PIAL2	E4 SUMO-protein ligase PIAL2	41523095	41531745	+	Structure; Domain; Homology; GO; Pathway; Expression;
Gbar_D08G013200	SPO11-2	Meiotic recombination protein SPO11-2	41553081	41555283	+	Structure; Domain; Homology; GO; Pathway; Expression;
Gbar_D08G013210	dda1	DET1- and DDB1-associated protein 1	41558520	41561921	+	Structure; Domain; Homology; GO; Pathway; Expression;
Gbar_D08G013220	ISPF	2-C-methyl-D-erythritol 2,4-cyclodiphosphate synthase, chloroplastic	41562551	41565128	+	Structure; Domain; Homology; GO; Pathway; Expression;
Gbar_D08G013230	ACS1	1-aminocyclopropane-1-carboxylate synthase	41578368	41581200	+	Structure; Domain; Homology; GO; Pathway; Expression;
Gbar_D08G013240	HIPP39	Heavy metal-associated isoprenylated plant protein 39	41615407	41616386	+	Structure; Domain; Homology; GO; Pathway; Expression;
Gbar_D08G013250	UTP25	U3 small nucleolar RNA-associated protein 25	41657469	41661878	+	Structure; Domain; Homology; GO; Pathway; Expression;
Gbar_D08G013260	PDR1	Pleiotropic drug resistance protein 1	41717194	41727854	+	Structure; Domain; Homology; GO; Pathway; Expression;
Gbar_D08G013270	rplI	50S ribosomal protein L9	41781155	41783739	+	Structure; Domain; Homology; GO; Pathway; Expression;
Gbar_D08G013280	TBL43	Protein trichome birefringence-like 43	41785497	41789218	+	Structure; Domain; Homology; GO; Pathway; Expression;
Gbar_D08G013290	MYB86	Transcription factor MYB86	41848635	41850759	+	Structure; Domain; Homology; GO; Pathway; Expression;
Gbar_D08G013300	RPS10B	40S ribosomal protein S10-2	41940522	41944431	+	Structure; Domain; Homology; GO; Pathway; Expression;
Gbar_D08G013310	PCMP-E36	Pentatricopeptide repeat-containing protein At4g21300	41942244	41944355	-	Structure; Domain; Homology; GO; Pathway; Expression;
Gbar_D08G013320	HSP83A	Heat shock protein 83	41945131	41947828	-	Structure; Domain; Homology; GO; Pathway; Expression;
Gbar_D08G013330	NA	NA	41952719	41953357	-	Structure; Domain; Homology; GO; Pathway; Expression;
Gbar_D08G013340	RPL30	60S ribosomal protein L30	41953679	41955994	+	Structure; Domain; Homology; GO; Pathway; Expression;
Gbar_D08G013350	ALG11	GDP-Man:Man(3)GlcNAc(2)-PP-Dol alpha-1,2-mannosyltransferase	41956823	41957427	+	Structure; Domain; Homology; GO; Pathway; Expression;
Gbar_D08G013360	GSVIVT00026920001	Probable polygalacturonase	41979322	41981773	-	Structure; Domain; Homology; GO; Pathway; Expression;
Gbar_D08G013370	SP1L2	Protein SPIRAL1-like 2	42021904	42023803	-	Structure; Domain; Homology; GO; Pathway; Expression;
Gbar_D08G013380	NA	NA	42121091	42122480	+	Structure; Domain; Homology; GO; Pathway; Expression;
Gbar_D08G013390	NA	NA	42123039	42123838	+	Structure; Domain; Homology; GO; Pathway; Expression;
Gbar_D08G013400	LFNG	Beta-1,3-N-acetylglucosaminyltransferase lunatic fringe	42151419	42153869	+	Structure; Domain; Homology; GO; Pathway; Expression;
Gbar_D08G013410	BEL1	Homeobox protein BEL1 homolog	42164286	42167541	-	Structure; Domain; Homology; GO; Pathway; Expression;
Gbar_D08G013420	BIG1	Protein BIG1	42225115	42225462	-	Structure; Domain; Homology; GO; Pathway; Expression;
Gbar_D08G013430	At1g63850	BTB/POZ domain-containing protein At1g63850	42232850	42234589	-	Structure; Domain; Homology; GO; Pathway; Expression;
Gbar_D08G013440	NA	NA	42236938	42237622	-	Structure; Domain; Homology; GO; Pathway; Expression;
Gbar_D08G013450	VATE	V-type proton ATPase subunit E	42298493	42300713	+	Structure; Domain; Homology; GO; Pathway; Expression;
Gbar_D08G013460	RHA1B	E3 ubiquitin-protein ligase RHA1B	42365518	42366718	+	Structure; Domain; Homology; GO; Pathway; Expression;
Gbar_D08G013470	SPAC23A1.17	SH3 domain-containing protein C23A1.17	42445410	42448491	-	Structure; Domain; Homology; GO; Pathway; Expression;
Gbar_D08G013480	At3g63000	NPL4-like protein 1	42449137	42452284	-	Structure; Domain; Homology; GO; Pathway; Expression;
Gbar_D08G013490	ROPGAP2	Rho GTPase-activating protein 2	42496622	42499565	+	Structure; Domain; Homology; GO; Pathway; Expression;
Gbar_D08G013500	NA	NA	42502098	42503032	-	Structure; Domain; Homology; GO; Pathway; Expression;
Gbar_D08G013510	YUC10	Probable indole-3-pyruvate monooxygenase YUCCA10	42584598	42587592	-	Structure; Domain; Homology; GO; Pathway; Expression;
Gbar_D08G013520	NET3A	Protein NETWORKED 3A	42642134	42642730	-	Structure; Domain; Homology; GO; Pathway; Expression;
Gbar_D08G013530	TIR1	Protein TRANSPORT INHIBITOR RESPONSE 1	42661729	42665253	+	Structure; Domain; Homology; GO; Pathway; Expression;
Gbar_D08G013540	COL13	Zinc finger protein CONSTANS-LIKE 13	42666369	42682821	-	Structure; Domain; Homology; GO; Pathway; Expression;
Gbar_D08G013550	GRXC13	Glutaredoxin-C13	42710202	42710508	-	Structure; Domain; Homology; GO; Pathway; Expression;
Gbar_D08G013560	GRXC11	Glutaredoxin-C11	42712435	42713516	-	Structure; Domain; Homology; GO; Pathway; Expression;
Gbar_D08G013570	otud6b	OTU domain-containing protein 6B	42746785	42748120	+	Structure; Domain; Homology; GO; Pathway; Expression;
Gbar_D08G013580	GRXS6	Monothiol glutaredoxin-S6	42748522	42749416	+	Structure; Domain; Homology; GO; Pathway; Expression;
Gbar_D08G013590	APG3	Peptide chain release factor APG3, chloroplastic	42758395	42763293	+	Structure; Domain; Homology; GO; Pathway; Expression;
Gbar_D08G013600	MTERF15	Transcription termination factor MTERF15, mitochondrial	42822228	42823871	+	Structure; Domain; Homology; GO; Pathway; Expression;
Gbar_D08G013610	CUL1	Cullin-1	42862887	42871797	-	Structure; Domain; Homology; GO; Pathway; Expression;
Gbar_D08G013620	NFYB5	Nuclear transcription factor Y subunit B-5	42924672	42925261	-	Structure; Domain; Homology; GO; Pathway; Expression;
Gbar_D08G013630	ATG18A	Autophagy-related protein 18a	42954719	42958549	+	Structure; Domain; Homology; GO; Pathway; Expression;
Gbar_D08G013640	PARB	Glutathione S-transferase PARB	43052077	43053464	+	Structure; Domain; Homology; GO; Pathway; Expression;
Gbar_D08G013650	NA	NA	43137059	43137831	-	Structure; Domain; Homology; GO; Pathway; Expression;
Gbar_D08G013660	RALFL33	Protein RALF-like 33	43234448	43234930	+	Structure; Domain; Homology; GO; Pathway; Expression;
Gbar_D08G013670	HSBP1	Heat shock factor-binding protein 1	43236048	43238211	-	Structure; Domain; Homology; GO; Pathway; Expression;
Gbar_D08G013680	RFI2	E3 ubiquitin-protein ligase RFI2	43283046	43287125	+	Structure; Domain; Homology; GO; Pathway; Expression;
Gbar_D08G013690	PPAN	Peter Pan-like protein	43287215	43289604	-	Structure; Domain; Homology; GO; Pathway; Expression;
Gbar_D08G013700	CSE	Caffeoylshikimate esterase	43298946	43300690	-	Structure; Domain; Homology; GO; Pathway; Expression;
Gbar_D08G013710	SAG21	Protein SENESCENCE-ASSOCIATED GENE 21, mitochondrial	43356902	43357641	+	Structure; Domain; Homology; GO; Pathway; Expression;
Gbar_D08G013720	SUS2	Sucrose synthase 2	43360796	43366308	-	Structure; Domain; Homology; GO; Pathway; Expression;
Gbar_D08G013730	RAP2-3	Ethylene-responsive transcription factor RAP2-3	43426995	43428782	+	Structure; Domain; Homology; GO; Pathway; Expression;
Gbar_D08G013740	KIN14I	Kinesin-like protein KIN-14I	43448490	43458512	-	Structure; Domain; Homology; GO; Pathway; Expression;
Gbar_D08G013750	MPK13	Mitogen-activated protein kinase 13	43538478	43539273	+	Structure; Domain; Homology; GO; Pathway; Expression;
Gbar_D08G013760	NA	NA	43547410	43550869	+	Structure; Domain; Homology; GO; Pathway; Expression;
Gbar_D08G013770	IMPA1	Importin subunit alpha-1	43551180	43555812	-	Structure; Domain; Homology; GO; Pathway; Expression;
Gbar_D08G013780	EIF4B	Eukaryotic translation initiation factor 4B1	43614126	43615420	+	Structure; Domain; Homology; GO; Pathway; Expression;
Gbar_D08G013790	NA	Probable protein disulfide-isomerase A6	43615704	43619040	-	Structure; Domain; Homology; GO; Pathway; Expression;
Gbar_D08G013800	NFYB9	Nuclear transcription factor Y subunit B-9	43646414	43647127	+	Structure; Domain; Homology; GO; Pathway; Expression;
Gbar_D08G013810	ERDJ3B	DnaJ protein ERDJ3B	43649047	43653145	+	Structure; Domain; Homology; GO; Pathway; Expression;
Gbar_D08G013820	NA	Lipase	43654104	43658286	+	Structure; Domain; Homology; GO; Pathway; Expression;
Gbar_D08G013830	TMEM205	Transmembrane protein 205	43657676	43660173	-	Structure; Domain; Homology; GO; Pathway; Expression;
Gbar_D08G013840	SPBC543.02c	DnaJ homolog subfamily C member 7 homolog	43689662	43692553	-	Structure; Domain; Homology; GO; Pathway; Expression;
Gbar_D08G013850	Ankrd13c	Ankyrin repeat domain-containing protein 13C	43709942	43710553	-	Structure; Domain; Homology; GO; Pathway; Expression;
Gbar_D08G013860	SAR1A	GTP-binding protein SAR1A	43737819	43740476	-	Structure; Domain; Homology; GO; Pathway; Expression;
Gbar_D08G013870	PEX3-2	Peroxisome biogenesis protein 3-2	43764218	43768125	+	Structure; Domain; Homology; GO; Pathway; Expression;
Gbar_D08G013880	At3g01520	Universal stress protein A-like protein	43781710	43782505	-	Structure; Domain; Homology; GO; Pathway; Expression;
Gbar_D08G013890	MCM7	DNA replication licensing factor MCM7	43786383	43795528	-	Structure; Domain; Homology; GO; Pathway; Expression;
Gbar_D08G013900	COX5C	Cytochrome c oxidase subunit 5C	43814823	43817896	-	Structure; Domain; Homology; GO; Pathway; Expression;
Gbar_D08G013910	wech	Protein wech	43819358	43822618	+	Structure; Domain; Homology; GO; Pathway; Expression;
Gbar_D08G013920	PME26	Putative pectinesterase/pectinesterase inhibitor 26	43829010	43830148	-	Structure; Domain; Homology; GO; Pathway; Expression;
Gbar_D08G013930	At1g02370	Pentatricopeptide repeat-containing protein At1g02370, mitochondrial	43844768	43846933	+	Structure; Domain; Homology; GO; Pathway; Expression;
Gbar_D08G013940	Nomo1	Nodal modulator 1	43847869	43860517	+	Structure; Domain; Homology; GO; Pathway; Expression;
Gbar_D08G013950	WRKY23	Probable WRKY transcription factor 23	43898689	43900279	+	Structure; Domain; Homology; GO; Pathway; Expression;
Gbar_D08G013960	NA	NA	43917884	43919746	+	Structure; Domain; Homology; GO; Pathway; Expression;
Gbar_D08G013970	argH	Argininosuccinate lyase	43921390	43921963	+	Structure; Domain; Homology; GO; Pathway; Expression;
Gbar_D08G013980	GPAT3	Probable glycerol-3-phosphate acyltransferase 3	43961012	43963263	+	Structure; Domain; Homology; GO; Pathway; Expression;
Gbar_D08G013990	rapA	RNA polymerase-associated protein RapA	43971057	43972434	+	Structure; Domain; Homology; GO; Pathway; Expression;
Gbar_D08G014000	DUF3	DUF724 domain-containing protein 3	43987243	43992718	-	Structure; Domain; Homology; GO; Pathway; Expression;
Gbar_D08G014010	SWC4	SWR1-complex protein 4	43993688	43999473	-	Structure; Domain; Homology; GO; Pathway; Expression;
Gbar_D08G014020	SVIL	Supervillin	44048082	44048786	-	Structure; Domain; Homology; GO; Pathway; Expression;
Gbar_D08G014030	rpoC	DNA-directed RNA polymerase subunit beta'	44048855	44049307	-	Structure; Domain; Homology; GO; Pathway; Expression;
Gbar_D08G014040	MYB2	Transcription factor MYB2	44070009	44071266	-	Structure; Domain; Homology; GO; Pathway; Expression;
Gbar_D08G014050	ECH	Golgi apparatus membrane protein-like protein ECHIDNA	44072512	44076408	-	Structure; Domain; Homology; GO; Pathway; Expression;
Gbar_D08G014060	MYB2	Transcription factor MYB2	44158615	44159839	-	Structure; Domain; Homology; GO; Pathway; Expression;
Gbar_D08G014070	ARF	ADP-ribosylation factor 2	44194088	44196550	-	Structure; Domain; Homology; GO; Pathway; Expression;
Gbar_D08G014080	At3g62280	GDSL esterase/lipase At3g62280	44215645	44217198	+	Structure; Domain; Homology; GO; Pathway; Expression;
Gbar_D08G014090	BOR2	Probable boron transporter 2	44329519	44333373	+	Structure; Domain; Homology; GO; Pathway; Expression;
Gbar_D08G014100	RH2	NRR repressor homolog 2	44395506	44395892	-	Structure; Domain; Homology; GO; Pathway; Expression;
Gbar_D08G014110	rost	Protein rolling stone	44442454	44445483	+	Structure; Domain; Homology; GO; Pathway; Expression;
Gbar_D08G014120	SPCC1223.01	E3 ubiquitin-protein ligase hel2	44461446	44463766	+	Structure; Domain; Homology; GO; Pathway; Expression;
Gbar_D08G014130	tolB	Protein TolB	44478526	44480191	+	Structure; Domain; Homology; GO; Pathway; Expression;
Gbar_D08G014140	SAMS2	S-adenosylmethionine synthase 2	44480560	44481741	+	Structure; Domain; Homology; GO; Pathway; Expression;
Gbar_D08G014150	PME21	Probable pectinesterase/pectinesterase inhibitor 21	44512309	44514934	+	Structure; Domain; Homology; GO; Pathway; Expression;
Gbar_D08G014160	NA	Protein translation factor SUI1 homolog	44550825	44551542	+	Structure; Domain; Homology; GO; Pathway; Expression;
Gbar_D08G014170	TPK5	Two-pore potassium channel 5	44555633	44557290	-	Structure; Domain; Homology; GO; Pathway; Expression;
Gbar_D08G014180	ABCB11	ABC transporter B family member 11	44591466	44597344	+	Structure; Domain; Homology; GO; Pathway; Expression;
Gbar_D08G014190	GSVIVT00026920001	Probable polygalacturonase	44653600	44656907	+	Structure; Domain; Homology; GO; Pathway; Expression;
Gbar_D08G014200	IAA30	Auxin-responsive protein IAA30	44661850	44662654	-	Structure; Domain; Homology; GO; Pathway; Expression;
Gbar_D08G014210	MYB61	Transcription factor MYB61	44743008	44745236	+	Structure; Domain; Homology; GO; Pathway; Expression;
Gbar_D08G014220	NA	NA	44759077	44759953	+	Structure; Domain; Homology; GO; Pathway; Expression;
Gbar_D08G014230	NA	NA	44764299	44765453	+	Structure; Domain; Homology; GO; Pathway; Expression;
Gbar_D08G014240	NA	Peptidyl-prolyl cis-trans isomerase, chloroplastic	44765478	44767838	-	Structure; Domain; Homology; GO; Pathway; Expression;
Gbar_D08G014250	TTE1956	Protein TTE1956	44770020	44771679	+	Structure; Domain; Homology; GO; Pathway; Expression;
Gbar_D08G014260	GLP10	Germin-like protein subfamily 2 member 4	44775825	44776891	+	Structure; Domain; Homology; GO; Pathway; Expression;
Gbar_D08G014270	EXPA17	Putative expansin-A17	44789157	44790133	-	Structure; Domain; Homology; GO; Pathway; Expression;
Gbar_D08G014280	PALD1	Paladin	44799541	44810408	-	Structure; Domain; Homology; GO; Pathway; Expression;
Gbar_D08G014290	TOC33	Translocase of chloroplast 33, chloroplastic	44827708	44834224	+	Structure; Domain; Homology; GO; Pathway; Expression;
Gbar_D08G014300	PAP29	Probable inactive purple acid phosphatase 29	44836905	44838763	+	Structure; Domain; Homology; GO; Pathway; Expression;
Gbar_D08G014310	NA	NA	44857138	44858545	-	Structure; Domain; Homology; GO; Pathway; Expression;
Gbar_D08G014320	At1g02270	Uncharacterized calcium-binding protein At1g02270	44935104	44939347	+	Structure; Domain; Homology; GO; Pathway; Expression;
Gbar_D08G014330	NAC69	NAC domain-containing protein 69	45085644	45090394	+	Structure; Domain; Homology; GO; Pathway; Expression;
Gbar_D08G014340	NA	NA	45091828	45095398	+	Structure; Domain; Homology; GO; Pathway; Expression;
Gbar_D08G014350	PPA1	Soluble inorganic pyrophosphatase 1	45093918	45096084	-	Structure; Domain; Homology; GO; Pathway; Expression;
Gbar_D08G014360	KCS1	3-ketoacyl-CoA synthase 1	45098501	45100444	-	Structure; Domain; Homology; GO; Pathway; Expression;
Gbar_D08G014370	BHLH14	Transcription factor bHLH14	45250847	45252316	-	Structure; Domain; Homology; GO; Pathway; Expression;
Gbar_D08G014380	ATHB-8	Homeobox-leucine zipper protein ATHB-8	45256464	45257355	+	Structure; Domain; Homology; GO; Pathway; Expression;
Gbar_D08G014390	ROPGAP3	Rho GTPase-activating protein 3	45420686	45424027	-	Structure; Domain; Homology; GO; Pathway; Expression;
Gbar_D08G014400	SAUR32	Auxin-responsive protein SAUR32	45441442	45442452	-	Structure; Domain; Homology; GO; Pathway; Expression;
Gbar_D08G014410	metH	Methionine synthase	45538150	45539112	+	Structure; Domain; Homology; GO; Pathway; Expression;
Gbar_D08G014420	At1g65750	Putative ribonuclease H protein At1g65750	45550554	45553347	+	Structure; Domain; Homology; GO; Pathway; Expression;
Gbar_D08G014430	CYP78A6	Cytochrome P450 78A6	45606689	45609513	-	Structure; Domain; Homology; GO; Pathway; Expression;
Gbar_D08G014440	NST1	Stress response protein NST1	45639234	45642158	-	Structure; Domain; Homology; GO; Pathway; Expression;
Gbar_D08G014450	NA	NA	45696424	45697801	+	Structure; Domain; Homology; GO; Pathway; Expression;
Gbar_D08G014460	GIP	Copia protein	45699276	45700759	+	Structure; Domain; Homology; GO; Pathway; Expression;
Gbar_D08G014470	At2g46620	AAA-ATPase At2g46620	45738459	45740116	+	Structure; Domain; Homology; GO; Pathway; Expression;
Gbar_D08G014480	rpc11	DNA-directed RNA polymerase III subunit RPC10	45756454	45758153	+	Structure; Domain; Homology; GO; Pathway; Expression;
Gbar_D08G014490	WNK4	Probable serine/threonine-protein kinase WNK4	45758173	45761837	-	Structure; Domain; Homology; GO; Pathway; Expression;
Gbar_D08G014500	NA	NA	45801022	45803996	+	Structure; Domain; Homology; GO; Pathway; Expression;
Gbar_D08G014510	MYB3	Transcription factor MYB3	45816542	45817747	+	Structure; Domain; Homology; GO; Pathway; Expression;
Gbar_D08G014520	ZFYVE26	Zinc finger FYVE domain-containing protein 26	45818223	45818479	+	Structure; Domain; Homology; GO; Pathway; Expression;
Gbar_D08G014530	MYB3	Transcription factor MYB3	45931424	45932351	+	Structure; Domain; Homology; GO; Pathway; Expression;
Gbar_D08G014540	CINV2	Alkaline/neutral invertase CINV2	46024818	46029938	-	Structure; Domain; Homology; GO; Pathway; Expression;
Gbar_D08G014550	LBD1	LOB domain-containing protein 1	46051630	46052219	+	Structure; Domain; Homology; GO; Pathway; Expression;
Gbar_D08G014560	BHLH13	Transcription factor bHLH13	46069332	46070444	+	Structure; Domain; Homology; GO; Pathway; Expression;
Gbar_D08G014570	At3g61800	UV-stimulated scaffold protein A homolog	46112032	46114852	+	Structure; Domain; Homology; GO; Pathway; Expression;
Gbar_D08G014580	NA	Pathogenesis-related protein 1A	46135411	46136767	+	Structure; Domain; Homology; GO; Pathway; Expression;
Gbar_D08G014590	TSS	Protein TSS	46137361	46153872	-	Structure; Domain; Homology; GO; Pathway; Expression;
Gbar_D08G014600	SDE2	Protein SDE2 homolog	46211361	46213875	-	Structure; Domain; Homology; GO; Pathway; Expression;
Gbar_D08G014610	ATG6	Beclin-1-like protein	46214350	46218543	+	Structure; Domain; Homology; GO; Pathway; Expression;
Gbar_D08G014620	NA	NA	46219646	46228528	-	Structure; Domain; Homology; GO; Pathway; Expression;
Gbar_D08G014630	NA	NA	46378723	46382921	-	Structure; Domain; Homology; GO; Pathway; Expression;
Gbar_D08G014640	PYL9	Abscisic acid receptor PYL9	46399051	46401499	+	Structure; Domain; Homology; GO; Pathway; Expression;
Gbar_D08G014650	BHLH81	Transcription factor bHLH81	46480741	46485925	-	Structure; Domain; Homology; GO; Pathway; Expression;
Gbar_D08G014660	STR4	Rhodanese-like domain-containing protein 4, chloroplastic	46511735	46515529	+	Structure; Domain; Homology; GO; Pathway; Expression;
Gbar_D08G014670	NA	NA	46516564	46516935	-	Structure; Domain; Homology; GO; Pathway; Expression;
Gbar_D08G014680	Xylb	Xylulose kinase	46545396	46545998	-	Structure; Domain; Homology; GO; Pathway; Expression;
Gbar_D08G014690	pol	Retrovirus-related Pol polyprotein from transposon 297	46575497	46576174	+	Structure; Domain; Homology; GO; Pathway; Expression;
Gbar_D08G014700	GH3.5	Jasmonic acid-amido synthetase JAR1	46579120	46582925	-	Structure; Domain; Homology; GO; Pathway; Expression;
Gbar_D08G014710	NA	Retrovirus-related Pol polyprotein from transposon TNT 1-94	46626867	46627340	-	Structure; Domain; Homology; GO; Pathway; Expression;
Gbar_D08G014720	NA	Retrovirus-related Pol polyprotein from transposon TNT 1-94	46628751	46629398	-	Structure; Domain; Homology; GO; Pathway; Expression;
Gbar_D08G014730	NA	NA	46652829	46653395	-	Structure; Domain; Homology; GO; Pathway; Expression;
Gbar_D08G014740	NHL13	NDR1/HIN1-like protein 13	46662606	46664516	+	Structure; Domain; Homology; GO; Pathway; Expression;
Gbar_D08G014750	CPRF1	Common plant regulatory factor 1	46664940	46670142	-	Structure; Domain; Homology; GO; Pathway; Expression;
Gbar_D08G014760	NA	NA	46673023	46673241	-	Structure; Domain; Homology; GO; Pathway; Expression;
Gbar_D08G014770	IAR4	Pyruvate dehydrogenase E1 component subunit alpha-2, mitochondrial	46709679	46712715	-	Structure; Domain; Homology; GO; Pathway; Expression;
Gbar_D08G014780	CURT1A	Protein CURVATURE THYLAKOID 1A, chloroplastic	46733847	46736435	+	Structure; Domain; Homology; GO; Pathway; Expression;
Gbar_D08G014790	NA	Eukaryotic translation initiation factor 1A	46736755	46738515	-	Structure; Domain; Homology; GO; Pathway; Expression;
Gbar_D08G014800	At5g41620	Uncharacterized protein At5g41620	46742853	46743719	-	Structure; Domain; Homology; GO; Pathway; Expression;
Gbar_D08G014810	PIP5K10	Phosphatidylinositol 4-phosphate 5-kinase 10	46749386	46754519	-	Structure; Domain; Homology; GO; Pathway; Expression;
Gbar_D08G014820	NA	NA	46756095	46758961	+	Structure; Domain; Homology; GO; Pathway; Expression;
Gbar_D08G014830	At3g61590	F-box/kelch-repeat protein At3g61590	46767149	46771027	-	Structure; Domain; Homology; GO; Pathway; Expression;
Gbar_D08G014840	Tf2-8	Transposon Tf2-8 polyprotein	46783215	46784555	+	Structure; Domain; Homology; GO; Pathway; Expression;
Gbar_D08G014850	NA	NA	46887573	46888169	-	Structure; Domain; Homology; GO; Pathway; Expression;
Gbar_D08G014860	BAG6	BAG family molecular chaperone regulator 6	46950426	46955195	-	Structure; Domain; Homology; GO; Pathway; Expression;
Gbar_D08G014870	NA	NA	46955892	46956299	-	Structure; Domain; Homology; GO; Pathway; Expression;
Gbar_D08G014880	NA	NA	46981143	46982539	-	Structure; Domain; Homology; GO; Pathway; Expression;
Gbar_D08G014890	ABIL1	Protein ABIL1	46995921	46999635	+	Structure; Domain; Homology; GO; Pathway; Expression;
Gbar_D08G014900	MGP4	UDP-D-xylose:L-fucose alpha-1,3-D-xylosyltransferase MGP4	47000395	47003294	+	Structure; Domain; Homology; GO; Pathway; Expression;
Gbar_D08G014910	mshA	D-inositol 3-phosphate glycosyltransferase	47003863	47009776	+	Structure; Domain; Homology; GO; Pathway; Expression;
Gbar_D08G014920	CHIT3	Acidic endochitinase	47009886	47010782	-	Structure; Domain; Homology; GO; Pathway; Expression;
Gbar_D08G014930	MAKR6	Probable membrane-associated kinase regulator 6	47022217	47024786	+	Structure; Domain; Homology; GO; Pathway; Expression;
Gbar_D08G014940	RTNLB5	Reticulon-like protein B5	47025472	47028307	-	Structure; Domain; Homology; GO; Pathway; Expression;
Gbar_D08G014950	ERD3	Probable methyltransferase PMT21	47068375	47069799	-	Structure; Domain; Homology; GO; Pathway; Expression;
Gbar_D08G014960	ATL68	RING-H2 finger protein ATL68	47070694	47071257	-	Structure; Domain; Homology; GO; Pathway; Expression;
Gbar_D08G014970	NA	NA	47072486	47073035	-	Structure; Domain; Homology; GO; Pathway; Expression;
Gbar_D08G014980	At1g64065	Late embryogenesis abundant protein At1g64065	47113989	47114895	-	Structure; Domain; Homology; GO; Pathway; Expression;
Gbar_D08G014990	WRKY43	Probable WRKY transcription factor 43	47120933	47122232	-	Structure; Domain; Homology; GO; Pathway; Expression;
Gbar_D08G015000	MRPL46	39S ribosomal protein L46, mitochondrial	47122796	47125409	-	Structure; Domain; Homology; GO; Pathway; Expression;
Gbar_D08G015010	AUR3	Serine/threonine-protein kinase Aurora-3	47144928	47147102	-	Structure; Domain; Homology; GO; Pathway; Expression;
Gbar_D08G015020	CYP704C1	Cytochrome P450 704C1	47151603	47154726	+	Structure; Domain; Homology; GO; Pathway; Expression;
Gbar_D08G015030	BCHC2	BEACH domain-containing protein C2	47154771	47173381	-	Structure; Domain; Homology; GO; Pathway; Expression;
Gbar_D08G015040	GAUT1	Polygalacturonate 4-alpha-galacturonosyltransferase	47175017	47179641	-	Structure; Domain; Homology; GO; Pathway; Expression;
Gbar_D08G015050	AGL6	Agamous-like MADS-box protein AGL6	47371373	47379396	+	Structure; Domain; Homology; GO; Pathway; Expression;
Gbar_D08G015060	SBT4.14	Subtilisin-like protease SBT4.14	47380869	47384048	+	Structure; Domain; Homology; GO; Pathway; Expression;
Gbar_D08G015070	GET3	ATPase GET3	47388393	47392108	-	Structure; Domain; Homology; GO; Pathway; Expression;
Gbar_D08G015080	VIT1	Vacuolar iron transporter 1	47405538	47406945	-	Structure; Domain; Homology; GO; Pathway; Expression;
Gbar_D08G015090	UTR2	UDP-galactose/UDP-glucose transporter 2	47409761	47411924	-	Structure; Domain; Homology; GO; Pathway; Expression;
Gbar_D08G015100	OXA1	Mitochondrial inner membrane protein OXA1	47438482	47445283	-	Structure; Domain; Homology; GO; Pathway; Expression;
Gbar_D08G015110	NA	NA	47449764	47451903	-	Structure; Domain; Homology; GO; Pathway; Expression;
Gbar_D08G015120	GEN1	Flap endonuclease GEN-like 1	47455119	47460156	+	Structure; Domain; Homology; GO; Pathway; Expression;
Gbar_D08G015130	NA	NA	47459369	47459917	-	Structure; Domain; Homology; GO; Pathway; Expression;
Gbar_D08G015140	PUB4	U-box domain-containing protein 4	47489172	47491575	+	Structure; Domain; Homology; GO; Pathway; Expression;
Gbar_D08G015150	At4g00740	Probable methyltransferase PMT13	47518527	47521177	+	Structure; Domain; Homology; GO; Pathway; Expression;
Gbar_D08G015160	ASK8	Shaggy-related protein kinase theta	47572923	47579024	+	Structure; Domain; Homology; GO; Pathway; Expression;
Gbar_D08G015170	NA	NA	47578951	47580700	-	Structure; Domain; Homology; GO; Pathway; Expression;
Gbar_D08G015180	TIF3I1	Eukaryotic translation initiation factor 3 subunit I	47583268	47584482	-	Structure; Domain; Homology; GO; Pathway; Expression;
Gbar_D08G015190	NA	NA	47598603	47601055	+	Structure; Domain; Homology; GO; Pathway; Expression;
Gbar_D08G015200	NA	NA	47607864	47609173	+	Structure; Domain; Homology; GO; Pathway; Expression;
Gbar_D08G015210	KEA2	K(+) efflux antiporter 2, chloroplastic	47645632	47654679	+	Structure; Domain; Homology; GO; Pathway; Expression;
Gbar_D08G015220	PMM	Phosphomannomutase	47654757	47657552	-	Structure; Domain; Homology; GO; Pathway; Expression;
Gbar_D08G015230	PLIM2B	LIM domain-containing protein PLIM2b	47662310	47664311	+	Structure; Domain; Homology; GO; Pathway; Expression;
Gbar_D08G015240	RH8	DEAD-box ATP-dependent RNA helicase 8	47666602	47671679	+	Structure; Domain; Homology; GO; Pathway; Expression;
Gbar_D08G015250	LIMYB	L10-interacting MYB domain-containing protein	47696808	47699394	-	Structure; Domain; Homology; GO; Pathway; Expression;
Gbar_D08G015260	MYB17	Transcription factor MYB41	47702128	47704001	+	Structure; Domain; Homology; GO; Pathway; Expression;
Gbar_D08G015270	CPIJ013394	O-glucosyltransferase rumi homolog	47711902	47715234	+	Structure; Domain; Homology; GO; Pathway; Expression;
Gbar_D08G015280	FTIP1	FT-interacting protein 1	47762534	47767213	+	Structure; Domain; Homology; GO; Pathway; Expression;
Gbar_D08G015290	AHL9	AT-hook motif nuclear-localized protein 9	47767411	47771437	-	Structure; Domain; Homology; GO; Pathway; Expression;
Gbar_D08G015300	NA	NA	47838849	47841020	-	Structure; Domain; Homology; GO; Pathway; Expression;
Gbar_D08G015310	APL5	AP-3 complex subunit delta	47841512	47843847	-	Structure; Domain; Homology; GO; Pathway; Expression;
Gbar_D08G015320	purA	Adenylosuccinate synthetase	47892966	47894862	+	Structure; Domain; Homology; GO; Pathway; Expression;
Gbar_D08G015330	NA	NA	47895392	47896531	+	Structure; Domain; Homology; GO; Pathway; Expression;
Gbar_D08G015340	DAGLA	Sn1-specific diacylglycerol lipase alpha	47904083	47907411	+	Structure; Domain; Homology; GO; Pathway; Expression;
Gbar_D08G015350	BAM7	Beta-amylase 7	47907780	47915355	-	Structure; Domain; Homology; GO; Pathway; Expression;
Gbar_D08G015360	PAIR1	Protein PAIR1	47925006	47928384	-	Structure; Domain; Homology; GO; Pathway; Expression;
Gbar_D08G015370	SPPL4	Signal peptide peptidase-like 4	47933299	47938977	-	Structure; Domain; Homology; GO; Pathway; Expression;
Gbar_D08G015380	ASK21	SKP1-like protein 21	47939814	47946295	-	Structure; Domain; Homology; GO; Pathway; Expression;
Gbar_D08G015390	CYP86A8	Cytochrome P450 86A8	47951321	47953839	-	Structure; Domain; Homology; GO; Pathway; Expression;
Gbar_D08G015400	TMEM8B	Transmembrane protein 8B	47958947	47967291	-	Structure; Domain; Homology; GO; Pathway; Expression;
Gbar_D08G015410	YRR1	Zinc finger transcription factor YRR1	47981710	47982975	+	Structure; Domain; Homology; GO; Pathway; Expression;
Gbar_D08G015420	RHA1B	E3 ubiquitin-protein ligase RHA1B	47986662	47987438	-	Structure; Domain; Homology; GO; Pathway; Expression;
Gbar_D08G015430	MPK4	Mitogen-activated protein kinase 4	48009560	48013881	-	Structure; Domain; Homology; GO; Pathway; Expression;
Gbar_D08G015440	BPS1	Protein BPS1, chloroplastic	48015796	48016834	-	Structure; Domain; Homology; GO; Pathway; Expression;
Gbar_D08G015450	LCKB2	Sphingoid long-chain bases kinase 2, mitochondrial	48018766	48026221	-	Structure; Domain; Homology; GO; Pathway; Expression;
Gbar_D08G015460	RVE5	Protein REVEILLE 5	48026735	48031059	-	Structure; Domain; Homology; GO; Pathway; Expression;
Gbar_D08G015470	AN	C-terminal binding protein AN	48047565	48053530	-	Structure; Domain; Homology; GO; Pathway; Expression;
Gbar_D08G015480	HIPP39	Heavy metal-associated isoprenylated plant protein 39	48072708	48074854	+	Structure; Domain; Homology; GO; Pathway; Expression;
Gbar_D08G015490	WRKY22	WRKY transcription factor 22	48108056	48110509	+	Structure; Domain; Homology; GO; Pathway; Expression;
Gbar_D08G015500	At3g61520	Pentatricopeptide repeat-containing protein At3g61520, mitochondrial	48110035	48111122	-	Structure; Domain; Homology; GO; Pathway; Expression;
Gbar_D08G015510	KPHMT2	3-methyl-2-oxobutanoate hydroxymethyltransferase 2, mitochondrial	48119525	48122008	-	Structure; Domain; Homology; GO; Pathway; Expression;
Gbar_D08G015520	CYP18-1	Peptidyl-prolyl cis-trans isomerase CYP18-1	48138378	48141240	+	Structure; Domain; Homology; GO; Pathway; Expression;
Gbar_D08G015530	DHDPS2	4-hydroxy-tetrahydrodipicolinate synthase 2, chloroplastic	48141335	48143993	-	Structure; Domain; Homology; GO; Pathway; Expression;
Gbar_D08G015540	AHL22	AT-hook motif nuclear-localized protein 22	48185760	48186686	-	Structure; Domain; Homology; GO; Pathway; Expression;
Gbar_D08G015550	CML10	Probable calcium-binding protein CML10	48194478	48195092	-	Structure; Domain; Homology; GO; Pathway; Expression;
Gbar_D08G015560	BIG2	Brefeldin A-inhibited guanine nucleotide-exchange protein 2	48196031	48204595	-	Structure; Domain; Homology; GO; Pathway; Expression;
Gbar_D08G015570	At1g01970	Pentatricopeptide repeat-containing protein At1g01970	48253182	48255455	+	Structure; Domain; Homology; GO; Pathway; Expression;
Gbar_D08G015580	LBD18	LOB domain-containing protein 18	48257262	48259939	-	Structure; Domain; Homology; GO; Pathway; Expression;
Gbar_D08G015590	MAP65-4	65-kDa microtubule-associated protein 4	48277408	48281585	+	Structure; Domain; Homology; GO; Pathway; Expression;
Gbar_D08G015600	AHL1	AT-hook motif nuclear-localized protein 1	48311396	48314304	+	Structure; Domain; Homology; GO; Pathway; Expression;
Gbar_D08G015610	NA	Genome polyprotein	48327835	48328101	+	Structure; Domain; Homology; GO; Pathway; Expression;
Gbar_D08G015620	NA	NA	48352157	48353576	-	Structure; Domain; Homology; GO; Pathway; Expression;
Gbar_D08G015630	TBL2	Transducin beta-like protein 2	48353886	48357911	-	Structure; Domain; Homology; GO; Pathway; Expression;
Gbar_D08G015640	SEC1A	Protein transport Sec1a	48357923	48363472	-	Structure; Domain; Homology; GO; Pathway; Expression;
Gbar_D08G015650	glyA	Serine hydroxymethyltransferase	48373847	48374589	+	Structure; Domain; Homology; GO; Pathway; Expression;
Gbar_D08G015660	psd	Phosphatidylserine decarboxylase proenzyme	48378651	48379391	-	Structure; Domain; Homology; GO; Pathway; Expression;
Gbar_D08G015670	SRF8	Protein STRUBBELIG-RECEPTOR FAMILY 8	48441430	48444203	-	Structure; Domain; Homology; GO; Pathway; Expression;
Gbar_D08G015680	POT12	Putative potassium transporter 12	48453252	48455258	+	Structure; Domain; Homology; GO; Pathway; Expression;
Gbar_D08G015690	RPS13	40S ribosomal protein S13	48460460	48462924	+	Structure; Domain; Homology; GO; Pathway; Expression;
Gbar_D08G015700	trpt1	tRNA 2'-phosphotransferase 1	48477226	48479695	+	Structure; Domain; Homology; GO; Pathway; Expression;
Gbar_D08G015710	NA	NA	48481552	48484629	+	Structure; Domain; Homology; GO; Pathway; Expression;
Gbar_D08G015720	GAE2	UDP-glucuronate 4-epimerase 2	48485642	48487656	-	Structure; Domain; Homology; GO; Pathway; Expression;
Gbar_D08G015730	RAD51C	DNA repair protein RAD51 homolog 3	48517174	48519874	-	Structure; Domain; Homology; GO; Pathway; Expression;
Gbar_D08G015740	GCP1	Probable tRNA N6-adenosine threonylcarbamoyltransferase, mitochondrial	48520393	48524220	-	Structure; Domain; Homology; GO; Pathway; Expression;
Gbar_D08G015750	NPF7.3	Protein NRT1/ PTR FAMILY 7.3	48533705	48536346	+	Structure; Domain; Homology; GO; Pathway; Expression;
Gbar_D08G015760	IRKI	IRK-interacting protein	48541533	48544249	+	Structure; Domain; Homology; GO; Pathway; Expression;
Gbar_D08G015770	CRRSP15	Cysteine-rich repeat secretory protein 15	48546371	48548141	-	Structure; Domain; Homology; GO; Pathway; Expression;
Gbar_D08G015780	SAUR36	Auxin-responsive protein SAUR36	48639296	48640305	-	Structure; Domain; Homology; GO; Pathway; Expression;
Gbar_D08G015790	At3g50808	Uncharacterized protein At3g50808	48671169	48674441	+	Structure; Domain; Homology; GO; Pathway; Expression;
Gbar_D08G015800	NA	NA	48682254	48684480	-	Structure; Domain; Homology; GO; Pathway; Expression;
Gbar_D08G015810	ATG8F	Autophagy-related protein 8f	48684576	48687058	-	Structure; Domain; Homology; GO; Pathway; Expression;
Gbar_D08G015820	nodM	Glutamine--fructose-6-phosphate aminotransferase [isomerizing]	48692840	48693751	-	Structure; Domain; Homology; GO; Pathway; Expression;
Gbar_D08G015830	PVA12	Vesicle-associated protein 1-2	48709546	48712341	-	Structure; Domain; Homology; GO; Pathway; Expression;
Gbar_D08G015840	gltX	Glutamate--tRNA ligase	48717512	48719361	-	Structure; Domain; Homology; GO; Pathway; Expression;
Gbar_D08G015850	ZAT9	Zinc finger protein ZAT9	48734052	48735482	-	Structure; Domain; Homology; GO; Pathway; Expression;
Gbar_D08G015860	TET8	Tetraspanin-8	48759908	48760843	-	Structure; Domain; Homology; GO; Pathway; Expression;
Gbar_D08G015870	EXPB2	Putative expansin-B2	48762758	48764199	-	Structure; Domain; Homology; GO; Pathway; Expression;
Gbar_D08G015880	CYCU2-2	Cyclin-U2-2	48780069	48781257	-	Structure; Domain; Homology; GO; Pathway; Expression;
Gbar_D08G015890	At5g07670	F-box protein At5g07670	48792486	48795280	+	Structure; Domain; Homology; GO; Pathway; Expression;
Gbar_D08G015900	At2g45070	Protein transport protein Sec61 subunit beta	48796590	48798362	+	Structure; Domain; Homology; GO; Pathway; Expression;
Gbar_D08G015910	GATA4	GATA transcription factor 4	48856020	48857307	-	Structure; Domain; Homology; GO; Pathway; Expression;
Gbar_D08G015920	NA	NA	49018373	49020379	+	Structure; Domain; Homology; GO; Pathway; Expression;
Gbar_D08G015930	B0495.7	Putative endoplasmic reticulum metallopeptidase 1-A	49047067	49055176	+	Structure; Domain; Homology; GO; Pathway; Expression;
Gbar_D08G015940	CHR10	Probable helicase CHR10	49059336	49065834	+	Structure; Domain; Homology; GO; Pathway; Expression;
Gbar_D08G015950	At1g02060	Pentatricopeptide repeat-containing protein At1g02060, chloroplastic	49066297	49071194	+	Structure; Domain; Homology; GO; Pathway; Expression;
Gbar_D08G015960	HUB1	E3 ubiquitin-protein ligase BRE1-like 1	49117371	49127614	+	Structure; Domain; Homology; GO; Pathway; Expression;
Gbar_D08G015970	ATG3	Autophagy-related protein 3	49128646	49132077	-	Structure; Domain; Homology; GO; Pathway; Expression;
Gbar_D08G015980	ERF034	Ethylene-responsive transcription factor ERF034	49193758	49194579	-	Structure; Domain; Homology; GO; Pathway; Expression;
Gbar_D08G015990	DUO1	Transcription factor DUO1	49250552	49252275	-	Structure; Domain; Homology; GO; Pathway; Expression;
Gbar_D08G016000	CAT9	Cationic amino acid transporter 9, chloroplastic	49262233	49265950	-	Structure; Domain; Homology; GO; Pathway; Expression;
Gbar_D08G016010	ppt-1	Palmitoyl-protein thioesterase 1	49300271	49304255	-	Structure; Domain; Homology; GO; Pathway; Expression;
Gbar_D08G016020	ERF13	Ethylene-responsive transcription factor 13	49337843	49338565	-	Structure; Domain; Homology; GO; Pathway; Expression;
Gbar_D08G016030	ERF13	Ethylene-responsive transcription factor 13	49340026	49340808	+	Structure; Domain; Homology; GO; Pathway; Expression;
Gbar_D08G016040	NA	NA	49366139	49371333	+	Structure; Domain; Homology; GO; Pathway; Expression;
Gbar_D08G016050	D6PKL2	Serine/threonine-protein kinase D6PKL2	49383491	49388136	-	Structure; Domain; Homology; GO; Pathway; Expression;
Gbar_D08G016060	VAD1	Protein VASCULAR ASSOCIATED DEATH 1, chloroplastic	49431878	49439477	+	Structure; Domain; Homology; GO; Pathway; Expression;
Gbar_D08G016070	RGGB	RGG repeats nuclear RNA binding protein B	49440066	49443715	+	Structure; Domain; Homology; GO; Pathway; Expression;
Gbar_D08G016080	RGGB	RGG repeats nuclear RNA binding protein B	49478766	49482337	+	Structure; Domain; Homology; GO; Pathway; Expression;
Gbar_D08G016090	RABD2A	Ras-related protein RABD2a	49494171	49495389	+	Structure; Domain; Homology; GO; Pathway; Expression;
Gbar_D08G016100	NSP5	Nitrile-specifier protein 5	49497213	49499472	-	Structure; Domain; Homology; GO; Pathway; Expression;
Gbar_D08G016110	NA	Nucleoside diphosphate kinase B	49502767	49504587	+	Structure; Domain; Homology; GO; Pathway; Expression;
Gbar_D08G016120	ALG12	Dol-P-Man:Man(7)GlcNAc(2)-PP-Dol alpha-1,6-mannosyltransferase	49536835	49547135	+	Structure; Domain; Homology; GO; Pathway; Expression;
Gbar_D08G016130	CYCU4-1	Cyclin-U4-1	49554736	49556197	+	Structure; Domain; Homology; GO; Pathway; Expression;
Gbar_D08G016140	ARAC9	Rac-like GTP-binding protein ARAC9	49604815	49610366	-	Structure; Domain; Homology; GO; Pathway; Expression;
Gbar_D08G016150	ASIL2	Trihelix transcription factor ASIL2	49605518	49606642	+	Structure; Domain; Homology; GO; Pathway; Expression;
Gbar_D08G016160	CKB4	Putative casein kinase II subunit beta-4	49612416	49615996	+	Structure; Domain; Homology; GO; Pathway; Expression;
Gbar_D08G016170	Rsph1	Radial spoke head 1 homolog	49619171	49622239	+	Structure; Domain; Homology; GO; Pathway; Expression;
Gbar_D08G016180	RPL37A	60S ribosomal protein L37a	49622354	49623817	-	Structure; Domain; Homology; GO; Pathway; Expression;
Gbar_D08G016190	AMC1	Metacaspase-1	49630210	49633008	+	Structure; Domain; Homology; GO; Pathway; Expression;
Gbar_D08G016200	Os07g0555200	Eukaryotic translation initiation factor 4G	49633149	49640569	-	Structure; Domain; Homology; GO; Pathway; Expression;
Gbar_D08G016210	NA	ATP synthase subunit delta', mitochondrial	49641098	49643945	-	Structure; Domain; Homology; GO; Pathway; Expression;
Gbar_D08G016220	ATL4	E3 ubiquitin-protein ligase ATL4	49693678	49695597	+	Structure; Domain; Homology; GO; Pathway; Expression;
Gbar_D08G016230	CPN10-1	10 kDa chaperonin 1, chloroplastic	49716765	49719144	+	Structure; Domain; Homology; GO; Pathway; Expression;
Gbar_D08G016240	nirC	Nitrite transporter NirC	49719155	49719747	+	Structure; Domain; Homology; GO; Pathway; Expression;
Gbar_D08G016250	NA	Putative invertase inhibitor	49720832	49721481	+	Structure; Domain; Homology; GO; Pathway; Expression;
Gbar_D08G016260	At4g20820	Berberine bridge enzyme-like 18	49737791	49739382	+	Structure; Domain; Homology; GO; Pathway; Expression;
Gbar_D08G016270	NA	NA	49813426	49816191	-	Structure; Domain; Homology; GO; Pathway; Expression;
Gbar_D08G016280	PPH	Pheophytinase, chloroplastic	49819484	49822605	+	Structure; Domain; Homology; GO; Pathway; Expression;
Gbar_D08G016290	At3g51990	Serine/threonine-protein kinase-like protein At3g51990	49822890	49825084	+	Structure; Domain; Homology; GO; Pathway; Expression;
Gbar_D08G016300	SEC31B	Protein transport protein SEC31 homolog B	49828604	49838010	-	Structure; Domain; Homology; GO; Pathway; Expression;
Gbar_D08G016310	METTL13	Methyltransferase-like protein 13	49865094	49868372	+	Structure; Domain; Homology; GO; Pathway; Expression;
Gbar_D08G016320	AGL15	Agamous-like MADS-box protein AGL15	49869471	49874188	+	Structure; Domain; Homology; GO; Pathway; Expression;
Gbar_D08G016330	BPS1	Protein BPS1, chloroplastic	49872968	49873915	-	Structure; Domain; Homology; GO; Pathway; Expression;
Gbar_D08G016340	SCPL40	Serine carboxypeptidase-like 40	49911746	49915204	+	Structure; Domain; Homology; GO; Pathway; Expression;
Gbar_D08G016350	RPPL1	Putative disease resistance RPP13-like protein 1	49934241	49939546	-	Structure; Domain; Homology; GO; Pathway; Expression;
Gbar_D08G016360	RPPL1	Putative disease resistance RPP13-like protein 1	50027769	50034992	+	Structure; Domain; Homology; GO; Pathway; Expression;
Gbar_D08G016370	At3g14460	Putative disease resistance protein At3g14460	50082949	50084183	+	Structure; Domain; Homology; GO; Pathway; Expression;
Gbar_D08G016380	RPPL1	Putative disease resistance RPP13-like protein 1	50097052	50104521	+	Structure; Domain; Homology; GO; Pathway; Expression;
Gbar_D08G016390	RPPL1	Putative disease resistance RPP13-like protein 1	50137011	50141241	-	Structure; Domain; Homology; GO; Pathway; Expression;
Gbar_D08G016400	At3g52030	F-box/WD-40 repeat-containing protein At3g52030	50146865	50150431	+	Structure; Domain; Homology; GO; Pathway; Expression;
Gbar_D08G016410	DDB_G0274487	CTL-like protein DDB_G0274487	50151192	50154407	-	Structure; Domain; Homology; GO; Pathway; Expression;
Gbar_D08G016420	RER4	Protein RETICULATA-RELATED 4, chloroplastic	50164546	50167060	-	Structure; Domain; Homology; GO; Pathway; Expression;
Gbar_D08G016430	RPL1	50S ribosomal protein L1, chloroplastic	50181035	50184290	+	Structure; Domain; Homology; GO; Pathway; Expression;
Gbar_D08G016440	NLE1	Notchless protein homolog	50194256	50198705	-	Structure; Domain; Homology; GO; Pathway; Expression;
Gbar_D08G016450	NAGLU	Alpha-N-acetylglucosaminidase	50204263	50211455	+	Structure; Domain; Homology; GO; Pathway; Expression;
Gbar_D08G016460	PAO1	Polyamine oxidase 1	50211131	50217393	-	Structure; Domain; Homology; GO; Pathway; Expression;
Gbar_D08G016470	NA	NA	50263564	50264503	+	Structure; Domain; Homology; GO; Pathway; Expression;
Gbar_D08G016480	NA	NA	50288205	50288438	+	Structure; Domain; Homology; GO; Pathway; Expression;
Gbar_D08G016490	NA	NA	50338165	50340404	-	Structure; Domain; Homology; GO; Pathway; Expression;
Gbar_D08G016500	OBE4	Protein OBERON 4	50352175	50358280	-	Structure; Domain; Homology; GO; Pathway; Expression;
Gbar_D08G016510	NA	NA	50372613	50373358	+	Structure; Domain; Homology; GO; Pathway; Expression;
Gbar_D08G016520	Kmt2b	Histone-lysine N-methyltransferase 2B	50403307	50408930	+	Structure; Domain; Homology; GO; Pathway; Expression;
Gbar_D08G016530	ATAB2	Protein TAB2 homolog, chloroplastic	50408902	50410967	-	Structure; Domain; Homology; GO; Pathway; Expression;
Gbar_D08G016540	dusA	tRNA-dihydrouridine(20/20a) synthase	50411666	50416014	+	Structure; Domain; Homology; GO; Pathway; Expression;
Gbar_D08G016550	PSBT	Photosystem II 5 kDa protein, chloroplastic	50416257	50417049	+	Structure; Domain; Homology; GO; Pathway; Expression;
Gbar_D08G016560	NA	NA	50417801	50421559	+	Structure; Domain; Homology; GO; Pathway; Expression;
Gbar_D08G016570	ARP7	Actin-related protein 7	50421829	50425663	+	Structure; Domain; Homology; GO; Pathway; Expression;
Gbar_D08G016580	NFYA1	Nuclear transcription factor Y subunit A-1	50427175	50431646	-	Structure; Domain; Homology; GO; Pathway; Expression;
Gbar_D08G016590	FRA10AC1	Protein FRA10AC1	50433135	50438275	-	Structure; Domain; Homology; GO; Pathway; Expression;
Gbar_D08G016600	CESA3	Cellulose synthase A catalytic subunit 3 [UDP-forming]	50492632	50499934	+	Structure; Domain; Homology; GO; Pathway; Expression;
Gbar_D08G016610	DTX43	Protein DETOXIFICATION 43	50501822	50507336	-	Structure; Domain; Homology; GO; Pathway; Expression;
Gbar_D08G016620	NA	NA	50527997	50530165	-	Structure; Domain; Homology; GO; Pathway; Expression;
Gbar_D08G016630	MYB46	Transcription factor MYB46	50566726	50568145	-	Structure; Domain; Homology; GO; Pathway; Expression;
Gbar_D08G016640	NA	NA	50581096	50584398	-	Structure; Domain; Homology; GO; Pathway; Expression;
Gbar_D08G016650	proS	Proline--tRNA ligase	50581434	50582680	+	Structure; Domain; Homology; GO; Pathway; Expression;
Gbar_D08G016660	ANT1	ADP,ATP carrier protein 1, mitochondrial	50614227	50617539	-	Structure; Domain; Homology; GO; Pathway; Expression;
Gbar_D08G016670	UGT73C5	UDP-glycosyltransferase 73C5	50645584	50647342	-	Structure; Domain; Homology; GO; Pathway; Expression;
Gbar_D08G016680	At3g63550	Putative RING-type E3 ubiquitin transferase C3H69	50650121	50655564	+	Structure; Domain; Homology; GO; Pathway; Expression;
Gbar_D08G016690	NA	Anthocyanin 5-aromatic acyltransferase	50679953	50681791	-	Structure; Domain; Homology; GO; Pathway; Expression;
Gbar_D08G016700	NA	NA	50699160	50701462	+	Structure; Domain; Homology; GO; Pathway; Expression;
Gbar_D08G016710	SAP5	Zinc finger A20 and AN1 domain-containing stress-associated protein 5	50735325	50736933	+	Structure; Domain; Homology; GO; Pathway; Expression;
Gbar_D08G016720	slr0992	Putative tRNA (cytidine(34)-2'-O)-methyltransferase	50773270	50776568	-	Structure; Domain; Homology; GO; Pathway; Expression;
Gbar_D08G016730	At3g52120	SURP and G-patch domain-containing protein 1-like protein	50777529	50787561	+	Structure; Domain; Homology; GO; Pathway; Expression;
Gbar_D08G016740	RABA4C	Ras-related protein RABA4c	50787681	50788636	+	Structure; Domain; Homology; GO; Pathway; Expression;
Gbar_D08G016750	DIR1	Putative lipid-transfer protein DIR1	50789660	50790115	-	Structure; Domain; Homology; GO; Pathway; Expression;
Gbar_D08G016760	FMT	Clustered mitochondria protein	50844334	50857109	+	Structure; Domain; Homology; GO; Pathway; Expression;
Gbar_D08G016770	FTIP1	FT-interacting protein 1	50857530	50860043	-	Structure; Domain; Homology; GO; Pathway; Expression;
Gbar_D08G016780	At1g04910	Uncharacterized protein At1g04910	50870932	50874627	-	Structure; Domain; Homology; GO; Pathway; Expression;
Gbar_D08G016790	TAF15	Transcription initiation factor TFIID subunit 15	50881323	50886203	+	Structure; Domain; Homology; GO; Pathway; Expression;
Gbar_D08G016800	TAF15	Transcription initiation factor TFIID subunit 15	50886209	50886940	+	Structure; Domain; Homology; GO; Pathway; Expression;
Gbar_D08G016810	ZNHIT6	Box C/D snoRNA protein 1	50903163	50906252	-	Structure; Domain; Homology; GO; Pathway; Expression;
Gbar_D08G016820	CID6	Polyadenylate-binding protein-interacting protein 6	50927886	50932563	+	Structure; Domain; Homology; GO; Pathway; Expression;
Gbar_D08G016830	GT-3B	Trihelix transcription factor GT-3b	50933679	50935977	-	Structure; Domain; Homology; GO; Pathway; Expression;
Gbar_D08G016840	CLPP4	ATP-dependent Clp protease proteolytic subunit 4, chloroplastic	50936235	50939281	-	Structure; Domain; Homology; GO; Pathway; Expression;
Gbar_D08G016850	PIA1	Phytochrome-interacting ankyrin-repeat protein 1	51016925	51018641	+	Structure; Domain; Homology; GO; Pathway; Expression;
Gbar_D08G016860	Znf706	Zinc finger protein 706	51019449	51022242	+	Structure; Domain; Homology; GO; Pathway; Expression;
Gbar_D08G016870	KIN14O	Kinesin-like protein KIN-14O	51027439	51031852	-	Structure; Domain; Homology; GO; Pathway; Expression;
Gbar_D08G016880	At5g19025	Uncharacterized protein At5g19025	51032966	51033630	-	Structure; Domain; Homology; GO; Pathway; Expression;
Gbar_D08G016890	FEI1	LRR receptor-like serine/threonine-protein kinase FEI 1	51047882	51054144	+	Structure; Domain; Homology; GO; Pathway; Expression;
Gbar_D08G016900	potD-A	Spermidine/putrescine-binding periplasmic protein 2	51054221	51057996	-	Structure; Domain; Homology; GO; Pathway; Expression;
Gbar_D08G016910	CDKC-1	Cyclin-dependent kinase C-1	51097617	51102689	-	Structure; Domain; Homology; GO; Pathway; Expression;
Gbar_D08G016920	NFD4	Protein NUCLEAR FUSION DEFECTIVE 4	51138731	51143339	-	Structure; Domain; Homology; GO; Pathway; Expression;
Gbar_D08G016930	PAE8	Pectin acetylesterase 8	51172735	51176268	+	Structure; Domain; Homology; GO; Pathway; Expression;
Gbar_D08G016940	PAE7	Pectin acetylesterase 7	51215658	51220926	+	Structure; Domain; Homology; GO; Pathway; Expression;
Gbar_D08G016950	BHLH61	Transcription factor bHLH61	51231030	51234042	+	Structure; Domain; Homology; GO; Pathway; Expression;
Gbar_D08G016960	NA	NA	51234428	51238525	-	Structure; Domain; Homology; GO; Pathway; Expression;
Gbar_D08G016970	ROPGEF14	Rop guanine nucleotide exchange factor 14	51238727	51245380	-	Structure; Domain; Homology; GO; Pathway; Expression;
Gbar_D08G016980	At2g48060/At2g48040/At2g48050	Piezo-type mechanosensitive ion channel homolog	51285299	51286130	-	Structure; Domain; Homology; GO; Pathway; Expression;
Gbar_D08G016990	GIP	Copia protein	51296356	51299942	+	Structure; Domain; Homology; GO; Pathway; Expression;
Gbar_D08G017000	parC	DNA topoisomerase 4 subunit A	51320686	51324716	-	Structure; Domain; Homology; GO; Pathway; Expression;
Gbar_D08G017010	NHL13	NDR1/HIN1-like protein 13	51359077	51360138	-	Structure; Domain; Homology; GO; Pathway; Expression;
Gbar_D08G017020	CEP4	Precursor of CEP4	51513617	51513953	+	Structure; Domain; Homology; GO; Pathway; Expression;
Gbar_D08G017030	Aox1	Aldehyde oxidase 1	51554483	51556949	+	Structure; Domain; Homology; GO; Pathway; Expression;
Gbar_D08G017040	DCP5-L	Decapping 5-like protein	51557654	51558275	-	Structure; Domain; Homology; GO; Pathway; Expression;
Gbar_D08G017050	At1g31730	AP-4 complex subunit epsilon	51578510	51590067	+	Structure; Domain; Homology; GO; Pathway; Expression;
Gbar_D08G017060	At1g31730	AP-4 complex subunit epsilon	51591937	51592896	+	Structure; Domain; Homology; GO; Pathway; Expression;
Gbar_D08G017070	At2g42690	Phospholipase A1-IIdelta	51593626	51596750	+	Structure; Domain; Homology; GO; Pathway; Expression;
Gbar_D08G017080	CYP707A1	Abscisic acid 8'-hydroxylase 1	51598767	51601399	-	Structure; Domain; Homology; GO; Pathway; Expression;
Gbar_D08G017090	XEG113	Arabinosyltransferase XEG113	51782565	51788652	+	Structure; Domain; Homology; GO; Pathway; Expression;
Gbar_D08G017100	ABCE2	ABC transporter E family member 2	51803983	51809392	+	Structure; Domain; Homology; GO; Pathway; Expression;
Gbar_D08G017110	NA	Glycine-rich protein A3	51811367	51811944	-	Structure; Domain; Homology; GO; Pathway; Expression;
Gbar_D08G017120	med4	Putative mediator of RNA polymerase II transcription subunit 4	51846483	51847123	-	Structure; Domain; Homology; GO; Pathway; Expression;
Gbar_D08G017130	COPZ2	Coatomer subunit zeta-2	51848923	51851870	-	Structure; Domain; Homology; GO; Pathway; Expression;
Gbar_D08G017140	UAF30	Upstream activation factor subunit UAF30	51853133	51854922	-	Structure; Domain; Homology; GO; Pathway; Expression;
Gbar_D08G017150	At4g19190	Uncharacterized zinc finger CCHC domain-containing protein At4g19190	51855521	51859427	-	Structure; Domain; Homology; GO; Pathway; Expression;
Gbar_D08G017160	ABCG14	ABC transporter G family member 14	51867180	51870561	-	Structure; Domain; Homology; GO; Pathway; Expression;
Gbar_D08G017170	COG6	Conserved oligomeric Golgi complex subunit 6	51926159	51930156	+	Structure; Domain; Homology; GO; Pathway; Expression;
Gbar_D08G017180	At4g19185	WAT1-related protein At4g19185	51931162	51935066	+	Structure; Domain; Homology; GO; Pathway; Expression;
Gbar_D08G017190	RUS1	Protein root UVB sensitive 1, chloroplastic	51935449	51938541	-	Structure; Domain; Homology; GO; Pathway; Expression;
Gbar_D08G017200	XF_1494	UPF0162 protein XF_1494	51939918	51942661	-	Structure; Domain; Homology; GO; Pathway; Expression;
Gbar_D08G017210	NA	NA	51944291	51948145	-	Structure; Domain; Homology; GO; Pathway; Expression;
Gbar_D08G017220	ERD3	Probable methyltransferase PMT21	51990803	51994743	+	Structure; Domain; Homology; GO; Pathway; Expression;
Gbar_D08G017230	CHS3	Chitin synthase 3	51998068	51999145	+	Structure; Domain; Homology; GO; Pathway; Expression;
Gbar_D08G017240	CDKF-4	Cyclin-dependent kinase F-4	51999644	52002657	+	Structure; Domain; Homology; GO; Pathway; Expression;
Gbar_D08G017250	PAM68	Protein PAM68, chloroplastic	52004052	52005074	-	Structure; Domain; Homology; GO; Pathway; Expression;
Gbar_D08G017260	SCE1	SUMO-conjugating enzyme SCE1	52009514	52013434	+	Structure; Domain; Homology; GO; Pathway; Expression;
Gbar_D08G017270	MOB1A	MOB kinase activator-like 1A	52019577	52024018	+	Structure; Domain; Homology; GO; Pathway; Expression;
Gbar_D08G017280	tmem45b	Transmembrane protein 45B	52079303	52082635	-	Structure; Domain; Homology; GO; Pathway; Expression;
Gbar_D08G017290	Cml3	Probable N-acetyltransferase CML3	52137835	52141119	+	Structure; Domain; Homology; GO; Pathway; Expression;
Gbar_D08G017300	EDR2	Protein ENHANCED DISEASE RESISTANCE 2	52151029	52162033	+	Structure; Domain; Homology; GO; Pathway; Expression;
Gbar_D08G017310	LPA3	Protein LOW PSII ACCUMULATION 3, chloroplastic	52162163	52164057	-	Structure; Domain; Homology; GO; Pathway; Expression;
Gbar_D08G017320	PLR_Lu2	Bifunctional pinoresinol-lariciresinol reductase 2	52185219	52186841	-	Structure; Domain; Homology; GO; Pathway; Expression;
Gbar_D08G017330	NA	Isoflavone reductase homolog	52231265	52232923	+	Structure; Domain; Homology; GO; Pathway; Expression;
Gbar_D08G017340	PHL11	Myb family transcription factor PHL11	52234620	52238067	-	Structure; Domain; Homology; GO; Pathway; Expression;
Gbar_D08G017350	CBWD1	COBW domain-containing protein 1	52239362	52242717	-	Structure; Domain; Homology; GO; Pathway; Expression;
Gbar_D08G017360	CMT2	DNA (cytosine-5)-methyltransferase CMT2	52266946	52274136	-	Structure; Domain; Homology; GO; Pathway; Expression;
Gbar_D08G017370	CMT2	DNA (cytosine-5)-methyltransferase CMT2	52276725	52286586	-	Structure; Domain; Homology; GO; Pathway; Expression;
Gbar_D08G017380	rpmI	50S ribosomal protein L35	52321046	52323485	-	Structure; Domain; Homology; GO; Pathway; Expression;
Gbar_D08G017390	wtf23	Uncharacterized protein wtf23	52344435	52346175	-	Structure; Domain; Homology; GO; Pathway; Expression;
Gbar_D08G017400	At1g32090	CSC1-like protein At1g32090	52350091	52359763	+	Structure; Domain; Homology; GO; Pathway; Expression;
Gbar_D08G017410	4CLL6	4-coumarate--CoA ligase-like 6	52361379	52366617	+	Structure; Domain; Homology; GO; Pathway; Expression;
Gbar_D08G017420	ssb	Single-stranded DNA-binding protein	52367120	52371635	-	Structure; Domain; Homology; GO; Pathway; Expression;
Gbar_D08G017430	At3g55350	Protein ALP1-like	52386334	52387726	+	Structure; Domain; Homology; GO; Pathway; Expression;
Gbar_D08G017440	NA	NA	52419524	52420367	+	Structure; Domain; Homology; GO; Pathway; Expression;
Gbar_D08G017450	At4g19050	Putative disease resistance protein At4g19050	52423963	52432530	+	Structure; Domain; Homology; GO; Pathway; Expression;
Gbar_D08G017460	NA	NA	52437461	52438412	-	Structure; Domain; Homology; GO; Pathway; Expression;
Gbar_D08G017470	RPN9B	26S proteasome non-ATPase regulatory subunit 13 homolog B	52472993	52477530	+	Structure; Domain; Homology; GO; Pathway; Expression;
Gbar_D08G017480	XLG3	Extra-large guanine nucleotide-binding protein 3	52477815	52482623	-	Structure; Domain; Homology; GO; Pathway; Expression;
Gbar_D08G017490	hisZ	ATP phosphoribosyltransferase regulatory subunit	52482689	52484158	-	Structure; Domain; Homology; GO; Pathway; Expression;
Gbar_D08G017500	srprb	Signal recognition particle receptor subunit beta	52499110	52504561	-	Structure; Domain; Homology; GO; Pathway; Expression;
Gbar_D08G017510	PCMP-H11	Pentatricopeptide repeat-containing protein At1g31920	52499450	52501267	+	Structure; Domain; Homology; GO; Pathway; Expression;
Gbar_D08G017520	NA	NA	52504747	52508072	-	Structure; Domain; Homology; GO; Pathway; Expression;
Gbar_D08G017530	BZIP16	bZIP transcription factor 16	52527470	52532577	+	Structure; Domain; Homology; GO; Pathway; Expression;
Gbar_D08G017540	NA	NA	52532672	52533547	-	Structure; Domain; Homology; GO; Pathway; Expression;
Gbar_D08G017550	XTH30	Probable xyloglucan endotransglucosylase/hydrolase protein 30	52548948	52551750	+	Structure; Domain; Homology; GO; Pathway; Expression;
Gbar_D08G017560	NA	Glycerol-3-phosphate acyltransferase, chloroplastic	52574883	52582521	-	Structure; Domain; Homology; GO; Pathway; Expression;
Gbar_D08G017570	At1g32220	Uncharacterized protein At1g32220, chloroplastic	52616786	52620040	+	Structure; Domain; Homology; GO; Pathway; Expression;
Gbar_D08G017580	RCD1	Inactive poly [ADP-ribose] polymerase RCD1	52642284	52649312	+	Structure; Domain; Homology; GO; Pathway; Expression;
Gbar_D08G017590	NA	NA	52702318	52704027	+	Structure; Domain; Homology; GO; Pathway; Expression;
Gbar_D08G017600	KAN2	Probable transcription factor KAN2	52736752	52740872	-	Structure; Domain; Homology; GO; Pathway; Expression;
Gbar_D08G017610	JMJ706	Lysine-specific demethylase JMJ706	52753683	52761314	-	Structure; Domain; Homology; GO; Pathway; Expression;
Gbar_D08G017620	CML17	Probable calcium-binding protein CML17	52783213	52784556	+	Structure; Domain; Homology; GO; Pathway; Expression;
Gbar_D08G017630	DPMS2	Dolichol-phosphate mannose synthase subunit 2	52785261	52786357	-	Structure; Domain; Homology; GO; Pathway; Expression;
Gbar_D08G017640	NA	NA	52786876	52789619	-	Structure; Domain; Homology; GO; Pathway; Expression;
Gbar_D08G017650	NA	NA	52797225	52799221	+	Structure; Domain; Homology; GO; Pathway; Expression;
Gbar_D08G017660	SYP22	Syntaxin-22	52850223	52853223	+	Structure; Domain; Homology; GO; Pathway; Expression;
Gbar_D08G017670	Rad1	Cell cycle checkpoint protein RAD1	52853554	52855267	+	Structure; Domain; Homology; GO; Pathway; Expression;
Gbar_D08G017680	CIP111	Calmodulin-interacting protein 111	52855518	52863577	-	Structure; Domain; Homology; GO; Pathway; Expression;
Gbar_D08G017690	TPS5	Alpha,alpha-trehalose-phosphate synthase [UDP-forming] 5	52868647	52873189	+	Structure; Domain; Homology; GO; Pathway; Expression;
Gbar_D08G017700	MYB39	Transcription factor MYB39	52873823	52875510	+	Structure; Domain; Homology; GO; Pathway; Expression;
Gbar_D08G017710	NA	NA	52877492	52877812	-	Structure; Domain; Homology; GO; Pathway; Expression;
Gbar_D08G017720	MYB39	Transcription factor MYB39	52895089	52896265	+	Structure; Domain; Homology; GO; Pathway; Expression;
Gbar_D08G017730	MYB39	Transcription factor MYB39	52901222	52902440	+	Structure; Domain; Homology; GO; Pathway; Expression;
Gbar_D08G017740	At4g09580	Uncharacterized membrane protein At4g09580	52918796	52920645	+	Structure; Domain; Homology; GO; Pathway; Expression;
Gbar_D08G017750	AAEL005383	Adenosine monophosphate-protein transferase FICD homolog	52927218	52928798	-	Structure; Domain; Homology; GO; Pathway; Expression;
Gbar_D08G017760	NA	NA	52932570	52934756	-	Structure; Domain; Homology; GO; Pathway; Expression;
Gbar_D08G017770	SNL6	Cinnamoyl-CoA reductase-like SNL6	52986582	52988674	+	Structure; Domain; Homology; GO; Pathway; Expression;
Gbar_D08G017780	ATL29	RING-H2 finger protein ATL29	52999353	53000126	+	Structure; Domain; Homology; GO; Pathway; Expression;
Gbar_D08G017790	TRN2	Protein TORNADO 2	53000662	53002319	+	Structure; Domain; Homology; GO; Pathway; Expression;
Gbar_D08G017800	TRN2	Protein TORNADO 2	53002641	53003992	+	Structure; Domain; Homology; GO; Pathway; Expression;
Gbar_D08G017810	At3g50808	Uncharacterized protein At3g50808	53020654	53023831	-	Structure; Domain; Homology; GO; Pathway; Expression;
Gbar_D08G017820	ndhI	NAD(P)H-quinone oxidoreductase subunit I	53066612	53068076	+	Structure; Domain; Homology; GO; Pathway; Expression;
Gbar_D08G017830	At3g02910	Putative gamma-glutamylcyclotransferase At3g02910	53072424	53073227	+	Structure; Domain; Homology; GO; Pathway; Expression;
Gbar_D08G017840	MYC2	Transcription factor MYC2	53084740	53087401	+	Structure; Domain; Homology; GO; Pathway; Expression;
Gbar_D08G017850	NA	Portal protein	53091753	53092070	-	Structure; Domain; Homology; GO; Pathway; Expression;
Gbar_D08G017860	LIMYB	L10-interacting MYB domain-containing protein	53097649	53098002	-	Structure; Domain; Homology; GO; Pathway; Expression;
Gbar_D08G017870	At1g61280	Phosphatidylinositol N-acetylglucosaminyltransferase subunit P	53108169	53110366	-	Structure; Domain; Homology; GO; Pathway; Expression;
Gbar_D08G017880	NA	NA	53115072	53116018	+	Structure; Domain; Homology; GO; Pathway; Expression;
Gbar_D08G017890	IKU1	Protein HAIKU1	53116777	53117469	-	Structure; Domain; Homology; GO; Pathway; Expression;
Gbar_D08G017900	NA	NA	53131627	53134851	+	Structure; Domain; Homology; GO; Pathway; Expression;
Gbar_D08G017910	At1g61280	Phosphatidylinositol N-acetylglucosaminyltransferase subunit P	53136365	53141971	-	Structure; Domain; Homology; GO; Pathway; Expression;
Gbar_D08G017920	NA	NA	53142466	53145994	+	Structure; Domain; Homology; GO; Pathway; Expression;
Gbar_D08G017930	ZFP10	Zinc finger protein 10	53152279	53153110	-	Structure; Domain; Homology; GO; Pathway; Expression;
Gbar_D08G017940	AHL23	AT-hook motif nuclear-localized protein 23	53179574	53180843	+	Structure; Domain; Homology; GO; Pathway; Expression;
Gbar_D08G017950	AHL13	AT-hook motif nuclear-localized protein 13	53183244	53187866	-	Structure; Domain; Homology; GO; Pathway; Expression;
Gbar_D08G017960	AP2M	AP-2 complex subunit mu	53188602	53192382	-	Structure; Domain; Homology; GO; Pathway; Expression;
Gbar_D08G017970	NA	Probable phospholipid hydroperoxide glutathione peroxidase	53202536	53205649	+	Structure; Domain; Homology; GO; Pathway; Expression;
Gbar_D08G017980	LEA6	Late embryogenesis abundant protein 6	53205815	53206257	-	Structure; Domain; Homology; GO; Pathway; Expression;
Gbar_D08G017990	LOL1	Protein LOL1	53208624	53210843	-	Structure; Domain; Homology; GO; Pathway; Expression;
Gbar_D08G018000	IRL5	Plant intracellular Ras-group-related LRR protein 5	53215809	53218691	-	Structure; Domain; Homology; GO; Pathway; Expression;
Gbar_D08G018010	ALMT12	Aluminum-activated malate transporter 12	53234587	53236969	+	Structure; Domain; Homology; GO; Pathway; Expression;
Gbar_D08G018020	Ifi44	Interferon-induced protein 44	53238704	53239738	+	Structure; Domain; Homology; GO; Pathway; Expression;
Gbar_D08G018030	NAC071	NAC domain-containing protein 71	53240819	53243275	-	Structure; Domain; Homology; GO; Pathway; Expression;
Gbar_D08G018040	NA	NA	53248753	53249168	+	Structure; Domain; Homology; GO; Pathway; Expression;
Gbar_D08G018050	ABCI7	Protein ABCI7, chloroplastic	53259758	53263972	+	Structure; Domain; Homology; GO; Pathway; Expression;
Gbar_D08G018060	CYP88D6	Beta-amyrin 11-oxidase	53321171	53324157	-	Structure; Domain; Homology; GO; Pathway; Expression;
Gbar_D08G018070	CYP88D6	Beta-amyrin 11-oxidase	53380327	53383118	-	Structure; Domain; Homology; GO; Pathway; Expression;
Gbar_D08G018080	ACT	Vinorine synthase	53399673	53401023	-	Structure; Domain; Homology; GO; Pathway; Expression;
Gbar_D08G018090	NPF7.3	Protein NRT1/ PTR FAMILY 7.3	53430058	53434640	+	Structure; Domain; Homology; GO; Pathway; Expression;
Gbar_D08G018100	NA	NA	53435365	53436570	+	Structure; Domain; Homology; GO; Pathway; Expression;
Gbar_D08G018110	PRS1	Ribose-phosphate pyrophosphokinase 1, chloroplastic	53438819	53442595	+	Structure; Domain; Homology; GO; Pathway; Expression;
Gbar_D08G018120	NCS1	S-norcoclaurine synthase 1	53444797	53447708	-	Structure; Domain; Homology; GO; Pathway; Expression;
Gbar_D08G018130	IP5P2	Type I inositol polyphosphate 5-phosphatase 2	53448092	53454165	-	Structure; Domain; Homology; GO; Pathway; Expression;
Gbar_D08G018140	TOM2A	Tobamovirus multiplication protein 2A	53471470	53482824	-	Structure; Domain; Homology; GO; Pathway; Expression;
Gbar_D08G018150	APRR2	Two-component response regulator-like APRR2	53484311	53490148	-	Structure; Domain; Homology; GO; Pathway; Expression;
Gbar_D08G018160	At1g32410	Vacuolar protein sorting-associated protein 55 homolog	53544669	53547095	+	Structure; Domain; Homology; GO; Pathway; Expression;
Gbar_D08G018170	MYO1	Myosin-1	53547649	53547927	-	Structure; Domain; Homology; GO; Pathway; Expression;
Gbar_D08G018180	HSP18.2	18.2 kDa class I heat shock protein	53549655	53550471	+	Structure; Domain; Homology; GO; Pathway; Expression;
Gbar_D08G018190	PCMP-E27	Pentatricopeptide repeat-containing protein At3g29230	53550504	53552816	+	Structure; Domain; Homology; GO; Pathway; Expression;
Gbar_D08G018200	EXLB1	Expansin-like B1	53555989	53557549	-	Structure; Domain; Homology; GO; Pathway; Expression;
Gbar_D08G018210	SGPP	Haloacid dehalogenase-like hydrolase domain-containing protein Sgpp	53559952	53561886	+	Structure; Domain; Homology; GO; Pathway; Expression;
Gbar_D08G018220	NA	NA	53566425	53567603	+	Structure; Domain; Homology; GO; Pathway; Expression;
Gbar_D08G018230	NA	NA	53569161	53569997	-	Structure; Domain; Homology; GO; Pathway; Expression;
Gbar_D08G018240	rplJ	50S ribosomal protein L10	53573093	53580046	+	Structure; Domain; Homology; GO; Pathway; Expression;
Gbar_D08G018250	At1g32710	Putative cytochrome c oxidase subunit 6b-like	53597615	53598239	+	Structure; Domain; Homology; GO; Pathway; Expression;
Gbar_D08G018260	UPF1	Regulator of nonsense transcripts 1 homolog	53600601	53611321	+	Structure; Domain; Homology; GO; Pathway; Expression;
Gbar_D08G018270	Mettl21e	Protein-lysine methyltransferase METTL21E	53611532	53613088	-	Structure; Domain; Homology; GO; Pathway; Expression;
Gbar_D08G018280	VPS53	Vacuolar protein sorting-associated protein 53 A	53613799	53624517	-	Structure; Domain; Homology; GO; Pathway; Expression;
Gbar_D08G018290	NA	NA	53642559	53654870	+	Structure; Domain; Homology; GO; Pathway; Expression;
Gbar_D08G018300	At5g47030	ATP synthase subunit delta', mitochondrial	53654911	53659420	+	Structure; Domain; Homology; GO; Pathway; Expression;
Gbar_D08G018310	LON2	Lon protease homolog 2, peroxisomal	53659679	53667310	-	Structure; Domain; Homology; GO; Pathway; Expression;
Gbar_D08G018320	BRG1	BOI-related E3 ubiquitin-protein ligase 1	53709656	53711820	+	Structure; Domain; Homology; GO; Pathway; Expression;
Gbar_D08G018330	NA	NA	53733045	53734923	+	Structure; Domain; Homology; GO; Pathway; Expression;
Gbar_D08G018340	MARD1	Protein MARD1	53735241	53736492	+	Structure; Domain; Homology; GO; Pathway; Expression;
Gbar_D08G018350	vps13A	Putative vacuolar protein sorting-associated protein 13A	53742787	53777765	+	Structure; Domain; Homology; GO; Pathway; Expression;
Gbar_D08G018360	PBL19	Probable serine/threonine-protein kinase PBL19	53778197	53781154	-	Structure; Domain; Homology; GO; Pathway; Expression;
Gbar_D08G018370	NPSN11	Novel plant SNARE 11	53822489	53827192	-	Structure; Domain; Homology; GO; Pathway; Expression;
Gbar_D08G018380	RPL37A	60S ribosomal protein L37a	53852693	53854170	+	Structure; Domain; Homology; GO; Pathway; Expression;
Gbar_D08G018390	PIP5K5	Phosphatidylinositol 4-phosphate 5-kinase 5	53858122	53861595	-	Structure; Domain; Homology; GO; Pathway; Expression;
Gbar_D08G018400	CKB1	Casein kinase II subunit beta-1	53877713	53880543	-	Structure; Domain; Homology; GO; Pathway; Expression;
Gbar_D08G018410	Ccdc97	Coiled-coil domain-containing protein 97	53882956	53884250	-	Structure; Domain; Homology; GO; Pathway; Expression;
Gbar_D08G018420	At4g17620	Decapping nuclease DXO homolog, chloroplastic	53884946	53889184	-	Structure; Domain; Homology; GO; Pathway; Expression;
Gbar_D08G018430	NA	NA	53912945	53913439	-	Structure; Domain; Homology; GO; Pathway; Expression;
Gbar_D08G018440	CBL9	Calcineurin B-like protein 9	53927005	53929458	-	Structure; Domain; Homology; GO; Pathway; Expression;
Gbar_D08G018450	SAPK3	Serine/threonine-protein kinase SAPK3	53961120	53964262	+	Structure; Domain; Homology; GO; Pathway; Expression;
Gbar_D08G018460	cyn-10	Peptidyl-prolyl cis-trans isomerase 10	53968399	53970761	+	Structure; Domain; Homology; GO; Pathway; Expression;
Gbar_D08G018470	UVH1	DNA repair endonuclease UVH1	53971020	53975347	+	Structure; Domain; Homology; GO; Pathway; Expression;
Gbar_D08G018480	ACD6	Protein ACCELERATED CELL DEATH 6	53989730	54001688	-	Structure; Domain; Homology; GO; Pathway; Expression;
Gbar_D08G018490	CAT6	Cationic amino acid transporter 6, chloroplastic	54025600	54030933	-	Structure; Domain; Homology; GO; Pathway; Expression;
Gbar_D08G018500	ASIL2	Trihelix transcription factor ASIL2	54025918	54027147	+	Structure; Domain; Homology; GO; Pathway; Expression;
Gbar_D08G018510	NA	NA	54051788	54054115	-	Structure; Domain; Homology; GO; Pathway; Expression;
Gbar_D08G018520	LIL3.2	Light-harvesting complex-like protein 3 isotype 2, chloroplastic	54054272	54057269	-	Structure; Domain; Homology; GO; Pathway; Expression;
Gbar_D08G018530	EXLB1	Expansin-like B1	54073174	54074592	+	Structure; Domain; Homology; GO; Pathway; Expression;
Gbar_D08G018540	EXLB1	Expansin-like B1	54085361	54086422	+	Structure; Domain; Homology; GO; Pathway; Expression;
Gbar_D08G018550	EXLB1	Expansin-like B1	54090541	54091956	+	Structure; Domain; Homology; GO; Pathway; Expression;
Gbar_D08G018560	plekha7	Pleckstrin homology domain-containing family A member 7	54119496	54120154	-	Structure; Domain; Homology; GO; Pathway; Expression;
Gbar_D08G018570	purD	Phosphoribosylamine--glycine ligase	54135488	54135778	-	Structure; Domain; Homology; GO; Pathway; Expression;
Gbar_D08G018580	SUVH6	Histone-lysine N-methyltransferase, H3 lysine-9 specific SUVH6	54138711	54143415	-	Structure; Domain; Homology; GO; Pathway; Expression;
Gbar_D08G018590	PCNX4	Pecanex-like protein 4	54204386	54205484	+	Structure; Domain; Homology; GO; Pathway; Expression;
Gbar_D08G018600	GATA26	GATA transcription factor 26	54206745	54212117	-	Structure; Domain; Homology; GO; Pathway; Expression;
Gbar_D08G018610	NA	NA	54233673	54235884	-	Structure; Domain; Homology; GO; Pathway; Expression;
Gbar_D08G018620	Os05g0446300	Protein BUD31 homolog 2	54239386	54241402	-	Structure; Domain; Homology; GO; Pathway; Expression;
Gbar_D08G018630	BI-1	Bax inhibitor 1	54277382	54280633	-	Structure; Domain; Homology; GO; Pathway; Expression;
Gbar_D08G018640	cdc7	Probable serine/threonine-protein kinase cdc7	54280931	54285925	-	Structure; Domain; Homology; GO; Pathway; Expression;
Gbar_D08G018650	NA	NA	54287927	54290578	-	Structure; Domain; Homology; GO; Pathway; Expression;
Gbar_D08G018660	PVA21	Vesicle-associated protein 2-1	54295649	54298750	+	Structure; Domain; Homology; GO; Pathway; Expression;
Gbar_D08G018670	NA	NA	54316581	54317592	+	Structure; Domain; Homology; GO; Pathway; Expression;
Gbar_D08G018680	DNAH3	Dynein heavy chain 3, axonemal	54318857	54322203	-	Structure; Domain; Homology; GO; Pathway; Expression;
Gbar_D08G018690	CER26L	Protein ECERIFERUM 26-like	54323816	54325574	-	Structure; Domain; Homology; GO; Pathway; Expression;
Gbar_D08G018700	ppp1r21	Protein phosphatase 1 regulatory subunit 21	54359973	54361111	-	Structure; Domain; Homology; GO; Pathway; Expression;
Gbar_D08G018710	YPTM2	GTP-binding protein YPTM2	54376456	54381657	+	Structure; Domain; Homology; GO; Pathway; Expression;
Gbar_D08G018720	DYW10	Pentatricopeptide repeat-containing protein At4g16835, mitochondrial	54379162	54381225	-	Structure; Domain; Homology; GO; Pathway; Expression;
Gbar_D08G018730	RGGB	RGG repeats nuclear RNA binding protein B	54382529	54386118	-	Structure; Domain; Homology; GO; Pathway; Expression;
Gbar_D08G018740	NA	NA	54417833	54418312	-	Structure; Domain; Homology; GO; Pathway; Expression;
Gbar_D08G018750	At4g16820	Phospholipase A1-Ibeta2, chloroplastic	54419817	54421394	-	Structure; Domain; Homology; GO; Pathway; Expression;
Gbar_D08G018760	IDM1	Increased DNA methylation 1	54497368	54499422	-	Structure; Domain; Homology; GO; Pathway; Expression;
Gbar_D08G018770	malL	Oligo-1,6-glucosidase	54521951	54523967	+	Structure; Domain; Homology; GO; Pathway; Expression;
Gbar_D08G018780	UCH3	Ubiquitin carboxyl-terminal hydrolase 3	54524786	54528637	+	Structure; Domain; Homology; GO; Pathway; Expression;
Gbar_D08G018790	ERF2	Ethylene-responsive transcription factor 2	54530448	54531242	-	Structure; Domain; Homology; GO; Pathway; Expression;
Gbar_D08G018800	ERF1A	Ethylene-responsive transcription factor 1A	54554202	54555011	-	Structure; Domain; Homology; GO; Pathway; Expression;
Gbar_D08G018810	ERF1A	Ethylene-responsive transcription factor 1A	54595392	54596727	-	Structure; Domain; Homology; GO; Pathway; Expression;
Gbar_D08G018820	ERF5	Ethylene-responsive transcription factor 5	54632778	54633755	+	Structure; Domain; Homology; GO; Pathway; Expression;
Gbar_D08G018830	NUDT8	Nudix hydrolase 8	54649759	54652882	+	Structure; Domain; Homology; GO; Pathway; Expression;
Gbar_D08G018840	At4g17486	DeSI-like protein At4g17486	54653265	54655992	+	Structure; Domain; Homology; GO; Pathway; Expression;
Gbar_D08G018850	UBC2	Ubiquitin-conjugating enzyme E2 2	54680714	54684459	+	Structure; Domain; Homology; GO; Pathway; Expression;
Gbar_D08G018860	At1g60420	Probable nucleoredoxin 1	54686000	54687972	+	Structure; Domain; Homology; GO; Pathway; Expression;
Gbar_D08G018870	Taf3	Transcription initiation factor TFIID subunit 3	54689819	54691748	+	Structure; Domain; Homology; GO; Pathway; Expression;
Gbar_D08G018880	betA	Oxygen-dependent choline dehydrogenase	54715987	54722949	-	Structure; Domain; Homology; GO; Pathway; Expression;
Gbar_D08G018890	HAT2	Homeobox-leucine zipper protein HAT2	54723124	54724959	-	Structure; Domain; Homology; GO; Pathway; Expression;
Gbar_D08G018900	NA	NA	54754063	54756396	-	Structure; Domain; Homology; GO; Pathway; Expression;
Gbar_D08G018910	encD	2-oxoglutarate-Fe(II) type oxidoreductase	54785922	54789002	+	Structure; Domain; Homology; GO; Pathway; Expression;
Gbar_D08G018920	NA	Retrovirus-related Pol polyprotein from transposon TNT 1-94	54789654	54790784	-	Structure; Domain; Homology; GO; Pathway; Expression;
Gbar_D08G018930	encD	2-oxoglutarate-Fe(II) type oxidoreductase	54793692	54797405	+	Structure; Domain; Homology; GO; Pathway; Expression;
Gbar_D08G018940	encD	2-oxoglutarate-Fe(II) type oxidoreductase	54808709	54811926	+	Structure; Domain; Homology; GO; Pathway; Expression;
Gbar_D08G018950	KUA1	Transcription factor KUA1	54821137	54825148	+	Structure; Domain; Homology; GO; Pathway; Expression;
Gbar_D08G018960	Rb97D	Ribonucleoprotein RB97D	54828601	54829585	+	Structure; Domain; Homology; GO; Pathway; Expression;
Gbar_D08G018970	ERF038	Ethylene-responsive transcription factor ERF038	54858214	54859167	+	Structure; Domain; Homology; GO; Pathway; Expression;
Gbar_D08G018980	At5g03795	Probable glycosyltransferase At5g03795	54884052	54888024	-	Structure; Domain; Homology; GO; Pathway; Expression;
Gbar_D08G018990	C1	Anthocyanin regulatory C1 protein	54884223	54884896	+	Structure; Domain; Homology; GO; Pathway; Expression;
Gbar_D08G019000	At5g47430	E3 ubiquitin ligase PQT3-like	54892336	54899417	+	Structure; Domain; Homology; GO; Pathway; Expression;
Gbar_D08G019010	PURU2	Formyltetrahydrofolate deformylase 2, mitochondrial	54914081	54917705	+	Structure; Domain; Homology; GO; Pathway; Expression;
Gbar_D08G019020	VAB	VAN3-binding protein	54917916	54931188	-	Structure; Domain; Homology; GO; Pathway; Expression;
Gbar_D08G019030	Gin1	Gypsy retrotransposon integrase-like protein 1	54939048	54939683	-	Structure; Domain; Homology; GO; Pathway; Expression;
Gbar_D08G019040	NA	NA	54977839	54978198	+	Structure; Domain; Homology; GO; Pathway; Expression;
Gbar_D08G019050	TIP2-3	Aquaporin TIP2-3	54984936	54985923	-	Structure; Domain; Homology; GO; Pathway; Expression;
Gbar_D08G019060	NA	NA	54996282	54996679	+	Structure; Domain; Homology; GO; Pathway; Expression;
Gbar_D08G019070	LKHA4	Leukotriene A-4 hydrolase homolog	55005325	55009176	+	Structure; Domain; Homology; GO; Pathway; Expression;
Gbar_D08G019080	yusS	Short-chain dehydrogenase/reductase homolog YusS	55013604	55017069	+	Structure; Domain; Homology; GO; Pathway; Expression;
Gbar_D08G019090	KUA1	Transcription factor KUA1	55039498	55042514	+	Structure; Domain; Homology; GO; Pathway; Expression;
Gbar_D08G019100	NA	NA	55047660	55049766	+	Structure; Domain; Homology; GO; Pathway; Expression;
Gbar_D08G019110	At1g04910	Uncharacterized protein At1g04910	55069077	55074766	-	Structure; Domain; Homology; GO; Pathway; Expression;
Gbar_D08G019120	NFD6	Protein NUCLEAR FUSION DEFECTIVE 6, chloroplastic/mitochondrial	55083823	55086929	+	Structure; Domain; Homology; GO; Pathway; Expression;
Gbar_D08G019130	RKD3	Protein RKD3	55118080	55119955	+	Structure; Domain; Homology; GO; Pathway; Expression;
Gbar_D08G019140	At5g47470	WAT1-related protein At5g47470	55120102	55122719	+	Structure; Domain; Homology; GO; Pathway; Expression;
Gbar_D08G019150	ZAT1	Zinc finger protein ZAT1	55128579	55130409	+	Structure; Domain; Homology; GO; Pathway; Expression;
Gbar_D08G019160	RPN1A	26S proteasome non-ATPase regulatory subunit 2 homolog A	55139017	55139835	+	Structure; Domain; Homology; GO; Pathway; Expression;
Gbar_D08G019170	RPN1A	26S proteasome non-ATPase regulatory subunit 2 homolog A	55148725	55155774	+	Structure; Domain; Homology; GO; Pathway; Expression;
Gbar_D08G019180	SEC16B	Protein transport protein SEC16B homolog	55178199	55185778	+	Structure; Domain; Homology; GO; Pathway; Expression;
Gbar_D08G019190	PEX19-2	Peroxisome biogenesis protein 19-2	55187071	55190228	+	Structure; Domain; Homology; GO; Pathway; Expression;
Gbar_D08G019200	PGSIP7	Putative glucuronosyltransferase PGSIP7	55190343	55192106	-	Structure; Domain; Homology; GO; Pathway; Expression;
Gbar_D08G019210	mhp246	Uncharacterized protein mhp246	55196985	55197840	-	Structure; Domain; Homology; GO; Pathway; Expression;
Gbar_D08G019220	ATJ13	Chaperone protein dnaJ 13	55213792	55219572	+	Structure; Domain; Homology; GO; Pathway; Expression;
Gbar_D08G019230	HINT4	Bifunctional adenosine 5'-phosphosulfate phosphorylase/adenylylsulfatase HINT4	55226049	55228483	+	Structure; Domain; Homology; GO; Pathway; Expression;
Gbar_D08G019240	At4g16563	Probable aspartyl protease At4g16563	55230852	55233441	+	Structure; Domain; Homology; GO; Pathway; Expression;
Gbar_D08G019250	RPL34A	60S ribosomal protein L34-1	55235322	55235976	+	Structure; Domain; Homology; GO; Pathway; Expression;
Gbar_D08G019260	HSP22	Heat shock 22 kDa protein, mitochondrial	55265586	55267207	+	Structure; Domain; Homology; GO; Pathway; Expression;
Gbar_D08G019270	NA	NA	55276793	55281524	+	Structure; Domain; Homology; GO; Pathway; Expression;
Gbar_D08G019280	WRKY21	Probable WRKY transcription factor 21	55282285	55285010	+	Structure; Domain; Homology; GO; Pathway; Expression;
Gbar_D08G019290	NPF6.3	Protein NRT1/ PTR FAMILY 6.3	55308827	55312236	-	Structure; Domain; Homology; GO; Pathway; Expression;
Gbar_D08G019300	NA	14 kDa proline-rich protein DC2.15	55370411	55370797	-	Structure; Domain; Homology; GO; Pathway; Expression;
Gbar_D08G019310	At4g12490	pEARLI1-like lipid transfer protein 2	55404478	55406649	+	Structure; Domain; Homology; GO; Pathway; Expression;
Gbar_D08G019320	At4g12490	pEARLI1-like lipid transfer protein 2	55438124	55439270	+	Structure; Domain; Homology; GO; Pathway; Expression;
Gbar_D08G019330	NA	14 kDa proline-rich protein DC2.15	55449308	55450047	+	Structure; Domain; Homology; GO; Pathway; Expression;
Gbar_D08G019340	At5g47570	NADH dehydrogenase [ubiquinone] 1 beta subcomplex subunit 8, mitochondrial	55479439	55487491	-	Structure; Domain; Homology; GO; Pathway; Expression;
Gbar_D08G019350	Kcnn1	Small conductance calcium-activated potassium channel protein 1	55493127	55497522	+	Structure; Domain; Homology; GO; Pathway; Expression;
Gbar_D08G019360	NA	L-lactate dehydrogenase A	55536332	55538509	-	Structure; Domain; Homology; GO; Pathway; Expression;
Gbar_D08G019370	RGF6	Root meristem growth factor 6	55579350	55580746	-	Structure; Domain; Homology; GO; Pathway; Expression;
Gbar_D08G019380	rpsN	30S ribosomal protein S14	55652626	55653345	-	Structure; Domain; Homology; GO; Pathway; Expression;
Gbar_D08G019390	ATHB-5	Homeobox-leucine zipper protein ATHB-5	55654980	55655419	+	Structure; Domain; Homology; GO; Pathway; Expression;
Gbar_D08G019400	SCL6	Scarecrow-like protein 6	55750941	55754131	+	Structure; Domain; Homology; GO; Pathway; Expression;
Gbar_D08G019410	At1g78750	F-box/FBD/LRR-repeat protein At1g78750	55755489	55757246	-	Structure; Domain; Homology; GO; Pathway; Expression;
Gbar_D08G019420	NA	Acid beta-fructofuranosidase 2, vacuolar	55772254	55775794	+	Structure; Domain; Homology; GO; Pathway; Expression;
Gbar_D08G019430	TL20.3	Thylakoid lumenal protein TL20.3, chloroplastic	55795171	55800303	+	Structure; Domain; Homology; GO; Pathway; Expression;
Gbar_D08G019440	NAC007	NAC domain-containing protein 7	55815081	55816680	-	Structure; Domain; Homology; GO; Pathway; Expression;
Gbar_D08G019450	MSH3	DNA mismatch repair protein MSH3	55829295	55833415	+	Structure; Domain; Homology; GO; Pathway; Expression;
Gbar_D08G019460	SAUR36	Auxin-responsive protein SAUR36	55896334	55896825	+	Structure; Domain; Homology; GO; Pathway; Expression;
Gbar_D08G019470	NA	Vacuolar-processing enzyme	55906129	55909594	-	Structure; Domain; Homology; GO; Pathway; Expression;
Gbar_D08G019480	NA	21 kDa protein	55940362	55941267	-	Structure; Domain; Homology; GO; Pathway; Expression;
Gbar_D08G019490	NA	21 kDa protein	55985942	55986547	-	Structure; Domain; Homology; GO; Pathway; Expression;
Gbar_D08G019500	NA	21 kDa protein	56016221	56017141	-	Structure; Domain; Homology; GO; Pathway; Expression;
Gbar_D08G019510	PMEI7	Pectinesterase inhibitor 7	56051397	56052210	-	Structure; Domain; Homology; GO; Pathway; Expression;
Gbar_D08G019520	YLS3	Protein YLS3	56114481	56115095	+	Structure; Domain; Homology; GO; Pathway; Expression;
Gbar_D08G019530	At4g22670	FAM10 family protein At4g22670	56136586	56140698	+	Structure; Domain; Homology; GO; Pathway; Expression;
Gbar_D08G019540	ODO1	Protein ODORANT1	56196594	56198223	+	Structure; Domain; Homology; GO; Pathway; Expression;
Gbar_D08G019550	CYP75A3	Flavonoid 3',5'-hydroxylase 2	56212755	56214382	+	Structure; Domain; Homology; GO; Pathway; Expression;
Gbar_D08G019560	At1g62810	Primary amine oxidase	56237407	56240235	-	Structure; Domain; Homology; GO; Pathway; Expression;
Gbar_D08G019570	GAE3	UDP-glucuronate 4-epimerase 3	56297564	56298865	+	Structure; Domain; Homology; GO; Pathway; Expression;
Gbar_D08G019580	IRKI	IRK-interacting protein	56299366	56300355	+	Structure; Domain; Homology; GO; Pathway; Expression;
Gbar_D08G019590	At5g45780	Probable LRR receptor-like serine/threonine-protein kinase At5g45780	56323867	56326844	+	Structure; Domain; Homology; GO; Pathway; Expression;
Gbar_D08G019600	pdxH	Pyridoxine/pyridoxamine 5'-phosphate oxidase	56336490	56337241	+	Structure; Domain; Homology; GO; Pathway; Expression;
Gbar_D08G019610	PAT14	Probable protein S-acyltransferase 14	56337640	56341132	-	Structure; Domain; Homology; GO; Pathway; Expression;
Gbar_D08G019620	NA	NA	56362644	56363164	-	Structure; Domain; Homology; GO; Pathway; Expression;
Gbar_D08G019630	IRKI	IRK-interacting protein	56378554	56380463	+	Structure; Domain; Homology; GO; Pathway; Expression;
Gbar_D08G019640	FKBP17-2	Peptidyl-prolyl cis-trans isomerase FKBP17-2, chloroplastic	56407203	56408261	+	Structure; Domain; Homology; GO; Pathway; Expression;
Gbar_D08G019650	KEU	SNARE-interacting protein KEULE	56411712	56420344	+	Structure; Domain; Homology; GO; Pathway; Expression;
Gbar_D08G019660	NA	NA	56427725	56428898	-	Structure; Domain; Homology; GO; Pathway; Expression;
Gbar_D08G019670	TNFAIP8L2	Tumor necrosis factor alpha-induced protein 8-like protein 2	56429326	56431662	-	Structure; Domain; Homology; GO; Pathway; Expression;
Gbar_D08G019680	SMO1-1	Methylsterol monooxygenase 1-1	56438445	56440787	-	Structure; Domain; Homology; GO; Pathway; Expression;
Gbar_D08G019690	At4g22758	Uncharacterized protein At4g22758	56449356	56450479	+	Structure; Domain; Homology; GO; Pathway; Expression;
Gbar_D08G019700	At1g12390	Protein cornichon homolog 4	56456334	56458368	+	Structure; Domain; Homology; GO; Pathway; Expression;
Gbar_D08G019710	PCMP-E6	Pentatricopeptide repeat-containing protein At4g22760	56459687	56462150	+	Structure; Domain; Homology; GO; Pathway; Expression;
Gbar_D08G019720	CLPR2	ATP-dependent Clp protease proteolytic subunit-related protein 2, chloroplastic	56463425	56465165	+	Structure; Domain; Homology; GO; Pathway; Expression;
Gbar_D08G019730	AHL1	AT-hook motif nuclear-localized protein 1	56465034	56469235	-	Structure; Domain; Homology; GO; Pathway; Expression;
Gbar_D08G019740	SPCC162.01c	U4/U6.U5 tri-snRNP-associated protein 3-like protein C162.01c	56497333	56499557	+	Structure; Domain; Homology; GO; Pathway; Expression;
Gbar_D08G019750	ACR8	ACT domain-containing protein ACR8	56511594	56514236	-	Structure; Domain; Homology; GO; Pathway; Expression;
Gbar_D08G019760	slr0305	TVP38/TMEM64 family membrane protein slr0305	56531213	56533903	+	Structure; Domain; Homology; GO; Pathway; Expression;
Gbar_D08G019770	At1g12460	Probable LRR receptor-like serine/threonine-protein kinase At1g12460	56537110	56540260	+	Structure; Domain; Homology; GO; Pathway; Expression;
Gbar_D08G019780	ACS10	Probable aminotransferase ACS10	56540026	56543497	-	Structure; Domain; Homology; GO; Pathway; Expression;
Gbar_D08G019790	SLAC1	Guard cell S-type anion channel SLAC1	56549882	56551934	-	Structure; Domain; Homology; GO; Pathway; Expression;
Gbar_D08G019800	UCC1	Uclacyanin 1	56555387	56556315	+	Structure; Domain; Homology; GO; Pathway; Expression;
Gbar_D08G019810	At1g12500	Probable sugar phosphate/phosphate translocator At1g12500	56561506	56563452	-	Structure; Domain; Homology; GO; Pathway; Expression;
Gbar_D08G019820	GRF10	Growth-regulating factor 10	56583431	56584877	-	Structure; Domain; Homology; GO; Pathway; Expression;
Gbar_D08G019830	CYP76B6	Geraniol 8-hydroxylase	56637187	56639249	-	Structure; Domain; Homology; GO; Pathway; Expression;
Gbar_D08G019840	CYP76B6	Geraniol 8-hydroxylase	56659201	56661091	+	Structure; Domain; Homology; GO; Pathway; Expression;
Gbar_D08G019850	rpoA	DNA-directed RNA polymerase subunit alpha	56699928	56700608	-	Structure; Domain; Homology; GO; Pathway; Expression;
Gbar_D08G019860	CYP76B6	Geraniol 8-hydroxylase	56737623	56739298	+	Structure; Domain; Homology; GO; Pathway; Expression;
Gbar_D08G019870	CCS	Copper chaperone for superoxide dismutase, chloroplastic/cytosolic	56739741	56742908	-	Structure; Domain; Homology; GO; Pathway; Expression;
Gbar_D08G019880	SBT1.2	Subtilisin-like protease SBT1.2	56745606	56747849	+	Structure; Domain; Homology; GO; Pathway; Expression;
Gbar_D08G019890	SBT1.2	Subtilisin-like protease SBT1.2	56748220	56750896	+	Structure; Domain; Homology; GO; Pathway; Expression;
Gbar_D08G019900	Os06g0677700	Zinc finger CCCH domain-containing protein 45	56752291	56755667	-	Structure; Domain; Homology; GO; Pathway; Expression;
Gbar_D08G019910	NA	NA	56755713	56759148	-	Structure; Domain; Homology; GO; Pathway; Expression;
Gbar_D08G019920	ANT17	Leucoanthocyanidin dioxygenase	56759287	56760428	-	Structure; Domain; Homology; GO; Pathway; Expression;
Gbar_D08G019930	PGRL1A	PGR5-like protein 1A, chloroplastic	56796662	56799358	+	Structure; Domain; Homology; GO; Pathway; Expression;
Gbar_D08G019940	EXPA7	Expansin-A7	56811962	56812935	+	Structure; Domain; Homology; GO; Pathway; Expression;
Gbar_D08G019950	accD	Acetyl-coenzyme A carboxylase carboxyl transferase subunit beta	56813634	56816565	+	Structure; Domain; Homology; GO; Pathway; Expression;
Gbar_D08G019960	NA	NA	56816737	56817372	+	Structure; Domain; Homology; GO; Pathway; Expression;
Gbar_D08G019970	FZR2	Protein FIZZY-RELATED 2	56828498	56830860	+	Structure; Domain; Homology; GO; Pathway; Expression;
Gbar_D08G019980	RPT6A	26S protease regulatory subunit 8 homolog A	56833241	56835591	-	Structure; Domain; Homology; GO; Pathway; Expression;
Gbar_D08G019990	SGR1	Protein STAY-GREEN 1, chloroplastic	56841584	56843269	-	Structure; Domain; Homology; GO; Pathway; Expression;
Gbar_D08G020000	mindy1	Ubiquitin carboxyl-terminal hydrolase MINDY-1	56846791	56854083	+	Structure; Domain; Homology; GO; Pathway; Expression;
Gbar_D08G020010	KNAT7	Homeobox protein knotted-1-like 7	56876839	56882472	+	Structure; Domain; Homology; GO; Pathway; Expression;
Gbar_D08G020020	PLDBETA1	Phospholipase D beta 1	56890560	56894909	+	Structure; Domain; Homology; GO; Pathway; Expression;
Gbar_D08G020030	NA	Cucumisin	56900856	56904089	-	Structure; Domain; Homology; GO; Pathway; Expression;
Gbar_D08G020040	TCP9	Transcription factor TCP9	56913473	56915101	-	Structure; Domain; Homology; GO; Pathway; Expression;
Gbar_D08G020050	HMGS	Hydroxymethylglutaryl-CoA synthase	56917038	56921659	-	Structure; Domain; Homology; GO; Pathway; Expression;
Gbar_D08G020060	HTH	Protein HOTHEAD	56983077	56988031	-	Structure; Domain; Homology; GO; Pathway; Expression;
Gbar_D08G020070	NRPD1	DNA-directed RNA polymerase IV subunit 1	56992477	57004429	-	Structure; Domain; Homology; GO; Pathway; Expression;
Gbar_D08G020080	NA	NA	57051776	57052828	-	Structure; Domain; Homology; GO; Pathway; Expression;
Gbar_D08G020090	Nup50	Nuclear pore complex protein Nup50	57054489	57058435	-	Structure; Domain; Homology; GO; Pathway; Expression;
Gbar_D08G020100	NA	NA	57073524	57077492	-	Structure; Domain; Homology; GO; Pathway; Expression;
Gbar_D08G020110	NA	Pathogenesis-related protein 1B	57125214	57126183	-	Structure; Domain; Homology; GO; Pathway; Expression;
Gbar_D08G020120	ERF025	Ethylene-responsive transcription factor ERF025	57173544	57174239	-	Structure; Domain; Homology; GO; Pathway; Expression;
Gbar_D08G020130	DTX49	Protein DETOXIFICATION 49	57210963	57212566	+	Structure; Domain; Homology; GO; Pathway; Expression;
Gbar_D08G020140	NA	NA	57213730	57219507	-	Structure; Domain; Homology; GO; Pathway; Expression;
Gbar_D08G020150	P2A12	F-box protein PP2-A12	57233638	57236113	-	Structure; Domain; Homology; GO; Pathway; Expression;
Gbar_D08G020160	SCL28	Scarecrow-like protein 28	57270844	57272754	-	Structure; Domain; Homology; GO; Pathway; Expression;
Gbar_D08G020170	IQD31	Protein IQ-DOMAIN 31	57278830	57287685	+	Structure; Domain; Homology; GO; Pathway; Expression;
Gbar_D08G020180	RBL3	RHOMBOID-like protein 3	57288638	57290166	-	Structure; Domain; Homology; GO; Pathway; Expression;
Gbar_D08G020190	At4g11680	E3 ubiquitin-protein ligase At4g11680	57313003	57315229	+	Structure; Domain; Homology; GO; Pathway; Expression;
Gbar_D08G020200	Cdc123	Cell division cycle protein 123 homolog	57315767	57317255	+	Structure; Domain; Homology; GO; Pathway; Expression;
Gbar_D08G020210	cdc123	Cell division cycle protein 123 homolog	57330577	57332066	+	Structure; Domain; Homology; GO; Pathway; Expression;
Gbar_D08G020220	HSFB2B	Heat stress transcription factor B-2b	57332721	57333774	-	Structure; Domain; Homology; GO; Pathway; Expression;
Gbar_D08G020230	dpiA	Protein phosphatase inhibitor 2	57335421	57337022	-	Structure; Domain; Homology; GO; Pathway; Expression;
Gbar_D08G020240	RH47	DEAD-box ATP-dependent RNA helicase 47, mitochondrial	57337489	57340066	+	Structure; Domain; Homology; GO; Pathway; Expression;
Gbar_D08G020250	At4g11655	CASP-like protein 4A4	57340153	57341241	-	Structure; Domain; Homology; GO; Pathway; Expression;
Gbar_D08G020260	UGE1	Bifunctional UDP-glucose 4-epimerase and UDP-xylose 4-epimerase 1	57341897	57345088	-	Structure; Domain; Homology; GO; Pathway; Expression;
Gbar_D08G020270	ERG3	Elicitor-responsive protein 3	57345554	57347826	+	Structure; Domain; Homology; GO; Pathway; Expression;
Gbar_D08G020280	gtf2e2	General transcription factor IIE subunit 2	57364948	57368782	+	Structure; Domain; Homology; GO; Pathway; Expression;
Gbar_D08G020290	TET10	Tetraspanin-10	57382877	57386229	-	Structure; Domain; Homology; GO; Pathway; Expression;
Gbar_D08G020300	PLIM2C	LIM domain-containing protein PLIM2c	57404897	57406291	-	Structure; Domain; Homology; GO; Pathway; Expression;
Gbar_D08G020310	NA	NA	57408119	57410510	-	Structure; Domain; Homology; GO; Pathway; Expression;
Gbar_D08G020320	NFYC4	Nuclear transcription factor Y subunit C-4	57413568	57414036	-	Structure; Domain; Homology; GO; Pathway; Expression;
Gbar_D08G020330	DSP	Desmoplakin	57420633	57425448	+	Structure; Domain; Homology; GO; Pathway; Expression;
Gbar_D08G020340	At1g63410	Protein LURP-one-related 4	57450758	57451522	-	Structure; Domain; Homology; GO; Pathway; Expression;
Gbar_D08G020350	REP1	Repellent protein 1	57468303	57469232	-	Structure; Domain; Homology; GO; Pathway; Expression;
Gbar_D08G020360	At1g63430	Probable LRR receptor-like serine/threonine-protein kinase At1g63430	57480482	57484361	+	Structure; Domain; Homology; GO; Pathway; Expression;
Gbar_D08G020370	matK	Maturase K	57484798	57486083	+	Structure; Domain; Homology; GO; Pathway; Expression;
Gbar_D08G020380	NA	Actin-depolymerizing factor	57509034	57510035	-	Structure; Domain; Homology; GO; Pathway; Expression;
Gbar_D08G020390	NA	Tubulin beta-9 chain	57515959	57518407	+	Structure; Domain; Homology; GO; Pathway; Expression;
Gbar_D08G020400	AAE3	Oxalate--CoA ligase	57524687	57529094	-	Structure; Domain; Homology; GO; Pathway; Expression;
Gbar_D08G020410	MKL2	MKL/myocardin-like protein 2	57548472	57549287	+	Structure; Domain; Homology; GO; Pathway; Expression;
Gbar_D08G020420	pol	Retrovirus-related Pol polyprotein from transposon opus	57549362	57551648	+	Structure; Domain; Homology; GO; Pathway; Expression;
Gbar_D08G020430	Tf2-9	Transposon Tf2-9 polyprotein	57559489	57560477	+	Structure; Domain; Homology; GO; Pathway; Expression;
Gbar_D08G020440	HMA5	Probable copper-transporting ATPase HMA5	57586371	57592421	+	Structure; Domain; Homology; GO; Pathway; Expression;
Gbar_D08G020450	HMA5	Probable copper-transporting ATPase HMA5	57598287	57603473	+	Structure; Domain; Homology; GO; Pathway; Expression;
Gbar_D08G020460	FTIP1	FT-interacting protein 1	57610884	57615928	-	Structure; Domain; Homology; GO; Pathway; Expression;
Gbar_D08G020470	GSTT1	Glutathione S-transferase T1	57629052	57638987	+	Structure; Domain; Homology; GO; Pathway; Expression;
Gbar_D08G020480	GT16	Xyloglucan-specific galacturonosyltransferase 1	57640896	57642742	+	Structure; Domain; Homology; GO; Pathway; Expression;
Gbar_D08G020490	CSA	Probable phospholipid hydroperoxide glutathione peroxidase	57644496	57646686	+	Structure; Domain; Homology; GO; Pathway; Expression;
Gbar_D08G020500	AHL5	AT-hook motif nuclear-localized protein 5	57646913	57650687	-	Structure; Domain; Homology; GO; Pathway; Expression;
Gbar_D08G020510	Teth514_1491	Putative pre-16S rRNA nuclease	57652701	57655729	-	Structure; Domain; Homology; GO; Pathway; Expression;
Gbar_D08G020520	Kdm5a	Lysine-specific demethylase 5A	57657117	57671032	-	Structure; Domain; Homology; GO; Pathway; Expression;
Gbar_D08G020530	NA	NA	57671205	57679000	+	Structure; Domain; Homology; GO; Pathway; Expression;
Gbar_D08G020540	TUBB1	Tubulin beta-1 chain	57694676	57697588	-	Structure; Domain; Homology; GO; Pathway; Expression;
Gbar_D08G020550	NA	NA	57699188	57703888	-	Structure; Domain; Homology; GO; Pathway; Expression;
Gbar_D08G020560	At4g04260	Chromatin remodeling protein At4g04260	57730781	57735540	+	Structure; Domain; Homology; GO; Pathway; Expression;
Gbar_D08G020570	SCGB1D4	Secretoglobin family 1D member 4	57739185	57743878	+	Structure; Domain; Homology; GO; Pathway; Expression;
Gbar_D08G020580	GL3	Transcription factor GLABRA 3	57759013	57762598	+	Structure; Domain; Homology; GO; Pathway; Expression;
Gbar_D08G020590	guaA	GMP synthase [glutamine-hydrolyzing]	57766653	57769806	-	Structure; Domain; Homology; GO; Pathway; Expression;
Gbar_D08G020600	NA	NA	57771374	57774261	-	Structure; Domain; Homology; GO; Pathway; Expression;
Gbar_D08G020610	TRM32	Protein TRM32	57796395	57799166	-	Structure; Domain; Homology; GO; Pathway; Expression;
Gbar_D08G020620	SPPL2	Signal peptide peptidase-like 2	57817033	57827232	+	Structure; Domain; Homology; GO; Pathway; Expression;
Gbar_D08G020630	PIP1-2	Probable aquaporin PIP1-2	57830921	57833589	+	Structure; Domain; Homology; GO; Pathway; Expression;
Gbar_D08G020640	TIC32	Short-chain dehydrogenase TIC 32, chloroplastic	57836534	57838349	+	Structure; Domain; Homology; GO; Pathway; Expression;
Gbar_D08G020650	YDA	Mitogen-activated protein kinase kinase kinase YODA	57840631	57845589	-	Structure; Domain; Homology; GO; Pathway; Expression;
Gbar_D08G020660	NA	NA	57845692	57847216	-	Structure; Domain; Homology; GO; Pathway; Expression;
Gbar_D08G020670	BHLH55	Transcription factor bHLH55	57866626	57868553	+	Structure; Domain; Homology; GO; Pathway; Expression;
Gbar_D08G020680	CYP86A22	Cytochrome P450 86A22	57872232	57874286	-	Structure; Domain; Homology; GO; Pathway; Expression;
Gbar_D08G020690	MPA1	Puromycin-sensitive aminopeptidase	57880762	57889428	-	Structure; Domain; Homology; GO; Pathway; Expression;
Gbar_D08G020700	ARID2	AT-rich interactive domain-containing protein 2	57906971	57909822	-	Structure; Domain; Homology; GO; Pathway; Expression;
Gbar_D08G020710	RHB1A	Probable E3 ubiquitin-protein ligase RHB1A	57925705	57928909	-	Structure; Domain; Homology; GO; Pathway; Expression;
Gbar_D08G020720	ATHB-8	Homeobox-leucine zipper protein ATHB-8	57930028	57931949	+	Structure; Domain; Homology; GO; Pathway; Expression;
Gbar_D08G020730	BETAC-AD	Beta-adaptin-like protein C	57960333	57965590	-	Structure; Domain; Homology; GO; Pathway; Expression;
Gbar_D08G020740	COL1	Zinc finger protein CONSTANS-LIKE 1	57978162	57979423	-	Structure; Domain; Homology; GO; Pathway; Expression;
Gbar_D08G020750	HIS2A	Histone H2AX	57986775	57987765	-	Structure; Domain; Homology; GO; Pathway; Expression;
Gbar_D08G020760	ANKRD50	Ankyrin repeat domain-containing protein 50	57988645	57990057	-	Structure; Domain; Homology; GO; Pathway; Expression;
Gbar_D08G020770	GID1B	Gibberellin receptor GID1B	58006469	58007983	+	Structure; Domain; Homology; GO; Pathway; Expression;
Gbar_D08G020780	DRT100	DNA damage-repair/toleration protein DRT100	58044344	58045758	-	Structure; Domain; Homology; GO; Pathway; Expression;
Gbar_D08G020790	ATL14	RING-H2 finger protein ATL14	58047785	58048282	-	Structure; Domain; Homology; GO; Pathway; Expression;
Gbar_D08G020800	RKF3	Probable LRR receptor-like serine/threonine-protein kinase RKF3	58050924	58051349	+	Structure; Domain; Homology; GO; Pathway; Expression;
Gbar_D08G020810	RKF3	Probable LRR receptor-like serine/threonine-protein kinase RKF3	58054448	58056271	+	Structure; Domain; Homology; GO; Pathway; Expression;
Gbar_D08G020820	GH3.6	Probable indole-3-acetic acid-amido synthetase GH3.6	58056715	58059205	-	Structure; Domain; Homology; GO; Pathway; Expression;
Gbar_D08G020830	ybhP	Uncharacterized protein YbhP	58060817	58067478	-	Structure; Domain; Homology; GO; Pathway; Expression;
Gbar_D08G020840	At2g48060/At2g48040/At2g48050	Piezo-type mechanosensitive ion channel homolog	58070202	58085209	-	Structure; Domain; Homology; GO; Pathway; Expression;
Gbar_D08G020850	recF	DNA replication and repair protein RecF	58086856	58087384	-	Structure; Domain; Homology; GO; Pathway; Expression;
Gbar_D08G020860	BPM2	BTB/POZ and MATH domain-containing protein 2	58096050	58099774	+	Structure; Domain; Homology; GO; Pathway; Expression;
Gbar_D08G020870	EDL3	EID1-like F-box protein 3	58100058	58101886	-	Structure; Domain; Homology; GO; Pathway; Expression;
Gbar_D08G020880	GPX4	Probable glutathione peroxidase 4	58120739	58122138	+	Structure; Domain; Homology; GO; Pathway; Expression;
Gbar_D08G020890	NA	NA	58122578	58125638	-	Structure; Domain; Homology; GO; Pathway; Expression;
Gbar_D08G020900	NA	Basic 7S globulin 2	58126969	58128664	-	Structure; Domain; Homology; GO; Pathway; Expression;
Gbar_D08G020910	SMD1B	Small nuclear ribonucleoprotein SmD1b	58146627	58148739	+	Structure; Domain; Homology; GO; Pathway; Expression;
Gbar_D08G020920	SMD1B	Small nuclear ribonucleoprotein SmD1b	58159616	58161253	+	Structure; Domain; Homology; GO; Pathway; Expression;
Gbar_D08G020930	BHLH	Basic helix-loop-helix protein A	58185784	58192590	+	Structure; Domain; Homology; GO; Pathway; Expression;
Gbar_D08G020940	trmD	tRNA (guanine-N(1)-)-methyltransferase	58211078	58215345	-	Structure; Domain; Homology; GO; Pathway; Expression;
Gbar_D08G020950	PLP9	Probable inactive patatin-like protein 9	58242677	58244348	-	Structure; Domain; Homology; GO; Pathway; Expression;
Gbar_D08G020960	FAP1	Fatty-acid-binding protein 1	58248148	58250863	-	Structure; Domain; Homology; GO; Pathway; Expression;
Gbar_D08G020970	NAA20	N-terminal acetyltransferase B complex catalytic subunit NAA20	58253896	58258131	-	Structure; Domain; Homology; GO; Pathway; Expression;
Gbar_D08G020980	PRPF18	Pre-mRNA-splicing factor 18	58257125	58260032	+	Structure; Domain; Homology; GO; Pathway; Expression;
Gbar_D08G020990	SKIP17	F-box protein SKIP17	58264977	58269644	+	Structure; Domain; Homology; GO; Pathway; Expression;
Gbar_D08G021000	NA	NA	58275443	58277745	+	Structure; Domain; Homology; GO; Pathway; Expression;
Gbar_D08G021010	At2g13820	Non-specific lipid-transfer protein-like protein At2g13820	58280172	58281574	-	Structure; Domain; Homology; GO; Pathway; Expression;
Gbar_D08G021020	EMB2758	Pentatricopeptide repeat-containing protein At4g33990	58282645	58286538	-	Structure; Domain; Homology; GO; Pathway; Expression;
Gbar_D08G021030	POPTRDRAFT_761104	Anamorsin homolog	58287592	58290539	-	Structure; Domain; Homology; GO; Pathway; Expression;
Gbar_D08G021040	Os05g0277500	Germin-like protein 5-1	58296712	58298021	-	Structure; Domain; Homology; GO; Pathway; Expression;
Gbar_D08G021050	MARD1	Protein MARD1	58300521	58302262	+	Structure; Domain; Homology; GO; Pathway; Expression;
Gbar_D08G021060	IP5P4	Type I inositol polyphosphate 5-phosphatase 4	58313296	58316634	-	Structure; Domain; Homology; GO; Pathway; Expression;
Gbar_D08G021070	NET1D	Protein NETWORKED 1D	58339967	58346727	+	Structure; Domain; Homology; GO; Pathway; Expression;
Gbar_D08G021080	ALP1	Protein ANTAGONIST OF LIKE HETEROCHROMATIN PROTEIN 1	58347252	58349129	-	Structure; Domain; Homology; GO; Pathway; Expression;
Gbar_D08G021090	At4g15470	BI1-like protein	58351460	58353105	-	Structure; Domain; Homology; GO; Pathway; Expression;
Gbar_D08G021100	CLH1	Chlorophyllase-1	58367563	58369313	+	Structure; Domain; Homology; GO; Pathway; Expression;
Gbar_D08G021110	SPI	Protein SPIRRIG	58371989	58388666	+	Structure; Domain; Homology; GO; Pathway; Expression;
Gbar_D08G021120	NA	NA	58390720	58392681	-	Structure; Domain; Homology; GO; Pathway; Expression;
Gbar_D08G021130	CYP63	Peptidyl-prolyl cis-trans isomerase CYP63	58399416	58404986	+	Structure; Domain; Homology; GO; Pathway; Expression;
Gbar_D08G021140	H2AV	Histone H2A variant 1	58423142	58424939	-	Structure; Domain; Homology; GO; Pathway; Expression;
Gbar_D08G021150	NA	Pyruvate kinase isozyme A, chloroplastic	58435113	58438296	+	Structure; Domain; Homology; GO; Pathway; Expression;
Gbar_D08G021160	NA	NA	58468950	58472053	+	Structure; Domain; Homology; GO; Pathway; Expression;
Gbar_D08G021170	BZIP10	Basic leucine zipper 10	58482294	58486588	-	Structure; Domain; Homology; GO; Pathway; Expression;
Gbar_D08G021180	VHA-F	V-type proton ATPase subunit F	58512662	58516865	+	Structure; Domain; Homology; GO; Pathway; Expression;
Gbar_D08G021190	U2AF35B	Splicing factor U2af small subunit B	58517380	58519358	+	Structure; Domain; Homology; GO; Pathway; Expression;
Gbar_D08G021200	TSA1	Tryptophan synthase alpha chain, chloroplastic	58520135	58524636	-	Structure; Domain; Homology; GO; Pathway; Expression;
Gbar_D08G021210	UNE12	Transcription factor UNE12	58533726	58537675	+	Structure; Domain; Homology; GO; Pathway; Expression;
Gbar_D08G021220	PSBW	Photosystem II reaction center W protein, chloroplastic	58538295	58539351	-	Structure; Domain; Homology; GO; Pathway; Expression;
Gbar_D08G021230	GAUT6	Probable galacturonosyltransferase 6	58540920	58545128	-	Structure; Domain; Homology; GO; Pathway; Expression;
Gbar_D08G021240	SRP9	Signal recognition particle 9 kDa protein	58560506	58563947	+	Structure; Domain; Homology; GO; Pathway; Expression;
Gbar_D08G021250	WRKY39	Probable WRKY transcription factor 39	58577654	58580059	+	Structure; Domain; Homology; GO; Pathway; Expression;
Gbar_D08G021260	WRKY39	Probable WRKY transcription factor 39	58586781	58589837	+	Structure; Domain; Homology; GO; Pathway; Expression;
Gbar_D08G021270	CYP94A1	Cytochrome P450 94A1	58647207	58649282	+	Structure; Domain; Homology; GO; Pathway; Expression;
Gbar_D08G021280	XKR5	XK-related protein 5	58690582	58692331	+	Structure; Domain; Homology; GO; Pathway; Expression;
Gbar_D08G021290	NA	NA	58696254	58696529	+	Structure; Domain; Homology; GO; Pathway; Expression;
Gbar_D08G021300	XI-E	Myosin-11	58698664	58712859	+	Structure; Domain; Homology; GO; Pathway; Expression;
Gbar_D08G021310	LBD16	LOB domain-containing protein 16	58748637	58749874	+	Structure; Domain; Homology; GO; Pathway; Expression;
Gbar_D08G021320	LBD29	LOB domain-containing protein 29	58756458	58757187	-	Structure; Domain; Homology; GO; Pathway; Expression;
Gbar_D08G021330	Daglb	Sn1-specific diacylglycerol lipase beta	58799068	58802519	-	Structure; Domain; Homology; GO; Pathway; Expression;
Gbar_D08G021340	ATG9	Autophagy-related protein 9	58811129	58817092	+	Structure; Domain; Homology; GO; Pathway; Expression;
Gbar_D08G021350	KLCR2	Protein KINESIN LIGHT CHAIN-RELATED 2	58817605	58819893	+	Structure; Domain; Homology; GO; Pathway; Expression;
Gbar_D08G021360	H6H	Hyoscyamine 6-dioxygenase	58820369	58831033	+	Structure; Domain; Homology; GO; Pathway; Expression;
Gbar_D08G021370	H6H	Hyoscyamine 6-dioxygenase	58832462	58834371	+	Structure; Domain; Homology; GO; Pathway; Expression;
Gbar_D08G021380	H6H	Hyoscyamine 6-dioxygenase	58839892	58841122	+	Structure; Domain; Homology; GO; Pathway; Expression;
Gbar_D08G021390	meaf6	Chromatin modification-related protein MEAF6	58868855	58871242	+	Structure; Domain; Homology; GO; Pathway; Expression;
Gbar_D08G021400	TIM44-2	Mitochondrial import inner membrane translocase subunit TIM44-2	58871613	58876384	-	Structure; Domain; Homology; GO; Pathway; Expression;
Gbar_D08G021410	RHON1	Rho-N domain-containing protein 1, chloroplastic	58877273	58879953	+	Structure; Domain; Homology; GO; Pathway; Expression;
Gbar_D08G021420	LSH6	Protein LIGHT-DEPENDENT SHORT HYPOCOTYLS 6	58884913	58885470	+	Structure; Domain; Homology; GO; Pathway; Expression;
Gbar_D08G021430	NAC021	NAC domain-containing protein 21/22	58887372	58890753	-	Structure; Domain; Homology; GO; Pathway; Expression;
Gbar_D08G021440	CHR8	Protein CHROMATIN REMODELING 8	58931358	58937236	-	Structure; Domain; Homology; GO; Pathway; Expression;
Gbar_D08G021450	CBK1	Serine/threonine-protein kinase CBK1	58942260	58949021	+	Structure; Domain; Homology; GO; Pathway; Expression;
Gbar_D08G021460	SCR	Protein SCARECROW	58951959	58953292	+	Structure; Domain; Homology; GO; Pathway; Expression;
Gbar_D08G021470	CKL6	Casein kinase 1-like protein 6	58956197	58962460	+	Structure; Domain; Homology; GO; Pathway; Expression;
Gbar_D08G021480	RIC7	CRIB domain-containing protein RIC7	58966358	58969632	+	Structure; Domain; Homology; GO; Pathway; Expression;
Gbar_D08G021490	NA	NA	58973363	58974419	-	Structure; Domain; Homology; GO; Pathway; Expression;
Gbar_D08G021500	NPGR2	Protein NPGR2	58984641	58989222	+	Structure; Domain; Homology; GO; Pathway; Expression;
Gbar_D08G021510	MIK2	MDIS1-interacting receptor like kinase 2	58996307	59000346	+	Structure; Domain; Homology; GO; Pathway; Expression;
Gbar_D08G021520	SUVR2	Probable inactive histone-lysine N-methyltransferase SUVR2	59002566	59009140	-	Structure; Domain; Homology; GO; Pathway; Expression;
Gbar_D08G021530	TOM9-2	Mitochondrial import receptor subunit TOM9-2	59010224	59011009	+	Structure; Domain; Homology; GO; Pathway; Expression;
Gbar_D08G021540	IAA11	Auxin-responsive protein IAA11	59017561	59021044	+	Structure; Domain; Homology; GO; Pathway; Expression;
Gbar_D08G021550	Wdr26	WD repeat-containing protein 26	59023405	59029263	-	Structure; Domain; Homology; GO; Pathway; Expression;
Gbar_D08G021560	ALE2	Receptor-like serine/threonine-protein kinase ALE2	59035660	59042010	+	Structure; Domain; Homology; GO; Pathway; Expression;
Gbar_D08G021570	XI-2	Myosin-6	59061665	59076451	+	Structure; Domain; Homology; GO; Pathway; Expression;
Gbar_D08G021580	YUC8	Probable indole-3-pyruvate monooxygenase YUCCA8	59091911	59093516	+	Structure; Domain; Homology; GO; Pathway; Expression;
Gbar_D08G021590	NA	NA	59105551	59110966	+	Structure; Domain; Homology; GO; Pathway; Expression;
Gbar_D08G021600	CLASP	CLIP-associated protein	59121748	59131973	+	Structure; Domain; Homology; GO; Pathway; Expression;
Gbar_D08G021610	ARR22	Two-component response regulator ARR22	59135844	59136340	+	Structure; Domain; Homology; GO; Pathway; Expression;
Gbar_D08G021620	rpoC	DNA-directed RNA polymerase subunit beta'	59139710	59141344	+	Structure; Domain; Homology; GO; Pathway; Expression;
Gbar_D08G021630	NA	Elongation factor 1-delta	59141537	59143882	-	Structure; Domain; Homology; GO; Pathway; Expression;
Gbar_D08G021640	ZNHIT3	Zinc finger HIT domain-containing protein 3	59144491	59148582	-	Structure; Domain; Homology; GO; Pathway; Expression;
Gbar_D08G021650	RPT2A	26S proteasome regulatory subunit 4 homolog A	59161786	59165374	-	Structure; Domain; Homology; GO; Pathway; Expression;
Gbar_D08G021660	SPH1	S-protein homolog 1	59166586	59167059	-	Structure; Domain; Homology; GO; Pathway; Expression;
Gbar_D08G021670	SPH1	S-protein homolog 1	59180785	59181264	-	Structure; Domain; Homology; GO; Pathway; Expression;
Gbar_D08G021680	SPH74	S-protein homolog 74	59216522	59218300	-	Structure; Domain; Homology; GO; Pathway; Expression;
Gbar_D08G021690	NA	NA	59238367	59240766	-	Structure; Domain; Homology; GO; Pathway; Expression;
Gbar_D08G021700	NA	NA	59257488	59258353	-	Structure; Domain; Homology; GO; Pathway; Expression;
Gbar_D08G021710	rnhB	Ribonuclease HII	59264023	59267626	-	Structure; Domain; Homology; GO; Pathway; Expression;
Gbar_D08G021720	KNU	Zinc finger protein KNUCKLES	59273259	59274573	-	Structure; Domain; Homology; GO; Pathway; Expression;
Gbar_D08G021730	EDR1	Serine/threonine-protein kinase EDR1	59281031	59288433	+	Structure; Domain; Homology; GO; Pathway; Expression;
Gbar_D08G021740	BQ2027_MB0031	Uncharacterized protein Mb0031	59297266	59299026	+	Structure; Domain; Homology; GO; Pathway; Expression;
Gbar_D08G021750	TDIF	CLAVATA3/ESR (CLE)-related protein TDIF	59313647	59314358	+	Structure; Domain; Homology; GO; Pathway; Expression;
Gbar_D08G021760	DESI1	Desumoylating isopeptidase 1	59315222	59318766	-	Structure; Domain; Homology; GO; Pathway; Expression;
Gbar_D08G021770	KRP3	Cyclin-dependent kinase inhibitor 3	59330695	59333222	+	Structure; Domain; Homology; GO; Pathway; Expression;
Gbar_D08G021780	At5g48800	BTB/POZ domain-containing protein At5g48800	59340755	59343439	+	Structure; Domain; Homology; GO; Pathway; Expression;
Gbar_D08G021790	NA	Cytochrome b5	59343476	59345063	-	Structure; Domain; Homology; GO; Pathway; Expression;
Gbar_D08G021800	EAF1A	Chromatin modification-related protein EAF1 A	59398775	59412454	-	Structure; Domain; Homology; GO; Pathway; Expression;
Gbar_D08G021810	bre1	E3 ubiquitin-protein ligase bre1	59427595	59429534	-	Structure; Domain; Homology; GO; Pathway; Expression;
Gbar_D08G021820	XRI1	Protein XRI1	59432303	59436400	-	Structure; Domain; Homology; GO; Pathway; Expression;
Gbar_D08G021830	XTH2	Xyloglucan endotransglucosylase/hydrolase protein 2	59449423	59452412	+	Structure; Domain; Homology; GO; Pathway; Expression;
Gbar_D08G021840	BCAP31	B-cell receptor-associated protein 31	59457000	59460117	-	Structure; Domain; Homology; GO; Pathway; Expression;
Gbar_D08G021850	RIN4	RPM1-interacting protein 4	59464589	59466916	+	Structure; Domain; Homology; GO; Pathway; Expression;
Gbar_D08G021860	FATA	Oleoyl-acyl carrier protein thioesterase 1, chloroplastic	59467027	59469172	-	Structure; Domain; Homology; GO; Pathway; Expression;
Gbar_D08G021870	FATA	Oleoyl-acyl carrier protein thioesterase 1, chloroplastic	59473892	59476599	-	Structure; Domain; Homology; GO; Pathway; Expression;
Gbar_D08G021880	FHA2	FHA domain-containing protein FHA2	59486351	59489106	+	Structure; Domain; Homology; GO; Pathway; Expression;
Gbar_D08G021890	NAC081	Protein ATAF2	59491941	59493531	+	Structure; Domain; Homology; GO; Pathway; Expression;
Gbar_D08G021900	APX2	L-ascorbate peroxidase 2, cytosolic	59494846	59497899	-	Structure; Domain; Homology; GO; Pathway; Expression;
Gbar_D08G021910	APX1	L-ascorbate peroxidase, cytosolic	59516584	59519576	-	Structure; Domain; Homology; GO; Pathway; Expression;
Gbar_D08G021920	APX2	L-ascorbate peroxidase 2, cytosolic	59520211	59523142	+	Structure; Domain; Homology; GO; Pathway; Expression;
Gbar_D08G021930	FRS3	Protein FAR1-RELATED SEQUENCE 3	59545260	59549689	+	Structure; Domain; Homology; GO; Pathway; Expression;
Gbar_D08G021940	SE	Serrate RNA effector molecule	59549774	59555533	-	Structure; Domain; Homology; GO; Pathway; Expression;
Gbar_D08G021950	RPL30	60S ribosomal protein L30	59555683	59557373	+	Structure; Domain; Homology; GO; Pathway; Expression;
Gbar_D08G021960	Lrig2	Leucine-rich repeats and immunoglobulin-like domains protein 2	59614040	59619328	+	Structure; Domain; Homology; GO; Pathway; Expression;
Gbar_D08G021970	EIN3	Protein ETHYLENE INSENSITIVE 3	59623890	59627781	-	Structure; Domain; Homology; GO; Pathway; Expression;
Gbar_D08G021980	AAO	L-ascorbate oxidase	59631635	59632324	-	Structure; Domain; Homology; GO; Pathway; Expression;
Gbar_D08G021990	AAO	L-ascorbate oxidase	59635555	59640705	-	Structure; Domain; Homology; GO; Pathway; Expression;
Gbar_D08G022000	AGO4	Protein argonaute 4	59690628	59697972	+	Structure; Domain; Homology; GO; Pathway; Expression;
Gbar_D08G022010	UBA2B	UBP1-associated protein 2B	59697971	59701539	-	Structure; Domain; Homology; GO; Pathway; Expression;
Gbar_D08G022020	TIF3I1	Eukaryotic translation initiation factor 3 subunit I	59706737	59709878	-	Structure; Domain; Homology; GO; Pathway; Expression;
Gbar_D08G022030	KINB1	SNF1-related protein kinase regulatory subunit beta-1	59712880	59716560	+	Structure; Domain; Homology; GO; Pathway; Expression;
Gbar_D08G022040	43897	E3 ubiquitin-protein ligase MARCH7	59735921	59739713	+	Structure; Domain; Homology; GO; Pathway; Expression;
Gbar_D08G022050	ISPG	4-hydroxy-3-methylbut-2-en-1-yl diphosphate synthase (ferredoxin), chloroplastic	59761766	59766991	+	Structure; Domain; Homology; GO; Pathway; Expression;
Gbar_D08G022060	NA	NA	59769527	59770672	-	Structure; Domain; Homology; GO; Pathway; Expression;
Gbar_D08G022070	Fdx1	Adrenodoxin, mitochondrial	59797399	59799257	+	Structure; Domain; Homology; GO; Pathway; Expression;
Gbar_D08G022080	NA	NA	59800028	59800682	-	Structure; Domain; Homology; GO; Pathway; Expression;
Gbar_D08G022090	PIP2-2	Probable aquaporin PIP2-2	59803215	59804828	-	Structure; Domain; Homology; GO; Pathway; Expression;
Gbar_D08G022100	RPL12C	60S ribosomal protein L12-3	59812150	59813081	-	Structure; Domain; Homology; GO; Pathway; Expression;
Gbar_D08G022110	MON1	Vacuolar fusion protein MON1 homolog	59818666	59824311	+	Structure; Domain; Homology; GO; Pathway; Expression;
Gbar_D08G022120	DRB2	Double-stranded RNA-binding protein 2	59826657	59829463	+	Structure; Domain; Homology; GO; Pathway; Expression;
Gbar_D08G022130	REV	Homeobox-leucine zipper protein REVOLUTA	59843549	59849611	+	Structure; Domain; Homology; GO; Pathway; Expression;
Gbar_D08G022140	At2g28370	CASP-like protein 5A2	59851832	59855311	-	Structure; Domain; Homology; GO; Pathway; Expression;
Gbar_D08G022150	AGL80	Agamous-like MADS-box protein AGL80	59926884	59927654	-	Structure; Domain; Homology; GO; Pathway; Expression;
Gbar_D08G022160	Ppp6r3	Serine/threonine-protein phosphatase 6 regulatory subunit 3	59966119	59972710	+	Structure; Domain; Homology; GO; Pathway; Expression;
Gbar_D08G022170	UBL5	Ubiquitin-like protein 5	59976203	59977770	+	Structure; Domain; Homology; GO; Pathway; Expression;
Gbar_D08G022180	GATA10	GATA transcription factor 10	59983465	59986661	-	Structure; Domain; Homology; GO; Pathway; Expression;
Gbar_D08G022190	EDR2	Protein ENHANCED DISEASE RESISTANCE 2	59993949	60001848	-	Structure; Domain; Homology; GO; Pathway; Expression;
Gbar_D08G022200	UXT1	UDP-xylose transporter 1	60014301	60016531	-	Structure; Domain; Homology; GO; Pathway; Expression;
Gbar_D08G022210	NA	NA	60053047	60056415	-	Structure; Domain; Homology; GO; Pathway; Expression;
Gbar_D08G022220	sll0103	Uncharacterized protein sll0103	60080094	60085110	-	Structure; Domain; Homology; GO; Pathway; Expression;
Gbar_D08G022230	MOM1	Helicase protein MOM1	60094031	60111394	-	Structure; Domain; Homology; GO; Pathway; Expression;
Gbar_D08G022240	KINB3	SNF1-related protein kinase regulatory subunit beta-3	60144581	60147836	+	Structure; Domain; Homology; GO; Pathway; Expression;
Gbar_D08G022250	NRT2.1	High-affinity nitrate transporter 2.1	60152053	60154205	+	Structure; Domain; Homology; GO; Pathway; Expression;
Gbar_D08G022260	NA	NA	60159762	60160139	+	Structure; Domain; Homology; GO; Pathway; Expression;
Gbar_D08G022270	HIPP03	Heavy metal-associated isoprenylated plant protein 3	60169533	60171291	-	Structure; Domain; Homology; GO; Pathway; Expression;
Gbar_D08G022280	MYB36	Transcription factor MYB36	60222219	60223508	-	Structure; Domain; Homology; GO; Pathway; Expression;
Gbar_D08G022290	FUC1	Alpha-L-fucosidase 1	60267517	60270315	+	Structure; Domain; Homology; GO; Pathway; Expression;
Gbar_D08G022300	SCPL48	Serine carboxypeptidase-like 48	60270887	60273399	-	Structure; Domain; Homology; GO; Pathway; Expression;
Gbar_D08G022310	XTH31	Xyloglucan endotransglucosylase/hydrolase protein 31	60284396	60287603	+	Structure; Domain; Homology; GO; Pathway; Expression;
Gbar_D08G022320	At1g11920	Putative pectate lyase 2	60293349	60294579	+	Structure; Domain; Homology; GO; Pathway; Expression;
Gbar_D08G022330	NFD4	Protein NUCLEAR FUSION DEFECTIVE 4	60301764	60304013	+	Structure; Domain; Homology; GO; Pathway; Expression;
Gbar_D08G022340	NA	NA	60323328	60325930	+	Structure; Domain; Homology; GO; Pathway; Expression;
Gbar_D08G022350	LIG1	DNA ligase 1	60326301	60327487	-	Structure; Domain; Homology; GO; Pathway; Expression;
Gbar_D08G022360	LIG1	DNA ligase 1	60327600	60328687	-	Structure; Domain; Homology; GO; Pathway; Expression;
Gbar_D08G022370	LIG1	DNA ligase 1	60328720	60333776	-	Structure; Domain; Homology; GO; Pathway; Expression;
Gbar_D08G022380	UFC	Protein UPSTREAM OF FLC	60334524	60337308	+	Structure; Domain; Homology; GO; Pathway; Expression;
Gbar_D08G022390	EXPA3	Expansin-A3	60347774	60347977	+	Structure; Domain; Homology; GO; Pathway; Expression;
Gbar_D08G022400	At2g30020	Probable protein phosphatase 2C 25	60349492	60352237	+	Structure; Domain; Homology; GO; Pathway; Expression;
Gbar_D08G022410	MAPKKK18	Mitogen-activated protein kinase kinase kinase 18	60356717	60358305	+	Structure; Domain; Homology; GO; Pathway; Expression;
Gbar_D08G022420	RANBP1C	Ran-binding protein 1 homolog c	60361257	60364040	+	Structure; Domain; Homology; GO; Pathway; Expression;
Gbar_D08G022430	POT1	Potassium transporter 1	60369471	60372302	+	Structure; Domain; Homology; GO; Pathway; Expression;
Gbar_D08G022440	ZIP6	Zinc transporter 6, chloroplastic	60373182	60375333	-	Structure; Domain; Homology; GO; Pathway; Expression;
Gbar_D08G022450	At2g23060	Probable N-acetyltransferase HLS1-like	60389182	60391718	-	Structure; Domain; Homology; GO; Pathway; Expression;
Gbar_D08G022460	At5g26760	Putative RNA polymerase II subunit B1 CTD phosphatase RPAP2 homolog	60398581	60399464	-	Structure; Domain; Homology; GO; Pathway; Expression;
Gbar_D08G022470	BAG4	BAG family molecular chaperone regulator 4	60408385	60410987	+	Structure; Domain; Homology; GO; Pathway; Expression;
Gbar_D08G022480	BZIP34	Basic leucine zipper 34	60423839	60427298	+	Structure; Domain; Homology; GO; Pathway; Expression;
Gbar_D08G022490	BZIP34	Basic leucine zipper 34	60437667	60439685	+	Structure; Domain; Homology; GO; Pathway; Expression;
Gbar_D08G022500	At1g14600	Putative Myb family transcription factor At1g14600	60452163	60453352	-	Structure; Domain; Homology; GO; Pathway; Expression;
Gbar_D08G022510	ETO1	Ethylene-overproduction protein 1	60464069	60468645	+	Structure; Domain; Homology; GO; Pathway; Expression;
Gbar_D08G022520	At2g40270	Inactive receptor-like serine/threonine-protein kinase At2g40270	60468800	60473217	-	Structure; Domain; Homology; GO; Pathway; Expression;
Gbar_D08G022530	NSP2	Nodulation-signaling pathway 2 protein	60481666	60483177	-	Structure; Domain; Homology; GO; Pathway; Expression;
Gbar_D08G022540	WDR62	WD repeat-containing protein 62	60492127	60493012	-	Structure; Domain; Homology; GO; Pathway; Expression;
Gbar_D08G022550	At5g39865	Uncharacterized protein At5g39865	60496152	60498758	-	Structure; Domain; Homology; GO; Pathway; Expression;
Gbar_D08G022560	UBA2	Ubiquitin-activating enzyme E1 2	60500536	60508061	-	Structure; Domain; Homology; GO; Pathway; Expression;
Gbar_D08G022570	LSH6	Protein LIGHT-DEPENDENT SHORT HYPOCOTYLS 6	60551306	60553100	+	Structure; Domain; Homology; GO; Pathway; Expression;
Gbar_D08G022580	CCR1	Cinnamoyl-CoA reductase 1	60567915	60570806	-	Structure; Domain; Homology; GO; Pathway; Expression;
Gbar_D08G022590	kdpC	Potassium-transporting ATPase KdpC subunit	60577786	60579287	-	Structure; Domain; Homology; GO; Pathway; Expression;
Gbar_D08G022600	LBD12	LOB domain-containing protein 12	60582016	60582682	+	Structure; Domain; Homology; GO; Pathway; Expression;
Gbar_D08G022610	LAC3	Laccase-3	60627934	60630294	-	Structure; Domain; Homology; GO; Pathway; Expression;
Gbar_D08G022620	PRA1B4	PRA1 family protein B4	60633927	60634873	-	Structure; Domain; Homology; GO; Pathway; Expression;
Gbar_D08G022630	NA	NA	60661427	60662608	+	Structure; Domain; Homology; GO; Pathway; Expression;
Gbar_D08G022640	NA	NA	60664290	60666454	+	Structure; Domain; Homology; GO; Pathway; Expression;
Gbar_D08G022650	ubiE	Ubiquinone/menaquinone biosynthesis C-methyltransferase UbiE	60674458	60676330	-	Structure; Domain; Homology; GO; Pathway; Expression;
Gbar_D08G022660	DAP3	28S ribosomal protein S29, mitochondrial	60676278	60679023	+	Structure; Domain; Homology; GO; Pathway; Expression;
Gbar_D08G022670	At2g30270	Protein LURP-one-related 7	60679045	60680541	-	Structure; Domain; Homology; GO; Pathway; Expression;
Gbar_D08G022680	SCRM	Transcription factor ICE1	60686546	60687747	+	Structure; Domain; Homology; GO; Pathway; Expression;
Gbar_D08G022690	PNC1	Cationic peroxidase 1	60692250	60693940	+	Structure; Domain; Homology; GO; Pathway; Expression;
Gbar_D08G022700	UXT3	UDP-xylose transporter 3	60719373	60722332	-	Structure; Domain; Homology; GO; Pathway; Expression;
Gbar_D08G022710	RPT2	Root phototropism protein 2	60753012	60756089	-	Structure; Domain; Homology; GO; Pathway; Expression;
Gbar_D08G022720	RAP	Aspartic proteinase	60770796	60776592	+	Structure; Domain; Homology; GO; Pathway; Expression;
Gbar_D08G022730	PCMP-H69	Pentatricopeptide repeat-containing protein At1g56690, mitochondrial	60774371	60776241	-	Structure; Domain; Homology; GO; Pathway; Expression;
Gbar_D08G022740	GOLS2	Galactinol synthase 2	60777012	60778485	-	Structure; Domain; Homology; GO; Pathway; Expression;
Gbar_D08G022750	INVH	Probable alkaline/neutral invertase A, chloroplastic	60801458	60805885	+	Structure; Domain; Homology; GO; Pathway; Expression;
Gbar_D08G022760	At2g18220	Nucleolar complex protein 2 homolog	60807457	60811347	+	Structure; Domain; Homology; GO; Pathway; Expression;
Gbar_D08G022770	NA	NA	60818558	60819948	-	Structure; Domain; Homology; GO; Pathway; Expression;
Gbar_D08G022780	IMPA4	Importin subunit alpha-4	60822933	60827813	-	Structure; Domain; Homology; GO; Pathway; Expression;
Gbar_D08G022790	GPAT3	Probable glycerol-3-phosphate acyltransferase 3	60834605	60836304	+	Structure; Domain; Homology; GO; Pathway; Expression;
Gbar_D08G022800	FYV4	Protein FYV4, mitochondrial	60839126	60842048	+	Structure; Domain; Homology; GO; Pathway; Expression;
Gbar_D08G022810	BHLH149	Transcription factor bHLH149	60852346	60853471	-	Structure; Domain; Homology; GO; Pathway; Expression;
Gbar_D08G022820	IREG3	Solute carrier family 40 member 3, chloroplastic	60863642	60868594	+	Structure; Domain; Homology; GO; Pathway; Expression;
Gbar_D08G022830	RABEPK	Rab9 effector protein with kelch motifs	60875946	60881425	+	Structure; Domain; Homology; GO; Pathway; Expression;
Gbar_D08G022840	OSH6	Homeobox protein knotted-1-like 1	60910664	60914070	+	Structure; Domain; Homology; GO; Pathway; Expression;
Gbar_D08G022850	CHLN	Nicotianamine synthase	60920072	60921674	-	Structure; Domain; Homology; GO; Pathway; Expression;
Gbar_D08G022860	LON1	Lon protease homolog 1, mitochondrial	60960662	60968712	+	Structure; Domain; Homology; GO; Pathway; Expression;
Gbar_D08G022870	yihT	Sulfofructosephosphate aldolase	60973493	60975277	+	Structure; Domain; Homology; GO; Pathway; Expression;
Gbar_D08G022880	PRFB2	Peptide chain release factor PrfB2, chloroplastic	60983352	60986532	-	Structure; Domain; Homology; GO; Pathway; Expression;
Gbar_D08G022890	At1g56345	RNA pseudouridine synthase 1	60986681	60993412	+	Structure; Domain; Homology; GO; Pathway; Expression;
Gbar_D08G022900	NA	Pyrophosphate-energized vacuolar membrane proton pump	60995402	60999051	+	Structure; Domain; Homology; GO; Pathway; Expression;
Gbar_D08G022910	SAR1A	GTP-binding protein SAR1A	60999696	61001879	+	Structure; Domain; Homology; GO; Pathway; Expression;
Gbar_D08G022920	Zmat2	Zinc finger matrin-type protein 2	61008375	61011562	-	Structure; Domain; Homology; GO; Pathway; Expression;
Gbar_D08G022930	CBP60B	Calmodulin-binding protein 60 B	61077975	61081100	+	Structure; Domain; Homology; GO; Pathway; Expression;
Gbar_D08G022940	DNAJB6	DnaJ homolog subfamily B member 6	61086314	61087347	+	Structure; Domain; Homology; GO; Pathway; Expression;
Gbar_D08G022950	ABCI9	Putative UPF0051 protein ABCI9	61087656	61091738	+	Structure; Domain; Homology; GO; Pathway; Expression;
Gbar_D08G022960	DPD1	Exonuclease DPD1, chloroplastic/mitochondrial	61091790	61093089	+	Structure; Domain; Homology; GO; Pathway; Expression;
Gbar_D08G022970	DI19-3	Protein DEHYDRATION-INDUCED 19 homolog 3	61097659	61100036	+	Structure; Domain; Homology; GO; Pathway; Expression;
Gbar_D08G022980	At1g09160	Probable protein phosphatase 2C 5	61103326	61107514	+	Structure; Domain; Homology; GO; Pathway; Expression;
Gbar_D08G022990	At4g11060	Single-stranded DNA-binding protein, mitochondrial	61107766	61110449	-	Structure; Domain; Homology; GO; Pathway; Expression;
Gbar_D08G023000	TIF3A1	Eukaryotic translation initiation factor 3 subunit A	61110941	61117551	-	Structure; Domain; Homology; GO; Pathway; Expression;
Gbar_D08G023010	NA	NA	61120722	61121518	+	Structure; Domain; Homology; GO; Pathway; Expression;
Gbar_D08G023020	TPR1	Topless-related protein 1	61121701	61129845	-	Structure; Domain; Homology; GO; Pathway; Expression;
Gbar_D08G023030	At3g05640	Probable protein phosphatase 2C 34	61161051	61164042	+	Structure; Domain; Homology; GO; Pathway; Expression;
Gbar_D08G023040	NFD3	Probable ribosomal protein S11, mitochondrial	61166700	61168613	+	Structure; Domain; Homology; GO; Pathway; Expression;
Gbar_D08G023050	GRDP1	Glycine-rich domain-containing protein 1	61173990	61177360	+	Structure; Domain; Homology; GO; Pathway; Expression;
Gbar_D08G023060	PME41	Probable pectinesterase/pectinesterase inhibitor 41	61177456	61179212	+	Structure; Domain; Homology; GO; Pathway; Expression;
Gbar_D08G023070	PME58	Probable pectinesterase/pectinesterase inhibitor 58	61181097	61184291	+	Structure; Domain; Homology; GO; Pathway; Expression;
Gbar_D08G023080	NA	NA	61189193	61191933	+	Structure; Domain; Homology; GO; Pathway; Expression;
Gbar_D08G023090	RPL18B	60S ribosomal protein L18-2	61193944	61195331	-	Structure; Domain; Homology; GO; Pathway; Expression;
Gbar_D08G023100	At5g01610	Uncharacterized protein At5g01610	61196671	61197331	+	Structure; Domain; Homology; GO; Pathway; Expression;
Gbar_D08G023110	TOPP9	Serine/threonine-protein phosphatase PP1 isozyme 9	61205493	61208200	+	Structure; Domain; Homology; GO; Pathway; Expression;
Gbar_D08G023120	mdtC	Multidrug resistance protein MdtC	61208207	61210720	-	Structure; Domain; Homology; GO; Pathway; Expression;
Gbar_D08G023130	pgaX-1	Exopolygalacturonase X-1	61229146	61231017	-	Structure; Domain; Homology; GO; Pathway; Expression;
Gbar_D08G023140	rplR	50S ribosomal protein L18	61232329	61235053	-	Structure; Domain; Homology; GO; Pathway; Expression;
Gbar_D08G023150	RALFL33	Protein RALF-like 33	61237300	61238575	-	Structure; Domain; Homology; GO; Pathway; Expression;
Gbar_D08G023160	HIPP35	Heavy metal-associated isoprenylated plant protein 35	61264214	61266287	-	Structure; Domain; Homology; GO; Pathway; Expression;
Gbar_D08G023170	At5g27670	Probable histone H2A.5	61275365	61276720	+	Structure; Domain; Homology; GO; Pathway; Expression;
Gbar_D08G023180	DEGP14	Putative protease Do-like 14	61277788	61287276	+	Structure; Domain; Homology; GO; Pathway; Expression;
Gbar_D08G023190	At4g26340	F-box/FBD/LRR-repeat protein At4g26340	61287757	61289808	-	Structure; Domain; Homology; GO; Pathway; Expression;
Gbar_D08G023200	ERD3	Probable methyltransferase PMT21	61291934	61293782	-	Structure; Domain; Homology; GO; Pathway; Expression;
Gbar_D08G023210	MIER3	Mesoderm induction early response protein 3	61295897	61300458	+	Structure; Domain; Homology; GO; Pathway; Expression;
Gbar_D08G023220	JMJ25	Lysine-specific demethylase JMJ25	61304193	61310111	-	Structure; Domain; Homology; GO; Pathway; Expression;
Gbar_D08G023230	SNF4	Sucrose nonfermenting 4-like protein	61324948	61330888	+	Structure; Domain; Homology; GO; Pathway; Expression;
Gbar_D08G023240	At1g62930	Pentatricopeptide repeat-containing protein At1g62930, chloroplastic	61332704	61335074	-	Structure; Domain; Homology; GO; Pathway; Expression;
Gbar_D08G023250	RPS27B	40S ribosomal protein S27-2	61336278	61337521	+	Structure; Domain; Homology; GO; Pathway; Expression;
Gbar_D08G023260	REV3	DNA polymerase zeta catalytic subunit	61342813	61356219	-	Structure; Domain; Homology; GO; Pathway; Expression;
Gbar_D08G023270	LOX1	Linoleate 9S-lipoxygenase 1	61366425	61368929	-	Structure; Domain; Homology; GO; Pathway; Expression;
Gbar_D08G023280	LOX1.5	Probable linoleate 9S-lipoxygenase 5	61454180	61457581	-	Structure; Domain; Homology; GO; Pathway; Expression;
Gbar_D08G023290	LOX1.5	Probable linoleate 9S-lipoxygenase 5	61468967	61472893	-	Structure; Domain; Homology; GO; Pathway; Expression;
Gbar_D08G023300	CAISE5	Glucose and ribitol dehydrogenase	61482395	61483450	-	Structure; Domain; Homology; GO; Pathway; Expression;
Gbar_D08G023310	MIRO1	Mitochondrial Rho GTPase 1	61489155	61495425	+	Structure; Domain; Homology; GO; Pathway; Expression;
Gbar_D08G023320	CYCP3-1	Cyclin-P3-1	61496368	61497404	-	Structure; Domain; Homology; GO; Pathway; Expression;
Gbar_D08G023330	TAN	Probable microtubule-binding protein TANGLED	61498609	61500800	-	Structure; Domain; Homology; GO; Pathway; Expression;
Gbar_D08G023340	At1g55000	F-box protein At1g55000	61501410	61504683	-	Structure; Domain; Homology; GO; Pathway; Expression;
Gbar_D08G023350	ACD22.3	Alpha-crystallin domain-containing protein 22.3	61506910	61511243	-	Structure; Domain; Homology; GO; Pathway; Expression;
Gbar_D08G023360	ACD22.3	Alpha-crystallin domain-containing protein 22.3	61512180	61516749	-	Structure; Domain; Homology; GO; Pathway; Expression;
Gbar_D08G023370	NFYC9	Nuclear transcription factor Y subunit C-9	61517327	61519636	-	Structure; Domain; Homology; GO; Pathway; Expression;
Gbar_D08G023380	LIMYB	L10-interacting MYB domain-containing protein	61520020	61529175	-	Structure; Domain; Homology; GO; Pathway; Expression;
Gbar_D08G023390	NA	Basic 7S globulin 2	61535562	61536103	-	Structure; Domain; Homology; GO; Pathway; Expression;
Gbar_D08G023400	HIPP32	Heavy metal-associated isoprenylated plant protein 32	61538798	61541417	-	Structure; Domain; Homology; GO; Pathway; Expression;
Gbar_D08G023410	LUL3	Probable E3 ubiquitin-protein ligase LUL3	61552066	61554586	-	Structure; Domain; Homology; GO; Pathway; Expression;
Gbar_D08G023420	Alg13	UDP-N-acetylglucosamine transferase subunit ALG13 homolog	61560767	61562126	+	Structure; Domain; Homology; GO; Pathway; Expression;
Gbar_D08G023430	ATL6	E3 ubiquitin-protein ligase ATL6	61564832	61565512	-	Structure; Domain; Homology; GO; Pathway; Expression;
Gbar_D08G023440	ATL6	E3 ubiquitin-protein ligase ATL6	61567456	61568957	-	Structure; Domain; Homology; GO; Pathway; Expression;
Gbar_D08G023450	BHLH96	Transcription factor bHLH96	61587179	61588351	+	Structure; Domain; Homology; GO; Pathway; Expression;
Gbar_D08G023460	At1g57790	F-box/kelch-repeat protein At1g57790	61601745	61610151	-	Structure; Domain; Homology; GO; Pathway; Expression;
Gbar_D08G023470	At1g57790	F-box/kelch-repeat protein At1g57790	61610351	61610940	-	Structure; Domain; Homology; GO; Pathway; Expression;
Gbar_D08G023480	PUB38	U-box domain-containing protein 38	61619111	61621326	+	Structure; Domain; Homology; GO; Pathway; Expression;
Gbar_D08G023490	EEF2KMT	Protein-lysine N-methyltransferase EEF2KMT	61621469	61624805	-	Structure; Domain; Homology; GO; Pathway; Expression;
Gbar_D08G023500	mRpL45	Probable 39S ribosomal protein L45, mitochondrial	61626345	61630463	+	Structure; Domain; Homology; GO; Pathway; Expression;
Gbar_D08G023510	FAF3	Protein FANTASTIC FOUR 3	61633725	61634504	-	Structure; Domain; Homology; GO; Pathway; Expression;
Gbar_D08G023520	ctaA	Heme A synthase	61647542	61648534	-	Structure; Domain; Homology; GO; Pathway; Expression;
Gbar_D08G023530	NA	NA	61655783	61657905	+	Structure; Domain; Homology; GO; Pathway; Expression;
Gbar_D08G023540	GID1C	Gibberellin receptor GID1C	61659113	61661575	-	Structure; Domain; Homology; GO; Pathway; Expression;
Gbar_D08G023550	At1g54690	Probable histone H2AXb	61673308	61674313	+	Structure; Domain; Homology; GO; Pathway; Expression;
Gbar_D08G023560	PAT17	Probable protein S-acyltransferase 17	61674950	61677426	+	Structure; Domain; Homology; GO; Pathway; Expression;
Gbar_D08G023570	GSH3	Probable glutamate dehydrogenase 3	61684735	61686812	+	Structure; Domain; Homology; GO; Pathway; Expression;
Gbar_D08G023580	At3g03920	Putative H/ACA ribonucleoprotein complex subunit 1-like protein 1	61687123	61688416	-	Structure; Domain; Homology; GO; Pathway; Expression;
Gbar_D08G023590	Ythdf2	YTH domain-containing family protein 2	61689230	61692672	+	Structure; Domain; Homology; GO; Pathway; Expression;
Gbar_D08G023600	TBP	TATA-box-binding protein	61705310	61708880	+	Structure; Domain; Homology; GO; Pathway; Expression;
Gbar_D08G023610	MYR2	Myb-related protein 2	61712015	61714174	-	Structure; Domain; Homology; GO; Pathway; Expression;
Gbar_D08G023620	At1g54610	Probable serine/threonine-protein kinase At1g54610	61719987	61724197	-	Structure; Domain; Homology; GO; Pathway; Expression;
Gbar_D08G023630	NOP5-2	Probable nucleolar protein 5-2	61739770	61742485	-	Structure; Domain; Homology; GO; Pathway; Expression;
Gbar_D08G023640	At1g54570	Acyltransferase-like protein At1g54570, chloroplastic	61745791	61751471	-	Structure; Domain; Homology; GO; Pathway; Expression;
Gbar_D08G023650	WDR48	WD repeat-containing protein 48	61754922	61767012	-	Structure; Domain; Homology; GO; Pathway; Expression;
Gbar_D08G023660	EDR1	Serine/threonine-protein kinase EDR1	61769585	61776404	-	Structure; Domain; Homology; GO; Pathway; Expression;
Gbar_D08G023670	NA	Cysteine synthase	61776634	61781279	-	Structure; Domain; Homology; GO; Pathway; Expression;
Gbar_D08G023680	RPS24B	40S ribosomal protein S24-2	61783781	61785885	-	Structure; Domain; Homology; GO; Pathway; Expression;
Gbar_D08G023690	SYP52	Syntaxin-52	61786647	61790336	-	Structure; Domain; Homology; GO; Pathway; Expression;
Gbar_D08G023700	emc2-a	ER membrane protein complex subunit 2-A	61790502	61794770	-	Structure; Domain; Homology; GO; Pathway; Expression;
Gbar_D08G023710	NA	NA	61798953	61799159	-	Structure; Domain; Homology; GO; Pathway; Expression;
Gbar_D08G023720	RPI3	Probable ribose-5-phosphate isomerase 3, chloroplastic	61801117	61806375	-	Structure; Domain; Homology; GO; Pathway; Expression;
Gbar_D08G023730	AKR1	Probable aldo-keto reductase 1	61807184	61810344	-	Structure; Domain; Homology; GO; Pathway; Expression;
Gbar_D08G023740	AKR1	Probable aldo-keto reductase 1	61821607	61824433	-	Structure; Domain; Homology; GO; Pathway; Expression;
Gbar_D08G023750	GME-1	GDP-mannose 3,5-epimerase 1	61850039	61852452	-	Structure; Domain; Homology; GO; Pathway; Expression;
Gbar_D08G023760	VHA-F	V-type proton ATPase subunit F	61858282	61860691	+	Structure; Domain; Homology; GO; Pathway; Expression;
Gbar_D08G023770	CPRF2	Light-inducible protein CPRF2	61863948	61867115	+	Structure; Domain; Homology; GO; Pathway; Expression;
Gbar_D08G023780	MED14	Mediator of RNA polymerase II transcription subunit 14	61868404	61877319	-	Structure; Domain; Homology; GO; Pathway; Expression;
Gbar_D08G023790	NA	NA	61883468	61884482	-	Structure; Domain; Homology; GO; Pathway; Expression;
Gbar_D08G023800	WRKY74	Probable WRKY transcription factor 74	61894470	61897014	+	Structure; Domain; Homology; GO; Pathway; Expression;
Gbar_D08G023810	PSPTO_1126	Renalase	61896351	61900447	-	Structure; Domain; Homology; GO; Pathway; Expression;
Gbar_D08G023820	At4g10955	GDSL esterase/lipase At4g10955	61902942	61904728	+	Structure; Domain; Homology; GO; Pathway; Expression;
Gbar_D08G023830	RARRES3	Retinoic acid receptor responder protein 3	61932511	61933347	+	Structure; Domain; Homology; GO; Pathway; Expression;
Gbar_D08G023840	PSPTO_1126	Renalase	61937646	61941682	-	Structure; Domain; Homology; GO; Pathway; Expression;
Gbar_D08G023850	WDL2	Protein WVD2-like 2	61941833	61945622	-	Structure; Domain; Homology; GO; Pathway; Expression;
Gbar_D08G023860	FLK	Flowering locus K homology domain	61955797	61961032	+	Structure; Domain; Homology; GO; Pathway; Expression;
Gbar_D08G023870	At4g10955	GDSL esterase/lipase At4g10955	61963196	61964999	+	Structure; Domain; Homology; GO; Pathway; Expression;
Gbar_D08G023880	Pla2g16	HRAS-like suppressor 3	61974911	61975951	+	Structure; Domain; Homology; GO; Pathway; Expression;
Gbar_D08G023890	LRAT	Lecithin retinol acyltransferase	61979364	61980338	+	Structure; Domain; Homology; GO; Pathway; Expression;
Gbar_D08G023900	Pla2g16	HRAS-like suppressor 3	61992053	61992851	+	Structure; Domain; Homology; GO; Pathway; Expression;
Gbar_D08G023910	At4g10955	GDSL esterase/lipase At4g10955	62001716	62002432	+	Structure; Domain; Homology; GO; Pathway; Expression;
Gbar_D08G023920	ITN1	Ankyrin repeat-containing protein ITN1	62034651	62039534	+	Structure; Domain; Homology; GO; Pathway; Expression;
Gbar_D08G023930	NA	NA	62052513	62052836	+	Structure; Domain; Homology; GO; Pathway; Expression;
Gbar_D08G023940	GIF1	GRF1-interacting factor 1	62070190	62073516	+	Structure; Domain; Homology; GO; Pathway; Expression;
Gbar_D08G023950	XI-E	Myosin-11	62074249	62084115	+	Structure; Domain; Homology; GO; Pathway; Expression;
Gbar_D08G023960	At5g03970	F-box protein At5g03970	62084893	62087330	-	Structure; Domain; Homology; GO; Pathway; Expression;
Gbar_D08G023970	NA	NA	62129165	62129584	+	Structure; Domain; Homology; GO; Pathway; Expression;
Gbar_D08G023980	xpo4	Exportin-4	62137553	62149629	-	Structure; Domain; Homology; GO; Pathway; Expression;
Gbar_D08G023990	PTAR1	Protein prenyltransferase alpha subunit repeat-containing protein 1	62149882	62153339	+	Structure; Domain; Homology; GO; Pathway; Expression;
Gbar_D08G024000	CKI1	Casein kinase 1	62155558	62161025	+	Structure; Domain; Homology; GO; Pathway; Expression;
Gbar_D08G024010	B''BETA	Serine/threonine protein phosphatase 2A regulatory subunit B''beta	62165062	62170220	+	Structure; Domain; Homology; GO; Pathway; Expression;
Gbar_D08G024020	SRC2	Protein SRC2	62176283	62177804	+	Structure; Domain; Homology; GO; Pathway; Expression;
Gbar_D08G024030	TH2	Bifunctional TH2 protein, mitochondrial	62177812	62181677	-	Structure; Domain; Homology; GO; Pathway; Expression;
Gbar_D08G024040	LTL1	GDSL esterase/lipase LTL1	62196949	62200225	+	Structure; Domain; Homology; GO; Pathway; Expression;
Gbar_D08G024050	At5g33370	GDSL esterase/lipase At5g33370	62228008	62230607	+	Structure; Domain; Homology; GO; Pathway; Expression;
Gbar_D08G024060	At5g63930	Probable leucine-rich repeat receptor-like protein kinase At5g63930	62262646	62266721	+	Structure; Domain; Homology; GO; Pathway; Expression;
Gbar_D08G024070	PXO_00396	UPF0061 protein PXO_00396	62267104	62269213	+	Structure; Domain; Homology; GO; Pathway; Expression;
Gbar_D08G024080	NA	NA	62270953	62273629	+	Structure; Domain; Homology; GO; Pathway; Expression;
Gbar_D08G024090	At5g48740	Probable LRR receptor-like serine/threonine-protein kinase At5g48740	62274140	62278185	-	Structure; Domain; Homology; GO; Pathway; Expression;
Gbar_D08G024100	NHX2	Sodium/hydrogen exchanger 2	62280794	62291740	+	Structure; Domain; Homology; GO; Pathway; Expression;
Gbar_D08G024110	EMB3004	Bifunctional 3-dehydroquinate dehydratase/shikimate dehydrogenase, chloroplastic	62293829	62298275	+	Structure; Domain; Homology; GO; Pathway; Expression;
Gbar_D08G024120	lipA	Lipoyl synthase	62298927	62299961	-	Structure; Domain; Homology; GO; Pathway; Expression;
Gbar_D08G024130	dnajc7	DnaJ homolog subfamily C member 7 homolog	62301266	62307625	+	Structure; Domain; Homology; GO; Pathway; Expression;
Gbar_D08G024140	APRL5	5'-adenylylsulfate reductase-like 5	62311535	62315604	-	Structure; Domain; Homology; GO; Pathway; Expression;
Gbar_D08G024150	At5g25310	Probable glycosyltransferase At5g25310	62330076	62332540	+	Structure; Domain; Homology; GO; Pathway; Expression;
Gbar_D08G024160	At1g04910	Uncharacterized protein At1g04910	62333689	62339760	+	Structure; Domain; Homology; GO; Pathway; Expression;
Gbar_D08G024170	SYP131	Putative syntaxin-131	62340454	62345221	-	Structure; Domain; Homology; GO; Pathway; Expression;
Gbar_D08G024180	NA	NA	62346120	62347262	-	Structure; Domain; Homology; GO; Pathway; Expression;
Gbar_D08G024190	NA	NA	62349815	62357144	+	Structure; Domain; Homology; GO; Pathway; Expression;
Gbar_D08G024200	RTM2	Inactive protein RESTRICTED TEV MOVEMENT 2	62358447	62359265	+	Structure; Domain; Homology; GO; Pathway; Expression;
Gbar_D08G024210	RTM2	Inactive protein RESTRICTED TEV MOVEMENT 2	62361023	62361741	+	Structure; Domain; Homology; GO; Pathway; Expression;
Gbar_D08G024220	NA	Caffeic acid 3-O-methyltransferase	62361986	62366482	-	Structure; Domain; Homology; GO; Pathway; Expression;
Gbar_D08G024230	BMT	Bergaptol O-methyltransferase	62391273	62391859	-	Structure; Domain; Homology; GO; Pathway; Expression;
Gbar_D08G024240	NA	Caffeic acid 3-O-methyltransferase	62399912	62402479	-	Structure; Domain; Homology; GO; Pathway; Expression;
Gbar_D08G024250	METE	5-methyltetrahydropteroyltriglutamate--homocysteine methyltransferase	62409145	62414738	-	Structure; Domain; Homology; GO; Pathway; Expression;
Gbar_D08G024260	ANKK1	Ankyrin repeat and protein kinase domain-containing protein 1	62428419	62429947	-	Structure; Domain; Homology; GO; Pathway; Expression;
Gbar_D08G024270	FIP2	FH protein interacting protein FIP2	62433457	62438017	-	Structure; Domain; Homology; GO; Pathway; Expression;
Gbar_D08G024280	NA	NA	62444916	62448154	+	Structure; Domain; Homology; GO; Pathway; Expression;
Gbar_D08G024290	PCO2	Plant cysteine oxidase 2	62452983	62454828	+	Structure; Domain; Homology; GO; Pathway; Expression;
Gbar_D08G024300	UBC2	Ubiquitin-conjugating enzyme E2 2	62456780	62460884	-	Structure; Domain; Homology; GO; Pathway; Expression;
Gbar_D08G024310	CCX2	Cation/calcium exchanger 2	62461311	62463838	-	Structure; Domain; Homology; GO; Pathway; Expression;
Gbar_D08G024320	zmynd10	Zinc finger MYND domain-containing protein 10	62467745	62471714	+	Structure; Domain; Homology; GO; Pathway; Expression;
Gbar_D08G024330	PNS1	Protein PNS1	62469926	62473059	-	Structure; Domain; Homology; GO; Pathway; Expression;
Gbar_D08G024340	QKY	Protein QUIRKY	62477509	62480837	-	Structure; Domain; Homology; GO; Pathway; Expression;
Gbar_D08G024350	NA	NA	62494062	62494975	+	Structure; Domain; Homology; GO; Pathway; Expression;
Gbar_D08G024360	CDF2	Cyclic dof factor 2	62508331	62511195	+	Structure; Domain; Homology; GO; Pathway; Expression;
Gbar_D08G024370	PER57	Peroxidase 57	62518007	62519144	+	Structure; Domain; Homology; GO; Pathway; Expression;
Gbar_D08G024380	VAR3	Zinc finger protein VAR3, chloroplastic	62524934	62528905	+	Structure; Domain; Homology; GO; Pathway; Expression;
Gbar_D08G024390	matK	Maturase K	62530094	62533884	+	Structure; Domain; Homology; GO; Pathway; Expression;
Gbar_D08G024400	rpoC	DNA-directed RNA polymerase subunit beta'	62534004	62535327	-	Structure; Domain; Homology; GO; Pathway; Expression;
Gbar_D08G024410	CBR1	NADH--cytochrome b5 reductase 1	62535015	62539375	+	Structure; Domain; Homology; GO; Pathway; Expression;
Gbar_D08G024420	DTX21	Protein DETOXIFICATION 21	62562939	62567835	+	Structure; Domain; Homology; GO; Pathway; Expression;
Gbar_D08G024430	DTX21	Protein DETOXIFICATION 21	62585242	62587955	+	Structure; Domain; Homology; GO; Pathway; Expression;
Gbar_D08G024440	NA	NA	62591336	62592061	+	Structure; Domain; Homology; GO; Pathway; Expression;
Gbar_D08G024450	NA	NA	62594605	62595177	-	Structure; Domain; Homology; GO; Pathway; Expression;
Gbar_D08G024460	SPAC29B12.11c	UPF0664 stress-induced protein C29B12.11c	62598820	62601513	-	Structure; Domain; Homology; GO; Pathway; Expression;
Gbar_D08G024470	SIGB	RNA polymerase sigma factor sigB	62602177	62607092	-	Structure; Domain; Homology; GO; Pathway; Expression;
Gbar_D08G024480	NA	NA	62609815	62610368	-	Structure; Domain; Homology; GO; Pathway; Expression;
Gbar_D08G024490	UAF30	Upstream activation factor subunit UAF30	62618758	62621340	+	Structure; Domain; Homology; GO; Pathway; Expression;
Gbar_D08G024500	NFD4	Protein NUCLEAR FUSION DEFECTIVE 4	62622577	62626570	+	Structure; Domain; Homology; GO; Pathway; Expression;
Gbar_D08G024510	44050	AUGMIN subunit 7	62627220	62632412	+	Structure; Domain; Homology; GO; Pathway; Expression;
Gbar_D08G024520	CDR1	Aspartic proteinase CDR1	62634742	62636030	-	Structure; Domain; Homology; GO; Pathway; Expression;
Gbar_D08G024530	CDR1	Aspartic proteinase CDR1	62646377	62647693	-	Structure; Domain; Homology; GO; Pathway; Expression;
Gbar_D08G024540	At5g22810	GDSL esterase/lipase At5g22810	62658648	62659681	+	Structure; Domain; Homology; GO; Pathway; Expression;
Gbar_D08G024550	USP	UDP-sugar pyrophosphorylase	62662676	62668215	+	Structure; Domain; Homology; GO; Pathway; Expression;
Gbar_D08G024560	SRC2	Protein SRC2	62672318	62673650	+	Structure; Domain; Homology; GO; Pathway; Expression;
Gbar_D08G024570	At5g22810	GDSL esterase/lipase At5g22810	62682664	62684083	-	Structure; Domain; Homology; GO; Pathway; Expression;
Gbar_D08G024580	ppk15	Serine/threonine-protein kinase ppk15	62692913	62698874	+	Structure; Domain; Homology; GO; Pathway; Expression;
Gbar_D08G024590	dnaJ	Chaperone protein DnaJ	62759809	62761442	+	Structure; Domain; Homology; GO; Pathway; Expression;
Gbar_D08G024600	NA	Retrovirus-related Pol polyprotein from transposon TNT 1-94	62764527	62766387	+	Structure; Domain; Homology; GO; Pathway; Expression;
Gbar_D08G024610	At3g02910	Putative gamma-glutamylcyclotransferase At3g02910	62772929	62774181	-	Structure; Domain; Homology; GO; Pathway; Expression;
Gbar_D08G024620	FBL14	F-box/LRR-repeat protein 14	62788055	62790451	+	Structure; Domain; Homology; GO; Pathway; Expression;
Gbar_D08G024630	VHA-H	V-type proton ATPase subunit H	62792513	62797219	+	Structure; Domain; Homology; GO; Pathway; Expression;
Gbar_D08G024640	At5g16730	WEB family protein At5g16730, chloroplastic	62810418	62814323	+	Structure; Domain; Homology; GO; Pathway; Expression;
Gbar_D08G024650	NA	NA	62815474	62823889	+	Structure; Domain; Homology; GO; Pathway; Expression;
Gbar_D08G024660	pckA	Phosphoenolpyruvate carboxykinase (ATP)	62819161	62825498	-	Structure; Domain; Homology; GO; Pathway; Expression;
Gbar_D08G024670	At1g11330	G-type lectin S-receptor-like serine/threonine-protein kinase At1g11330	62826747	62830031	-	Structure; Domain; Homology; GO; Pathway; Expression;
Gbar_D08G024680	At1g11330	G-type lectin S-receptor-like serine/threonine-protein kinase At1g11330	62859702	62862709	-	Structure; Domain; Homology; GO; Pathway; Expression;
Gbar_D08G024690	MCC1	Histone acetyltransferase MCC1	62864480	62868410	-	Structure; Domain; Homology; GO; Pathway; Expression;
Gbar_D08G024700	HSFA1B	Heat stress transcription factor A-1b	62869662	62873637	+	Structure; Domain; Homology; GO; Pathway; Expression;
Gbar_D08G024710	Tom1l2	TOM1-like protein 2	62877159	62880503	+	Structure; Domain; Homology; GO; Pathway; Expression;
Gbar_D08G024720	ARAD1	Probable arabinosyltransferase ARAD1	62881950	62886752	+	Structure; Domain; Homology; GO; Pathway; Expression;
Gbar_D08G024730	CSLD3	Cellulose synthase-like protein D3	62890362	62895221	+	Structure; Domain; Homology; GO; Pathway; Expression;
Gbar_D08G024740	TL17	Thylakoid lumenal 17.4 kDa protein, chloroplastic	62907373	62908465	-	Structure; Domain; Homology; GO; Pathway; Expression;
Gbar_D08G024750	BG5	Probable glucan endo-1,3-beta-glucosidase BG5	62910485	62911564	+	Structure; Domain; Homology; GO; Pathway; Expression;
Gbar_D08G024760	atad3	ATPase family AAA domain-containing protein 3	62942594	62947210	+	Structure; Domain; Homology; GO; Pathway; Expression;
Gbar_D08G024770	NAC078	NAC domain-containing protein 78	62947887	62949720	+	Structure; Domain; Homology; GO; Pathway; Expression;
Gbar_D08G024780	EMB976	Pentatricopeptide repeat-containing protein At5g27270	62950891	62958861	+	Structure; Domain; Homology; GO; Pathway; Expression;
Gbar_D08G024790	At5g17010	D-xylose-proton symporter-like 2	62958979	62964552	-	Structure; Domain; Homology; GO; Pathway; Expression;
Gbar_D08G024800	NA	NA	62978529	62980370	+	Structure; Domain; Homology; GO; Pathway; Expression;
Gbar_D08G024810	SIGA	RNA polymerase sigma factor sigA	62981916	62985798	+	Structure; Domain; Homology; GO; Pathway; Expression;
Gbar_D08G024820	MEX1	Maltose excess protein 1, chloroplastic	62988035	62991216	+	Structure; Domain; Homology; GO; Pathway; Expression;
Gbar_D08G024830	CYP89A9	Cytochrome P450 89A9	62992756	62994588	+	Structure; Domain; Homology; GO; Pathway; Expression;
Gbar_D08G024840	RPL17	50S ribosomal protein L17, chloroplastic	63004049	63006086	+	Structure; Domain; Homology; GO; Pathway; Expression;
Gbar_D08G024850	yuiD	Uncharacterized membrane protein YuiD	63007062	63009316	+	Structure; Domain; Homology; GO; Pathway; Expression;
Gbar_D08G024860	F6'H1	Feruloyl CoA ortho-hydroxylase 1	63037024	63038663	-	Structure; Domain; Homology; GO; Pathway; Expression;
Gbar_D08G024870	F6'H1	Feruloyl CoA ortho-hydroxylase 1	63048379	63049548	-	Structure; Domain; Homology; GO; Pathway; Expression;
Gbar_D08G024880	XPO1	Protein EXPORTIN 1A	63064183	63077488	-	Structure; Domain; Homology; GO; Pathway; Expression;
Gbar_D08G024890	XPO1	Protein EXPORTIN 1A	63081205	63093157	+	Structure; Domain; Homology; GO; Pathway; Expression;
Gbar_D08G024900	NA	ADP-ribosylation factor	63095159	63099141	+	Structure; Domain; Homology; GO; Pathway; Expression;
Gbar_D08G024910	IPT5	Adenylate isopentenyltransferase 5, chloroplastic	63100723	63103452	+	Structure; Domain; Homology; GO; Pathway; Expression;
Gbar_D08G024920	At5g08430	Uncharacterized protein At5g08430	63107115	63113963	-	Structure; Domain; Homology; GO; Pathway; Expression;
Gbar_D08G024930	TPR2	Protein TPR2	63129381	63137853	+	Structure; Domain; Homology; GO; Pathway; Expression;
Gbar_D08G024940	NA	NA	63139285	63142534	-	Structure; Domain; Homology; GO; Pathway; Expression;
Gbar_D08G024950	torA	Trimethylamine-N-oxide reductase	63143891	63144717	-	Structure; Domain; Homology; GO; Pathway; Expression;
Gbar_D08G024960	RILP	Rab-interacting lysosomal protein	63149770	63151463	-	Structure; Domain; Homology; GO; Pathway; Expression;
Gbar_D08G024970	NA	NA	63160947	63162889	-	Structure; Domain; Homology; GO; Pathway; Expression;
Gbar_D08G024980	NA	NA	63176336	63177365	-	Structure; Domain; Homology; GO; Pathway; Expression;
Gbar_D08G024990	PTA1	Pre-tRNA-processing protein PTA1	63180730	63181986	-	Structure; Domain; Homology; GO; Pathway; Expression;
Gbar_D08G025000	NA	NA	63188773	63192845	-	Structure; Domain; Homology; GO; Pathway; Expression;
Gbar_D08G025010	RPN12A	26S proteasome non-ATPase regulatory subunit 8 homolog A	63196860	63199921	-	Structure; Domain; Homology; GO; Pathway; Expression;
Gbar_D08G025020	VRN1	B3 domain-containing transcription factor VRN1	63201653	63204926	+	Structure; Domain; Homology; GO; Pathway; Expression;
Gbar_D08G025030	NA	NA	63205766	63208596	-	Structure; Domain; Homology; GO; Pathway; Expression;
Gbar_D08G025040	Arpp21	cAMP-regulated phosphoprotein 21	63209886	63213592	+	Structure; Domain; Homology; GO; Pathway; Expression;
Gbar_D08G025050	EMP2	Epithelial membrane protein 2	63214019	63220341	-	Structure; Domain; Homology; GO; Pathway; Expression;
Gbar_D08G025060	PEL1	Protein PELOTA 1	63222573	63230189	-	Structure; Domain; Homology; GO; Pathway; Expression;
Gbar_D08G025070	NA	NA	63234953	63237129	+	Structure; Domain; Homology; GO; Pathway; Expression;
Gbar_D08G025080	RGP5	Probable UDP-arabinopyranose mutase 5	63237236	63238297	+	Structure; Domain; Homology; GO; Pathway; Expression;
Gbar_D08G025090	SPBC16A3.16	Mitochondrial protein pet191 homolog	63240808	63243976	+	Structure; Domain; Homology; GO; Pathway; Expression;
Gbar_D08G025100	UGT80A2	Sterol 3-beta-glucosyltransferase UGT80A2	63243968	63252297	-	Structure; Domain; Homology; GO; Pathway; Expression;
Gbar_D08G025110	WRKY46	WRKY transcription factor SUSIBA2	63255726	63260124	-	Structure; Domain; Homology; GO; Pathway; Expression;
Gbar_D08G025120	PP2B10	F-box protein PP2-B10	63288035	63291702	-	Structure; Domain; Homology; GO; Pathway; Expression;
Gbar_D08G025130	TGD3	Protein TRIGALACTOSYLDIACYLGLYCEROL 3, chloroplastic	63308931	63314386	+	Structure; Domain; Homology; GO; Pathway; Expression;
Gbar_D08G025140	der	GTPase Der	63315432	63324701	+	Structure; Domain; Homology; GO; Pathway; Expression;
Gbar_D08G025150	SEOB	Protein SIEVE ELEMENT OCCLUSION B	63325092	63331707	-	Structure; Domain; Homology; GO; Pathway; Expression;
Gbar_D08G025160	NA	Zinc finger CCCH domain-containing protein ZFN-like	63337219	63350508	-	Structure; Domain; Homology; GO; Pathway; Expression;
Gbar_D08G025170	PCMP-H41	Pentatricopeptide repeat-containing protein At2g22070	63353423	63355878	+	Structure; Domain; Homology; GO; Pathway; Expression;
Gbar_D08G025180	ZNF706	Zinc finger protein 706	63356271	63359226	-	Structure; Domain; Homology; GO; Pathway; Expression;
Gbar_D08G025190	AQR	Intron-binding protein aquarius	63360279	63368923	-	Structure; Domain; Homology; GO; Pathway; Expression;
Gbar_D08G025200	YSL7	Probable metal-nicotianamine transporter YSL7	63384486	63391018	+	Structure; Domain; Homology; GO; Pathway; Expression;
Gbar_D08G025210	RHL1	DNA-binding protein RHL1	63392016	63400096	-	Structure; Domain; Homology; GO; Pathway; Expression;
Gbar_D08G025220	zgc:55781	UPF0415 protein C7orf25 homolog	63402586	63406277	+	Structure; Domain; Homology; GO; Pathway; Expression;
Gbar_D08G025230	At5g24760	Alcohol dehydrogenase-like 6	63406840	63410763	-	Structure; Domain; Homology; GO; Pathway; Expression;
Gbar_D08G025240	RPN5A	26S proteasome non-ATPase regulatory subunit 12 homolog A	63414099	63418387	+	Structure; Domain; Homology; GO; Pathway; Expression;
Gbar_D08G025250	At3g02760	Histidine--tRNA ligase, cytoplasmic	63420888	63425364	+	Structure; Domain; Homology; GO; Pathway; Expression;
Gbar_D08G025260	PCMP-H74	Pentatricopeptide repeat-containing protein At1g25360	63425831	63428525	+	Structure; Domain; Homology; GO; Pathway; Expression;
Gbar_D08G025270	IPI2	Isopentenyl-diphosphate Delta-isomerase II	63429221	63434117	-	Structure; Domain; Homology; GO; Pathway; Expression;
Gbar_D08G025280	Bzw2	Basic leucine zipper and W2 domain-containing protein 2	63471442	63476471	+	Structure; Domain; Homology; GO; Pathway; Expression;
Gbar_D08G025290	PYRR	Riboflavin biosynthesis protein PYRR, chloroplastic	63477041	63483263	+	Structure; Domain; Homology; GO; Pathway; Expression;
Gbar_D08G025300	RPL26A	60S ribosomal protein L26-1	63483859	63484675	+	Structure; Domain; Homology; GO; Pathway; Expression;
Gbar_D08G025310	APT1	Adenine phosphoribosyltransferase 1, chloroplastic	63485222	63489492	-	Structure; Domain; Homology; GO; Pathway; Expression;
Gbar_D08G025320	PPC6-1	Probable protein phosphatase 2C 33	63502648	63506755	+	Structure; Domain; Homology; GO; Pathway; Expression;
Gbar_D08G025330	CBP1	Serine carboxypeptidase 1	63507052	63512191	-	Structure; Domain; Homology; GO; Pathway; Expression;
Gbar_D08G025340	NA	NA	63515616	63518466	-	Structure; Domain; Homology; GO; Pathway; Expression;
Gbar_D08G025350	At1g65240	Aspartic proteinase-like protein 2	63519243	63526380	-	Structure; Domain; Homology; GO; Pathway; Expression;
Gbar_D08G025360	KRI1	Protein KRI1 homolog	63526882	63531395	-	Structure; Domain; Homology; GO; Pathway; Expression;
Gbar_D08G025370	ISU1	Iron-sulfur cluster assembly protein 1	63531534	63534412	+	Structure; Domain; Homology; GO; Pathway; Expression;
Gbar_D08G025380	BBM	AP2-like ethylene-responsive transcription factor BBM	63535824	63539292	-	Structure; Domain; Homology; GO; Pathway; Expression;
Gbar_D08G025390	LCAT3	Phospholipase A(1) LCAT3	63559228	63570634	-	Structure; Domain; Homology; GO; Pathway; Expression;
Gbar_D08G025400	PRFB1	Peptide chain release factor PrfB1, chloroplastic	63574522	63581119	+	Structure; Domain; Homology; GO; Pathway; Expression;
Gbar_D08G025410	PIE1	Protein PHOTOPERIOD-INDEPENDENT EARLY FLOWERING 1	63584124	63600437	+	Structure; Domain; Homology; GO; Pathway; Expression;
Gbar_D08G025420	MAA3	Probable helicase MAGATAMA 3	63601341	63608021	-	Structure; Domain; Homology; GO; Pathway; Expression;
Gbar_D08G025430	At2g43240	CMP-sialic acid transporter 2	63608793	63618630	-	Structure; Domain; Homology; GO; Pathway; Expression;
Gbar_D08G025440	HHT1	Omega-hydroxypalmitate O-feruloyl transferase	63628463	63630822	+	Structure; Domain; Homology; GO; Pathway; Expression;
Gbar_D08G025450	HD3A	Protein HEADING DATE 3A	63667630	63670780	+	Structure; Domain; Homology; GO; Pathway; Expression;
Gbar_D08G025460	SYN4	Sister chromatid cohesion 1 protein 4	63677117	63685304	-	Structure; Domain; Homology; GO; Pathway; Expression;
Gbar_D08G025470	MED13	Mediator of RNA polymerase II transcription subunit 13	63688190	63705184	-	Structure; Domain; Homology; GO; Pathway; Expression;
Gbar_D08G025480	BTF3	Basic transcription factor 3	63718605	63721128	+	Structure; Domain; Homology; GO; Pathway; Expression;
Gbar_D08G025490	FH3	Formin-like protein 3	63721853	63731366	-	Structure; Domain; Homology; GO; Pathway; Expression;
Gbar_D08G025500	MED34	Mediator of RNA polymerase II transcription subunit 34	63734899	63744412	+	Structure; Domain; Homology; GO; Pathway; Expression;
Gbar_D08G025510	RBL14	Rhomboid-like protein 14, mitochondrial	63745150	63747286	-	Structure; Domain; Homology; GO; Pathway; Expression;
Gbar_D08G025520	prfB	Peptide chain release factor 2	63747888	63752869	+	Structure; Domain; Homology; GO; Pathway; Expression;
Gbar_D08G025530	CLPX3	CLP protease regulatory subunit CLPX3, mitochondrial	63751855	63761119	-	Structure; Domain; Homology; GO; Pathway; Expression;
Gbar_D08G025540	glh-2	ATP-dependent RNA helicase glh-2	63763320	63768029	+	Structure; Domain; Homology; GO; Pathway; Expression;
Gbar_D08G025550	CXE18	Probable carboxylesterase 18	63772148	63773522	+	Structure; Domain; Homology; GO; Pathway; Expression;
Gbar_D08G025560	CXE18	Probable carboxylesterase 18	63776081	63777581	+	Structure; Domain; Homology; GO; Pathway; Expression;
Gbar_D08G025570	NA	NA	63778204	63783017	-	Structure; Domain; Homology; GO; Pathway; Expression;
Gbar_D08G025580	PER53	Peroxidase 53	63787294	63788962	-	Structure; Domain; Homology; GO; Pathway; Expression;
Gbar_D08G025590	WHY2	Single-stranded DNA-bindig protein WHY2, mitochondrial	63792316	63796563	+	Structure; Domain; Homology; GO; Pathway; Expression;
Gbar_D08G025600	NA	NA	63796688	63799651	-	Structure; Domain; Homology; GO; Pathway; Expression;
Gbar_D08G025610	ARP1	Probable RNA-binding protein ARP1	63817704	63822654	+	Structure; Domain; Homology; GO; Pathway; Expression;
Gbar_D08G025620	NPF4.4	Protein NRT1/ PTR FAMILY 4.4	63824581	63827745	+	Structure; Domain; Homology; GO; Pathway; Expression;
Gbar_D08G025630	RHA4A	Probable E3 ubiquitin-protein ligase RHA4A	63830668	63835970	-	Structure; Domain; Homology; GO; Pathway; Expression;
Gbar_D08G025640	At1g09600	Probable serine/threonine-protein kinase At1g09600	63843827	63848398	-	Structure; Domain; Homology; GO; Pathway; Expression;
Gbar_D08G025650	ATJ72	Chaperone protein dnaJ 72	63851488	63856665	+	Structure; Domain; Homology; GO; Pathway; Expression;
Gbar_D08G025660	NA	NA	63859016	63859708	-	Structure; Domain; Homology; GO; Pathway; Expression;
Gbar_D08G025670	Cenpv	Centromere protein V	63861698	63862175	-	Structure; Domain; Homology; GO; Pathway; Expression;
Gbar_D08G025680	Cenpv	Centromere protein V	63865072	63866462	-	Structure; Domain; Homology; GO; Pathway; Expression;
Gbar_D11G022340	BRK1	Protein BRICK 1	30177311	30180595	-	Structure; Domain; Homology; GO; Pathway; Expression;
Gbar_D11G022350	CYOP	Probable cytosolic oligopeptidase A	30193246	30200989	-	Structure; Domain; Homology; GO; Pathway; Expression;
Gbar_D11G022360	NA	Serine hydroxymethyltransferase, mitochondrial	30202288	30207409	-	Structure; Domain; Homology; GO; Pathway; Expression;
Gbar_D11G022370	NA	NA	30233697	30234032	+	Structure; Domain; Homology; GO; Pathway; Expression;
Gbar_D11G022380	LECRK91	L-type lectin-domain containing receptor kinase IX.1	30242938	30245224	+	Structure; Domain; Homology; GO; Pathway; Expression;
Gbar_D11G022390	LECRK91	L-type lectin-domain containing receptor kinase IX.1	30258254	30265148	+	Structure; Domain; Homology; GO; Pathway; Expression;
Gbar_D11G022400	LECRK91	L-type lectin-domain containing receptor kinase IX.1	30267439	30271342	+	Structure; Domain; Homology; GO; Pathway; Expression;
Gbar_D11G022410	LECRK91	L-type lectin-domain containing receptor kinase IX.1	30400477	30403772	+	Structure; Domain; Homology; GO; Pathway; Expression;
Gbar_D11G022420	rhiE	Rhamnogalacturonate lyase	30445196	30450551	+	Structure; Domain; Homology; GO; Pathway; Expression;
Gbar_D11G022430	SEC24C	Protein transport protein Sec24C	30627291	30628619	+	Structure; Domain; Homology; GO; Pathway; Expression;
Gbar_D11G022440	CAD	Probable mannitol dehydrogenase	30633749	30638582	+	Structure; Domain; Homology; GO; Pathway; Expression;
Gbar_D11G022450	NA	NA	30644988	30650932	+	Structure; Domain; Homology; GO; Pathway; Expression;
Gbar_D11G022460	CAD	Probable mannitol dehydrogenase	30664542	30664949	+	Structure; Domain; Homology; GO; Pathway; Expression;
Gbar_D11G022470	slr1673	Uncharacterized tRNA/rRNA methyltransferase slr1673	30683167	30687535	+	Structure; Domain; Homology; GO; Pathway; Expression;
Gbar_D11G022480	RBK1	Receptor-like cytosolic serine/threonine-protein kinase RBK1	30801760	30804842	+	Structure; Domain; Homology; GO; Pathway; Expression;
Gbar_D11G022490	NIC1	Nicotinamidase 1	30846061	30850464	+	Structure; Domain; Homology; GO; Pathway; Expression;
Gbar_D11G022500	NET2D	Protein NETWORKED 2D	30851339	30856354	-	Structure; Domain; Homology; GO; Pathway; Expression;
Gbar_D11G022510	At4g38062	Uncharacterized protein At4g38062	30883795	30888990	+	Structure; Domain; Homology; GO; Pathway; Expression;
Gbar_D11G022520	NA	NA	30892135	30895110	+	Structure; Domain; Homology; GO; Pathway; Expression;
Gbar_D11G022530	At1g04910	Uncharacterized protein At1g04910	30895785	30899117	-	Structure; Domain; Homology; GO; Pathway; Expression;
Gbar_D11G022540	UGT92A1	UDP-glycosyltransferase 92A1	30931437	30933043	+	Structure; Domain; Homology; GO; Pathway; Expression;
Gbar_D11G022550	EDA3	Protein EMBRYO SAC DEVELOPMENT ARREST 3, chloroplastic	30945108	30948117	-	Structure; Domain; Homology; GO; Pathway; Expression;
Gbar_D11G022560	PAS2	Very-long-chain (3R)-3-hydroxyacyl-CoA dehydratase PASTICCINO 2	31009806	31013106	+	Structure; Domain; Homology; GO; Pathway; Expression;
Gbar_D11G022570	NA	NA	31015848	31016540	+	Structure; Domain; Homology; GO; Pathway; Expression;
Gbar_D11G022580	NA	NA	31024373	31025311	-	Structure; Domain; Homology; GO; Pathway; Expression;
Gbar_D11G022590	KIN14A	Kinesin-like protein KIN-14A	31041628	31062526	+	Structure; Domain; Homology; GO; Pathway; Expression;
Gbar_D11G022600	NA	IMPACT family member in pol 5'region (Fragment)	31062173	31065121	-	Structure; Domain; Homology; GO; Pathway; Expression;
Gbar_D11G022610	DDB_G0289029	IST1-like protein	31104004	31105200	+	Structure; Domain; Homology; GO; Pathway; Expression;
Gbar_D11G022620	PUMP4	Mitochondrial uncoupling protein 4	31152226	31153621	+	Structure; Domain; Homology; GO; Pathway; Expression;
Gbar_D11G022630	NA	NA	31192002	31203696	-	Structure; Domain; Homology; GO; Pathway; Expression;
Gbar_D11G022640	GIP	Copia protein	31228072	31229347	+	Structure; Domain; Homology; GO; Pathway; Expression;
Gbar_D11G022650	CYCD4-1	Cyclin-D4-1	31340135	31343237	+	Structure; Domain; Homology; GO; Pathway; Expression;
Gbar_D11G022660	Znf280d	Zinc finger protein 280D	31378303	31379468	+	Structure; Domain; Homology; GO; Pathway; Expression;
Gbar_D11G022670	not	Ubiquitin carboxyl-terminal hydrolase nonstop	31418234	31419867	+	Structure; Domain; Homology; GO; Pathway; Expression;
Gbar_D11G022680	ZHD1	Zinc-finger homeodomain protein 1	31426917	31429014	-	Structure; Domain; Homology; GO; Pathway; Expression;
Gbar_D11G022690	NA	NA	31673895	31691905	+	Structure; Domain; Homology; GO; Pathway; Expression;
Gbar_D11G022700	GEM	GLABRA2 expression modulator	31721511	31724006	-	Structure; Domain; Homology; GO; Pathway; Expression;
Gbar_D11G022710	NA	NA	31776140	31776346	+	Structure; Domain; Homology; GO; Pathway; Expression;
Gbar_D11G022720	At4g14600	Bet1-like protein At4g14600	31794181	31796893	+	Structure; Domain; Homology; GO; Pathway; Expression;
Gbar_D11G022730	olpB	Cell surface glycoprotein 1	31857916	31859172	+	Structure; Domain; Homology; GO; Pathway; Expression;
Gbar_D11G022740	NA	NA	31867126	31870769	+	Structure; Domain; Homology; GO; Pathway; Expression;
Gbar_D11G022750	SAMHD1	Deoxynucleoside triphosphate triphosphohydrolase SAMHD1	31952086	31953210	-	Structure; Domain; Homology; GO; Pathway; Expression;
Gbar_D11G022760	DTX27	Protein DETOXIFICATION 27	31960575	31963790	+	Structure; Domain; Homology; GO; Pathway; Expression;
Gbar_D11G022770	ATL6	E3 ubiquitin-protein ligase ATL6	31978853	31979689	-	Structure; Domain; Homology; GO; Pathway; Expression;
Gbar_D11G022780	NA	Genome polyprotein	32003432	32004580	-	Structure; Domain; Homology; GO; Pathway; Expression;
Gbar_D11G022790	ptsG	PTS system glucose-specific EIICBA component	32026616	32030638	-	Structure; Domain; Homology; GO; Pathway; Expression;
Gbar_D11G022800	SAC3	Phosphoinositide phosphatase SAC3	32089773	32090061	-	Structure; Domain; Homology; GO; Pathway; Expression;
Gbar_D11G022810	Bm1_41555	WD repeat-containing protein 48 homolog	32090114	32091324	-	Structure; Domain; Homology; GO; Pathway; Expression;
Gbar_D11G022820	MIZ1	Protein MIZU-KUSSEI 1	32191762	32192851	+	Structure; Domain; Homology; GO; Pathway; Expression;
Gbar_D11G022830	mgtB	Magnesium-transporting ATPase, P-type 1	32220123	32225312	+	Structure; Domain; Homology; GO; Pathway; Expression;
Gbar_D11G022840	ATHB-16	Homeobox-leucine zipper protein ATHB-16	32284049	32286048	+	Structure; Domain; Homology; GO; Pathway; Expression;
Gbar_D11G022850	rimP	Ribosome maturation factor RimP	32324808	32325494	-	Structure; Domain; Homology; GO; Pathway; Expression;
Gbar_D11G022860	NA	NA	32464189	32464819	+	Structure; Domain; Homology; GO; Pathway; Expression;
Gbar_D11G022870	DDB_G0284019	LMBR1 domain-containing protein 2 homolog A	32464874	32471006	-	Structure; Domain; Homology; GO; Pathway; Expression;
Gbar_D11G022880	SCAI	Protein SCAI	32573019	32579208	+	Structure; Domain; Homology; GO; Pathway; Expression;
Gbar_D11G022890	At1g65010	Putative WEB family protein At1g65010, chloroplastic	32594328	32596419	+	Structure; Domain; Homology; GO; Pathway; Expression;
Gbar_D11G022900	SAPK2	Serine/threonine-protein kinase SAPK2	32633720	32636521	+	Structure; Domain; Homology; GO; Pathway; Expression;
Gbar_D11G022910	Tf2-9	Transposon Tf2-9 polyprotein	32656832	32658355	+	Structure; Domain; Homology; GO; Pathway; Expression;
Gbar_D11G022920	rps6	40S ribosomal protein S6	32729218	32731225	+	Structure; Domain; Homology; GO; Pathway; Expression;
Gbar_D11G022930	PER17	Peroxidase 17	32752697	32755539	-	Structure; Domain; Homology; GO; Pathway; Expression;
Gbar_D11G022940	RAB11A	Ras-related protein Rab11A	32841245	32844323	-	Structure; Domain; Homology; GO; Pathway; Expression;
Gbar_D11G022950	QDR3	MFS antiporter QDR3	32911152	32920725	+	Structure; Domain; Homology; GO; Pathway; Expression;
Gbar_D11G022960	ABCG11	ABC transporter G family member 11	32932186	32945237	+	Structure; Domain; Homology; GO; Pathway; Expression;
Gbar_D11G022970	ABCG11	ABC transporter G family member 11	33016992	33022247	+	Structure; Domain; Homology; GO; Pathway; Expression;
Gbar_D11G022980	HISN2	Histidine biosynthesis bifunctional protein hisIE, chloroplastic	33023415	33026448	-	Structure; Domain; Homology; GO; Pathway; Expression;
Gbar_D11G022990	NA	NA	33126632	33127245	-	Structure; Domain; Homology; GO; Pathway; Expression;
Gbar_D11G023000	ABCG11	ABC transporter G family member 11	33175011	33181705	+	Structure; Domain; Homology; GO; Pathway; Expression;
Gbar_D11G023010	NA	NA	33182421	33182765	-	Structure; Domain; Homology; GO; Pathway; Expression;
Gbar_D11G023020	EPFL1	EPIDERMAL PATTERNING FACTOR-like protein 1	33186805	33188117	+	Structure; Domain; Homology; GO; Pathway; Expression;
Gbar_D11G023030	ARF1	ADP-ribosylation factor 1	33202258	33203329	-	Structure; Domain; Homology; GO; Pathway; Expression;
Gbar_D11G023040	MED18	Mediator of RNA polymerase II transcription subunit 18	33240027	33249007	-	Structure; Domain; Homology; GO; Pathway; Expression;
Gbar_D11G023050	NA	NA	33318584	33319858	-	Structure; Domain; Homology; GO; Pathway; Expression;
Gbar_D11G023060	At5g10290	Probable LRR receptor-like serine/threonine-protein kinase At5g10290	33327474	33335571	+	Structure; Domain; Homology; GO; Pathway; Expression;
Gbar_D11G023070	CYP71E7	2-methylbutanal oxime monooxygenase	33438770	33440337	+	Structure; Domain; Homology; GO; Pathway; Expression;
Gbar_D11G023080	RPS11	40S ribosomal protein S11	33550554	33553570	-	Structure; Domain; Homology; GO; Pathway; Expression;
Gbar_D11G023090	MYB102	Transcription factor MYB102	33581515	33582901	-	Structure; Domain; Homology; GO; Pathway; Expression;
Gbar_D11G023100	TFCC	Tubulin-folding cofactor C	33669164	33674190	-	Structure; Domain; Homology; GO; Pathway; Expression;
Gbar_D11G023110	RPL29	50S ribosomal protein L29, chloroplastic	33694196	33697407	-	Structure; Domain; Homology; GO; Pathway; Expression;
Gbar_D11G023120	UBP3	Ubiquitin carboxyl-terminal hydrolase 3	33741851	33747885	+	Structure; Domain; Homology; GO; Pathway; Expression;
Gbar_D11G023130	STP14	Sugar transport protein 14	33798241	33802662	-	Structure; Domain; Homology; GO; Pathway; Expression;
Gbar_D11G023140	NA	NA	33802792	33806218	-	Structure; Domain; Homology; GO; Pathway; Expression;
Gbar_D11G023150	NA	NA	33825747	33826484	+	Structure; Domain; Homology; GO; Pathway; Expression;
Gbar_D11G023160	atpA	ATP synthase subunit alpha, chloroplastic	33843680	33844081	-	Structure; Domain; Homology; GO; Pathway; Expression;
Gbar_D11G023170	NA	NA	33844515	33844757	+	Structure; Domain; Homology; GO; Pathway; Expression;
Gbar_D11G023180	po	Posterior protein	33855402	33858577	+	Structure; Domain; Homology; GO; Pathway; Expression;
Gbar_D11G023190	WAKL8	Wall-associated receptor kinase-like 8	33878721	33881126	+	Structure; Domain; Homology; GO; Pathway; Expression;
Gbar_D11G023200	At5g64970	Probable mitochondrial adenine nucleotide transporter BTL3	33906050	33908989	-	Structure; Domain; Homology; GO; Pathway; Expression;
Gbar_D11G023210	DIR21	Dirigent protein 21	33936789	33942400	-	Structure; Domain; Homology; GO; Pathway; Expression;
Gbar_D11G023220	JMJ16	Putative lysine-specific demethylase JMJ16	33963135	33965130	+	Structure; Domain; Homology; GO; Pathway; Expression;
Gbar_D11G023230	NA	NA	33975636	33980404	+	Structure; Domain; Homology; GO; Pathway; Expression;
Gbar_D11G023240	RABH1E	Ras-related protein RABH1e	33980635	33983133	-	Structure; Domain; Homology; GO; Pathway; Expression;
Gbar_D11G023250	rplW	50S ribosomal protein L23	34001887	34003644	-	Structure; Domain; Homology; GO; Pathway; Expression;
Gbar_D11G023260	At5g65000	CMP-sialic acid transporter 5	34036516	34040417	-	Structure; Domain; Homology; GO; Pathway; Expression;
Gbar_D11G023270	PER53	Peroxidase 53	34104566	34109449	+	Structure; Domain; Homology; GO; Pathway; Expression;
Gbar_D11G023280	HSP90-5	Heat shock protein 90-5, chloroplastic	34131363	34132402	-	Structure; Domain; Homology; GO; Pathway; Expression;
Gbar_D11G023290	ANN2	Annexin D2	34145190	34148159	+	Structure; Domain; Homology; GO; Pathway; Expression;
Gbar_D11G023300	DYSF	Dysferlin	34162013	34162858	-	Structure; Domain; Homology; GO; Pathway; Expression;
Gbar_D11G023310	ABCC1	ABC transporter D family member 1	34211808	34229997	-	Structure; Domain; Homology; GO; Pathway; Expression;
Gbar_D11G023320	NA	NA	34290641	34291957	+	Structure; Domain; Homology; GO; Pathway; Expression;
Gbar_D11G023330	NA	Probable G-protein coupled receptor (Fragment)	34336857	34338082	-	Structure; Domain; Homology; GO; Pathway; Expression;
Gbar_D11G023340	UGE1	Bifunctional UDP-glucose 4-epimerase and UDP-xylose 4-epimerase 1	34437014	34447172	-	Structure; Domain; Homology; GO; Pathway; Expression;
Gbar_D11G023350	NA	NA	34446014	34447020	+	Structure; Domain; Homology; GO; Pathway; Expression;
Gbar_D11G023360	PEX5	Peroxisomal targeting signal receptor	34573872	34574313	+	Structure; Domain; Homology; GO; Pathway; Expression;
Gbar_D11G023370	norM	Probable multidrug resistance protein NorM	34586424	34587682	+	Structure; Domain; Homology; GO; Pathway; Expression;
Gbar_D11G023380	CAMBP25	Calmodulin-binding protein 25	34620337	34622314	-	Structure; Domain; Homology; GO; Pathway; Expression;
Gbar_D11G023390	TTL3	Inactive TPR repeat-containing thioredoxin TTL3	34675451	34678206	+	Structure; Domain; Homology; GO; Pathway; Expression;
Gbar_D11G023400	GSTF8	Glutathione S-transferase F8, chloroplastic	34687886	34688948	+	Structure; Domain; Homology; GO; Pathway; Expression;
Gbar_D11G023410	SNRNP25	U11/U12 small nuclear ribonucleoprotein 25 kDa protein	34689103	34690253	-	Structure; Domain; Homology; GO; Pathway; Expression;
Gbar_D11G023420	PLAT2	PLAT domain-containing protein 2	34815249	34816313	-	Structure; Domain; Homology; GO; Pathway; Expression;
Gbar_D11G023430	TPPJ	Probable trehalose-phosphate phosphatase J	35062160	35064485	-	Structure; Domain; Homology; GO; Pathway; Expression;
Gbar_D11G023440	ERF060	Ethylene-responsive transcription factor ERF060	35425558	35427418	-	Structure; Domain; Homology; GO; Pathway; Expression;
Gbar_D11G023450	NA	NA	35527631	35527981	-	Structure; Domain; Homology; GO; Pathway; Expression;
Gbar_D11G023460	pol	Retrovirus-related Pol polyprotein from transposon 17.6	35528301	35530409	-	Structure; Domain; Homology; GO; Pathway; Expression;
Gbar_D11G023470	cfxQ	Protein CfxQ homolog	35530716	35531596	-	Structure; Domain; Homology; GO; Pathway; Expression;
Gbar_D11G023480	NA	NA	35535476	35538167	-	Structure; Domain; Homology; GO; Pathway; Expression;
Gbar_D11G023490	NA	NA	35538168	35540493	-	Structure; Domain; Homology; GO; Pathway; Expression;
Gbar_D11G023500	ACX2	Acyl-coenzyme A oxidase 2, peroxisomal	35791270	35795851	+	Structure; Domain; Homology; GO; Pathway; Expression;
Gbar_D11G023510	ARR1	Two-component response regulator ARR1	35940104	35940799	-	Structure; Domain; Homology; GO; Pathway; Expression;
Gbar_D11G023520	EIL4	Putative ETHYLENE INSENSITIVE 3-like 4 protein	35970387	35971836	+	Structure; Domain; Homology; GO; Pathway; Expression;
Gbar_D11G023530	UFC	Protein UPSTREAM OF FLC	36335795	36337771	-	Structure; Domain; Homology; GO; Pathway; Expression;
Gbar_D11G023540	LPAT2	1-acyl-sn-glycerol-3-phosphate acyltransferase 2	36351909	36357496	-	Structure; Domain; Homology; GO; Pathway; Expression;
Gbar_D11G023550	FLXL2	Protein FLX-like 2	36584487	36586728	-	Structure; Domain; Homology; GO; Pathway; Expression;
Gbar_D11G023560	MARD1	Protein MARD1	36612554	36613659	+	Structure; Domain; Homology; GO; Pathway; Expression;
Gbar_D11G023570	NA	Inositol-3-phosphate synthase	36742951	36745765	-	Structure; Domain; Homology; GO; Pathway; Expression;
Gbar_D11G023580	NA	NA	36765136	36766009	-	Structure; Domain; Homology; GO; Pathway; Expression;
Gbar_D11G023590	NPY3	BTB/POZ domain-containing protein NPY3	36854130	36856456	+	Structure; Domain; Homology; GO; Pathway; Expression;
Gbar_D11G023600	NA	Bifunctional aspartate aminotransferase and glutamate/aspartate-prephenate aminotransferase	36882514	36888336	-	Structure; Domain; Homology; GO; Pathway; Expression;
Gbar_D11G023610	FLA21	Fasciclin-like arabinogalactan protein 21	36912684	36914517	-	Structure; Domain; Homology; GO; Pathway; Expression;
Gbar_D11G023620	AGL104	Agamous-like MADS-box protein AGL104	36938418	36946554	-	Structure; Domain; Homology; GO; Pathway; Expression;
Gbar_D11G023630	NA	NA	36965622	36966289	-	Structure; Domain; Homology; GO; Pathway; Expression;
Gbar_D11G023640	DOPEY2	Protein dopey-2	36969988	36970563	-	Structure; Domain; Homology; GO; Pathway; Expression;
Gbar_D11G023650	PNSL4	Photosynthetic NDH subunit of lumenal location 4, chloroplastic	36994040	36996194	+	Structure; Domain; Homology; GO; Pathway; Expression;
Gbar_D11G023660	CSI1	Protein CELLULOSE SYNTHASE INTERACTIVE 1	37084984	37095988	-	Structure; Domain; Homology; GO; Pathway; Expression;
Gbar_D11G023670	MIC60	MICOS complex subunit MIC60	37125954	37134939	-	Structure; Domain; Homology; GO; Pathway; Expression;
Gbar_D11G023680	At5g19025	Uncharacterized protein At5g19025	37143222	37144102	+	Structure; Domain; Homology; GO; Pathway; Expression;
Gbar_D11G023690	PP2AB1	Serine/threonine protein phosphatase 2A 55 kDa regulatory subunit B alpha isoform	37144190	37146503	+	Structure; Domain; Homology; GO; Pathway; Expression;
Gbar_D11G023700	RPL30	60S ribosomal protein L30	37171744	37174196	+	Structure; Domain; Homology; GO; Pathway; Expression;
Gbar_D11G023710	Rprd1b	Regulation of nuclear pre-mRNA domain-containing protein 1B	37250813	37255616	+	Structure; Domain; Homology; GO; Pathway; Expression;
Gbar_D11G023720	NA	NA	37269508	37270933	-	Structure; Domain; Homology; GO; Pathway; Expression;
Gbar_D11G023730	NA	NA	37289968	37290442	+	Structure; Domain; Homology; GO; Pathway; Expression;
Gbar_D11G023740	lon	Lon protease	37473587	37474539	+	Structure; Domain; Homology; GO; Pathway; Expression;
Gbar_D11G023750	SSM4	ERAD-associated E3 ubiquitin-protein ligase DOA10	37589587	37603799	-	Structure; Domain; Homology; GO; Pathway; Expression;
Gbar_D11G023760	TGA1	Transcription factor TGA1	37843101	37852124	+	Structure; Domain; Homology; GO; Pathway; Expression;
Gbar_D11G023770	SAG1573	Initiation-control protein YabA	37883827	37885625	-	Structure; Domain; Homology; GO; Pathway; Expression;
Gbar_D11G023780	NA	NA	38018738	38019174	-	Structure; Domain; Homology; GO; Pathway; Expression;
Gbar_D11G023790	At5g10020	Probable inactive receptor kinase At5g10020	38081374	38088190	+	Structure; Domain; Homology; GO; Pathway; Expression;
Gbar_D11G023800	NA	NA	38098350	38099111	+	Structure; Domain; Homology; GO; Pathway; Expression;
Gbar_D11G023810	PKH3	Serine/threonine-protein kinase PKH3	38100735	38108486	+	Structure; Domain; Homology; GO; Pathway; Expression;
Gbar_D11G023820	NA	Mitochondrial outer membrane protein porin of 36 kDa	38110519	38111365	-	Structure; Domain; Homology; GO; Pathway; Expression;
Gbar_D11G023830	MARF1	Meiosis regulator and mRNA stability factor 1	38209823	38214674	-	Structure; Domain; Homology; GO; Pathway; Expression;
Gbar_D11G023840	dnaja1	DnaJ homolog subfamily A member 1 homolog	38216315	38220335	-	Structure; Domain; Homology; GO; Pathway; Expression;
Gbar_D11G023850	NA	ATP synthase subunit delta', mitochondrial	38240368	38250768	-	Structure; Domain; Homology; GO; Pathway; Expression;
Gbar_D11G023860	CESA6	Cellulose synthase A catalytic subunit 6 [UDP-forming]	38377729	38385333	+	Structure; Domain; Homology; GO; Pathway; Expression;
Gbar_D11G023870	PAT08	Protein S-acyltransferase 8	38501358	38506638	+	Structure; Domain; Homology; GO; Pathway; Expression;
Gbar_D11G023880	RRP4	Exosome complex component RRP4 homolog	38509228	38511242	+	Structure; Domain; Homology; GO; Pathway; Expression;
Gbar_D11G023890	RNR1	Ribonucleoside-diphosphate reductase large subunit	38586790	38591682	-	Structure; Domain; Homology; GO; Pathway; Expression;
Gbar_D11G023900	At1g65750	Putative ribonuclease H protein At1g65750	38637560	38641658	-	Structure; Domain; Homology; GO; Pathway; Expression;
Gbar_D11G023910	RBM39	RNA-binding protein 39	38647644	38654503	+	Structure; Domain; Homology; GO; Pathway; Expression;
Gbar_D11G023920	ABCG37	ABC transporter G family member 37	38668130	38669468	-	Structure; Domain; Homology; GO; Pathway; Expression;
Gbar_D11G023930	ABCG41	ABC transporter G family member 41	38684733	38685737	-	Structure; Domain; Homology; GO; Pathway; Expression;
Gbar_D11G023940	NA	NA	38689517	38693998	-	Structure; Domain; Homology; GO; Pathway; Expression;
Gbar_D11G023950	BRI1	Protein BRASSINOSTEROID INSENSITIVE 1	38796439	38800701	+	Structure; Domain; Homology; GO; Pathway; Expression;
Gbar_D11G023960	naa40	N-alpha-acetyltransferase 40	38899020	38904351	+	Structure; Domain; Homology; GO; Pathway; Expression;
Gbar_D11G023970	SGR6	Protein SHOOT GRAVITROPISM 6	39258435	39260055	+	Structure; Domain; Homology; GO; Pathway; Expression;
Gbar_D11G023980	NA	NA	39260598	39260837	+	Structure; Domain; Homology; GO; Pathway; Expression;
Gbar_D11G023990	CYP96A15	Alkane hydroxylase MAH1	39265243	39267000	-	Structure; Domain; Homology; GO; Pathway; Expression;
Gbar_D11G024000	At2g21870	Probable ATP synthase 24 kDa subunit, mitochondrial	39518538	39523293	+	Structure; Domain; Homology; GO; Pathway; Expression;
Gbar_D11G024010	SG1	protein SLOW GREEN 1, chloroplastic	39571990	39575244	+	Structure; Domain; Homology; GO; Pathway; Expression;
Gbar_D11G024020	SEC3A	Exocyst complex component SEC3A	39750307	39768816	+	Structure; Domain; Homology; GO; Pathway; Expression;
Gbar_D11G024030	LPXC5	Probable UDP-3-O-acyl-N-acetylglucosamine deacetylase 5	40029435	40032727	+	Structure; Domain; Homology; GO; Pathway; Expression;
Gbar_D11G024040	SPCC777.06c	Putative hydrolase C777.06c	40318108	40321350	+	Structure; Domain; Homology; GO; Pathway; Expression;
Gbar_D11G024050	GSTU17	Glutathione S-transferase U17	40391607	40393710	-	Structure; Domain; Homology; GO; Pathway; Expression;
Gbar_D11G024060	WRKY51	Probable WRKY transcription factor 51	40520299	40523451	+	Structure; Domain; Homology; GO; Pathway; Expression;
Gbar_D11G024070	LIP1	Small GTPase LIP1	40553045	40558119	+	Structure; Domain; Homology; GO; Pathway; Expression;
Gbar_D11G024080	At5g64816	Uncharacterized protein At5g64816	40559168	40560911	+	Structure; Domain; Homology; GO; Pathway; Expression;
Gbar_D11G024090	Scyl2	SCY1-like protein 2	40590925	40592032	-	Structure; Domain; Homology; GO; Pathway; Expression;
Gbar_D11G024100	PDCD2L	Programmed cell death protein 2-like	40595997	40601759	-	Structure; Domain; Homology; GO; Pathway; Expression;
Gbar_D11G024110	CYP96A15	Alkane hydroxylase MAH1	40596289	40597788	+	Structure; Domain; Homology; GO; Pathway; Expression;
Gbar_D11G024120	SK1	Shikimate kinase 1, chloroplastic	40725608	40730496	+	Structure; Domain; Homology; GO; Pathway; Expression;
Gbar_D11G024130	NA	NA	40731774	40732214	-	Structure; Domain; Homology; GO; Pathway; Expression;
Gbar_D11G024140	Polr1c	DNA-directed RNA polymerases I and III subunit RPAC1	40827886	40831160	+	Structure; Domain; Homology; GO; Pathway; Expression;
Gbar_D11G024150	XTH23	Probable xyloglucan endotransglucosylase/hydrolase protein 23	40858080	40859143	-	Structure; Domain; Homology; GO; Pathway; Expression;
Gbar_D11G024160	NA	NA	41008539	41009113	-	Structure; Domain; Homology; GO; Pathway; Expression;
Gbar_D11G024170	IAR4	Pyruvate dehydrogenase E1 component subunit alpha-2, mitochondrial	41011092	41012890	-	Structure; Domain; Homology; GO; Pathway; Expression;
Gbar_D11G024180	PAP7	Probable plastid-lipid-associated protein 7, chloroplastic	41014033	41026620	+	Structure; Domain; Homology; GO; Pathway; Expression;
Gbar_D11G024190	TSK	Protein TONSOKU	41209421	41221540	+	Structure; Domain; Homology; GO; Pathway; Expression;
Gbar_D11G024200	POLR3E	DNA-directed RNA polymerase III subunit RPC5	41709526	41714152	-	Structure; Domain; Homology; GO; Pathway; Expression;
Gbar_D11G024210	NA	NA	41723995	41727749	-	Structure; Domain; Homology; GO; Pathway; Expression;
Gbar_D11G024220	Polr3e	DNA-directed RNA polymerase III subunit RPC5	41803068	41807669	-	Structure; Domain; Homology; GO; Pathway; Expression;
Gbar_D11G024230	NA	NA	42256970	42261599	+	Structure; Domain; Homology; GO; Pathway; Expression;
Gbar_D11G024240	SGT1B	Protein SGT1 homolog B	42315473	42318369	+	Structure; Domain; Homology; GO; Pathway; Expression;
Gbar_D11G024250	PPP6R3	Serine/threonine-protein phosphatase 6 regulatory subunit 3	42358569	42361106	+	Structure; Domain; Homology; GO; Pathway; Expression;
Gbar_D11G024260	WNK7	Probable serine/threonine-protein kinase WNK7	42503488	42507557	+	Structure; Domain; Homology; GO; Pathway; Expression;
Gbar_D11G024270	CARA	Carbamoyl-phosphate synthase small chain, chloroplastic	42572838	42576119	+	Structure; Domain; Homology; GO; Pathway; Expression;
Gbar_D11G024280	ACT7	Actin-7	42579784	42583028	-	Structure; Domain; Homology; GO; Pathway; Expression;
Gbar_D11G024290	trappc1-1	Trafficking protein particle complex subunit 1	42655083	42659648	-	Structure; Domain; Homology; GO; Pathway; Expression;
Gbar_D11G024300	ATL78	RING-H2 finger protein ATL78	42835710	42836358	+	Structure; Domain; Homology; GO; Pathway; Expression;
Gbar_D11G024310	MAKR5	Probable membrane-associated kinase regulator 5	43140635	43141921	-	Structure; Domain; Homology; GO; Pathway; Expression;
Gbar_D11G024320	EMB1417	Pentatricopeptide repeat-containing protein At4g21190	43312022	43314398	-	Structure; Domain; Homology; GO; Pathway; Expression;
Gbar_D11G024330	At3g49140	Uncharacterized protein At3g49140	43315761	43320069	+	Structure; Domain; Homology; GO; Pathway; Expression;
Gbar_D11G024340	CBSDUF5	DUF21 domain-containing protein At5g52790	43350109	43355410	+	Structure; Domain; Homology; GO; Pathway; Expression;
Gbar_D11G024350	NA	NA	43480081	43481503	+	Structure; Domain; Homology; GO; Pathway; Expression;
Gbar_D11G024360	At5g57100	Nucleotide-sugar uncharacterized transporter 1	43522719	43533428	-	Structure; Domain; Homology; GO; Pathway; Expression;
Gbar_D11G024370	UVR8	Ultraviolet-B receptor UVR8	43571292	43585659	-	Structure; Domain; Homology; GO; Pathway; Expression;
Gbar_D11G024380	CCT7	T-complex protein 1 subunit eta	43898291	43905953	+	Structure; Domain; Homology; GO; Pathway; Expression;
Gbar_D11G024390	ATXR5	Probable Histone-lysine N-methyltransferase ATXR5	43932796	43937502	-	Structure; Domain; Homology; GO; Pathway; Expression;
Gbar_D11G024400	At3g18640	Zinc finger CCCH domain-containing protein 38	44087153	44096140	-	Structure; Domain; Homology; GO; Pathway; Expression;
Gbar_D11G024410	PME51	Probable pectinesterase/pectinesterase inhibitor 51	44235682	44240683	-	Structure; Domain; Homology; GO; Pathway; Expression;
Gbar_D11G024420	At5g05010	Coatomer subunit delta	44291409	44295570	-	Structure; Domain; Homology; GO; Pathway; Expression;
Gbar_D11G024430	LSH10	Protein LIGHT-DEPENDENT SHORT HYPOCOTYLS 10	44350826	44354075	+	Structure; Domain; Homology; GO; Pathway; Expression;
Gbar_D11G024440	NA	NA	44499279	44499998	+	Structure; Domain; Homology; GO; Pathway; Expression;
Gbar_D11G024450	FAS2	Chromatin assembly factor 1 subunit FAS2	44623447	44627619	-	Structure; Domain; Homology; GO; Pathway; Expression;
Gbar_D11G024460	C/VIF2	Cell wall / vacuolar inhibitor of fructosidase 2	44695827	44696742	-	Structure; Domain; Homology; GO; Pathway; Expression;
Gbar_D11G024470	NA	NA	44712460	44712947	+	Structure; Domain; Homology; GO; Pathway; Expression;
Gbar_D11G024480	At1g43910	AAA-ATPase At1g43910	44757820	44759276	+	Structure; Domain; Homology; GO; Pathway; Expression;
Gbar_D11G024490	TRAPPC4	Trafficking protein particle complex subunit 4	44760255	44762739	+	Structure; Domain; Homology; GO; Pathway; Expression;
Gbar_D11G024500	DCLRE1B	5' exonuclease Apollo	44773390	44775874	-	Structure; Domain; Homology; GO; Pathway; Expression;
Gbar_D11G024510	RPT2A	26S proteasome regulatory subunit 4 homolog A	44811269	44815139	+	Structure; Domain; Homology; GO; Pathway; Expression;
Gbar_D11G024520	PSAN	Photosystem I reaction center subunit N, chloroplastic	44816729	44818104	+	Structure; Domain; Homology; GO; Pathway; Expression;
Gbar_D11G024530	GSVIVT00026920001	Probable polygalacturonase	44818359	44823119	-	Structure; Domain; Homology; GO; Pathway; Expression;
Gbar_D11G024540	PATL3	Patellin-3	45000766	45003057	-	Structure; Domain; Homology; GO; Pathway; Expression;
Gbar_D11G024550	HEMH	Ferrochelatase-2, chloroplastic	45010452	45036805	-	Structure; Domain; Homology; GO; Pathway; Expression;
Gbar_D11G024560	GSH2	Glutathione synthetase, chloroplastic	45082313	45087525	+	Structure; Domain; Homology; GO; Pathway; Expression;
Gbar_D11G024570	NA	NA	45089621	45090209	+	Structure; Domain; Homology; GO; Pathway; Expression;
Gbar_D11G024580	NA	NA	45097946	45098697	-	Structure; Domain; Homology; GO; Pathway; Expression;
Gbar_D11G024590	SDN3	Small RNA degrading nuclease 3	45128761	45132772	+	Structure; Domain; Homology; GO; Pathway; Expression;
Gbar_D11G024600	NA	Cytochrome P450 CYP73A100	45133911	45135626	+	Structure; Domain; Homology; GO; Pathway; Expression;
Gbar_D11G024610	ITN1	Ankyrin repeat-containing protein ITN1	45212671	45227132	-	Structure; Domain; Homology; GO; Pathway; Expression;
Gbar_D11G024620	pyrH	Uridylate kinase	45264524	45267904	-	Structure; Domain; Homology; GO; Pathway; Expression;
Gbar_D11G024630	PUB27	U-box domain-containing protein 27	45379038	45380463	-	Structure; Domain; Homology; GO; Pathway; Expression;
Gbar_D11G024640	POLD4	DNA polymerase delta subunit 4	45396325	45397242	+	Structure; Domain; Homology; GO; Pathway; Expression;
Gbar_D11G024650	MEX1	Maltose excess protein 1, chloroplastic	45414642	45422625	-	Structure; Domain; Homology; GO; Pathway; Expression;
Gbar_D11G024660	NA	NA	45473787	45474398	+	Structure; Domain; Homology; GO; Pathway; Expression;
Gbar_D11G024670	STIPL1	Septin and tuftelin-interacting protein 1 homolog 1	45492194	45495846	+	Structure; Domain; Homology; GO; Pathway; Expression;
Gbar_D11G024680	SIGA	RNA polymerase sigma factor sigA	45496526	45500972	-	Structure; Domain; Homology; GO; Pathway; Expression;
Gbar_D11G024690	ppk15	Serine/threonine-protein kinase ppk15	45583268	45595685	-	Structure; Domain; Homology; GO; Pathway; Expression;
Gbar_D11G024700	HSR201	Benzyl alcohol O-benzoyltransferase	45664658	45666695	+	Structure; Domain; Homology; GO; Pathway; Expression;
Gbar_D11G024710	At3g25440	Uncharacterized CRM domain-containing protein At3g25440, chloroplastic	45681045	45683785	+	Structure; Domain; Homology; GO; Pathway; Expression;
Gbar_D11G024720	HSR201	Benzyl alcohol O-benzoyltransferase	45700783	45707348	+	Structure; Domain; Homology; GO; Pathway; Expression;
Gbar_D11G024730	At3g25440	Uncharacterized CRM domain-containing protein At3g25440, chloroplastic	45724735	45727452	+	Structure; Domain; Homology; GO; Pathway; Expression;
Gbar_D11G024740	IDA	Protein IDA	45769412	45770306	+	Structure; Domain; Homology; GO; Pathway; Expression;
Gbar_D11G024750	Ighmbp2	DNA-binding protein SMUBP-2	45772052	45780016	-	Structure; Domain; Homology; GO; Pathway; Expression;
Gbar_D11G024760	yabD	Uncharacterized metal-dependent hydrolase YabD	45856119	45859169	+	Structure; Domain; Homology; GO; Pathway; Expression;
Gbar_D11G024770	NPC4	Non-specific phospholipase C4	45911697	45916498	-	Structure; Domain; Homology; GO; Pathway; Expression;
Gbar_D11G024780	NA	NA	45926615	45927271	+	Structure; Domain; Homology; GO; Pathway; Expression;
Gbar_D11G024790	AIR9	187-kDa microtubule-associated protein AIR9	45976866	45991357	-	Structure; Domain; Homology; GO; Pathway; Expression;
Gbar_D11G024800	CML8	Probable calcium-binding protein CML8	46039778	46043988	-	Structure; Domain; Homology; GO; Pathway; Expression;
Gbar_D11G024810	LYK5	Protein LYK5	46040001	46042013	+	Structure; Domain; Homology; GO; Pathway; Expression;
Gbar_D11G024820	NA	NA	46110556	46111084	+	Structure; Domain; Homology; GO; Pathway; Expression;
Gbar_D11G024830	SKIP25	F-box/kelch-repeat protein SKIP25	46147035	46148186	-	Structure; Domain; Homology; GO; Pathway; Expression;
Gbar_D11G024840	SKIP25	F-box/kelch-repeat protein SKIP25	46214512	46215714	+	Structure; Domain; Homology; GO; Pathway; Expression;
Gbar_D11G024850	NA	NA	46218816	46222508	+	Structure; Domain; Homology; GO; Pathway; Expression;
Gbar_D11G024860	DTX24	Protein DETOXIFICATION 24	46317378	46320853	+	Structure; Domain; Homology; GO; Pathway; Expression;
Gbar_D11G024870	NA	NA	46322389	46323430	-	Structure; Domain; Homology; GO; Pathway; Expression;
Gbar_D11G024880	NFD4	Protein NUCLEAR FUSION DEFECTIVE 4	46361723	46364859	-	Structure; Domain; Homology; GO; Pathway; Expression;
Gbar_D11G024890	ubiA	4-hydroxybenzoate octaprenyltransferase	46365202	46365405	+	Structure; Domain; Homology; GO; Pathway; Expression;
Gbar_D11G024900	CNX1	Molybdopterin biosynthesis protein CNX1	46366923	46368214	+	Structure; Domain; Homology; GO; Pathway; Expression;
Gbar_D11G024910	DOT2	SART-1 family protein DOT2	46380303	46396151	+	Structure; Domain; Homology; GO; Pathway; Expression;
Gbar_D11G024920	NA	NA	46424713	46428113	-	Structure; Domain; Homology; GO; Pathway; Expression;
Gbar_D11G024930	NA	Glycine-rich protein A3	46521569	46524515	-	Structure; Domain; Homology; GO; Pathway; Expression;
Gbar_D11G024940	trmB	tRNA (guanine-N(7)-)-methyltransferase	46525388	46528863	-	Structure; Domain; Homology; GO; Pathway; Expression;
Gbar_D11G024950	BST1	GPI inositol-deacylase	46528991	46531280	+	Structure; Domain; Homology; GO; Pathway; Expression;
Gbar_D11G024960	UAF30	Upstream activation factor subunit UAF30	46530500	46534191	-	Structure; Domain; Homology; GO; Pathway; Expression;
Gbar_D11G024970	UGPA	UTP--glucose-1-phosphate uridylyltransferase	46565942	46572670	-	Structure; Domain; Homology; GO; Pathway; Expression;
Gbar_D11G024980	NA	NA	46620486	46626799	+	Structure; Domain; Homology; GO; Pathway; Expression;
Gbar_D11G024990	FRS3	Protein FAR1-RELATED SEQUENCE 3	46627964	46632570	-	Structure; Domain; Homology; GO; Pathway; Expression;
Gbar_D11G025000	At5g07610	F-box protein At5g07610	46648942	46650463	+	Structure; Domain; Homology; GO; Pathway; Expression;
Gbar_D11G025010	UCC1	Uclacyanin 1	46693798	46694401	+	Structure; Domain; Homology; GO; Pathway; Expression;
Gbar_D11G025020	NA	NA	46890206	46892744	+	Structure; Domain; Homology; GO; Pathway; Expression;
Gbar_D11G025030	AGD14	Probable ADP-ribosylation factor GTPase-activating protein AGD14	46892520	46899878	-	Structure; Domain; Homology; GO; Pathway; Expression;
Gbar_D11G025040	grpE	Protein GrpE	46899979	46904205	+	Structure; Domain; Homology; GO; Pathway; Expression;
Gbar_D11G025050	DTX25	Protein DETOXIFICATION 25	46997035	47005464	+	Structure; Domain; Homology; GO; Pathway; Expression;
Gbar_D11G025060	gag-pol	Gag-Pol polyprotein	47048193	47049678	+	Structure; Domain; Homology; GO; Pathway; Expression;
Gbar_D11G025070	DTX24	Protein DETOXIFICATION 24	47125173	47128552	+	Structure; Domain; Homology; GO; Pathway; Expression;
Gbar_D11G025080	elmoA	ELMO domain-containing protein A	47170362	47175151	-	Structure; Domain; Homology; GO; Pathway; Expression;
Gbar_D11G025090	Rprd1b	Regulation of nuclear pre-mRNA domain-containing protein 1B	47210417	47221391	-	Structure; Domain; Homology; GO; Pathway; Expression;
Gbar_D11G025100	At1g08700	Presenilin-like protein At1g08700	47287215	47289991	-	Structure; Domain; Homology; GO; Pathway; Expression;
Gbar_D11G025110	MYB30	Transcription factor MYB30	47452842	47454418	+	Structure; Domain; Homology; GO; Pathway; Expression;
Gbar_D11G025120	ARAD1	Probable arabinosyltransferase ARAD1	47625189	47627490	-	Structure; Domain; Homology; GO; Pathway; Expression;
Gbar_D11G025130	CBR1	NADH--cytochrome b5 reductase 1	47631065	47633416	-	Structure; Domain; Homology; GO; Pathway; Expression;
Gbar_D11G025140	CBR1	NADH--cytochrome b5 reductase 1	47682444	47687352	-	Structure; Domain; Homology; GO; Pathway; Expression;
Gbar_D11G025150	NA	NA	47709614	47710097	-	Structure; Domain; Homology; GO; Pathway; Expression;
Gbar_D11G025160	BDG4	Probable lysophospholipase BODYGUARD 4	47748247	47750487	-	Structure; Domain; Homology; GO; Pathway; Expression;
Gbar_D11G025170	MYB105	Transcription factor MYB105	47902231	47904304	+	Structure; Domain; Homology; GO; Pathway; Expression;
Gbar_D11G025180	PER44	Peroxidase 44	47963582	47964598	-	Structure; Domain; Homology; GO; Pathway; Expression;
Gbar_D11G025190	CDF2	Cyclic dof factor 2	48030626	48034087	-	Structure; Domain; Homology; GO; Pathway; Expression;
Gbar_D11G025200	NA	NA	48116867	48118069	-	Structure; Domain; Homology; GO; Pathway; Expression;
Gbar_D11G025210	ICMTB	Protein-S-isoprenylcysteine O-methyltransferase B	48165375	48167475	-	Structure; Domain; Homology; GO; Pathway; Expression;
Gbar_D11G025220	PCMP-E93	Pentatricopeptide repeat-containing protein At3g18970	48186166	48190104	-	Structure; Domain; Homology; GO; Pathway; Expression;
Gbar_D11G025230	GLCAT14B	Beta-glucuronosyltransferase GlcAT14B	48258826	48262824	-	Structure; Domain; Homology; GO; Pathway; Expression;
Gbar_D11G025240	PNS1	Protein PNS1	48352523	48354507	+	Structure; Domain; Homology; GO; Pathway; Expression;
Gbar_D11G025250	CCX1	Cation/calcium exchanger 1	48430335	48432672	-	Structure; Domain; Homology; GO; Pathway; Expression;
Gbar_D11G025260	SOT15	Cytosolic sulfotransferase 15	48461121	48462524	+	Structure; Domain; Homology; GO; Pathway; Expression;
Gbar_D11G025270	SOT15	Cytosolic sulfotransferase 15	48473465	48476021	+	Structure; Domain; Homology; GO; Pathway; Expression;
Gbar_D11G025280	NA	Flavonol 4'-sulfotransferase	48478968	48480038	+	Structure; Domain; Homology; GO; Pathway; Expression;
Gbar_D11G025290	SOT15	Cytosolic sulfotransferase 15	48494765	48495809	-	Structure; Domain; Homology; GO; Pathway; Expression;
Gbar_D11G025300	PNP1	Polyribonucleotide nucleotidyltransferase 1, chloroplastic	48541080	48555282	+	Structure; Domain; Homology; GO; Pathway; Expression;
Gbar_D11G025310	RFC3	Replication factor C subunit 3	48579934	48584152	+	Structure; Domain; Homology; GO; Pathway; Expression;
Gbar_D11G025320	Mfap1	Microfibrillar-associated protein 1	48604564	48607359	+	Structure; Domain; Homology; GO; Pathway; Expression;
Gbar_D11G025330	MGAM	Maltase-glucoamylase, intestinal	48645886	48653892	+	Structure; Domain; Homology; GO; Pathway; Expression;
Gbar_D11G025340	CAT2	Cationic amino acid transporter 2, vacuolar	48665318	48671486	-	Structure; Domain; Homology; GO; Pathway; Expression;
Gbar_D11G025350	CAT4	Cationic amino acid transporter 4, vacuolar	48746743	48751553	-	Structure; Domain; Homology; GO; Pathway; Expression;
Gbar_D11G025360	BPM4	BTB/POZ and MATH domain-containing protein 4	48752966	48757929	-	Structure; Domain; Homology; GO; Pathway; Expression;
Gbar_D11G025370	Nemp2	Nuclear envelope integral membrane protein 2	48792794	48798043	-	Structure; Domain; Homology; GO; Pathway; Expression;
Gbar_D11G025380	NA	NA	48811613	48812491	-	Structure; Domain; Homology; GO; Pathway; Expression;
Gbar_D11G025390	UBC2	Ubiquitin-conjugating enzyme E2 2	48853283	48857647	-	Structure; Domain; Homology; GO; Pathway; Expression;
Gbar_D11G025400	SUVR3	Histone-lysine N-methyltransferase SUVR3	48861092	48863627	-	Structure; Domain; Homology; GO; Pathway; Expression;
Gbar_D11G025410	EGY1	Probable zinc metalloprotease EGY1, chloroplastic	48886131	48890312	-	Structure; Domain; Homology; GO; Pathway; Expression;
Gbar_D11G025420	At3g03770	Probable inactive leucine-rich repeat receptor-like protein kinase At3g03770	48891755	48897748	-	Structure; Domain; Homology; GO; Pathway; Expression;
Gbar_D11G025430	PCO2	Plant cysteine oxidase 2	48928029	48930426	-	Structure; Domain; Homology; GO; Pathway; Expression;
Gbar_D11G025440	MEMB11	Membrin-11	48967201	48969990	-	Structure; Domain; Homology; GO; Pathway; Expression;
Gbar_D11G025450	RRP6L2	Protein RRP6-like 2	48992806	49000650	-	Structure; Domain; Homology; GO; Pathway; Expression;
Gbar_D11G025460	argH	Argininosuccinate lyase	49011877	49016373	-	Structure; Domain; Homology; GO; Pathway; Expression;
Gbar_D11G025470	NA	NA	49025515	49026481	+	Structure; Domain; Homology; GO; Pathway; Expression;
Gbar_D11G025480	Ank3	Ankyrin-3	49028006	49029136	+	Structure; Domain; Homology; GO; Pathway; Expression;
Gbar_D11G025490	MS1	5-methyltetrahydropteroyltriglutamate--homocysteine methyltransferase 1	49088147	49093163	+	Structure; Domain; Homology; GO; Pathway; Expression;
Gbar_D11G025500	DET2	Steroid 5-alpha-reductase DET2	49093170	49094257	-	Structure; Domain; Homology; GO; Pathway; Expression;
Gbar_D11G025510	SOT15	Cytosolic sulfotransferase 15	49155945	49157217	+	Structure; Domain; Homology; GO; Pathway; Expression;
Gbar_D11G025520	Nom1	Nucleolar MIF4G domain-containing protein 1	49260575	49266686	-	Structure; Domain; Homology; GO; Pathway; Expression;
Gbar_D11G025530	ATO	Splicing factor SF3a60 homolog	49288045	49294467	-	Structure; Domain; Homology; GO; Pathway; Expression;
Gbar_D11G025540	UCC1	Uclacyanin 1	49370544	49371267	+	Structure; Domain; Homology; GO; Pathway; Expression;
Gbar_D11G025550	UCC1	Uclacyanin 1	49499320	49500036	+	Structure; Domain; Homology; GO; Pathway; Expression;
Gbar_D11G025560	UCC1	Uclacyanin 1	49581704	49583022	+	Structure; Domain; Homology; GO; Pathway; Expression;
Gbar_D11G025570	NA	Retrovirus-related Pol polyprotein from transposon TNT 1-94	49635886	49636353	+	Structure; Domain; Homology; GO; Pathway; Expression;
Gbar_D11G025580	UCC1	Uclacyanin 1	49652332	49653648	+	Structure; Domain; Homology; GO; Pathway; Expression;
Gbar_D11G025590	RTM2	Inactive protein RESTRICTED TEV MOVEMENT 2	49694340	49695331	+	Structure; Domain; Homology; GO; Pathway; Expression;
Gbar_D11G025600	RTM2	Inactive protein RESTRICTED TEV MOVEMENT 2	49715235	49716129	-	Structure; Domain; Homology; GO; Pathway; Expression;
Gbar_D11G025610	rpsN	30S ribosomal protein S14	49726531	49727249	+	Structure; Domain; Homology; GO; Pathway; Expression;
Gbar_D11G025620	BPA1	Binding partner of ACD11 1	49759797	49763124	+	Structure; Domain; Homology; GO; Pathway; Expression;
Gbar_D11G025630	ibtk	Inhibitor of Bruton tyrosine kinase	49838256	49845652	+	Structure; Domain; Homology; GO; Pathway; Expression;
Gbar_D11G025640	QKY	Protein QUIRKY	49896078	49905737	+	Structure; Domain; Homology; GO; Pathway; Expression;
Gbar_D11G025650	BACOVA_02659	Beta-glucosidase BoGH3B	49961173	49965273	+	Structure; Domain; Homology; GO; Pathway; Expression;
Gbar_D11G025660	BACOVA_02659	Beta-glucosidase BoGH3B	49968256	49971720	+	Structure; Domain; Homology; GO; Pathway; Expression;
Gbar_D11G025670	NA	NA	49977262	49981886	-	Structure; Domain; Homology; GO; Pathway; Expression;
Gbar_D11G025680	NA	NA	49984896	49986188	-	Structure; Domain; Homology; GO; Pathway; Expression;
Gbar_D11G025690	SYP131	Putative syntaxin-131	49987464	49990935	+	Structure; Domain; Homology; GO; Pathway; Expression;
Gbar_D11G025700	SYP132	Syntaxin-132	49990980	49992072	+	Structure; Domain; Homology; GO; Pathway; Expression;
Gbar_D11G025710	At1g04910	Uncharacterized protein At1g04910	49992741	49997051	-	Structure; Domain; Homology; GO; Pathway; Expression;
Gbar_D11G025720	NA	NA	49997071	49999504	-	Structure; Domain; Homology; GO; Pathway; Expression;
Gbar_D11G025730	MYB5	Transcription repressor MYB5	50075114	50076828	-	Structure; Domain; Homology; GO; Pathway; Expression;
Gbar_D11G025740	NA	NA	50137476	50137730	-	Structure; Domain; Homology; GO; Pathway; Expression;
Gbar_D11G025750	Ipo5	Importin-5	50197563	50207137	+	Structure; Domain; Homology; GO; Pathway; Expression;
Gbar_D11G025760	RAP2-11	Ethylene-responsive transcription factor RAP2-11	50208399	50209297	+	Structure; Domain; Homology; GO; Pathway; Expression;
Gbar_D11G025770	TUBA3	Tubulin alpha-3 chain	50211007	50217869	-	Structure; Domain; Homology; GO; Pathway; Expression;
Gbar_D11G025780	SODCC.2	Superoxide dismutase [Cu-Zn] 2	50265188	50269684	+	Structure; Domain; Homology; GO; Pathway; Expression;
Gbar_D11G025790	CSLE6	Cellulose synthase-like protein E6	50288827	50307992	-	Structure; Domain; Homology; GO; Pathway; Expression;
Gbar_D11G025800	CSLE6	Cellulose synthase-like protein E6	50313149	50318055	-	Structure; Domain; Homology; GO; Pathway; Expression;
Gbar_D11G025810	CSLE6	Cellulose synthase-like protein E6	50367095	50371222	+	Structure; Domain; Homology; GO; Pathway; Expression;
Gbar_D11G025820	CSLE6	Cellulose synthase-like protein E6	50425821	50438950	-	Structure; Domain; Homology; GO; Pathway; Expression;
Gbar_D11G025830	APRL5	5'-adenylylsulfate reductase-like 5	50455979	50461293	+	Structure; Domain; Homology; GO; Pathway; Expression;
Gbar_D11G025840	NA	NA	50499708	50501754	+	Structure; Domain; Homology; GO; Pathway; Expression;
Gbar_D11G025850	NA	NA	50542331	50547882	+	Structure; Domain; Homology; GO; Pathway; Expression;
Gbar_D11G025860	AGP14	Arabinogalactan peptide 14	50592167	50592902	-	Structure; Domain; Homology; GO; Pathway; Expression;
Gbar_D11G025870	NA	NA	50610706	50613365	+	Structure; Domain; Homology; GO; Pathway; Expression;
Gbar_D11G025880	NA	NA	50613111	50615308	-	Structure; Domain; Homology; GO; Pathway; Expression;
Gbar_D11G025890	GLUTRBP	Glutamyl-tRNA reductase-binding protein, chloroplastic	50615456	50621391	-	Structure; Domain; Homology; GO; Pathway; Expression;
Gbar_D11G025900	At4g27190	Disease resistance protein At4g27190	50622934	50623578	+	Structure; Domain; Homology; GO; Pathway; Expression;
Gbar_D11G025910	NA	NA	50623835	50625062	+	Structure; Domain; Homology; GO; Pathway; Expression;
Gbar_D11G025920	At4g27190	Disease resistance protein At4g27190	50649224	50659875	+	Structure; Domain; Homology; GO; Pathway; Expression;
Gbar_D11G025930	At1g61190	Probable disease resistance protein At1g61190	50684597	50685771	+	Structure; Domain; Homology; GO; Pathway; Expression;
Gbar_D11G025940	RPS2	Disease resistance protein RPS2	50685823	50686734	+	Structure; Domain; Homology; GO; Pathway; Expression;
Gbar_D11G025950	FRL3	FRIGIDA-like protein 3	50704002	50717588	-	Structure; Domain; Homology; GO; Pathway; Expression;
Gbar_D11G025960	FRL2	FRIGIDA-like protein 2	50806956	50812157	-	Structure; Domain; Homology; GO; Pathway; Expression;
Gbar_D11G025970	FRL5	FRIGIDA-like protein 5	50861978	50864072	-	Structure; Domain; Homology; GO; Pathway; Expression;
Gbar_D11G025980	TL17	Thylakoid lumenal 17.4 kDa protein, chloroplastic	50878126	50879358	-	Structure; Domain; Homology; GO; Pathway; Expression;
Gbar_D11G025990	FRL3	FRIGIDA-like protein 3	50914702	50921435	-	Structure; Domain; Homology; GO; Pathway; Expression;
Gbar_D11G026000	TRAPPC6B	Trafficking protein particle complex subunit 6B	50945943	50948417	-	Structure; Domain; Homology; GO; Pathway; Expression;
Gbar_D11G026010	TNXB	Tenascin-X	50950319	50951030	-	Structure; Domain; Homology; GO; Pathway; Expression;
Gbar_D11G026020	dnajb14	DnaJ homolog subfamily B member 14	50986604	50989127	+	Structure; Domain; Homology; GO; Pathway; Expression;
Gbar_D11G026030	SCD2	Coiled-coil domain-containing protein SCD2	50991729	50999226	-	Structure; Domain; Homology; GO; Pathway; Expression;
Gbar_D11G026040	At1g09620	Leucine--tRNA ligase, cytoplasmic	51002647	51006798	-	Structure; Domain; Homology; GO; Pathway; Expression;
Gbar_D11G026050	NA	NA	51053967	51057404	+	Structure; Domain; Homology; GO; Pathway; Expression;
Gbar_D11G026060	Tpra1	Transmembrane protein adipocyte-associated 1	51062304	51065535	+	Structure; Domain; Homology; GO; Pathway; Expression;
Gbar_D11G026070	ACP1	Acyl carrier protein 1, chloroplastic	51080170	51082605	-	Structure; Domain; Homology; GO; Pathway; Expression;
Gbar_D11G026080	NA	NA	51101737	51102501	+	Structure; Domain; Homology; GO; Pathway; Expression;
Gbar_D11G026090	PVA22	Vesicle-associated protein 2-2	51167100	51171512	+	Structure; Domain; Homology; GO; Pathway; Expression;
Gbar_D11G026100	NHX2	Sodium/hydrogen exchanger 2	51172042	51175815	-	Structure; Domain; Homology; GO; Pathway; Expression;
Gbar_D11G026110	Inpp5b	Type II inositol 1,4,5-trisphosphate 5-phosphatase	51217947	51220624	+	Structure; Domain; Homology; GO; Pathway; Expression;
Gbar_D11G026120	SIRP1	E3 ubiquitin-protein ligase SIRP1	51220830	51221732	-	Structure; Domain; Homology; GO; Pathway; Expression;
Gbar_D11G026130	NA	Transposon TX1 uncharacterized 82 kDa protein	51258988	51259482	-	Structure; Domain; Homology; GO; Pathway; Expression;
Gbar_D11G026140	NA	NA	51260266	51261310	+	Structure; Domain; Homology; GO; Pathway; Expression;
Gbar_D11G026150	LAT59	Probable pectate lyase P59	51295801	51297968	+	Structure; Domain; Homology; GO; Pathway; Expression;
Gbar_D11G026160	GABA-TP1	Gamma aminobutyrate transaminase 1, mitochondrial	51303025	51303968	+	Structure; Domain; Homology; GO; Pathway; Expression;
Gbar_D11G026170	rsp-2	Probable splicing factor, arginine/serine-rich 2	51410933	51411595	+	Structure; Domain; Homology; GO; Pathway; Expression;
Gbar_D11G026180	NA	NA	51412898	51413476	+	Structure; Domain; Homology; GO; Pathway; Expression;
Gbar_D11G026190	ptsI	Phosphoenolpyruvate-protein phosphotransferase	51414964	51415995	+	Structure; Domain; Homology; GO; Pathway; Expression;
Gbar_D11G026200	NA	NA	51461931	51463347	+	Structure; Domain; Homology; GO; Pathway; Expression;
Gbar_D11G026210	nst1	Stress response protein nst1	51507626	51508289	+	Structure; Domain; Homology; GO; Pathway; Expression;
Gbar_D11G026220	afsK	Serine/threonine-protein kinase AfsK	51545787	51546194	+	Structure; Domain; Homology; GO; Pathway; Expression;
Gbar_D11G026230	OPSB	Probable aspartic-type endopeptidase OPSB	51564813	51565577	+	Structure; Domain; Homology; GO; Pathway; Expression;
Gbar_D11G026240	At2g29880	Uncharacterized protein At2g29880	51587737	51588793	-	Structure; Domain; Homology; GO; Pathway; Expression;
Gbar_D11G026250	NA	NA	51594276	51595098	+	Structure; Domain; Homology; GO; Pathway; Expression;
Gbar_D11G026260	AOP1	Probable 2-oxoglutarate-dependent dioxygenase AOP1	51649846	51650935	+	Structure; Domain; Homology; GO; Pathway; Expression;
Gbar_D11G026270	AOP1.2	Probable 2-oxoglutarate-dependent dioxygenase AOP1.2	51783315	51784773	+	Structure; Domain; Homology; GO; Pathway; Expression;
Gbar_D11G026280	Rv1155A	Uncharacterized protein Rv1155A	51856304	51859492	+	Structure; Domain; Homology; GO; Pathway; Expression;
Gbar_D11G026290	SUVR5	Histone-lysine N-methyltransferase SUVR5	51940545	51943070	-	Structure; Domain; Homology; GO; Pathway; Expression;
Gbar_D11G026300	NA	NA	51944592	51945637	+	Structure; Domain; Homology; GO; Pathway; Expression;
Gbar_D11G026310	FOCAD	Focadhesin	52036195	52037398	-	Structure; Domain; Homology; GO; Pathway; Expression;
Gbar_D11G026320	EXPA15	Expansin-A15	52040462	52042359	-	Structure; Domain; Homology; GO; Pathway; Expression;
Gbar_D11G026330	At1g18910	Zinc finger protein BRUTUS-like At1g18910	52045205	52048274	-	Structure; Domain; Homology; GO; Pathway; Expression;
Gbar_D11G026340	NA	NA	52048612	52049963	-	Structure; Domain; Homology; GO; Pathway; Expression;
Gbar_D11G026350	WAKL20	Wall-associated receptor kinase-like 20	52061966	52063973	-	Structure; Domain; Homology; GO; Pathway; Expression;
Gbar_D11G026360	At1g08570	Thioredoxin-like 1-1, chloroplastic	52223005	52225555	-	Structure; Domain; Homology; GO; Pathway; Expression;
Gbar_D11G026370	PCMP-E35	Pentatricopeptide repeat-containing protein At4g20770	52238923	52243484	-	Structure; Domain; Homology; GO; Pathway; Expression;
Gbar_D11G026380	tyrP	Tyrosine-specific transport protein	52245262	52247610	+	Structure; Domain; Homology; GO; Pathway; Expression;
Gbar_D11G026390	SNRNP65	U11/U12 small nuclear ribonucleoprotein 65 kDa protein	52248644	52252206	-	Structure; Domain; Homology; GO; Pathway; Expression;
Gbar_D11G026400	DHRS9	Dehydrogenase/reductase SDR family member 9	52252224	52256548	-	Structure; Domain; Homology; GO; Pathway; Expression;
Gbar_D11G026410	NAC079	NAC domain-containing protein 79	52267005	52268895	+	Structure; Domain; Homology; GO; Pathway; Expression;
Gbar_D11G026420	R40C1	Ricin B-like lectin R40C1	52282280	52286606	-	Structure; Domain; Homology; GO; Pathway; Expression;
Gbar_D11G026430	NAC047	NAC transcription factor 47	52302876	52305431	-	Structure; Domain; Homology; GO; Pathway; Expression;
Gbar_D11G026440	At5g15010	Pentatricopeptide repeat-containing protein At5g15010, mitochondrial	52339664	52340254	-	Structure; Domain; Homology; GO; Pathway; Expression;
Gbar_D11G026450	APY2	Apyrase 2	52359962	52367530	-	Structure; Domain; Homology; GO; Pathway; Expression;
Gbar_D11G026460	SIP1-2	Aquaporin SIP1-2	52368572	52374126	-	Structure; Domain; Homology; GO; Pathway; Expression;
Gbar_D11G026470	VDE1	Violaxanthin de-epoxidase, chloroplastic	52389659	52393083	-	Structure; Domain; Homology; GO; Pathway; Expression;
Gbar_D11G026480	NA	NA	52395126	52398129	-	Structure; Domain; Homology; GO; Pathway; Expression;
Gbar_D11G026490	NA	NA	52398575	52402123	-	Structure; Domain; Homology; GO; Pathway; Expression;
Gbar_D11G026500	MYB113	Transcription factor MYB113	52425545	52428013	-	Structure; Domain; Homology; GO; Pathway; Expression;
Gbar_D11G026510	NA	NA	52466570	52469091	+	Structure; Domain; Homology; GO; Pathway; Expression;
Gbar_D11G026520	GLP6	Germin-like protein subfamily 1 member 13	52545406	52547091	-	Structure; Domain; Homology; GO; Pathway; Expression;
Gbar_D11G026530	At5g39150	Germin-like protein subfamily 1 member 17	52574266	52575437	+	Structure; Domain; Homology; GO; Pathway; Expression;
Gbar_D11G026540	NA	NA	52575693	52576703	-	Structure; Domain; Homology; GO; Pathway; Expression;
Gbar_D11G026550	GLP6	Germin-like protein subfamily 1 member 13	52650047	52654861	-	Structure; Domain; Homology; GO; Pathway; Expression;
Gbar_D11G026560	At3g05950	Germin-like protein subfamily 1 member 7	52656006	52656816	+	Structure; Domain; Homology; GO; Pathway; Expression;
Gbar_D11G026570	GLP6	Germin-like protein subfamily 1 member 13	52696462	52697248	-	Structure; Domain; Homology; GO; Pathway; Expression;
Gbar_D11G026580	At3g05950	Germin-like protein subfamily 1 member 7	52698392	52699202	+	Structure; Domain; Homology; GO; Pathway; Expression;
Gbar_D11G026590	At3g05950	Germin-like protein subfamily 1 member 7	52731907	52737775	+	Structure; Domain; Homology; GO; Pathway; Expression;
Gbar_D11G026600	At5g39110	Germin-like protein subfamily 1 member 14	52753639	52763463	-	Structure; Domain; Homology; GO; Pathway; Expression;
Gbar_D11G026610	At3g05950	Germin-like protein subfamily 1 member 7	52764613	52765423	+	Structure; Domain; Homology; GO; Pathway; Expression;
Gbar_D11G026620	NA	NA	52772094	52772816	-	Structure; Domain; Homology; GO; Pathway; Expression;
Gbar_D11G026630	NA	NA	52847864	52848591	+	Structure; Domain; Homology; GO; Pathway; Expression;
Gbar_D11G026640	At3g05950	Germin-like protein subfamily 1 member 7	52857126	52857936	-	Structure; Domain; Homology; GO; Pathway; Expression;
Gbar_D11G026650	At5g39110	Germin-like protein subfamily 1 member 14	52859079	52870316	+	Structure; Domain; Homology; GO; Pathway; Expression;
Gbar_D11G026660	LPXC5	Probable UDP-3-O-acyl-N-acetylglucosamine deacetylase 5	52892531	52893586	-	Structure; Domain; Homology; GO; Pathway; Expression;
Gbar_D11G026670	At3g05950	Germin-like protein subfamily 1 member 7	52897926	52898736	-	Structure; Domain; Homology; GO; Pathway; Expression;
Gbar_D11G026680	At5g39110	Germin-like protein subfamily 1 member 14	52899879	52912661	+	Structure; Domain; Homology; GO; Pathway; Expression;
Gbar_D11G026690	At3g05950	Germin-like protein subfamily 1 member 7	52924993	52925803	-	Structure; Domain; Homology; GO; Pathway; Expression;
Gbar_D11G026700	GLP6	Germin-like protein subfamily 1 member 13	52926910	52927889	+	Structure; Domain; Homology; GO; Pathway; Expression;
Gbar_D11G026710	GIP	Copia protein	52934473	52935744	-	Structure; Domain; Homology; GO; Pathway; Expression;
Gbar_D11G026720	GLP6	Germin-like protein subfamily 1 member 13	52989639	52990402	+	Structure; Domain; Homology; GO; Pathway; Expression;
Gbar_D11G026730	SEC	Probable UDP-N-acetylglucosamine--peptide N-acetylglucosaminyltransferase SEC	52991883	53000484	-	Structure; Domain; Homology; GO; Pathway; Expression;
Gbar_D11G026740	hprK	HPr kinase/phosphorylase	53053886	53054512	+	Structure; Domain; Homology; GO; Pathway; Expression;
Gbar_D11G026750	At5g63930	Probable leucine-rich repeat receptor-like protein kinase At5g63930	53058228	53062773	-	Structure; Domain; Homology; GO; Pathway; Expression;
Gbar_D11G026760	At5g18430	GDSL esterase/lipase At5g18430	53129944	53131845	-	Structure; Domain; Homology; GO; Pathway; Expression;
Gbar_D11G026770	At5g33370	GDSL esterase/lipase At5g33370	53174332	53176146	-	Structure; Domain; Homology; GO; Pathway; Expression;
Gbar_D11G026780	TOC159	Translocase of chloroplast 159, chloroplastic	53185294	53187108	+	Structure; Domain; Homology; GO; Pathway; Expression;
Gbar_D11G026790	DREB2G	Dehydration-responsive element-binding protein 2G	53304804	53305451	-	Structure; Domain; Homology; GO; Pathway; Expression;
Gbar_D11G026800	ILA	Protein ILITYHIA	53329995	53341282	+	Structure; Domain; Homology; GO; Pathway; Expression;
Gbar_D11G026810	RALFL9	Protein RALF-like 9	53420894	53421118	+	Structure; Domain; Homology; GO; Pathway; Expression;
Gbar_D11G026820	LON2	Lon protease homolog, mitochondrial	53493596	53501803	+	Structure; Domain; Homology; GO; Pathway; Expression;
Gbar_D11G026830	rse1	Pre-mRNA-splicing factor rse1	53821503	53825618	+	Structure; Domain; Homology; GO; Pathway; Expression;
Gbar_D11G026840	AMT1-2	Ammonium transporter 1 member 2	53899925	53901707	+	Structure; Domain; Homology; GO; Pathway; Expression;
Gbar_D11G026850	NA	NA	54005215	54007659	+	Structure; Domain; Homology; GO; Pathway; Expression;
Gbar_D11G026860	TH2	Bifunctional TH2 protein, mitochondrial	54031921	54035895	+	Structure; Domain; Homology; GO; Pathway; Expression;
Gbar_D11G026870	NA	NA	54083297	54083966	+	Structure; Domain; Homology; GO; Pathway; Expression;
Gbar_D11G026880	NA	NA	54098235	54098887	-	Structure; Domain; Homology; GO; Pathway; Expression;
Gbar_D11G026890	NA	NA	54100587	54101601	-	Structure; Domain; Homology; GO; Pathway; Expression;
Gbar_D11G026900	IPUT1	Inositol phosphorylceramide glucuronosyltransferase 1	54102157	54107611	-	Structure; Domain; Homology; GO; Pathway; Expression;
Gbar_D11G026910	RGA3	Putative disease resistance protein RGA3	54138646	54142212	-	Structure; Domain; Homology; GO; Pathway; Expression;
Gbar_D11G026920	PXL1	Leucine-rich repeat receptor-like protein kinase PXL1	54156122	54159461	+	Structure; Domain; Homology; GO; Pathway; Expression;
Gbar_D11G026930	FTSHI5	Probable inactive ATP-dependent zinc metalloprotease FTSHI 5, chloroplastic	54159513	54170556	-	Structure; Domain; Homology; GO; Pathway; Expression;
Gbar_D11G026940	ATRX	Protein CHROMATIN REMODELING 20	54172378	54187307	+	Structure; Domain; Homology; GO; Pathway; Expression;
Gbar_D11G026950	VPS62	Vacuolar protein sorting-associated protein 62	54188655	54192719	-	Structure; Domain; Homology; GO; Pathway; Expression;
Gbar_D11G026960	SRC2	Protein SRC2 homolog	54264048	54265381	-	Structure; Domain; Homology; GO; Pathway; Expression;
Gbar_D11G026970	CRRSP3	Cysteine-rich repeat secretory protein 3	54279468	54280751	+	Structure; Domain; Homology; GO; Pathway; Expression;
Gbar_D11G026980	FER	Receptor-like protein kinase FERONIA	54297148	54299694	+	Structure; Domain; Homology; GO; Pathway; Expression;
Gbar_D11G026990	L1RE1	LINE-1 retrotransposable element ORF1 protein	54305627	54307327	-	Structure; Domain; Homology; GO; Pathway; Expression;
Gbar_D11G027000	NA	NA	54306573	54309072	+	Structure; Domain; Homology; GO; Pathway; Expression;
Gbar_D11G027010	PHL1	Protein PHR1-LIKE 1	54309114	54311634	+	Structure; Domain; Homology; GO; Pathway; Expression;
Gbar_D11G027020	PEX12	Peroxisome biogenesis protein 12	54312364	54317717	+	Structure; Domain; Homology; GO; Pathway; Expression;
Gbar_D11G027030	NA	NA	54317930	54319753	-	Structure; Domain; Homology; GO; Pathway; Expression;
Gbar_D11G027040	NA	NA	54362706	54364109	+	Structure; Domain; Homology; GO; Pathway; Expression;
Gbar_D11G027050	FUT8	Alpha-(1,6)-fucosyltransferase	54413653	54417936	+	Structure; Domain; Homology; GO; Pathway; Expression;
Gbar_D11G027060	ANKRD13B	Ankyrin repeat domain-containing protein 13B	54419448	54424876	-	Structure; Domain; Homology; GO; Pathway; Expression;
Gbar_D11G027070	pol	Retrovirus-related Pol polyprotein from transposon 17.6	54451552	54458639	-	Structure; Domain; Homology; GO; Pathway; Expression;
Gbar_D11G027080	PRP46	Pre-mRNA-splicing factor PRP46	54457548	54458318	-	Structure; Domain; Homology; GO; Pathway; Expression;
Gbar_D11G027090	ANKRD13B	Ankyrin repeat domain-containing protein 13B	54485262	54489880	-	Structure; Domain; Homology; GO; Pathway; Expression;
Gbar_D11G027100	mug71	Diphthine--ammonia ligase	54506690	54512678	-	Structure; Domain; Homology; GO; Pathway; Expression;
Gbar_D11G027110	B''GAMMA	Probable serine/threonine protein phosphatase 2A regulatory subunit B''gamma	54515796	54523563	-	Structure; Domain; Homology; GO; Pathway; Expression;
Gbar_D11G027120	At2g27730	Uncharacterized protein At2g27730, mitochondrial	54534054	54542900	-	Structure; Domain; Homology; GO; Pathway; Expression;
Gbar_D11G027130	CKI1	Casein kinase 1	54547898	54553917	-	Structure; Domain; Homology; GO; Pathway; Expression;
Gbar_D11G027140	NA	NA	54554057	54556143	+	Structure; Domain; Homology; GO; Pathway; Expression;
Gbar_D11G027150	At1g08610	Pentatricopeptide repeat-containing protein At1g08610	54564079	54569385	-	Structure; Domain; Homology; GO; Pathway; Expression;
Gbar_D11G027160	At3g04760	Pentatricopeptide repeat-containing protein At3g04760, chloroplastic	54564362	54566128	+	Structure; Domain; Homology; GO; Pathway; Expression;
Gbar_D11G027170	rbm42	RNA-binding protein 42	54572103	54574967	-	Structure; Domain; Homology; GO; Pathway; Expression;
Gbar_D11G027180	JMJ16	Putative lysine-specific demethylase JMJ16	54610974	54621509	+	Structure; Domain; Homology; GO; Pathway; Expression;
Gbar_D11G027190	TRN1	Transportin-1	54662444	54670478	+	Structure; Domain; Homology; GO; Pathway; Expression;
Gbar_D11G027200	LSH1	Protein LIGHT-DEPENDENT SHORT HYPOCOTYLS 1	54686691	54688849	-	Structure; Domain; Homology; GO; Pathway; Expression;
Gbar_D11G027210	THA1	Probable low-specificity L-threonine aldolase 1	54736298	54738631	-	Structure; Domain; Homology; GO; Pathway; Expression;
Gbar_D11G027220	CDC5	Cell division cycle 5-like protein	54739991	54745461	-	Structure; Domain; Homology; GO; Pathway; Expression;
Gbar_D11G027230	PPCK1	Phosphoenolpyruvate carboxylase kinase 1	54775785	54778044	+	Structure; Domain; Homology; GO; Pathway; Expression;
Gbar_D11G027240	e(y)3	Supporter of activation of yellow protein	54841421	54846242	+	Structure; Domain; Homology; GO; Pathway; Expression;
Gbar_D11G027250	IAA16	Auxin-responsive protein IAA16	54889868	54892685	-	Structure; Domain; Homology; GO; Pathway; Expression;
Gbar_D11G027260	AUX22D	Auxin-induced protein 22D	54919993	54921524	+	Structure; Domain; Homology; GO; Pathway; Expression;
Gbar_D11G027270	At4g00590	Putative threonine aspartase	54948293	54950957	-	Structure; Domain; Homology; GO; Pathway; Expression;
Gbar_D11G027280	UNE12	Transcription factor UNE12	54966311	54971254	-	Structure; Domain; Homology; GO; Pathway; Expression;
Gbar_D11G027290	Os09g0297000	Ferrochelatase-1, chloroplastic	54975427	54976689	+	Structure; Domain; Homology; GO; Pathway; Expression;
Gbar_D11G027300	CPRF2	Light-inducible protein CPRF2	54997495	55000847	-	Structure; Domain; Homology; GO; Pathway; Expression;
Gbar_D11G027310	At1g09650	F-box/LRR-repeat/kelch-repeat protein At1g09650	55004157	55005101	-	Structure; Domain; Homology; GO; Pathway; Expression;
Gbar_D11G027320	ACA12	Calcium-transporting ATPase 12, plasma membrane-type	55009877	55013030	+	Structure; Domain; Homology; GO; Pathway; Expression;
Gbar_D11G027330	ACA12	Calcium-transporting ATPase 12, plasma membrane-type	55027509	55038591	+	Structure; Domain; Homology; GO; Pathway; Expression;
Gbar_D11G027340	psbW	Photosystem II reaction center W protein, chloroplastic	55087191	55088023	-	Structure; Domain; Homology; GO; Pathway; Expression;
Gbar_D11G027350	DRIP2	E3 ubiquitin protein ligase DRIP2	55092175	55096568	+	Structure; Domain; Homology; GO; Pathway; Expression;
Gbar_D11G027360	PRA1F2	PRA1 family protein F2	55098264	55100548	-	Structure; Domain; Homology; GO; Pathway; Expression;
Gbar_D11G027370	Nalcn	Sodium leak channel non-selective protein	55133555	55133872	+	Structure; Domain; Homology; GO; Pathway; Expression;
Gbar_D11G027380	MPN_638	Putative type I restriction enzyme specificity protein MPN_638	55134090	55137332	-	Structure; Domain; Homology; GO; Pathway; Expression;
Gbar_D11G027390	ANX1	Receptor-like protein kinase ANXUR1	55143357	55148864	+	Structure; Domain; Homology; GO; Pathway; Expression;
Gbar_D11G027400	WRKY74	Probable WRKY transcription factor 74	55166678	55168492	+	Structure; Domain; Homology; GO; Pathway; Expression;
Gbar_D11G027410	At2g30620	Histone H1.2	55185721	55186415	+	Structure; Domain; Homology; GO; Pathway; Expression;
Gbar_D11G027420	WDL2	Protein WVD2-like 2	55196856	55200521	-	Structure; Domain; Homology; GO; Pathway; Expression;
Gbar_D11G027430	At2g34160	Uncharacterized protein At2g34160	55209789	55211517	+	Structure; Domain; Homology; GO; Pathway; Expression;
Gbar_D11G027440	FLK	Flowering locus K homology domain	55213048	55219048	+	Structure; Domain; Homology; GO; Pathway; Expression;
Gbar_D11G027450	FRS5	Protein FAR1-RELATED SEQUENCE 5	55221346	55225207	+	Structure; Domain; Homology; GO; Pathway; Expression;
Gbar_D11G027460	MYOB1	Myosin-binding protein 1	55238955	55243843	+	Structure; Domain; Homology; GO; Pathway; Expression;
Gbar_D11G027470	PURKE	Phosphoribosylaminoimidazole carboxylase, chloroplastic (Fragment)	55272480	55277002	+	Structure; Domain; Homology; GO; Pathway; Expression;
Gbar_D11G027480	rbcL	Ribulose bisphosphate carboxylase large chain	55384371	55385831	+	Structure; Domain; Homology; GO; Pathway; Expression;
Gbar_D11G027490	GIF1	GRF1-interacting factor 1	55392831	55396432	+	Structure; Domain; Homology; GO; Pathway; Expression;
Gbar_D11G027500	XI-E	Myosin-11	55396693	55407533	+	Structure; Domain; Homology; GO; Pathway; Expression;
Gbar_D11G027510	CG4406	Putative GPI-anchor transamidase	55408277	55413381	+	Structure; Domain; Homology; GO; Pathway; Expression;
Gbar_D11G027520	At3g47200	UPF0481 protein At3g47200	55419912	55422268	-	Structure; Domain; Homology; GO; Pathway; Expression;
Gbar_D11G027530	AHL14	AT-hook motif nuclear-localized protein 14	55571527	55577290	+	Structure; Domain; Homology; GO; Pathway; Expression;
Gbar_D11G027540	EIN4	Protein EIN4	55579537	55584344	+	Structure; Domain; Homology; GO; Pathway; Expression;
Gbar_D11G027550	Mettl6	Methyltransferase-like protein 6	55585521	55588016	+	Structure; Domain; Homology; GO; Pathway; Expression;
Gbar_D11G027560	AHL19	AT-hook motif nuclear-localized protein 19	55598308	55599609	-	Structure; Domain; Homology; GO; Pathway; Expression;
Gbar_D11G027570	NA	NA	55617744	55620925	+	Structure; Domain; Homology; GO; Pathway; Expression;
Gbar_D11G027580	PCMP-H40	Pentatricopeptide repeat-containing protein At1g11290, chloroplastic	55621149	55623470	-	Structure; Domain; Homology; GO; Pathway; Expression;
Gbar_D11G027590	ERF1B	Ethylene-responsive transcription factor 1B	55679455	55680138	+	Structure; Domain; Homology; GO; Pathway; Expression;
Gbar_D11G027600	ERF1B	Ethylene-responsive transcription factor 1B	55735767	55736420	+	Structure; Domain; Homology; GO; Pathway; Expression;
Gbar_D11G027610	CPN60B2	Chaperonin 60 subunit beta 2, chloroplastic	55739663	55747328	+	Structure; Domain; Homology; GO; Pathway; Expression;
Gbar_D11G027620	CPn_0518	UPF0158 protein CPn_0518/CP_0235/CPj0518/CpB0539	55832878	55833503	-	Structure; Domain; Homology; GO; Pathway; Expression;
Gbar_D11G027630	RLP12	Receptor-like protein 12	55840259	55844420	+	Structure; Domain; Homology; GO; Pathway; Expression;
Gbar_D11G027640	RPT6A	26S protease regulatory subunit 8 homolog A	55849269	55850632	+	Structure; Domain; Homology; GO; Pathway; Expression;
Gbar_D11G027650	WIN2	Wound-induced protein WIN2	55863556	55864931	+	Structure; Domain; Homology; GO; Pathway; Expression;
Gbar_D11G027660	NA	Retrovirus-related Pol polyprotein from transposon TNT 1-94	55875606	55876484	-	Structure; Domain; Homology; GO; Pathway; Expression;
Gbar_D11G027670	POT5	Potassium transporter 5	55892460	55895065	+	Structure; Domain; Homology; GO; Pathway; Expression;
Gbar_D11G027680	HEV1	Pro-hevein	55924696	55925313	-	Structure; Domain; Homology; GO; Pathway; Expression;
Gbar_D11G027690	PR	Perakine reductase	55965535	55968765	+	Structure; Domain; Homology; GO; Pathway; Expression;
Gbar_D11G027700	PR	Perakine reductase	55970127	55976758	+	Structure; Domain; Homology; GO; Pathway; Expression;
Gbar_D11G027710	RLP12	Receptor-like protein 12	55986902	55987558	-	Structure; Domain; Homology; GO; Pathway; Expression;
Gbar_D11G027720	AKR1	Probable aldo-keto reductase 1	56037903	56040108	+	Structure; Domain; Homology; GO; Pathway; Expression;
Gbar_D11G027730	Os03g0733400	Zinc finger BED domain-containing protein RICESLEEPER 2	56042011	56045535	-	Structure; Domain; Homology; GO; Pathway; Expression;
Gbar_D11G027740	PNG1	Peptide-N(4)-(N-acetyl-beta-glucosaminyl)asparagine amidase	56068970	56070039	-	Structure; Domain; Homology; GO; Pathway; Expression;
Gbar_D11G027750	AKR1	Probable aldo-keto reductase 1	56071459	56073668	-	Structure; Domain; Homology; GO; Pathway; Expression;
Gbar_D11G027760	AKR1	Probable aldo-keto reductase 1	56078726	56080968	+	Structure; Domain; Homology; GO; Pathway; Expression;
Gbar_D11G027770	AKR1	Probable aldo-keto reductase 1	56122429	56124765	+	Structure; Domain; Homology; GO; Pathway; Expression;
Gbar_D11G027780	JMJ19	Probable inactive lysine-specific demethylase JMJ19	56143879	56145729	-	Structure; Domain; Homology; GO; Pathway; Expression;
Gbar_D11G027790	C1sa	Complement C1s-A subcomponent	56151235	56152739	+	Structure; Domain; Homology; GO; Pathway; Expression;
Gbar_D11G027800	At1g65750	Putative ribonuclease H protein At1g65750	56156929	56157565	+	Structure; Domain; Homology; GO; Pathway; Expression;
Gbar_D11G027810	PNG1	Peptide-N(4)-(N-acetyl-beta-glucosaminyl)asparagine amidase	56164651	56171016	+	Structure; Domain; Homology; GO; Pathway; Expression;
Gbar_D11G027820	At3g04780	PITH domain-containing protein At3g04780	56174905	56177067	-	Structure; Domain; Homology; GO; Pathway; Expression;
Gbar_D11G027830	RPI3	Probable ribose-5-phosphate isomerase 3, chloroplastic	56177668	56178513	+	Structure; Domain; Homology; GO; Pathway; Expression;
Gbar_D11G027840	At5g28300	Trihelix transcription factor GTL2	56184689	56187544	+	Structure; Domain; Homology; GO; Pathway; Expression;
Gbar_D11G027850	NEK2	Serine/threonine-protein kinase Nek2	56222956	56228933	+	Structure; Domain; Homology; GO; Pathway; Expression;
Gbar_D11G027860	PUS7	Pseudouridylate synthase 7 homolog	56229380	56235963	-	Structure; Domain; Homology; GO; Pathway; Expression;
Gbar_D11G027870	emc2	ER membrane protein complex subunit 2	56236040	56240129	+	Structure; Domain; Homology; GO; Pathway; Expression;
Gbar_D11G027880	TCX4	Protein tesmin/TSO1-like CXC 4	56256140	56261097	-	Structure; Domain; Homology; GO; Pathway; Expression;
Gbar_D11G027890	NA	Ornithine decarboxylase	56285488	56287053	+	Structure; Domain; Homology; GO; Pathway; Expression;
Gbar_D11G027900	ODC	Ornithine decarboxylase	56314819	56316628	+	Structure; Domain; Homology; GO; Pathway; Expression;
Gbar_D11G027910	SF21	Pollen-specific protein SF21	56321753	56325179	-	Structure; Domain; Homology; GO; Pathway; Expression;
Gbar_D11G027920	NA	NA	56326119	56328999	-	Structure; Domain; Homology; GO; Pathway; Expression;
Gbar_D11G027930	LIMYB	L10-interacting MYB domain-containing protein	56367630	56372675	+	Structure; Domain; Homology; GO; Pathway; Expression;
Gbar_D11G027940	Lss	Lanosterol synthase	56370746	56371391	-	Structure; Domain; Homology; GO; Pathway; Expression;
Gbar_D11G027950	NA	Zeta-carotene desaturase, chloroplastic/chromoplastic	56391124	56398073	+	Structure; Domain; Homology; GO; Pathway; Expression;
Gbar_D11G027960	DRT102	DNA damage-repair/toleration protein DRT102	56396773	56397699	-	Structure; Domain; Homology; GO; Pathway; Expression;
Gbar_D11G027970	celCCG	Endoglucanase G	56410108	56411482	-	Structure; Domain; Homology; GO; Pathway; Expression;
Gbar_D11G027980	SLC25A24	Calcium-binding mitochondrial carrier protein SCaMC-1	56437033	56437951	-	Structure; Domain; Homology; GO; Pathway; Expression;
Gbar_D11G027990	Imp4	U3 small nucleolar ribonucleoprotein protein IMP4	56470149	56471526	+	Structure; Domain; Homology; GO; Pathway; Expression;
Gbar_D11G028000	NA	NA	56478636	56479208	+	Structure; Domain; Homology; GO; Pathway; Expression;
Gbar_D11G028010	WNK1	Serine/threonine-protein kinase WNK1	56516301	56520722	+	Structure; Domain; Homology; GO; Pathway; Expression;
Gbar_D11G028020	Whamm	WASP homolog-associated protein with actin, membranes and microtubules	56524482	56535982	-	Structure; Domain; Homology; GO; Pathway; Expression;
Gbar_D11G028030	RPS24B	40S ribosomal protein S24-2	56543595	56546575	+	Structure; Domain; Homology; GO; Pathway; Expression;
Gbar_D11G028040	guaD	Guanine deaminase	56549707	56552970	+	Structure; Domain; Homology; GO; Pathway; Expression;
Gbar_D11G028050	At5g28040	Probable transcription factor At5g28040	56628195	56629463	+	Structure; Domain; Homology; GO; Pathway; Expression;
Gbar_D11G028060	rub	Rubredoxin	56630317	56630922	+	Structure; Domain; Homology; GO; Pathway; Expression;
Gbar_D11G028070	XRN4	5'-3' exoribonuclease 4	56631550	56640555	-	Structure; Domain; Homology; GO; Pathway; Expression;
Gbar_D11G028080	mon2	Protein MON2 homolog	56665258	56685974	+	Structure; Domain; Homology; GO; Pathway; Expression;
Gbar_D11G028090	gag	Gag polyprotein	56709319	56710456	-	Structure; Domain; Homology; GO; Pathway; Expression;
Gbar_D11G028100	NA	NA	56711224	56711646	-	Structure; Domain; Homology; GO; Pathway; Expression;
Gbar_D11G028110	GLOX	Aldehyde oxidase GLOX	56716282	56723241	+	Structure; Domain; Homology; GO; Pathway; Expression;
Gbar_D11G028120	EDR1	Serine/threonine-protein kinase EDR1	56765640	56772347	+	Structure; Domain; Homology; GO; Pathway; Expression;
Gbar_D11G028130	BTF3	Basic transcription factor 3	56791282	56793911	+	Structure; Domain; Homology; GO; Pathway; Expression;
Gbar_D11G028140	SDE3	Probable RNA helicase SDE3	56862249	56866584	-	Structure; Domain; Homology; GO; Pathway; Expression;
Gbar_D11G028150	secA	Protein translocase subunit SecA	56911397	56914330	-	Structure; Domain; Homology; GO; Pathway; Expression;
Gbar_D11G028160	NA	NA	56916421	56918470	-	Structure; Domain; Homology; GO; Pathway; Expression;
Gbar_D11G028170	LRR-RLK	Probable leucine-rich repeat receptor-like serine/threonine-protein kinase At3g14840	56954879	56957594	+	Structure; Domain; Homology; GO; Pathway; Expression;
Gbar_D11G028180	LRR-RLK	Probable leucine-rich repeat receptor-like serine/threonine-protein kinase At3g14840	56957660	56958558	+	Structure; Domain; Homology; GO; Pathway; Expression;
Gbar_D11G028190	LRR-RLK	Probable leucine-rich repeat receptor-like serine/threonine-protein kinase At3g14840	56973535	56985314	+	Structure; Domain; Homology; GO; Pathway; Expression;
[truncated: 665 more rows]
