# Supplementary material for: Analysis of transcriptome data and quantitative trait loci enables the identification of candidate genes responsible for fiber strength in Gossypium barbadense
Source: G3 (Bethesda). 2022 Jul 26;12(9):jkac167. doi: 10.1093/g3journal/jkac167 (PMC9434320; doi:10.1093/g3journal/jkac167)
Supplement: jkac167_Table_S6 [file jkac167_table_s6.xlsx]

## Sheet: Sheet1
Table S6. Summary of RNA-seq data.
Sample name	Total Reads	Mapped Reads	Uniq Mapped Reads	Multiple Map Reads	%≥Q30	GC Content
5917-00-1	44889264	39,058,076 (87.01%)	37,117,973 (82.69%)	1,940,103 (4.32%)	0.9377	0.4486
5917-00-2	47591878	43,322,952 (91.03%)	41,398,124 (86.99%)	1,924,828 (4.04%)	0.9411	0.4417
5917-00-3	43806658	38,311,450 (87.46%)	36,508,768 (83.34%)	1,802,682 (4.12%)	0.9358	0.4461
5917-05-1	41077412	37,426,363 (91.11%)	35,360,963 (86.08%)	2,065,400 (5.03%)	0.9426	0.4546
5917-05-2	41678748	37,681,652 (90.41%)	35,727,249 (85.72%)	1,954,403 (4.69%)	0.9431	0.454
5917-05-3	42259202	39,297,999 (92.99%)	37,327,342 (88.33%)	1,970,657 (4.66%)	0.9412	0.4519
5917-10-1	40889166	36,919,588 (90.29%)	34,672,594 (84.80%)	2,246,994 (5.50%)	0.9468	0.4604
5917-10-2	41535124	39,165,135 (94.29%)	36,918,851 (88.89%)	2,246,284 (5.41%)	0.9456	0.4552
5917-10-3	43124318	40,619,464 (94.19%)	38,317,324 (88.85%)	2,302,140 (5.34%)	0.9429	0.4571
5917-15-1	42646514	39,655,781 (92.99%)	37,291,770 (87.44%)	2,364,011 (5.54%)	0.9381	0.4597
5917-15-2	41854792	37,867,036 (90.47%)	35,599,365 (85.05%)	2,267,671 (5.42%)	0.9401	0.4625
5917-15-3	43285402	39,951,487 (92.30%)	37,542,576 (86.73%)	2,408,911 (5.57%)	0.9397	0.4607
5917-20-1	38711276	34,148,923 (88.21%)	31,925,207 (82.47%)	2,223,716 (5.74%)	0.9463	0.465
5917-20-2	43991152	41,470,887 (94.27%)	39,050,037 (88.77%)	2,420,850 (5.50%)	0.9449	0.4571
5917-20-3	41783048	39,607,179 (94.79%)	37,355,303 (89.40%)	2,251,876 (5.39%)	0.9446	0.4584
5917-25-1	42911992	39,541,221 (92.14%)	37,050,154 (86.34%)	2,491,067 (5.81%)	0.9402	0.4539
5917-25-2	41046360	37,948,262 (92.45%)	35,285,213 (85.96%)	2,663,049 (6.49%)	0.9365	0.4568
5917-25-3	48813024	42,669,009 (87.41%)	39,797,944 (81.53%)	2,871,065 (5.88%)	0.9391	0.4611
5917-30-1	45787462	39,351,301 (85.94%)	36,399,815 (79.50%)	2,951,486 (6.45%)	0.9332	0.4593
5917-30-2	46709172	42,603,912 (91.21%)	39,565,005 (84.71%)	3,038,907 (6.51%)	0.9362	0.4538
5917-30-3	40142656	34,864,265 (86.85%)	32,217,923 (80.26%)	2,646,342 (6.59%)	0.9285	0.461
5917-35-1	42378754	36,886,040 (87.04%)	33,737,089 (79.61%)	3,148,951 (7.43%)	0.9326	0.4606
5917-35-2	43822012	39,773,430 (90.76%)	36,406,025 (83.08%)	3,367,405 (7.68%)	0.9343	0.4542
5917-35-3	44206868	37,822,551 (85.56%)	34,718,738 (78.54%)	3,103,813 (7.02%)	0.9278	0.4592
PimaS-7-00-1	44265746	39,428,834 (89.07%)	37,762,003 (85.31%)	1,666,831 (3.77%)	0.9445	0.4435
PimaS-7-00-2	43967718	38,559,838 (87.70%)	36,796,621 (83.69%)	1,763,217 (4.01%)	0.9409	0.4449
PimaS-7-00-3	43127244	37,593,817 (87.17%)	36,030,570 (83.54%)	1,563,247 (3.62%)	0.9378	0.4438
PimaS-7-05-1	46458024	40,898,305 (88.03%)	38,895,194 (83.72%)	2,003,111 (4.31%)	0.9445	0.4535
PimaS-7-05-2	54360984	47,414,683 (87.22%)	45,282,822 (83.30%)	2,131,861 (3.92%)	0.9358	0.452
PimaS-7-05-3	42083114	37,464,333 (89.02%)	35,794,544 (85.06%)	1,669,789 (3.97%)	0.9386	0.4477
PimaS-7-10-1	55868512	50,431,569 (90.27%)	47,753,352 (85.47%)	2,678,217 (4.79%)	0.9443	0.4538
PimaS-7-10-2	41450188	38,636,206 (93.21%)	36,643,765 (88.40%)	1,992,441 (4.81%)	0.9485	0.4533
PimaS-7-10-3	49930376	45,952,607 (92.03%)	43,495,604 (87.11%)	2,457,003 (4.92%)	0.9461	0.453
PimaS-7-15-1	40728052	36,835,009 (90.44%)	34,716,212 (85.24%)	2,118,797 (5.20%)	0.9475	0.4608
PimaS-7-15-2	43948078	39,504,592 (89.89%)	37,254,182 (84.77%)	2,250,410 (5.12%)	0.944	0.4623
PimaS-7-15-3	49561872	45,680,595 (92.17%)	43,017,745 (86.80%)	2,662,850 (5.37%)	0.9462	0.4598
PimaS-7-20-1	40446704	36,584,141 (90.45%)	34,558,233 (85.44%)	2,025,908 (5.01%)	0.9447	0.4609
PimaS-7-20-2	42603688	38,126,813 (89.49%)	35,931,090 (84.34%)	2,195,723 (5.15%)	0.9442	0.4634
PimaS-7-20-3	41291656	36,767,500 (89.04%)	34,591,606 (83.77%)	2,175,894 (5.27%)	0.9415	0.4632
PimaS-7-25-1	44010266	38,739,188 (88.02%)	36,027,255 (81.86%)	2,711,933 (6.16%)	0.9416	0.4629
PimaS-7-25-2	42314912	36,762,530 (86.88%)	33,932,526 (80.19%)	2,830,004 (6.69%)	0.9383	0.4654
PimaS-7-25-3	41332334	36,092,127 (87.32%)	33,302,884 (80.57%)	2,789,243 (6.75%)	0.9399	0.4646
PimaS-7-30-1	41681104	37,601,566 (90.21%)	34,885,119 (83.70%)	2,716,447 (6.52%)	0.9348	0.4546
PimaS-7-30-2	42911150	37,137,213 (86.54%)	34,443,370 (80.27%)	2,693,843 (6.28%)	0.9363	0.4595
PimaS-7-30-3	51403778	44,559,060 (86.68%)	41,512,934 (80.76%)	3,046,126 (5.93%)	0.9358	0.4582
PimaS-7-35-1	44792544	38,512,798 (85.98%)	35,992,674 (80.35%)	2,520,124 (5.63%)	0.9299	0.456
PimaS-7-35-2	50848630	43,728,785 (86.00%)	40,237,042 (79.13%)	3,491,743 (6.87%)	0.9306	0.4606
PimaS-7-35-3	48032202	41,441,403 (86.28%)	38,887,503 (80.96%)	2,553,900 (5.32%)	0.9346	0.4571
