# Supplementary material for: Analysis of transcriptome data and quantitative trait loci enables the identification of candidate genes responsible for fiber strength in Gossypium barbadense
Source: G3 (Bethesda). 2022 Jul 26;12(9):jkac167. doi: 10.1093/g3journal/jkac167 (PMC9434320; doi:10.1093/g3journal/jkac167)
Supplement: jkac167_Table_S7 [file jkac167_table_s7.xlsx]

## Sheet: Sheet1
Table S7. GO-term enrichment of four significant WGCNA modules.
Module	GO_ID	ontology	GO_term description	Items	Background_Items	p_adj	p-value
brown	GO:0080116	Molecular Function	glucuronoxylan glucuronosyltransferase activity	5	8	3.0051e-05	9.98372e-08
brown	GO:0042285	Molecular Function	xylosyltransferase activity	6	18	0.0001549	5.14618e-07
brown	GO:0046556	Molecular Function	alpha-L-arabinofuranosidase activity	5	11	0.00023702	7.87441e-07
brown	GO:0016760	Molecular Function	cellulose synthase (UDP-forming) activity	11	96	0.0003961	1.31595e-06
brown	GO:0015020	Molecular Function	glucuronosyltransferase activity	5	15	0.0014511	4.82095e-06
brown	GO:0010291	Molecular Function	carotene beta-ring hydroxylase activity	3	3	0.00174856	5.80918e-06
brown	GO:0051020	Molecular Function	GTPase binding	4	11	0.00935341	3.10744e-05
brown	GO:0004427	Molecular Function	inorganic diphosphatase activity	7	52	0.0118614	3.94065e-05
brown	GO:0005200	Molecular Function	structural constituent of cytoskeleton	8	75	0.0186412	6.19307e-05
brown	GO:0016788	Molecular Function	hydrolase activity, acting on ester bonds	15	253	0.0190955	6.34402e-05
brown	GO:0003978	Molecular Function	UDP-glucose 4-epimerase activity	5	25	0.0221147	7.34708e-05
brown	GO:0015018	Molecular Function	galactosylgalactosylxylosylprotein 3-beta-glucuronosyltransferase activity	4	17	0.0618943	0.000205629
brown	GO:0051087	Molecular Function	chaperone binding	7	68	0.067051	0.000222761
brown	GO:0061630	Molecular Function	ubiquitin protein ligase activity	10	143	0.0845462	0.000280884
brown	GO:0010326	Molecular Function	methionine-oxo-acid transaminase activity	2	2	0.0973977	0.00032358
brown	GO:0030775	Molecular Function	glucuronoxylan 4-O-methyltransferase activity	2	2	0.0973977	0.00032358
brown	GO:0047912	Molecular Function	galacturonokinase activity	2	2	0.0973977	0.00032358
brown	GO:0008810	Molecular Function	cellulase activity	6	52	0.101027	0.000335639
brown	GO:0005525	Molecular Function	GTP binding	28	782	0.159981	0.000531499
brown	GO:0008017	Molecular Function	microtubule binding	14	276	0.162759	0.000540729
brown	GO:0005375	Molecular Function	copper ion transmembrane transporter activity	4	23	0.211358	0.000702186
brown	GO:0005886	Cellular Component	plasma membrane	88	1980	2.9417e-09	3.03269e-11
brown	GO:0005794	Cellular Component	Golgi apparatus	35	544	8.54803e-07	8.8124e-09
brown	GO:0009506	Cellular Component	plasmodesma	30	684	0.0182992	0.000188651
brown	GO:0046658	Cellular Component	anchored component of plasma membrane	10	116	0.0194815	0.000200841
brown	GO:0009505	Cellular Component	plant-type cell wall	13	220	0.0951654	0.000981087
brown	GO:0009834	Biological Process	plant-type secondary cell wall biogenesis	25	62	0	0
brown	GO:0045492	Biological Process	xylan biosynthetic process	16	44	5.50742e-11	1.49658e-13
brown	GO:0010417	Biological Process	glucuronoxylan biosynthetic process	9	28	5.80121e-07	1.57642e-09
brown	GO:0010400	Biological Process	rhamnogalacturonan I side chain metabolic process	4	4	4.81947e-05	1.30964e-07
brown	GO:0030244	Biological Process	cellulose biosynthetic process	14	131	8.4949e-05	2.3084e-07
brown	GO:0006012	Biological Process	galactose metabolic process	8	38	0.000181865	4.942e-07
brown	GO:0009809	Biological Process	lignin biosynthetic process	6	35	0.0175128	4.75892e-05
brown	GO:0007017	Biological Process	microtubule-based process	9	113	0.119193	0.000323893
brown	GO:0009682	Biological Process	induced systemic resistance	2	2	0.13357	0.000362963
brown	GO:1901997	Biological Process	negative regulation of indoleacetic acid biosynthetic process via tryptophan	2	2	0.13357	0.000362963
brown	GO:0046396	Biological Process	D-galacturonate metabolic process	2	2	0.13357	0.000362963
brown	GO:0010215	Biological Process	cellulose microfibril organization	6	50	0.134606	0.000365777
brown	GO:0043161	Biological Process	proteasome-mediated ubiquitin-dependent protein catabolic process	8	92	0.140558	0.000381951
brown	GO:0008643	Biological Process	carbohydrate transport	12	202	0.199354	0.000541723
brown	GO:0030245	Biological Process	cellulose catabolic process	6	56	0.249757	0.000678687
brown	GO:0071555	Biological Process	cell wall organization	17	365	0.268579	0.000729835
brown	GO:0030042	Biological Process	actin filament depolymerization	5	39	0.307572	0.000835793
green	GO:0004773	Molecular Function	steryl-sulfatase activity	3	5	0.00103863	4.8992e-06
green	GO:0019904	Molecular Function	protein domain specific binding	5	36	0.0019971	9.42028e-06
green	GO:0004452	Molecular Function	isopentenyl-diphosphate delta-isomerase activity	2	2	0.0133196	6.28285e-05
green	GO:0031386	Molecular Function	protein tag	3	12	0.0219244	0.000103417
green	GO:0003735	Molecular Function	structural constituent of ribosome	23	1252	0.0414	0.000195283
green	GO:0046933	Molecular Function	proton-transporting ATP synthase activity, rotational mechanism	5	67	0.0418441	0.000197378
green	GO:0004332	Molecular Function	fructose-bisphosphate aldolase activity	3	16	0.0545074	0.00025711
green	GO:0018580	Molecular Function	nitronate monooxygenase activity	2	4	0.0790796	0.000373017
green	GO:0051287	Molecular Function	NAD binding	7	176	0.115811	0.000546278
green	GO:0046961	Molecular Function	proton-transporting ATPase activity, rotational mechanism	5	84	0.119857	0.000565363
green	GO:0003684	Molecular Function	damaged DNA binding	4	52	0.165761	0.000781891
green	GO:0005737	Cellular Component	cytoplasm	29	1492	0.00816135	0.000102017
green	GO:0000275	Cellular Component	mitochondrial proton-transporting ATP synthase complex, catalytic core F(1)	3	13	0.0162799	0.000203499
green	GO:0009930	Cellular Component	longitudinal side of cell surface	2	3	0.0199927	0.000249909
green	GO:0046658	Cellular Component	anchored component of plasma membrane	6	116	0.0569796	0.000712245
green	GO:0005829	Cellular Component	cytosol	26	1471	0.080003	0.00100004
green	GO:0005739	Cellular Component	mitochondrion	20	1013	0.0862062	0.00107758
green	GO:0005784	Cellular Component	Sec61 translocon complex	2	10	0.287439	0.00359299
green	GO:0070469	Cellular Component	respiratory chain	3	40	0.468869	0.00586087
green	GO:0005665	Cellular Component	DNA-directed RNA polymerase II, core complex	3	45	0.651259	0.00814074
green	GO:0043161	Biological Process	proteasome-mediated ubiquitin-dependent protein catabolic process	7	92	0.00297369	1.20882e-05
green	GO:0009735	Biological Process	response to cytokinin	8	161	0.0157486	6.40187e-05
green	GO:2000033	Biological Process	regulation of seed dormancy process	2	2	0.0168813	6.86232e-05
green	GO:0015986	Biological Process	ATP synthesis coupled proton transport	6	99	0.0447781	0.000182025
green	GO:0009099	Biological Process	valine biosynthetic process	3	15	0.0587865	0.00023897
green	GO:0006412	Biological Process	translation	21	1170	0.208106	0.000845958
black	GO:0003735	Molecular Function	structural constituent of ribosome	7	1252	0.0562436	0.000922026
black	GO:0004825	Molecular Function	methionine-tRNA ligase activity	1	4	0.305583	0.00500956
black	GO:0004773	Molecular Function	steryl-sulfatase activity	1	5	0.381744	0.0062581
black	GO:0042500	Molecular Function	aspartic endopeptidase activity, intramembrane cleaving	1	5	0.381744	0.0062581
black	GO:0016868	Molecular Function	intramolecular transferase activity, phosphotransferases	1	6	0.457812	0.00750511
black	GO:0008948	Molecular Function	oxaloacetate decarboxylase activity	1	6	0.457812	0.00750511
black	GO:0047443	Molecular Function	4-hydroxy-4-methyl-2-oxoglutarate aldolase activity	1	6	0.457812	0.00750511
black	GO:0008428	Molecular Function	ribonuclease inhibitor activity	1	6	0.457812	0.00750511
black	GO:0004362	Molecular Function	glutathione-disulfide reductase activity	1	6	0.457812	0.00750511
black	GO:0005665	Cellular Component	DNA-directed RNA polymerase II, core complex	2	45	0.114158	0.00253684
black	GO:0030660	Cellular Component	Golgi-associated vesicle membrane	1	5	0.37236	0.00827468
black	GO:0005765	Cellular Component	lysosomal membrane	1	5	0.37236	0.00827468
black	GO:0071458	Cellular Component	integral component of cytoplasmic side of endoplasmic reticulum membrane	1	5	0.37236	0.00827468
black	GO:0071556	Cellular Component	integral component of lumenal side of endoplasmic reticulum membrane	1	5	0.37236	0.00827468
black	GO:0005759	Cellular Component	mitochondrial matrix	2	83	0.377202	0.00838226
black	GO:0015934	Cellular Component	large ribosomal subunit	2	88	0.422115	0.00938033
black	GO:0000164	Cellular Component	protein phosphatase type 1 complex	1	6	0.446472	0.0099216
black	GO:0010401	Biological Process	pectic galactan metabolic process	1	2	0.177898	0.00286932
black	GO:0010951	Biological Process	negative regulation of endopeptidase activity	2	56	0.183549	0.00296048
black	GO:0016337	Biological Process	single organismal cell-cell adhesion	1	3	0.266659	0.00430095
black	GO:0006431	Biological Process	methionyl-tRNA aminoacylation	1	4	0.355295	0.00573056
black	GO:0033619	Biological Process	membrane protein proteolysis	1	5	0.443806	0.00715817
black	GO:0019511	Biological Process	peptidyl-proline hydroxylation	1	5	0.443806	0.00715817
black	GO:0051252	Biological Process	regulation of RNA metabolic process	1	6	0.532193	0.00858376
black	GO:0032515	Biological Process	negative regulation of phosphoprotein phosphatase activity	1	6	0.532193	0.00858376
black	GO:0010048	Biological Process	vernalization response	1	6	0.532193	0.00858376
red	GO:0051082	Molecular Function	unfolded protein binding	5	241	9.24826e-07	5.13792e-08
red	GO:0051087	Molecular Function	chaperone binding	2	68	0.00718224	0.000399013
red	GO:0031957	Molecular Function	very long-chain fatty acid-CoA ligase activity	1	4	0.0312519	0.00173622
red	GO:0032440	Molecular Function	2-alkenal reductase [NAD(P)] activity	2	176	0.0472251	0.00262362
red	GO:0071944	Cellular Component	cell periphery	1	11	0.0723782	0.00556756
red	GO:0005758	Cellular Component	mitochondrial intermembrane space	1	23	0.150918	0.0116091
red	GO:0070469	Cellular Component	respiratory chain	1	40	0.261441	0.0201108
red	GO:0005856	Cellular Component	cytoskeleton	1	48	0.313152	0.0240886
red	GO:0005737	Cellular Component	cytoplasm	3	1492	0.459456	0.0353428
red	GO:0005759	Cellular Component	mitochondrial matrix	1	83	0.537152	0.0413194
red	GO:0009506	Cellular Component	plasmodesma	2	684	0.588328	0.045256
red	GO:0006457	Biological Process	protein folding	6	365	1.95763e-07	9.32206e-09
red	GO:0006986	Biological Process	response to unfolded protein	1	5	0.0481969	0.00229509
red	GO:0051085	Biological Process	chaperone mediated protein folding requiring cofactor	1	7	0.0674466	0.00321174
red	GO:0006950	Biological Process	response to stress	2	208	0.0846573	0.0040313
red	GO:0001676	Biological Process	long-chain fatty acid metabolic process	1	17	0.163447	0.00778318
