# Supplementary material for: Analysis of transcriptome data and quantitative trait loci enables the identification of candidate genes responsible for fiber strength in Gossypium barbadense
Source: G3 (Bethesda). 2022 Jul 26;12(9):jkac167. doi: 10.1093/g3journal/jkac167 (PMC9434320; doi:10.1093/g3journal/jkac167)
Supplement: jkac167_Table_S8 [file jkac167_table_s8.xlsx]

## Sheet: Sheet1
Table S8. KEGG_pathway enrichment of four significant WGCNA modules.
Moudle	ID	KEGG_pathway	Cluter_frequency	p-value
brown	ko00520	Amino sugar and nucleotide sugar metabolism	0.092	7.62703e-07
	ko04145	Phagosome	0.068	2.15912e-05
	ko00940	Phenylpropanoid biosynthesis	0.064	0.00541551
	ko00531	Glycosaminoglycan degradation	0.016	0.00620305
	ko00190	Oxidative phosphorylation	0.064	0.00626679
	ko00920	Sulfur metabolism	0.024	0.00729274
green	ko00030	Pentose phosphate pathway	0.0526316	4.68047e-05
	ko01200	Carbon metabolism	0.121053	0.000230208
	ko00270	Cysteine and methionine metabolism	0.0578947	0.00159428
	ko01210	2-Oxocarboxylic acid metabolism	0.0421053	0.00282395
	ko01230	Biosynthesis of amino acids	0.0947368	0.00535106
	ko00190	Oxidative phosphorylation	0.0684211	0.00769398
	ko00770	Pantothenate and CoA biosynthesis	0.0263158	0.00930932
	ko00020	Citrate cycle (TCA cycle)	0.0368421	0.0100647
	ko00290	Valine, leucine and isoleucine biosynthesis	0.0210526	0.0105531
black	ko03010	Ribosome	0.258065	0.00219099
	ko00450	Selenocompound metabolism	0.0645161	0.00488362
	ko00640	Propanoate metabolism	0.0645161	0.0167285
	ko00280	Valine, leucine and isoleucine degradation	0.0645161	0.0311407
red	ko04141	Protein processing in endoplasmic reticulum	0.761905	7.47668e-18
	ko03040	Spliceosome	0.190476	0.00547623
	ko04144	Endocytosis	0.190476	0.00869199
