# Supplementary material for: Analysis of transcriptome data and quantitative trait loci enables the identification of candidate genes responsible for fiber strength in Gossypium barbadense
Source: G3 (Bethesda). 2022 Jul 26;12(9):jkac167. doi: 10.1093/g3journal/jkac167 (PMC9434320; doi:10.1093/g3journal/jkac167)
Supplement: jkac167_Table_S9 [file jkac167_table_s9.xlsx]

## Sheet: Sheet1
Table S9. 1268 different expression genes were included in three QTLs physical position.
ID	5917-00DPA-1	5917-00DPA-2	5917-00DPA-3	5917-05DPA-1	5917-05DPA-2	5917-05DPA-3	5917-10DPA-1	5917-10DPA-2	5917-10DPA-3	5917-15DPA-1	5917-15DPA-2	5917-15DPA-3	5917-20DPA-1	5917-20DPA-2	5917-20DPA-3	5917-25DPA-1	5917-25DPA-2	5917-25DPA-3	5917-30DPA-1	5917-30DPA-2	5917-30DPA-3	5917-35DPA-1	5917-35DPA-2	5917-35DPA-3	PimaS-7-00DPA-1	PimaS-7-00DPA-2	PimaS-7-00DPA-3	PimaS-7-05DPA-1	PimaS-7-05DPA-2	PimaS-7-05DPA-3	PimaS-7-10DPA-1	PimaS-7-10DPA-2	PimaS-7-10DPA-3	PimaS-7-15DPA-1	PimaS-7-15DPA-2	PimaS-7-15DPA-3	PimaS-7-20DPA-1	PimaS-7-20DPA-2	PimaS-7-20DPA-3	PimaS-7-25DPA-1	PimaS-7-25DPA-2	PimaS-7-25DPA-3	PimaS-7-30DPA-1	PimaS-7-30DPA-2	PimaS-7-30DPA-3	PimaS-7-35DPA-1	PimaS-7-35DPA-2	PimaS-7-35DPA-3
Gbar_D03G003170	32.3276	31.4452	29.9154	96.477	127.248	94.1335	117.538	127.883	128.781	94.1747	97.5558	94.6874	94.462	97.7431	113.45	130.829	129.61	104.596	127.87	109.007	121.023	102.35	136.6	118.572	25.5852	26.0831	25.9468	77.8504	98.5303	57.5893	94.6547	109.555	96.5045	95.5414	106.961	106.638	102.256	108.806	98.3568	121.84	117.413	109.824	99.7563	97.1992	83.0013	73.5496	111.447	73.9765
Gbar_D03G003190	0.158389	0.02857	0.129443	0.065988	0.097737	0.250673	0	0.094346	0	0.031065	0	0.092679	0	0.146788	0.031131	3.63639	2.64177	5.2017	1.85131	7.00252	1.74558	4.39898	4.80009	6.20806	0.25444	0.112831	0.230399	0.030281	0.026539	0	0.024505	0	0.053805	0	0.031703	0.026632	0.13473	0.05941	0.067122	0.02597	0.050242	0.034356	1.49354	2.56645	3.03646	3.30307	3.11484	9.87101
Gbar_D03G003200	2.29388	3.78434	2.46217	1.14983	0.762184	1.61984	0.241252	0.267611	0.167373	0.086195	0.015047	0.058473	0.177864	0.198409	0.116773	1.21444	1.26678	7.98861	0.029057	0.631452	0.154807	0.460727	0.206826	0.648504	4.05826	3.59722	3.75324	1.74038	1.67502	2.46218	0.927391	0.715132	1.105	0.316659	0.959762	0.978008	1.96006	0.957472	0.951865	0.721803	0.271246	0.545205	3.08136	2.89702	3.01803	5.05213	5.07702	6.52723
Gbar_D03G003210	6.59114	7.58668	6.64672	10.3864	7.90078	9.5284	7.88595	14.1306	8.01874	13.4188	14.1057	8.24958	16.4184	10.5601	9.47799	10.7701	16.926	12.3283	10.3509	15.2162	14.811	16.5845	11.7585	17.6207	7.2358	8.45816	9.8731	7.34902	9.61572	8.43714	8.37388	8.25901	8.04663	8.77964	11.411	9.54253	13.5999	11.3266	13.1689	13.0765	7.78227	12.1671	16.2622	10.7871	14.2493	15.2512	22.2314	14.1113
Gbar_D03G003220	36.6235	36.409	30.2937	18.7502	16.3467	25.347	9.24052	7.41305	6.66037	1.83855	1.59732	2.31844	3.42276	3.97069	2.81413	1.3882	0.28446	2.24584	0	0.291017	0.12356	0	0.196566	0.278222	25.5873	22.8887	28.3787	17.7899	16.1938	30.6491	9.83655	6.9146	10.1216	5.0518	6.65731	4.2769	4.57356	3.96387	3.93512	1.16724	0.631677	2.17115	0.77825	2.64802	4.06826	2.74318	0.428029	1.5353
Gbar_D03G003230	19.1875	22.6225	19.0843	12.5396	9.51295	17.3126	4.15911	3.66197	2.29993	0.49705	0.28781	0.455574	0.561014	0.925742	0.332267	1.10393	0.503899	1.82197	0.213508	0.609976	0.347251	0.274422	0.115243	0.296115	24.7175	24.5797	25.4344	19.192	17.6374	26.5322	10.2656	5.71804	8.84023	3.88443	6.25459	3.63051	3.87593	2.69227	3.07846	1.24113	0.834955	1.92963	1.21797	5.40088	7.73875	4.99498	2.1757	4.01523
Gbar_D03G003250	0	0	0	0.343707	0.300586	0.563327	1.16019	1.44855	2.40712	0.94468	1.78074	0.993027	1.68292	1.6399	1.85386	0.20889	0.465992	0.429581	0.094489	0.242409	0.105404	0	0	0	0	0	0	0.108148	0	0	0.133176	0.072895	0.092888	0.332313	0.319667	0.689692	0.140344	0.068332	0.142637	0	0	0	0.0376	0.231716	0.063551	0	0	0.069549
Gbar_D03G003260	8.85681	11.285	11.9251	4.52787	3.02725	5.02084	1.91467	2.24196	0.740757	0.886851	0.969463	1.21883	1.0031	1.31674	1.14157	1.56319	0.630192	2.40867	0.748723	2.81535	0.746009	1.60705	0.337076	0.979906	7.26351	7.08115	7.20946	5.54066	4.1827	6.25772	6.50095	7.71989	4.77462	9.68652	9.96598	10.2651	9.085	10.8704	11.1857	11.9308	8.32031	10.6997	5.76208	7.41464	6.65319	8.11805	7.77348	8.45237
Gbar_D03G003300	231.761	218.676	309.607	77.2807	62.4511	89.6258	23.414	16.3595	13.5911	4.33169	3.92106	6.40906	5.55885	5.88658	3.44845	5.93779	3.15763	13.6688	0.649665	5.95605	7.49273	7.16947	2.80024	6.1528	228.169	190.385	198.754	105.434	72.5119	128.529	52.5264	52.545	30.6448	5.18539	10.0345	6.28845	12.7452	6.59178	6.99443	4.53354	2.71008	3.94554	18.569	19.2224	15.8846	8.44563	27.6745	10.324
Gbar_D03G003320	11.8195	10.5626	8.66606	10.5044	13.0726	10.6359	14.421	14.0882	15.5412	16.5077	17.7241	14.4953	15.306	13.7671	18.2824	16.187	18.3669	17.1109	14.9228	18.8147	14.8071	13.9082	15.6042	14.7319	8.25685	7.96129	6.0981	9.13297	10.9255	6.77775	12.6104	12.2653	11.5622	9.36302	12.423	13.5271	12.9738	11.4838	13.7484	14.2863	15.1773	16.336	15.1209	14.1411	11.8236	12.3657	9.84865	10.8197
Gbar_D03G003330	5.51629	4.16096	4.45951	2.65052	2.9526	2.01848	1.18237	0.713166	0.488646	0.67691	0	0	0	0	0.276972	4.20482	0.479345	7.66077	1.16708	6.59528	3.16353	4.69681	3.80396	4.3618	0	6.63224	5.57542	3.3426	0	3.37233	2.48734	1.19557	0.846728	0.433158	0.870219	0	1.53718	0	0	1.18417	1.04513	1.00259	2.17074	2.56679	5.58219	3.19718	6.58399	7.07397
Gbar_D03G003340	34.0285	33.8274	34.3485	19.1552	14.8955	21.1219	7.19171	6.00124	4.85395	4.40617	3.74403	3.70973	3.75088	4.27355	3.72802	10.2851	5.25609	15.7191	5.43722	10.1383	5.55025	7.22965	5.47653	9.15127	33.8502	34.3046	36.4137	19.1763	21.5294	21.9962	10.2998	9.32273	9.76244	5.32978	6.1645	6.43289	7.01867	4.84568	6.07074	4.01556	2.74591	3.94453	9.45892	11.1052	10.891	17.1445	17.1436	15.258
Gbar_D03G003360	10.2381	19.967	14.2118	8.84554	4.85432	10.8529	2.15507	1.26633	0.893907	0.395708	0.326705	0.474787	0.529345	0.985624	0.258284	0.497917	0.292946	1.7105	0.032691	0.536491	0.132438	0.121839	0.277317	0.20142	8.61345	9.2675	8.9849	5.31183	5.32117	6.89353	1.53576	1.32084	1.89312	0.242271	0.774459	0.356211	0.298298	0.108549	0.330403	0.12547	0.063095	0.067728	0.577305	0.537415	0.601712	1.31929	0.402287	1.58038
Gbar_D03G003380	10.0513	8.64077	9.40784	10.0999	9.14932	6.7297	6.99154	5.82019	5.25469	3.0149	1.71638	1.93639	1.50709	3.13688	2.64299	8.47873	2.80202	3.83843	3.22595	7.87678	2.19125	4.63876	4.93538	6.80551	4.96818	5.9028	5.97386	7.09532	12.0268	5.52367	7.64401	5.93838	6.1465	4.62713	3.56265	3.29923	6.23961	2.50786	2.05922	1.24693	1.5451	3.00658	2.7279	3.74765	5.50011	6.47146	3.19758	9.85131
Gbar_D03G003400	3.1739	2.13191	3.7395	2.3692	1.15673	2.62879	1.47948	1.55239	0.981463	1.32385	1.1705	1.05629	1.21332	0.926915	1.21954	0.445887	0.510742	3.26908	0.261008	0.721069	0.349864	0.321939	0.12588	0.325158	6.7664	6.01039	6.21053	6.90965	3.02041	6.6569	9.58635	8.23554	8.33065	9.76553	11.13	12.3801	9.78084	11.4884	11.4282	6.47692	3.8167	5.23877	4.93345	5.76253	6.74879	5.59432	5.32832	5.96798
Gbar_D03G003410	0	0	0	0	0.099374	0	0.400154	0.530009	0.680388	0.865686	0.949407	0.984564	1.08403	0.839463	0.795455	0.071147	0.12406	0.021464	0	0	0	0	0.071253	0.050065	0.023913	0.024501	0	0.023014	0	0.050052	0.47734	0.727528	0.449074	1.51182	1.56223	1.44613	0.483487	0.931498	0.645241	0.09707	0	0	0	0	0	0	0.021592	0
Gbar_D03G003470	4.82721	4.69334	4.46394	5.41448	6.11805	6.03752	6.0584	3.96364	4.71906	3.7876	3.25211	2.95567	2.86416	3.64611	3.70358	6.53117	8.13557	6.95716	4.9725	6.49126	6.77989	5.80296	4.94567	6.57135	4.33099	5.84538	4.57206	6.03315	5.62293	6.37688	5.40611	5.84354	5.06655	4.8253	2.97497	3.41656	4.72408	5.27489	3.9323	5.6477	6.46247	4.83009	7.48147	7.02523	5.53802	4.76135	4.63867	4.07249
Gbar_D03G003480	0.575137	0.31804	0.454348	0.082672	0.183597	0.08785	0.349559	0.141087	0.167039	0.252882	0.045613	0.286884	0.1802	0.244282	0.112201	1.31624	0.175929	0.882846	0.34172	1.11432	1.00559	0.611655	0.67447	0.699242	0.663334	0.621056	0.827818	0.373576	0.228325	0.387676	0.257109	0.151161	0.149785	0.200111	0.065316	0.056663	0.403942	0.140482	0.25352	0.13875	0.226428	0.096163	0.526704	0.664901	0.744879	1.50553	0.748039	1.30015
Gbar_D03G003490	1.09624	1.04594	1.1516	0.539017	0.487009	0.690075	0.259188	0.074238	0.071492	0	0	0	0	0.026328	0	1.35869	2.17608	12.6665	0	0	0	0	0	0.019416	0.654497	0.455762	0.507535	0.342034	0.380106	0.576135	0.188174	0.037515	0.208363	0.068559	0.055086	0.015912	0.019856	0.054917	0	0.094114	0.039755	0.060759	0	0.098412	0.087271	0	0	0
Gbar_D08G012520	3.96372	4.83622	3.5862	1.40897	1.51033	1.72608	0.527358	0.313711	0.201518	0.103584	0.081191	0.299099	0	0.074211	0.051728	0.154856	0	0.048213	0	0	0	0	0	0	2.72005	2.52443	3.12865	1.13531	1.76737	2.3643	1.11012	0.425362	0.624939	0.557286	1.01558	0.311713	1.59453	0.653225	0.695216	0.420205	0	0.285439	0.1636	0.165328	0.184649	0	0.232413	0.049867
Gbar_D08G012530	26.7799	18.1708	24.0483	9.58929	11.4019	10.4511	6.60706	2.90733	1.61938	2.22409	1.28538	2.86336	1.30231	3.33974	1.14622	14.8046	1.78575	4.91625	1.43001	1.85297	2.05134	5.10173	9.76591	8.7188	14.9528	16.123	16.874	12.0795	10.7384	13.8911	4.47075	2.49878	4.24177	2.02303	2.44763	1.61426	3.06746	1.05708	1.83407	2.35181	0.726452	3.43544	7.62425	13.7345	15.6639	38.1312	4.88694	29.1711
Gbar_D08G012550	8.76585	9.32928	10.5292	17.7963	18.4765	14.5879	27.0549	29.3771	29.7479	30.8473	32.3179	50.1948	35.4784	34.7135	35.6814	22.0415	23.7879	18.9511	32.2762	18.8494	18.7323	16.5712	19.787	19.1555	11.6374	11.7805	11.3766	17.0467	17.6019	14.6803	22.9339	27.6835	24.5888	33.241	34.047	36.4507	32.9096	35.0438	38.9995	32.9127	32.9549	31.6664	25.0518	23.4201	19.4998	18.4154	24.6171	19.319
Gbar_D08G012570	10.5126	6.98862	9.16756	5.74355	10.923	9.32363	13.2884	13.6621	11.7702	11.2916	9.95328	7.04072	14.205	12.3401	11.1099	4.30064	1.37619	2.08836	2.3092	1.43328	1.1747	1.58968	2.18121	1.69977	12.4976	11.7292	9.65782	5.48325	3.66427	9.48473	13.4905	16.487	13.0843	9.32053	12.552	8.21735	6.05953	5.16471	7.27581	5.31457	3.7293	5.20236	4.45147	2.59782	1.66573	2.7833	3.73252	3.29546
Gbar_D08G012580	17.6058	21.5397	20.0803	5.93366	4.43699	10.0389	6.63466	5.9021	2.10863	1.8462	0.611607	3.02424	2.95269	4.05772	2.31795	0.040112	0	0.094781	0.080039	0	0	0	0	0	10.9257	13.8059	10.9802	12.388	13.4078	14.0044	9.74505	5.66706	6.71849	6.4977	10.1825	7.06702	7.05474	5.16477	5.70576	0	0	0.056895	0	0	0	0	0	0.036352
Gbar_D08G012590	1.30954	2.32056	2.08504	1.16955	1.20413	0.977036	0.925677	0.741057	1.12626	0.502566	0.320242	0.33597	0.318762	0.393132	0.391687	0.242938	0.031049	0.227999	0.075075	0.08309	0.135538	0.11186	0.029771	0.077189	0.658353	2.278	2.32261	1.7675	1.21067	1.82022	1.0769	0.741463	0.943155	0.504723	0.847545	0.484155	0.384092	0.301182	0.243772	0.166257	0.015986	0.114555	0.140537	0.36597	0.509702	0.168608	0.054129	0.094814
Gbar_D08G012630	3.19132	3.68294	3.8043	2.84902	2.40443	3.17298	0.95462	1.31234	0.959486	0.604182	0.561606	0.618908	0.608857	0.941279	0.908755	1.0779	0.498129	1.40143	0.234703	1.14264	1.00938	1.17866	0.958893	0.966374	4.81289	5.20642	4.20782	3.56996	1.76642	4.06433	2.43098	1.67743	1.99883	0.748435	1.89683	0.899402	1.25487	0.799562	1.2211	0.760175	0.414417	0.849943	1.56206	2.355	2.60859	3.99987	2.28655	4.65009
Gbar_D08G012640	1.99508	1.79025	1.5085	15.3434	7.00894	13.7321	25.2799	35.8302	27.9953	24.3086	27.1276	20.4375	28.2499	19.9192	29.114	11.7385	17.288	15.5544	24.2657	33.5239	12.6584	12.733	11.5955	16.2555	2.06244	3.02535	3.0383	6.01235	4.9706	2.75896	19.4408	14.8977	20.4052	17.4899	17.2697	17.497	18.8786	17.9862	18.5992	12.4787	27.6162	10.8641	24.3652	29.5597	30.4101	12.8351	11.4512	32.8803
Gbar_D08G012650	6.07033	4.8131	6.65531	14.3122	17.2552	14.5442	30.6475	30.2546	34.5189	31.9739	33.4621	36.6089	31.4442	33.2134	33.265	19.5384	22.117	20.1342	21.847	15.5695	18.9631	13.9524	12.5272	14.0346	5.25042	4.9579	4.45769	11.273	15.3667	9.26359	24.0189	27.7675	24.6162	29.4494	31.0954	31.2272	20.7214	25.0981	24.3115	21.076	24.423	22.6419	13.7888	14.3963	11.2338	7.13812	8.56132	5.2654
Gbar_D08G012660	19.7734	18.179	19.2778	17.8564	15.0321	17.6654	19.4034	14.6734	23.17	11.3032	12.2674	11.6627	10.6707	12.6478	9.83502	7.8471	8.70268	9.0022	5.35578	6.20411	5.23971	7.02593	4.02623	6.85917	19.4794	18.088	17.5809	12.4717	11.5261	11.8163	17.5078	21.432	16.8658	11.6403	13.6873	11.0825	9.31082	11.2961	8.4366	9.06461	8.38486	7.23132	9.13028	10.5675	9.58808	10.4927	5.77767	6.43482
Gbar_D08G012670	11.9667	10.0295	14.5972	3.29466	2.12784	3.27563	1.72882	1.24392	0.978493	0.543981	0.840771	0.454059	0.214199	0.560794	0.589411	1.64463	1.36537	2.89518	0.490183	1.37319	3.246	2.90395	1.07695	3.05658	14.1088	14.951	11.5374	4.77027	2.97386	4.48716	3.66921	1.64915	1.73631	0.830444	0.835189	0.760238	1.47989	0.99921	0.554395	0.686764	0.722449	0.704714	9.30909	6.83584	4.37867	6.68713	1.68077	4.03884
Gbar_D08G012680	10.4773	12.0595	10.1686	4.27341	4.61753	3.6488	2.26429	2.21798	1.00859	1.96174	2.37861	1.31029	1.5356	2.62664	1.36645	3.46513	2.00189	2.24025	2.81234	3.21255	2.263	2.02843	2.22645	2.1324	12.0952	12.0268	16.9002	6.90426	7.67782	10.2915	6.35672	4.10334	5.06413	2.70071	2.02775	2.21003	2.06256	2.73669	2.87832	4.14501	4.42385	4.5045	3.0176	3.57501	4.43443	4.40253	2.42283	3.28675
Gbar_D08G012790	1.95163	1.37417	0.683092	0.348767	0.293127	0.434976	0.108938	0.46062	0	0.05082	0.106458	0.151107	0	0.194181	0.20269	0.254663	0.211139	0.968392	0	0.284251	0.173976	0.219693	0.866185	0.268507	2.07048	2.69534	3.09022	0.590816	0.869637	1.43965	0.219613	0.052042	0.043863	0	0	0.087871	0.329503	0	0	2.31095	0.164933	0.559412	1.25881	1.03431	0.430119	2.28	0.99295	1.57509
Gbar_D08G012830	27.038	33.2819	32.0192	23.305	22.7429	22.9782	12.935	12.4717	12.0529	0.934832	0.704391	1.8393	1.0403	1.6644	0.504779	0.718511	0.198403	1.64848	0.050304	0.527418	0.219673	0.282587	0.65096	0.14974	27.3631	29.0206	23.9876	27.5955	26.7106	34.4218	12.5298	14.9498	15.1897	4.34955	3.36789	2.81535	1.63397	0.843791	1.4472	0.860605	0.225325	1.07797	2.20573	2.10855	2.68814	1.22635	0.628179	1.14186
Gbar_D08G012860	1.47428	2.11004	1.57527	1.00897	1.48675	0.988241	1.81229	1.64309	1.31974	1.78212	2.54769	2.81707	2.48844	1.88618	2.45186	4.47518	3.04283	4.0452	3.2785	2.99535	4.6838	2.546	6.18867	3.56334	2.05473	1.35749	1.94007	1.36828	1.64742	1.97941	1.86873	1.53187	1.45375	2.20608	1.26885	2.67329	2.35107	1.84278	1.75358	2.70649	4.75546	4.32797	3.37899	2.81955	2.60718	1.96862	2.6408	1.45481
Gbar_D08G012870	1.58818	1.41822	26.1696	110.783	0.2437	0.592881	0.247145	304.499	276.7	539.42	1.59543	1.72789	1.67692	1.62249	2.05716	2.28344	472.272	12.6233	1.0111	305.298	447.504	3.53032	370.188	3.58078	1.45427	1.78526	0.879224	1.87287	3.06346	0.703391	0.245728	57.4448	20.7311	0.346102	0.832041	41.9465	2.2336	1.69993	3.93322	2.5011	1.74646	3.1859	3.35333	2.79636	11.1836	166.825	9.06918	7.19053
Gbar_D08G012900	2.87899	1.1459	1.26462	0	0	0	0	0	0	0.3732	0	0.247561	0	0.723993	0	10.661	1.14893	1.79549	1.33602	2.62768	0.894363	1.68974	1.63011	1.59677	1.0596	0.446221	0.915047	0.284368	0	0.110872	0.184663	0	0.145952	0	1.19268	0.382627	4.2492	1.26307	2.17641	0.337534	1.75034	0.893707	4.78409	3.83357	4.95055	7.07606	2.88031	12.1929
Gbar_D08G012910	2.87464	2.60383	3.05599	0.64043	0.468393	0.715126	0.221321	0.141166	0.15277	0.290121	0.120881	0.115971	0.024793	0.149166	0.041064	0.70493	0.198327	0.495211	0.041774	0.051735	0.149188	0.313934	0.465227	0.314481	5.96353	4.72163	5.13338	0.948816	0.936926	1.14987	0.664477	0.142951	0.121879	0.124171	0.104047	0.026993	0.161026	0.1173	0	0.610354	0.031022	0.083049	2.73336	3.9837	5.40953	2.98592	0.675536	3.60612
Gbar_D08G012920	2.91288	3.81301	3.07913	2.04178	1.45046	3.64908	0.731756	0.87555	0.765247	0.378382	0.315556	0.278076	0.495927	0.322968	0.244102	0.233701	0.293327	0.271081	0.118558	0.582106	0.416176	0.213075	0.186441	0.607744	2.01441	3.79415	4.43667	3.22605	3.99922	2.78649	0.927244	0.792192	1.58036	0.735958	0.900758	0.224776	0.368083	0.640042	0.695902	0.549071	0.744186	0.721355	0	0.215002	0.417925	0.641818	0.503408	0.917976
Gbar_D08G012980	5.16237	3.57095	3.06129	2.90058	3.49714	2.62691	4.14548	3.51227	3.04912	2.55936	2.33122	3.15807	4.67186	3.1606	3.54135	6.39703	6.13917	8.33854	4.97692	9.28443	6.67056	16.4108	9.7703	6.73744	1.72548	1.57777	3.27376	2.32942	2.41753	3.06324	4.34611	3.1431	1.81323	3.27514	2.96196	3.45099	5.13132	3.06249	5.54354	3.56551	2.91441	4.46509	7.06572	8.27367	9.53066	12.5185	8.34321	16.2627
Gbar_D08G013010	5.97924	7.06204	6.23598	2.5586	2.43935	2.4922	0.231087	0.25733	0.141416	0.095869	0.050843	0.048031	0.056334	0.046369	0	0.102163	0.025336	0.248453	0.012273	0	0.027696	0	0	0.025647	8.41516	9.42987	11.043	2.32169	2.19379	3.05257	0.549859	0.409185	0.25117	0.02053	0.194253	0.241355	0.052455	0	0.026133	0.074589	0	0.214018	0.307603	0.376892	0.722501	0.125027	0	0.268272
Gbar_D08G013020	85.7711	59.3191	72.9494	57.1879	58.3176	51.863	49.0004	44.4456	42.1933	73.308	74.2097	64.7842	63.0304	63.5712	71.7447	69.0393	72.869	58.0751	68.1064	67.3401	68.2085	68.3117	85.6415	72.4171	58.2764	74.032	77.0423	77.5446	81.3174	79.0576	61.0741	57.4517	63.7233	68.5257	60.9519	63.8381	70.2538	74.9811	79.1393	68.8832	64.332	65.943	61.9373	55.0254	63.4129	64.3129	75.3356	53.2314
Gbar_D08G013060	1.1692	0.971638	1.02671	0.298439	0.145453	0.376494	0.097047	0.334583	0.220932	0.030182	0.114032	0.056823	0.09484	0.290532	0	0.095465	0	0.056192	0	0.056335	0.045159	0	0	0	1.25029	1.72745	1.27169	0.653779	0.512035	0.993589	0.525381	0.134804	0.378383	0.191561	0.022646	0.047179	0.138233	0.136514	0.031164	0.083715	0	0.059139	0.02801	0.127393	0.053594	0.122478	0.082528	0.215504
Gbar_D08G013070	7.64424	13.0306	11.0135	6.52256	6.45576	6.99592	3.45638	4.68351	3.13271	3.33223	3.02051	3.28357	3.41261	3.06003	3.42766	2.22745	0.478441	1.56871	0.600198	1.6465	0.560178	0.711974	0.824754	0.645425	10.7239	11.3519	4.70046	7.96066	6.40305	10.1857	4.72784	4.58744	5.38009	4.4279	3.78467	5.02498	4.0815	4.0471	4.0625	1.71844	1.92723	1.77615	0.897483	1.83667	2.38542	3.13544	2.14745	3.20283
Gbar_D08G013110	7.61197	7.98775	7.84863	2.22584	2.62647	5.54908	0.552849	0.784156	0.256561	1.23321	0.341735	0.130404	1.23263	0.388945	0.244263	0.55059	0.445064	0.508244	0.908443	0.274843	0.433832	0.158933	0.02852	0.768347	10.0917	11.642	11.6111	5.15655	4.06085	7.63307	1.56006	1.50022	1.36657	0.725652	0.374995	0.432436	0.082396	0.770058	0.636108	0.365952	0.484376	0.612792	0.422759	0.690828	0.448209	0.782792	0.103464	0.821448
Gbar_D08G013120	6.34005	6.93282	6.47093	3.41935	3.20573	4.52837	5.45667	3.87619	3.88551	0.731925	0.886571	0.41969	1.14264	1.33716	0.628092	0.455959	0.211711	0.645078	0.370894	0.791919	0.433581	0.965111	0.622403	0.782779	4.7259	6.33674	4.24754	4.55553	6.24245	3.62368	3.5509	5.06344	4.87041	3.44748	1.97905	2.37589	1.41833	0.662949	1.24628	0.33003	0.405016	0.446909	1.24542	1.4252	1.42927	1.9652	0.334211	1.61662
Gbar_D08G013130	12.7759	10.9353	7.62877	12.7057	7.8037	11.3582	9.93088	10.5641	12.4778	6.57295	8.80496	7.80519	6.2235	7.2097	7.55105	10.3281	3.48088	10.443	6.7631	6.35772	7.21561	4.67754	6.43712	6.85874	11.7354	10.0834	12.1674	12.3425	13.5397	7.91922	9.18811	10.3882	13.5948	8.19212	10.3578	8.34648	11.6315	12.1683	10.7364	11.6651	10.489	8.45505	7.54058	7.80935	10.5329	10.7493	16.288	16.9456
Gbar_D08G013160	1.11979	3.75346	3.75506	1.99503	1.92291	4.97124	0.610939	0.811228	0.771179	0.07242	0.614669	0.56348	0.682186	0.363206	0.630483	0.648884	1.14453	1.6222	0.209877	0.800423	0.952683	0.915311	0.436497	0.279895	3.24199	2.34574	5.43959	4.24454	1.1769	2.11193	1.61363	2.01632	1.90937	1.89893	0.387905	1.95158	2.07931	1.27379	1.09811	0.598911	0.454709	0.959456	0.708416	1.64389	0.823214	2.76162	1.17406	1.0093
Gbar_D08G013170	0.037793	0	0	0.153757	0.100551	0.036837	1.17741	0.641607	0.580275	0.05676	0	0	0.061078	0	0	0	0	0	0	0	0	0	0	0	0.096198	0	0	0.074518	0.132798	0.057422	0.692366	1.15564	0.697872	0.118814	0.012905	0.062992	0	0	0	0.036839	0	0	0.704387	0.265647	0	0	0	0
Gbar_D08G013190	3.9133	4.69723	4.96844	3.81398	3.40038	3.98733	2.21411	2.27307	3.17942	1.56555	1.66109	2.168	2.00881	1.41415	1.64624	1.84267	1.13429	1.49213	0.426947	0.726915	0.742702	0.935631	0.534114	1.26956	5.69602	4.52545	4.69292	3.81169	3.14957	5.25259	2.89657	3.10472	4.20592	2.66555	2.7133	2.35367	2.14691	1.82619	1.48171	0.792591	1.32651	0.637643	1.4661	1.58428	2.50661	3.47527	1.87804	3.01039
Gbar_D08G013210	4.37205	3.60101	4.34121	1.73604	1.35106	1.53978	2.26269	1.0729	1.33445	3.12358	2.67859	1.96185	2.35201	2.26086	2.33638	4.06429	4.59415	6.00221	3.53335	4.33946	4.96292	4.60688	4.31193	3.91361	3.90543	3.66547	3.64198	2.08973	3.2806	2.59068	2.38265	2.28844	1.61422	2.49331	1.55512	2.79033	3.21812	2.69084	3.14482	5.79647	7.29742	5.06868	4.33858	3.35236	5.01745	3.25991	6.07185	3.64411
Gbar_D08G013230	3.30501	3.03988	2.68168	1.31781	0.612517	1.68299	0.354719	0.229171	0.198617	0.280756	0.071655	0.139134	0.029621	0.207239	0.11237	0.638648	0.172624	1.65624	0.025726	0.08337	0.071773	0.206882	0.204719	0.451489	2.34184	1.62603	1.46174	1.4905	2.26192	1.83941	0.79007	0.33084	0.524081	0.123502	0.240836	0.106314	1.81301	0.608507	0.348101	0.261114	0.165762	0.05575	1.80075	1.28614	0.443965	0.746533	1.61635	1.92056
Gbar_D08G013280	0	0.109503	0	0	0.030077	0.072379	0	0.119251	0.029052	2.45201	3.20211	3.30811	1.20074	1.391	1.1665	50.3811	55.8544	56.4264	60.49	65.3687	55.714	62.6655	81.5732	63.1928	0.016678	0.061779	0.158233	0.081682	0.037396	0	0.657025	0	0.796969	0	0.179278	0.091783	6.63169	4.41262	2.7314	106.441	97.0625	110.039	47.5757	45.1858	41.8608	36.5402	36.8533	16.5658
Gbar_D08G013290	0.245141	0.029322	0	0	0	0	0	0	0	20.8697	18.4773	16.69	5.08838	5.9999	8.04568	39.0351	73.464	55.9235	76.5946	66.1966	77.3488	80.6199	76.2348	58.927	0.032508	0	0	0	0	0	0.050636	0.032978	0	0	0	0.027795	19.3687	16.3413	7.69101	145.5	192.187	161.493	59.9347	65.9677	62.9135	38.5573	35.9912	11.1922
Gbar_D08G013300	23.4667	21.7416	23.2777	37.9326	42.2874	39.8804	38.9286	42.5832	38.5887	43.1044	45.0213	42.8843	41.7345	43.9935	46.0823	43.7129	47.8407	37.4069	51.7649	38.1826	45.7243	41.1835	40.0183	38.9375	19.1469	20.9695	20.7171	42.465	52.8602	38.1542	47.8012	46.3846	51.0097	43.989	41.4161	40.7838	42.1216	44.422	44.7116	54.9316	54.4557	52.0967	46.001	39.3233	34.3163	22.7252	26.5306	23.0095
Gbar_D08G013320	0.497079	0.162249	0.203322	1.13137	0.421011	0.585196	5.19155	9.06776	7.24376	36.0826	33.5519	36.6891	36.324	31.937	33.6299	47.6633	34.482	20.4883	15.5869	15.0253	15.9266	11.9863	7.06707	9.9655	0.078877	0.244347	0.093905	0.208487	0.467146	0.393019	4.53431	4.77088	2.70238	30.1911	32.6282	51.3333	51.8839	56.9564	47.5259	17.5246	24.838	18.0391	10.9926	10.0831	8.39016	6.55851	11.3077	4.93728
Gbar_D08G013360	0.62579	0.272989	0.088062	0.71759	1.05216	0.448833	0.829536	0.536277	0.708456	0.169547	0.103649	0.234943	0.482003	0.700778	0.261828	0.282319	0.289484	0.147589	0.516834	0.605008	0.595804	0.750081	2.42033	1.91998	0.611346	0.204697	0.292963	0.304927	0.852729	0.628684	1.79571	0.27622	0.682297	0.606039	0.851574	0.770339	0.489301	0.555437	0.429542	0.532275	0.354056	0.353997	0.806168	1.74349	2.3651	1.53443	2.94916	1.25132
Gbar_D08G013370	4.514	3.97576	3.74288	5.35215	6.68816	5.38514	8.71373	7.08279	7.0621	122.079	87.7134	117.811	77.2797	78.1292	93.1624	227.102	180.692	163.353	159.887	408.889	231.177	237.641	505.056	238.605	6.36415	6.87126	6.52874	6.89448	8.3574	6.86431	8.15074	9.01452	14.9733	23.9965	29.2868	37.949	103.176	81.9944	113.935	110.679	219.33	130.644	239.507	216.462	306.577	390.344	309.806	553.182
Gbar_D08G013380	1.63225	1.36087	1.12485	2.01505	2.99106	1.83225	3.8839	3.97898	3.30285	4.75082	7.03735	5.21106	6.33098	5.95703	6.72075	5.09722	1.82207	1.85809	3.43582	2.99279	2.03054	2.3276	3.12007	2.87812	1.32895	0.710347	0.987787	2.81751	4.86538	2.35371	4.89904	4.40651	4.72022	8.72879	6.90969	7.85389	8.32111	8.13921	8.77175	5.69399	6.07183	5.60706	3.70216	2.57835	2.94394	3.45186	2.81391	2.76129
Gbar_D08G013390	4.63446	1.53169	1.40073	0	0	0	0	0	0	0	0	0	0	0	0	0	0	0	0	0	0	0	0	0	0.454264	0.323584	0.136193	0	0	0	0	0	0	0	0	0	0	0	0	0	0	0	0	0	0	0	0	0
Gbar_D08G013400	3.00176	3.20452	3.2871	2.05611	1.93245	1.65058	0.875472	0.639339	0.459863	0.065473	0.171444	0.162233	0.170649	0.276463	0.138184	0.163938	0	0.121949	0.033107	0.02215	0.09333	0.123831	0.032822	0.034593	4.14351	3.43555	4.6663	3.34748	2.36091	4.62097	1.48614	0.925308	1.7537	0.630913	0.498094	0.481115	0.297404	0.287246	0.320124	0.083672	0.017649	0.054066	0.202827	0.311223	0.387258	0.434792	0.044758	0.241209
Gbar_D08G013450	22.0197	20.0342	18.6187	86.9434	94.0645	81.42	126.557	160.802	143.654	157.647	132.077	128.313	167.299	156.765	166.099	143.797	135.825	126.732	148.982	130.895	128.83	142.321	129.679	120.476	13.7885	16.3604	15.3191	49.866	64.4075	32.4366	123.343	119.826	121.794	160.798	130.491	173.789	184.955	199.98	185.439	144.624	136.332	126.956	130.717	114.465	98.5667	73.6569	115.318	77.9526
Gbar_D08G013460	1.56544	0.940205	0.810041	11.8828	9.54622	10.579	15.29	12.5241	21.5345	18.6195	19.5336	16.2556	17.6464	16.7439	18.1738	3.84568	3.77816	3.95322	3.43757	2.07481	3.42549	1.82729	1.24107	1.17304	1.57448	1.45979	1.20117	4.68927	7.60581	2.92747	16.8605	16.8662	15.4592	19.3906	13.6051	15.5843	7.45659	7.99875	11.4069	1.75967	7.9574	1.86828	1.49577	1.52199	1.40525	1.17006	1.00179	0.370802
Gbar_D08G013470	5.14375	7.3216	4.78482	7.29484	8.81222	8.79923	8.87363	10.7744	9.20946	7.04508	6.09804	7.37361	6.83467	6.6935	8.0335	8.65347	7.2328	14.1804	9.857	10.0196	10.765	9.69466	13.2865	13.5073	5.7908	4.34759	4.85991	8.68573	9.86662	8.38771	8.56478	7.4409	7.43098	7.25249	7.73898	6.86912	7.21307	7.21281	5.97986	8.10036	6.37691	6.03875	8.23697	9.68153	6.41969	11.9921	9.59422	9.3656
Gbar_D08G013480	7.06592	5.24359	6.60259	9.07153	7.66979	7.79294	10.0651	8.30527	9.81124	8.08002	7.66965	6.69945	9.14664	7.67433	7.55082	4.89872	4.31475	5.89882	4.95068	6.4093	4.61622	5.05273	3.3718	4.6954	5.34603	5.10946	4.74671	5.99622	6.57442	4.62461	8.43927	7.84538	7.18598	7.44837	8.60084	10.5689	8.30883	7.68724	7.99007	6.84548	5.36897	7.08669	9.17089	6.87493	6.27856	10.3016	9.45226	8.85042
Gbar_D08G013490	11.8476	12.128	12.1314	6.47655	4.75549	7.51526	2.68292	1.727	0.879523	0.072046	0	0.190926	0.195781	0.149299	0.060232	0.386659	0.675978	1.18517	0	0.184464	0.055054	0	0	0.029109	11.7458	9.54562	10.3721	8.03153	6.84497	10.1627	3.30261	2.5045	2.86316	0.575842	0.781207	0.457303	0.439666	0.430215	0.503936	0.098269	0.026096	0.07959	0.231938	0.161052	0.442033	0.228981	0.043974	0.213437
Gbar_D08G013500	1.0012	0.251419	0.337884	1.79157	1.87841	1.37011	0.797462	0.876358	0.713572	0.436738	0.545784	0.649662	0.190229	0.471661	0.762528	1.11908	1.46238	2.9973	0.110884	2.10674	0.250443	0.43495	0.272983	0	0.11105	0.225662	0.466309	1.58443	1.98107	0.927597	0.924848	0.924337	0.964698	0.441625	0.379705	0.425998	1.00037	1.57853	1.0548	0.336206	0.148168	0.57153	1.18486	1.64055	0.996066	0.112886	0.197364	0.45599
Gbar_D08G013530	6.1824	6.85103	6.34625	4.78258	2.50834	4.59529	1.64891	1.77616	0.868965	0.534079	0.297328	0.428719	0.460407	0.853089	0.445441	1.07253	0.584684	2.68657	0.487632	0.888254	0.623526	0.294792	0.331639	0.862964	7.45496	7.66148	4.84646	4.18164	3.32136	5.6507	2.98713	2.15386	1.62747	0.973579	1.12173	0.888104	1.22725	0.688944	0.94667	0.874814	0.666848	1.12217	0.948776	1.57198	2.74186	2.12356	1.91385	5.09607
Gbar_D08G013540	7.15087	7.42449	6.74366	4.60962	3.0155	4.74994	0.779938	0.556905	0.138995	0.130195	0.047063	0.088122	0.02193	0.438573	0.054364	0.329903	0.187139	1.05044	0.105768	0.77632	0.645196	0.558406	0.30499	0.862382	2.13666	3.23757	2.50184	1.08445	0.957476	1.90715	0.607775	0.267092	0.438952	0.140088	0.204611	0.100045	0.541146	0.402439	0.136815	3.46949	3.67349	3.51362	0.609444	1.13318	1.42808	0.999032	1.2574	1.12562
Gbar_D08G013590	5.60396	6.57794	6.8678	3.22796	3.00473	3.39825	1.46156	1.47243	0.958709	0.605248	0.444324	0.716384	0.555344	0.706859	1.28395	1.1726	0.681744	1.67066	0.487901	0.987659	0.663044	0.948544	0.828049	1.04658	7.71612	7.2537	6.35543	4.59125	3.68043	5.32344	2.04341	2.05581	1.69306	1.04586	1.17432	1.12017	1.56205	1.00219	1.06371	0.927617	0.802829	0.928869	0.778314	1.28282	1.74764	2.31991	1.34265	2.31184
Gbar_D08G013600	1.748	2.71883	2.23086	1.40228	1.21234	1.96294	1.28419	0.757945	0.849298	0.343697	0.40947	0.542291	0.576408	0.729345	0.562092	0.924172	0.589675	0.923633	0.316057	1.58122	1.49789	1.68573	1.2228	1.68217	1.04127	1.54129	1.55982	1.37817	1.36738	2.23055	1.26186	0.720372	0.755304	0.538216	0.577957	0.839717	0.516435	0.56673	0.703647	0.128187	0.298267	0.204592	0.946854	0.684279	1.25449	1.12849	1.23824	1.91586
Gbar_D08G013640	5.59856	5.11019	2.82778	7.43439	8.68521	4.21309	4.03784	4.19403	1.22882	2.3924	2.52067	1.88902	2.40167	5.40461	3.05121	202.021	444.285	270.744	516.296	387.798	524.678	601.208	801.196	642.109	3.73271	3.82256	3.16216	5.26982	5.14715	4.21297	4.4773	2.79872	4.89039	3.00418	10.6332	1.20982	5.00859	2.4753	1.74034	165.542	22.8555	202.111	487.058	285.629	73.4906	259.917	354.88	97.5908
Gbar_D08G013670	18.4273	23.6436	12.9011	14.4479	7.34809	7.35423	10.1397	22.4502	6.87541	16.753	7.05142	11.2368	14.2954	13.7266	3.85924	22.1323	54.5252	17.6033	21.4092	18.4683	5.43255	34.0468	5.85754	3.48894	14.7786	18.6904	11.2318	3.0094	23.9141	8.12026	1.52198	8.71161	6.58926	11.3811	6.42873	10.8555	8.77442	15.2113	12.7647	22.6461	21.459	17.5016	19.3521	2.39378	8.94732	3.72829	3.98873	2.17535
Gbar_D08G013690	17.2736	16.9403	18.0539	12.9419	11.5045	12.0874	6.69798	5.56528	5.61312	4.04532	4.61314	4.08514	4.42735	4.44763	3.40442	5.42903	1.95429	4.33875	3.3324	4.12841	3.48302	3.98222	2.72081	4.01312	16.4598	17.8224	19.178	16.4093	17.817	17.7655	7.47258	7.14898	8.33656	4.8206	5.17446	4.57719	4.73813	3.92416	4.69499	1.93087	1.84937	2.98024	11.0332	7.67929	6.71606	7.79788	7.65887	8.18674
Gbar_D08G013720	20.4787	15.9186	22.3502	9.99604	10.1952	10.457	3.0782	4.28428	1.40403	2.77629	1.60173	3.24181	2.26314	3.34237	1.55757	13.4503	2.47134	12.1366	4.6167	9.8149	8.84166	11.6975	9.13389	14.757	16.7518	15.2238	14.9006	7.72455	8.33874	9.30191	5.43752	2.86944	4.09652	1.99968	4.47936	2.58808	8.43436	2.71113	4.55869	19.833	3.0315	17.1453	12.1045	16.1855	20.9747	65.3573	65.0345	71.3731
Gbar_D08G013730	55.1691	36.6904	31.4323	5.71113	5.30888	12.627	4.99168	1.81626	3.92637	0.992929	0.641837	0.997782	0.696927	1.15665	0.596446	2.00022	0.798386	2.53206	0	0.700582	0.43246	1.45726	1.19043	0.83268	49.7945	31.3815	37.6248	8.26818	9.00577	7.50904	12.731	8.94742	3.53152	0.963476	2.23764	1.94497	1.07489	0.529172	1.26025	0.411593	0.375495	0.717507	6.86052	8.54144	12.5575	11.3993	0.94928	14.9764
Gbar_D08G013740	2.69918	1.86282	1.5667	11.8378	12.2028	9.01569	12.2122	15.5227	13.3151	17.9349	18.7414	17.8051	17.5836	19.6449	17.4231	12.1226	27.2859	19.058	10.2923	15.4376	16.8101	10.2914	7.19789	8.96429	1.7357	1.84964	1.98363	9.79906	5.46788	7.33054	12.3031	10.828	13.417	15.8458	14.4504	16.7688	12.2989	14.6198	12.701	15.1156	21.4737	14.2349	12.8909	10.9471	11.0242	4.03681	4.21697	1.58794
Gbar_D08G013770	5.26408	5.85168	5.48272	15.2015	17.515	13.7139	19.7404	19.2782	25.1674	29.9034	28.4705	28.1974	24.4237	25.9935	26.3805	14.0322	15.2616	14.7597	15.1231	15.6101	17.5363	10.0966	11.6038	9.27458	4.61265	4.99048	4.8568	8.35666	10.4259	7.43402	11.7031	15.2613	16.397	20.1773	20.8635	22.4699	19.5807	22.2827	24.0999	18.496	18.3438	14.986	14.6376	13.4308	13.5116	10.9587	13.1113	11.2009
Gbar_D08G013780	5.81202	6.06412	4.74801	6.68986	5.45903	5.62737	3.54896	2.64651	4.06606	0.490654	0.373602	0.618638	0.568561	0.614197	0.487526	0.835817	0.513753	1.12097	0.631089	0.913872	0.531906	0.690576	0.626096	0.753207	4.79946	5.12664	3.84055	6.08973	7.8944	6.65364	3.72888	4.14114	3.44977	1.7222	1.15177	1.15868	0.528609	0.456266	0.955745	0.274162	0.378959	0.417071	0.610711	1.00291	1.03558	2.65948	0.487462	1.43114
Gbar_D08G013790	23.0717	22.8539	22.0809	68.466	73.9836	67.8233	73.0838	81.5714	81.7392	105.55	102.202	101.454	117.364	102.873	92.5968	40.598	38.1419	41.0903	50.8758	42.6008	41.0215	44.0046	43.2889	48.831	19.6524	19.9631	22.6161	76.4579	93.6618	68.0177	76.61	103.221	85.9672	94.2617	81.5638	85.4742	61.7615	74.1917	78.0751	63.8271	62.632	62.5563	34.9666	33.2562	32.5785	31.8575	39.5823	29.7752
Gbar_D08G013810	1.175	0.225267	0.347673	0.912991	0.711074	0.832522	1.09867	1.27013	1.57092	3.24797	3.33954	2.68191	3.29548	2.39958	2.98939	3.28427	3.30608	1.6746	2.09026	2.07931	2.25078	1.69382	1.66266	1.3708	0.618721	0.557587	0.844739	2.0623	1.45647	0.691949	1.81367	2.9113	2.52933	4.36597	4.65055	3.31022	3.05314	4.48318	4.6673	4.15196	4.53807	4.78613	2.02248	2.39746	2.20327	1.37245	1.62884	1.25888
Gbar_D08G013830	1.30078	1.19855	1.88643	1.15506	0.941882	1.05896	0.688224	0.967253	0.891435	0.141874	0.425131	0.358424	0.426795	0.842463	0.310891	0.81279	0.467987	0.593707	0.665909	0.791956	0.413816	0.860647	1.01757	1.29944	0.994514	1.92552	1.35141	1.60764	1.98109	1.45685	0.76797	0.925608	1.26514	1.09759	0.558038	0.733459	0.854833	0.729062	0.447985	1.62166	0.338354	1.41116	1.28503	1.08594	0.938386	2.33298	2.28709	2.38354
Gbar_D08G013840	1.62224	1.37858	1.57943	1.19386	0.976095	1.64315	2.30495	2.28403	3.1598	0.596534	0.278867	0.436723	0.681831	0.572097	0.413614	0.66368	0.046477	0.714898	0.07774	0.310593	0.22778	0.631343	0.233497	0.461646	1.49745	1.37975	0.916531	2.23891	1.69203	2.30694	3.3963	3.56229	2.68679	3.83263	3.33096	2.82157	1.04136	1.04366	0.890116	0.601398	0.228022	0.484058	1.08907	1.40413	1.32471	4.40077	0.778031	4.81346
Gbar_D08G013860	6.13005	6.47088	10.1887	9.95457	7.6969	9.23873	10.0116	11.8651	9.49174	13.1041	10.4088	10.8539	10.6678	10.9653	9.98834	8.81869	7.38477	7.16191	6.00357	9.86272	4.85028	9.22271	9.57308	13.8985	9.16644	9.96839	9.29708	10.2614	8.48256	6.12131	6.81915	8.32931	7.65549	15.3764	9.58387	9.71791	12.6957	15.3743	9.39061	17.3313	10.0364	13.4886	14.8535	15.5015	14.1651	14.2892	16.221	13.7138
Gbar_D08G013870	2.19105	3.05218	2.85681	0.53544	0.321128	0.813156	0.285115	0.066085	0	0	0	0	0	0	0	0.067422	0	0.03334	0	0.093964	0	0.036231	0	0	2.18351	2.0471	1.91916	0.739954	0.561827	1.32992	0.067775	0.033887	0.187658	0	0	0	0	0.032696	0	0	0	0	0.035535	0	0.02993	0	0	0.030875
Gbar_D08G013890	0.191686	0.2873	0.074296	0.105465	0.281411	0.088748	0.45453	0.535624	0.597213	0.639468	0.882493	0.595838	0.620423	0.668868	0.678102	0.649402	0.375044	0.349751	0.632625	0.613436	0.708075	0.383044	0.490192	0.404238	0.225449	0.045135	0.33867	0.105852	0.085027	0.287973	0.849545	0.575801	0.474533	0.023463	0.761633	0.763583	0.584789	0.404931	0	0.130618	0.023605	0.308883	0.870622	0.305078	0.583319	0.446302	0.039776	0.315511
Gbar_D08G013900	37.3674	41.2016	32.4653	79.604	66.264	67.6945	83.9409	96.6603	78.4038	61.1785	75.4595	70.0072	73.9713	82.6533	88.7303	85.3187	76.4081	62.6503	90.2224	67.6979	75.7371	57.2049	101.218	80.0447	39.4431	43.2989	45.5559	65.3927	94.0775	54.1319	91.3412	94.5707	80.5176	84.8583	82.9889	95.092	90.0315	86.2388	87.4246	96.9235	83.5881	93.1028	80.1328	66.5433	60.6426	42.2406	67.9062	39.959
Gbar_D08G013910	11.0829	4.16847	4.01275	5.57079	5.68245	4.93995	3.91643	3.89835	4.1135	8.59571	8.85534	8.64665	8.14936	7.84439	9.66328	24.8633	20.1706	20.4943	23.7348	32.4489	19.8026	24.5785	45.7758	33.9951	4.39706	3.2016	4.29253	5.14816	6.84166	4.64745	4.68511	5.1495	4.12918	6.2258	7.41865	6.65404	9.87844	11.3505	10.2916	10.3855	11.2684	11.4543	22.1914	20.4986	15.0772	22.6562	16.3663	12.1614
Gbar_D08G013930	2.75804	3.80872	3.31346	1.95654	2.34352	2.84452	1.60017	1.34849	1.04456	0.806552	0.683464	0.648761	0.826558	0.935673	0.962195	1.19835	1.03287	1.29202	1.20073	1.23174	0.696463	0.907745	0.621452	1.00904	2.65888	3.05496	3.41544	2.34454	2.617	2.71956	1.54608	1.37218	1.07701	0.785563	0.69759	0.803385	1.43285	1.10974	1.23295	0.712989	0.583196	0.72374	1.3441	1.04906	0.951212	1.44544	0.70759	1.06696
Gbar_D08G013940	12.8113	14.4542	13.6819	26.8052	27.8619	25.5041	28.3285	25.6172	27.5295	21.0219	19.5622	19.5916	21.8582	20.5305	19.165	12.3711	8.84658	12.5076	6.85011	10.2766	8.84825	10.3274	8.09406	10.2944	12.8766	13.4954	13.7628	24.4579	23.2737	27.9329	23.9143	26.0284	26.9931	23.6181	23.968	23.5152	17.9824	20.4352	21.5699	13.3473	14.2761	14.0907	11.8798	12.4006	12.7343	16.5379	12.652	16.7525
Gbar_D08G013950	1.26924	0.932253	1.63268	1.39941	0.437837	1.152	0.7613	0.154198	0.243697	0.176696	0.324344	0.222904	0.045527	0.542208	0	21.6189	2.85203	9.53394	2.11125	5.1129	6.55369	8.22744	17.1027	11.3203	2.03826	1.62458	0.944142	1.16748	1.53726	1.23834	0.801602	0.361554	0.564027	0.409477	0.28778	0.198287	2.45617	0.633499	1.02537	1.39415	1.08868	3.87941	15.9706	16.3332	15.7863	66.9181	23.4366	112.587
Gbar_D08G013960	7.96368	7.94578	7.06219	3.95292	2.24699	6.14724	1.0518	1.09768	1.60296	1.61671	0.932965	2.07061	2.42781	1.6037	0.710918	2.7866	0.972371	1.98347	1.30573	2.02734	1.36271	1.12268	2.74716	0.828871	9.05806	7.3063	7.36636	3.87167	2.99973	7.75283	2.29903	1.83581	2.45615	1.2504	1.74116	2.03464	1.84514	0.921148	0.778753	0.604638	0.968288	1.82373	1.47254	2.70142	4.56233	6.37362	4.00874	5.94462
Gbar_D08G013980	1.70312	1.34848	1.78106	0.532878	0.428491	1.21565	0.917649	0.690181	1.13806	0.272891	0.170014	0.268013	0.534033	0.505993	0.429044	0.16277	0.056702	0.062994	0.054567	0	0	0.058026	0.054277	0.143016	3.044	2.98346	2.38223	0.676008	0.583552	0.708351	1.32862	1.16321	0.949155	1.0031	0.768091	0.613672	0.087752	0.280814	0.203627	4.04083	0.058566	0	3.07789	1.50408	0.639194	0.390571	0.061679	0.249154
Gbar_D08G014010	11.8286	14.0628	13.4312	8.13856	7.25532	7.27862	4.1479	3.51364	2.85964	3.38527	2.85583	2.5655	2.92917	4.694	3.64936	2.71717	1.96049	2.68097	1.22107	3.7208	3.14698	4.01621	1.61351	2.59291	13.2599	13.4715	10.6964	10.3294	8.43404	10.9896	5.54537	5.84716	6.28838	4.31722	4.71931	3.3039	2.53289	2.9777	3.86205	2.45099	3.01356	4.03066	3.74561	4.73858	4.58242	6.2527	4.03733	5.86875
Gbar_D08G014070	66.4328	62.6943	54.2271	99.6852	102.828	98.234	127.092	133.194	124.63	181.566	180.826	189.105	172.278	184.33	193.313	177.496	188.089	178.584	232.23	204.593	187.476	200.13	228.839	197.006	59.3263	60.0241	57.5026	106.429	118.507	99.1712	133.64	129.045	112.202	152.79	154.353	158.967	201.552	203.883	170.477	216.266	190.164	225.756	190.202	187.146	184.706	179.567	191.253	163.632
Gbar_D08G014090	22.7304	13.7058	14.373	6.52192	3.74317	5.66796	3.4948	1.4638	0.951815	0.653559	0.170937	0.634451	0.141474	0.312493	0.117828	7.24459	1.43312	2.18266	0.523943	1.95829	0.726659	4.23825	1.56091	0.503471	9.97836	10.3575	11.1089	5.88789	6.00365	9.22149	4.35678	1.36361	3.04345	0.827673	1.65976	1.41125	3.5685	0.68623	1.10339	0.49764	0.684968	0.57602	3.415	2.46756	1.44309	1.52403	0.130577	1.47566
Gbar_D08G014110	32.2673	24.8253	21.8961	93.254	97.4393	47.6256	116.113	128.677	73.3388	154.7	275.134	158.352	143.239	132.215	155.238	102.06	130.753	131.703	143.821	141.423	165.772	89.6795	100.942	98.4549	30.5482	25.3814	31.3516	88.2179	90.5611	52.2528	128.893	137.157	141.559	123.826	171.12	113.787	112.195	196.364	126.767	157.762	249.67	226.423	90.7676	94.2494	89.5632	40.6172	39.6757	19.3444
Gbar_D08G014130	16.6465	13.4219	15.3583	16.3655	16.8622	15.0022	9.47965	8.76681	8.7453	2.65553	3.13251	2.89672	3.70519	3.14905	2.75496	6.69869	6.15015	8.69326	2.855	9.32956	4.41402	4.99102	5.48665	5.98738	10.3533	11.616	12.2423	17.7492	30.386	14.4316	10.1147	10.6309	9.48653	3.94472	3.79095	3.92354	5.82456	4.29172	3.96456	7.03875	3.90117	7.93524	8.7504	6.83048	5.78594	5.59816	10.3185	4.52269
Gbar_D08G014140	90.6245	78.3739	77.6776	161.363	157.374	150.343	96.8388	85.1196	93.559	28.8603	27.0054	31.2986	33.1711	30.753	30.9418	62.1689	60.0665	86.272	21.2131	77.2242	31.6902	41.3276	36.5244	43.3493	66.2641	68.0918	71.3595	117.29	135.231	81.9009	80.5329	96.6607	77.7565	39.483	41.6392	39.1248	54.6668	46.1142	40.2269	58.8413	40.2415	68.6604	77.0738	62.6689	53.3092	51.5214	90.8747	47.4778
Gbar_D08G014180	2.83486	1.81567	1.7718	1.47268	1.74456	1.46699	1.56726	0.80457	0.902387	2.08626	1.66651	1.5815	1.7171	1.79567	1.44339	4.09423	1.87863	3.14271	1.17841	4.87641	2.42566	3.29957	2.76776	4.06768	0.781505	0.903704	1.14868	0.794001	0.657528	0.89914	1.22887	0.498031	1.0784	2.10283	2.23884	1.4591	2.81819	2.15774	1.95557	4.25429	2.01994	2.78663	14.5618	10.8199	7.44164	9.04796	7.70636	9.78493
Gbar_D08G014190	2.9723	5.07286	3.66298	1.74129	1.54236	3.18981	1.10134	0.677662	1.01811	2.25341	2.50014	1.84909	2.08295	2.59741	1.989	0.801811	0.902373	0.397815	0.861186	1.9	1.58901	1.64737	2.62158	2.07895	4.90184	5.61371	5.00978	2.53359	3.28384	3.61248	1.44013	0.801776	1.16355	2.78233	2.28486	2.40568	1.34113	1.62342	1.26754	0.934694	1.34534	1.62406	1.50595	2.23392	1.22784	1.32184	1.30072	0.263045
Gbar_D08G014200	3.35248	2.81888	3.16897	0.436746	0.178952	0.788649	0.190451	0.34066	0	0	0	0	0	0	0	0.227537	0.083448	0.082256	0	0	0	0	0	0	2.72481	0.834995	2.64959	1.08965	0.765787	1.70432	0.186831	0.152107	0.463936	0	0	0	0	0	0	0	0	0	0.139339	0.155698	0	0	0	0
Gbar_D08G014210	1.10323	1.61189	0.884453	1.32593	1.02872	1.78143	0.869944	0.517731	0.14606	1.48077	1.14047	1.60285	0.223615	1.03349	0.554939	9.83389	1.9293	5.22939	1.13213	1.6312	1.11157	0.902291	1.46215	1.29104	1.54465	1.4217	1.08778	1.6841	0.932161	1.98118	0.814733	0.391005	1.14461	0.482989	0.686333	0.208044	2.41738	1.50787	1.63543	2.83128	3.62125	4.10508	1.90966	9.11687	14.4434	17.162	1.13429	13.2945
Gbar_D08G014260	0.6459	0	0.438622	0.141358	0.611638	0.427115	0	0.106931	0.154722	0.05302	0	0	0.061532	0.075971	0	65.5445	60.7439	81.9066	16.5435	92.0768	18.3362	7.20986	11.0144	9.75575	0.454576	0.01115	0.731048	0	0.442139	0	0.123384	0.434	0	0	0.159132	0.137743	0.687159	0.055023	0.265032	18.3826	8.53061	23.9828	26.9193	32.8815	41.7676	3.44804	3.74299	2.7594
Gbar_D08G014270	3.62374	4.397	5.45492	1.84621	1.8413	2.82939	0.816689	0.164418	0.028917	0.234504	0.062275	0.201307	0.032983	0.133865	0	0.147183	0	0.164948	0	0	0	0.032021	0	0	5.57769	3.89186	5.28626	3.96144	3.06426	2.65121	0.997345	0.661246	0.898159	0.208849	0.123896	0.179006	0.108229	0.123199	0.173471	0.062423	0.048241	0	0.062812	0.189474	0.199056	0.267773	0	0.152872
Gbar_D08G014280	9.21461	7.04221	10.0245	3.5106	2.98926	3.51593	2.00032	2.21085	1.54262	3.69903	3.59865	3.49818	2.86624	3.5237	3.06508	6.42143	2.13853	5.83413	2.65855	7.39063	4.26615	6.85573	4.09417	5.36763	7.18074	6.38999	7.82249	3.52005	2.83119	4.00966	2.91175	1.89399	2.43117	2.23998	2.50092	2.46295	3.27304	3.41602	3.69126	2.65984	1.48049	2.48999	3.91739	7.08348	8.6199	13.4214	5.44045	12.6741
Gbar_D08G014300	2.49841	2.22136	2.47397	8.64941	12.2972	6.50563	4.70132	2.32986	5.67281	0.50222	0.46443	0.484029	0.501798	0.857596	0.574766	1.2516	0.50129	1.29654	0.767818	2.80848	1.07942	0.825724	1.28473	1.34942	3.31123	3.24453	2.76108	4.57905	6.74686	6.73897	5.60003	5.07104	2.81341	2.97551	2.17719	3.6226	2.57996	2.73075	2.73402	3.11766	1.24406	1.9406	1.08579	2.02231	1.92415	0.813587	2.02697	0.889649
Gbar_D08G014310	0	0	0	0	0	0	0	0	0	0.09083	0	0.035841	0	0	0	22.3113	20.2871	17.1853	30.8137	31.1355	16.8755	31.3858	27.7895	25.9657	0	0.037778	0	0	0	0	0	0	0	0	0	0	0.039472	0	0.078658	5.63954	8.73214	7.16459	33.6639	29.9508	25.0355	7.17722	8.68999	4.06778
Gbar_D08G014320	3.70257	5.43103	4.13933	3.05893	2.29659	2.51935	2.05753	1.70785	1.5418	0.426003	0.607482	0.460796	0.735185	0.742125	0.792823	1.5723	0.651772	1.4732	0.865225	1.21825	1.06808	1.45143	0.674245	1.08223	5.93434	4.99601	4.98282	3.19828	2.61879	4.01555	2.42579	2.07907	2.67683	1.23223	1.50242	1.92621	0.947682	0.711445	0.829938	0.576864	0.400546	0.696818	3.11212	1.66077	2.00242	2.55726	1.49208	2.6604
Gbar_D08G014340	1.44711	1.97475	2.33468	1.29045	1.13544	1.58296	0.410196	0.605489	0.352942	0.616269	0.513662	0.286471	0.321656	0.742894	0.341845	1.07006	0.210034	0.877609	0.194321	1.14213	0.577378	0.57158	0.531606	0.652725	2.41285	2.72177	2.54823	1.59066	1.76975	2.12432	0.816399	1.1068	1.19541	0.676206	0.55252	0.651866	0.606377	0.575547	0.458861	0.437049	0.19026	0.49463	1.27145	1.38843	1.0068	2.34022	1.69635	1.80822
Gbar_D08G014350	1.5723	1.35539	1.8531	0.282306	0.235313	0.148066	0.334368	0.185396	0.443537	0.389213	0.712717	0.812674	0.841064	1.74771	1.11088	0	0.4145	0	0.175027	0.282294	0.100703	0.048268	0	0.14369	1.22525	0.871799	1.36397	0.033889	0.270356	0.395536	0.683762	0.165538	0.528916	1.34741	0.474606	1.61946	1.37938	2.33404	2.56593	0.654804	2.03327	1.08487	0.07053	0.022284	0.457841	0	0	0
Gbar_D08G014390	5.58068	3.36003	5.09346	0.681962	0.653286	0.959203	0.312315	0.181858	0.33785	4.54131	5.38326	4.38834	3.77223	3.31016	2.75967	14.2203	16.0074	12.0902	9.1178	15.8509	12.3702	9.64316	7.28469	6.57155	2.69882	2.82728	1.5776	1.52256	1.0496	0.999774	0.865381	0.298659	0.674557	1.87221	1.01337	0.6527	4.10788	4.95498	4.76091	24.7459	28.9358	28.6615	14.731	20.2363	21.5483	3.78115	4.45113	1.75914
Gbar_D08G014400	0	0	0.05211	0.484448	1.14201	0.691015	2.20764	4.00795	5.1813	6.73229	7.574	7.65896	7.06392	7.92539	9.7457	19.5188	30.8129	14.8081	34.46	20.8788	27.2512	31.8335	44.1018	29.6102	0	0	0	0.538027	0.806802	0.270507	2.92165	3.54877	3.2943	4.36743	4.55797	4.97498	6.36992	6.64753	6.32155	19.961	24.8103	20.1117	36.2341	26.0949	17.7689	8.8519	10.8263	4.93859
Gbar_D08G014430	19.9529	26.3935	23.2253	11.8323	12.3004	11.3681	1.40613	2.88022	0.73898	0.163604	0.310587	0.114461	0.176616	0.799735	0.057672	0.41172	0.105839	0.349093	0.377436	0.389544	0.208511	0.207879	0.308699	0.507567	20.8023	18.583	16.9921	10.6982	10.252	14.2566	6.20859	2.34686	3.14726	0.351775	2.05741	0.332304	0.817766	0.454025	0.391553	1.45678	1.69608	1.63068	0.708506	1.78207	3.60913	1.61618	0.560571	0.203855
Gbar_D08G014470	3.99484	3.57681	2.73148	1.42612	1.28235	2.66591	0.720342	0.749143	1.11469	0.433542	0.194938	0.322402	0.143995	0.45898	0.030981	2.12652	0.097467	0.808129	0	0.144744	0.10619	0.100348	0.715296	0.376947	2.57001	2.45149	1.66754	2.52393	2.79298	3.47697	2.25147	1.12723	1.39023	0.333433	0.846478	0.533924	0.903924	0.563233	0.384089	0.109839	0.201342	0.068267	0.19651	0.481131	0.802831	1.31646	0.437943	2.40234
Gbar_D08G014490	2.01523	2.34748	2.61975	1.25176	1.10068	1.3522	1.0201	0.76161	0.73566	0.272009	0.514686	0.431676	0.473546	0.526041	0.39811	0.069989	0.027577	0.130475	0.035503	0.032762	0	0.03794	0	0	2.03522	2.45527	2.21131	1.72764	1.51662	2.25484	0.849371	1.31128	1.02752	0.560629	0.675938	0.825669	0.245077	0.136012	0.396764	0.089786	0	0.482452	0.018544	0.018802	0.062579	0	0	0
Gbar_D08G014510	1.77766	1.0186	2.129	0.389045	0.760728	0.473227	0.699577	0.331023	0.455617	0.420616	0	0.649316	0	0.043813	0.209894	0.468495	0	0.217537	0.094739	0.043713	0.213799	0	0	0	1.78286	1.84993	2.67689	0.663461	0.955442	1.5127	0.607358	0.141979	0.785372	0.237727	0.517808	0.506482	0.503797	0.699804	1.1339	0	0	0.051629	0	0.497891	0.250766	0.048228	0	0
Gbar_D08G014570	6.61982	7.58394	8.27215	5.5248	5.84768	4.98986	3.88781	4.53122	4.17475	2.6066	3.4091	2.96293	2.75519	3.45051	3.08305	4.24496	1.24847	3.35759	1.85909	4.36647	3.26043	3.82567	3.8035	4.3454	5.98114	7.21288	7.40635	6.45174	4.92377	7.30465	4.14541	4.88553	4.76211	2.89975	3.986	3.10783	4.09243	3.12389	3.47726	2.65809	2.19315	3.01634	4.4768	4.7531	5.73918	9.57272	10.4469	11.5668
Gbar_D08G014580	1.83459	2.45212	3.18521	1.68241	0.992988	1.14516	0.862927	0.541684	0.845576	0.376972	0.277609	0.45076	0.307886	0.579251	0.264591	0.37971	0.119087	0.141122	0.153314	0.211866	0.17256	0.122879	0.227989	0.079964	1.40381	0.774686	1.08439	1.66376	1.26461	2.07325	1.24667	1.22125	0.506918	0.971006	0.811162	0.606625	0.483817	0.314125	1.11758	0.737665	0.164001	0.375971	0.440426	0.321532	0.656646	0.273798	0.686732	0.437769
Gbar_D08G014590	1.38156	2.28404	1.81276	0.931856	1.05053	1.04633	0.23194	0.145838	0.075182	0.016893	0.017693	0.016743	0	0.108841	0.016472	0.075875	0.008847	0.217741	0.008542	0.024008	0.009638	0.05477	0	0.016899	1.82496	1.87968	1.65254	0.992257	0.514869	1.51899	0.555711	0.247299	0.394047	0.063576	0.085596	0.127227	0.060703	0.052534	0.062415	0.008652	0.018244	0.074448	0.142472	0.341881	0.365724	0.113167	0.086043	0.064598
Gbar_D08G014620	2.73555	2.88825	3.24136	1.4936	0.867489	1.30892	0.13533	0.372307	0.147676	0	0.040902	0.057669	0.044489	0.202749	0	0.452237	0.393787	0.635428	0.203618	0.157012	0.208297	0.133829	0.074134	0.158088	3.01551	2.46889	2.30875	1.76814	1.46715	2.14138	0.840795	0.828354	0.929768	0.260578	0.251827	0.253201	0.292025	0.251697	0.16513	0.049805	0.41506	0.446497	0.242751	0.418221	0.57055	0.396956	0.140592	0.931232
Gbar_D08G014630	4.50887	4.05544	3.63388	1.96652	1.56217	2.00423	0.639891	0.525001	0.231684	0.20312	0.257114	0.028211	0.476138	0.126943	0.15802	0.583935	0.593616	0.355259	0.767799	0.257411	0.23664	0.459184	0.036245	0.179883	4.15033	4.7698	4.80781	2.64112	2.47003	3.73463	1.16542	0.743923	1.30946	0.799593	0.147572	0.404839	0.508704	0.443272	0.199707	0.174944	0.548163	0.197988	0.124693	0.348749	0.621868	0.960198	0.167055	0.727269
Gbar_D08G014640	0.266829	0.64813	0.416629	0.890324	1.00245	0.578302	0.381994	0.478641	0.242213	0.042669	0	0.04499	0	0	0	0	0.043546	0.117864	0	0.042363	0.142936	0.106557	0	0	0.412394	0.184547	0.313953	0.702049	1.26111	1.08726	0.166343	0.184623	0.560008	0.09762	0.084628	0.016189	0	0	0	0	0	0	0.087846	0.145872	0.175872	0	0	0
Gbar_D08G014650	4.13054	3.32342	2.87183	1.58714	1.77766	1.67194	0.849188	1.07205	1.00283	0.901014	1.14397	0.788599	0.5286	1.15276	0.806932	1.68746	1.00066	0.898013	1.13897	1.45291	0.990118	0.836825	0.521809	1.01412	3.68487	3.22322	3.90395	2.60975	2.34749	3.19601	1.53571	0.913866	0.911239	0.493636	0.97939	0.88523	0.430584	0.392284	0.483861	0.570185	0.649301	1.11131	1.30533	1.70631	1.70432	1.82804	0.796639	1.69105
Gbar_D08G014660	5.087	8.11414	6.98452	4.60461	6.48355	6.68983	4.61515	4.85909	3.81594	1.71903	1.36614	0.833465	1.11775	1.63279	1.93178	3.59099	5.76583	3.84922	3.13667	3.16918	4.04287	2.00667	0.768834	0.612182	6.6129	7.15024	7.47906	6.33982	7.97144	8.6762	3.72198	5.89368	5.8094	3.21537	3.74554	2.79605	2.41942	2.25085	2.38488	0.973856	4.28618	2.14693	1.76798	2.58356	2.13157	0.925543	1.24084	1.29387
Gbar_D08G014700	7.48005	6.98422	5.94545	1.49473	1.28961	1.69465	0.569707	0.872206	0.495847	0.27902	0.207096	0.355104	0.140205	0.308406	0.383468	0.691954	0.146456	0.769109	0.301587	0.36751	0.294478	0.370463	0.361758	0.605866	4.8113	5.0769	5.67332	1.84495	0.981688	1.56344	1.86577	1.85065	0.85955	0.19567	0.097561	0.230724	0.801688	0.226926	0.147549	0.408641	0.107159	0.107051	0.87846	1.43256	3.27574	1.3244	1.60047	1.15243
Gbar_D08G014740	0	0	0	2.08953	1.82948	1.53234	2.60491	1.26544	1.65223	0	0	0	0	0	0.050211	0.453297	0.473552	3.63926	0	0	0	0	0	0	0	0	0	1.73125	1.17488	0.979183	1.32064	1.32327	1.01724	0.162175	0.452664	0	0.271634	0.052172	0	0	0	0.055414	0	0	0.089617	0	0	0
Gbar_D08G014750	39.3728	37.4704	43.6816	11.7904	9.72953	12.2362	4.10649	2.17189	1.51598	1.61518	1.78506	1.45546	0.897222	2.138	0.940269	2.86811	1.20976	5.25087	0.542886	3.60102	1.64565	4.10677	2.25175	3.79402	34.341	31.0282	37.7876	14.88	15.2604	17.1989	7.09871	4.82413	5.76605	1.98418	2.5877	2.51066	3.1416	2.10975	1.42898	1.05243	1.33243	1.65372	3.8034	5.9231	5.79681	7.04446	4.34691	5.88778
Gbar_D08G014770	4.44374	3.84156	3.34872	2.40895	2.58952	2.36203	1.40697	0.365425	0.598612	0.529248	0.429964	0.924985	1.17432	0.945803	0.574314	0.794947	0.039586	0.473452	0.170692	1.22089	0.163386	0.163522	0.212239	0.057078	5.09144	3.68335	3.24867	2.33898	2.85026	5.13342	1.85137	0.80965	1.56879	1.19456	0.401895	0.803102	0.26698	1.38605	0.950886	0.139618	0.668417	0.427644	0.386334	0.423305	0.488213	1.28792	0.662517	0.277498
Gbar_D08G014780	2.10793	1.90535	2.53075	0.912197	0.836721	1.7246	0.295126	0.270126	0.191113	0.167249	0.134956	0.195894	0.061056	0.165355	0.103671	0.223764	0.055343	0.163359	0.136657	0.159869	0.092519	0	0.035082	0.111	1.91156	1.94285	2.82537	1.54306	1.77349	1.49877	0.544372	0.396418	0.495642	0.625026	0.512697	0.279968	0.373179	0.195858	0.138628	0.209548	0.268461	0.361097	0.140376	0.292908	0.404695	0.633194	0.673906	0.489851
Gbar_D08G014790	26.1522	20.3086	18.7836	31.7046	31.4665	31.1519	39.0267	40.5062	40.0099	32.9485	37.1805	34.5581	37.8256	37.5037	42.7123	44.9209	37.8106	34.4996	51.2095	34.7133	39.3997	34.8786	53.6274	40.4936	15.2908	17.8304	17.8785	31.3785	35.0631	21.7864	35.2403	37.2326	34.2818	38.5033	35.0236	33.8491	39.7571	42.2589	35.4399	40.8265	39.1778	42.1555	39.8061	36.8234	29.9525	23.6457	25.1261	21.7977
Gbar_D08G014810	0.835642	0.31446	0.267366	0.202478	0.364876	0.325948	0.159082	0.085322	0.125276	0.210562	0.352179	0.117879	0.398182	0.146182	0.34207	0.275214	0.468709	0.335544	0.508584	0.724024	0.492785	0.090556	0.046885	0	1.31869	1.22873	2.08888	1.15743	0.8841	1.49789	0.805303	0.938048	0.453037	0.907392	0.758497	0.625393	0.428908	0.654083	1.07665	0.702707	0.834336	0.718936	0.267461	0.209497	0.222368	0.024506	0	0
Gbar_D08G014860	2.50078	2.95636	2.76626	11.17	2.3506	8.33567	9.09394	10.5936	9.56073	8.39827	8.11899	6.43271	14.6106	13.3708	13.6111	78.953	19.905	56.8781	3.21473	8.85074	8.8885	7.9103	5.61716	6.53929	2.14436	2.56039	2.61054	16.4594	20.4279	15.2173	12.4261	9.67898	8.79862	102.732	46.5289	52.4957	65.5545	101.296	84.9935	16.5012	18.4966	15.1997	18.3592	17.5309	15.7047	47.3024	53.8334	44.1009
Gbar_D08G014890	7.07524	6.81809	7.63333	7.51846	7.17537	7.43256	5.18874	5.40422	5.18771	15.5446	15.2228	13.2612	11.8546	13.6244	15.4933	12.419	17.6764	16.7298	17.8935	18.9799	17.4395	19.5815	17.6913	14.5375	7.13154	7.97344	6.84715	7.50198	7.03442	8.16207	6.51091	6.32932	6.24233	9.0482	9.20174	9.84994	15.396	13.6695	12.44	21.5041	25.7934	27.3	19.0799	19.013	21.3663	16.1112	10.6087	13.5765
Gbar_D08G014910	7.04218	8.78349	8.6943	13.236	11.9143	11.5425	7.82749	8.9201	9.17087	3.98174	4.21858	3.92951	4.90037	5.55811	4.43586	1.71586	1.01086	2.07903	0.784701	1.11103	0.840102	1.74247	0.879649	1.26333	8.80258	8.27297	8.37302	9.87825	9.47756	11.2394	8.43373	7.55234	8.37291	6.27945	6.4799	5.65991	3.80938	3.36969	4.51244	2.09906	1.07853	1.32768	2.92877	2.65396	2.60476	3.01284	2.77758	4.01322
Gbar_D08G014940	22.7708	21.7407	15.7729	40.4963	41.6091	51.3216	49.5583	61.2454	53.2329	48.7423	49.0449	47.8401	56.5791	61.8087	42.5334	77.6272	112.01	93.8454	63.6629	93.0971	81.0423	66.9106	48.1321	53.8962	18.8596	15.1188	22.9886	34.6046	30.4011	44.8797	60.9315	62.9818	60.6891	38.5733	50.5108	54.1716	54.0337	53.8113	52.314	46.2343	48.7005	47.9019	44.7899	38.2324	58.2045	79.8133	20.5206	60.0338
Gbar_D08G014950	0.134858	0.148867	0.130896	0.330842	0.614273	0.494348	0.796605	1.24465	0.713938	0.837186	2.01735	0.995485	1.43847	1.86119	1.04305	0.253077	0.421677	0.188031	0.196611	0.067364	0.123553	0.07801	0	0.114412	0.163945	0.203187	0.108881	0.709037	1.01295	0.460346	1.73035	1.36733	1.04052	0.874607	1.93186	1.19786	0.332027	0.348076	0.857361	0	0	0	0	0	0	0	0	0
Gbar_D08G014960	4.57101	4.80159	5.62132	62.4844	76.2646	61.1993	90.1999	105.377	108.213	64.8523	62.8455	61.3219	67.6217	74.0288	78.4391	13.4946	19.5837	13.41	17.7753	7.60946	12.7117	7.95203	6.37108	4.84328	3.75592	6.38397	4.07278	44.2439	60.0414	27.0951	71.7074	74.7588	71.7554	0.644742	62.1317	67.6604	28.5488	36.168	42.7203	12.2355	9.19497	13.8718	6.35903	4.08883	4.11124	2.25293	2.26678	2.49786
Gbar_D08G014980	0.172883	0.215868	0.164051	1.33469	0.862252	1.04489	1.26938	2.4546	1.49657	0.481974	0.682801	0.786801	0.341971	0.21666	0.453065	0.170487	0	0.052785	0	0	0.129411	0.183845	0.113701	0.059918	0.273794	0.157758	0.120327	1.06172	1.30795	1.1667	1.14747	0.667378	1.25762	1.27655	1.20227	1.35248	0.795142	0.411915	0.334981	0.780881	0	0.192085	0	0.20287	0.27843	0.058576	0.19536	0
Gbar_D08G014990	0.200312	0	0	0	0	0.0497	0	0	0	0	0	0	0	0.04699	0	0.293829	0.445962	0.430972	0.746568	0.801946	0.562284	0.826801	5.13177	1.4334	0.048256	0.034436	0.101595	0.219826	0.320536	0.052492	0	0	0.0426	0	0	0	0	0	0	0	0.10679	0.213986	2.29827	1.43789	0.770695	2.10423	0.157453	0.285133
Gbar_D08G015010	4.30579	3.46151	2.44024	1.03938	1.13877	2.87096	0.823741	0.575754	0.047644	0	0.092259	0	0	0.044137	0.066391	0.390096	0.102091	1.26068	0	0.091571	0	0	0.048781	0	2.91865	3.32758	3.64244	1.78593	1.67409	1.71878	0.865721	1.18047	0.781407	0.212603	0.244523	0.190731	0.105132	0.307278	0	0.100336	0	0.08138	0	0	0.111359	0	0	0
Gbar_D08G015030	1.44766	1.7511	2.91188	3.45262	2.87739	4.22858	4.67828	5.3974	4.76124	4.34816	4.03493	4.07072	3.41759	3.89159	4.30597	3.27691	5.89025	5.58246	1.68937	3.94502	3.91888	4.68011	2.7112	4.06522	2.04275	2.21632	2.38986	4.12796	3.26891	3.01917	3.89719	3.75081	3.66863	3.81222	3.79874	4.2142	4.74556	4.89931	4.54279	4.86504	7.43049	5.07572	4.39311	3.8777	3.73621	2.91167	3.05112	1.65669
Gbar_D08G015040	6.59005	4.89649	6.60488	8.99106	9.86469	11.3329	13.3776	9.81481	10.0668	5.95917	6.21545	5.871	5.70962	6.30279	7.29911	8.93567	8.42035	9.13372	7.81672	6.67941	5.83616	6.08483	5.17589	5.22432	9.09192	5.95457	7.61304	9.36752	7.81498	11.4241	9.70922	11.0554	11.1889	5.82865	6.1629	5.97893	6.03317	5.99736	4.92463	7.29027	6.73833	6.83851	7.32871	6.09979	6.54007	4.80877	3.43977	4.57442
Gbar_D08G015050	21.751	25.4445	14.7357	6.76052	5.61494	12.7764	3.68678	1.23666	1.24211	0.277226	0.680685	0.279208	0.623554	0.937926	0.363906	7.04305	0.785118	3.21996	2.08261	5.11117	0.138961	1.7444	2.00763	2.37141	17.8164	20.893	17.0223	7.78197	7.99353	8.97972	2.98053	1.70275	2.71865	0.672477	1.59465	1.44262	2.32124	0.851768	1.24845	0.534054	0.373578	1.44574	1.68544	1.43291	2.05628	13.9668	5.32674	0.741274
Gbar_D08G015060	0	0	0	0.05804	0.085887	0.103658	0	0.056495	0	0.530902	0.71196	0.43529	0.119467	0.273762	0.407352	14.1352	23.4753	15.6563	14.1953	14.9359	9.62279	9.25086	3.58522	5.31965	0	0.015596	0	0.336829	0.344789	0.218085	0.016186	0.106352	0.14139	0	0.041195	0.035328	0.778838	0.425327	0.308357	0.420058	4.936	0.808291	15.5043	12.4544	9.07995	0.782678	1.08733	0.713301
Gbar_D08G015070	6.60982	4.98548	4.74911	10.1815	10.3119	8.06503	12.1589	10.3389	10.2016	7.62338	9.51975	9.36076	7.89815	9.67512	7.20656	6.90981	5.90845	7.06445	6.07721	6.06895	7.24129	5.22841	5.68591	6.16393	5.74511	7.01187	4.87675	6.37878	5.20225	5.53537	7.19179	9.49405	7.6544	8.20705	9.49561	8.05228	9.12725	10.4205	6.74816	7.16514	6.96523	8.65766	6.53967	7.51727	5.17533	5.09677	6.96244	5.89331
Gbar_D08G015100	4.35946	7.40686	7.78008	1.90513	0.826713	1.72539	0.478134	0.612675	0.401911	0.181365	0.301044	0.098451	0.272007	0.372051	0.054343	0.380624	0.16894	0.595738	0.101586	0.759807	0.100286	0.424661	0.032675	0.140347	6.13398	8.62407	6.00478	3.14292	2.10426	3.55014	1.31697	0.901875	1.44758	0.93751	0.122547	0.069792	0.29879	0.296948	0.157824	0.17926	0.14338	0.109243	0.390104	0.574571	0.896574	0.666074	0.164416	0.645191
Gbar_D08G015160	0.437486	0.231988	1.21515	0.164276	0.67801	0.324894	0.193257	0.3364	0.532155	0.085588	0.334853	0.286228	0.040482	0.071443	0.293662	0.061376	0.054928	0.200387	0.024112	0.208259	0.176063	0.098516	0.124812	0.262192	0.431331	0.173742	0.526192	1.0641	0.954424	0.76413	2.46276	1.6131	2.52408	1.24378	1.06201	0.46365	0.709727	1.1596	0.809602	0.196362	0.021548	0.113964	0.300154	0.330148	0.826932	0.082522	0.051777	0.176061
Gbar_D08G015170	15.8082	15.1507	15.1408	13.7226	11.6688	12.987	12.0812	10.1213	10.921	14.5514	13.9887	14.1377	18.2129	15.7564	18.8492	14.5161	10.4577	11.816	13.2172	16.2872	14.6151	13.3298	18.0815	17.2914	14.257	13.4163	13.0556	10.311	14.4337	10.5195	9.01627	9.7074	11.7851	13.6844	14.2522	13.5399	16.6093	17.1511	15.2495	16.145	13.6281	16.8151	12.585	11.9406	11.1498	15.5014	15.0584	15.7805
Gbar_D08G015190	15.1934	13.2349	15.4977	24.7431	25.9702	30.9367	35.6195	39.4798	32.3945	18.1638	30.0588	31.5467	29.4239	24.7169	35.3523	42.4449	37.6366	23.6453	39.8669	33.8371	30.2359	29.2618	33.1581	25.5773	14.2313	16.2124	13.8304	27.6513	44.042	25.3018	40.7652	34.9072	36.0996	30.5267	29.8623	32.242	41.9297	38.925	36.3499	40.9102	37.8109	30.9819	19.7738	27.781	23.87	15.5233	18.5948	13.5955
Gbar_D08G015210	0.923787	0.983987	1.25897	0.188401	0.140414	0.355216	0.242118	0.312306	0.435405	0.749341	0.833605	0.619541	0.8454	0.5947	0.756101	0.634522	1.42098	2.78837	0.804966	0.605296	0.70401	0.886808	0.350842	0.45234	0.454279	0.570968	0.453045	0.317762	0.297369	0.243587	0.231472	0.700486	0.363477	0.400011	0.849294	0.614893	0.68501	0.883914	0.875683	0.556762	1.18604	0.591748	0.42319	0.542467	0.295588	0.166621	0.27869	0.105983
Gbar_D08G015220	5.31738	5.03967	3.32345	4.24223	3.31314	3.52544	4.93442	4.75198	4.71372	1.35258	1.39333	1.27829	1.92332	1.54724	2.33931	1.21675	0.949285	0.684371	0.583401	0.536439	0.744226	1.10324	1.37626	0.862047	5.95299	4.63923	5.96392	5.48158	5.56827	3.75825	7.44704	8.26653	8.52612	5.82965	4.99169	3.35525	2.09117	2.61613	1.99973	2.30617	0.922795	1.18136	0.955848	0.945645	0.819058	1.16491	0.866044	0.783646
Gbar_D08G015240	7.41006	6.99408	6.47391	6.48255	6.5306	6.33488	4.51132	3.23489	2.62131	1.07127	1.87523	1.96621	1.31553	1.37604	0.950591	3.70748	2.35404	5.47213	3.73251	5.58337	3.29822	4.06781	4.19947	6.22366	5.40782	7.00105	4.57567	5.65516	7.49644	7.20261	3.29546	3.14801	2.56654	1.81334	2.17644	1.8869	1.67126	1.24952	1.40302	0.860354	2.00279	1.43481	2.9156	2.49466	2.61246	4.70851	3.07566	3.0622
Gbar_D08G015250	17.9656	17.52	17.1089	5.49326	4.04327	5.70634	1.913	1.21314	0.553035	0.509587	0.110131	0.243621	0.163042	0.476308	0.117543	0.548341	0	1.84764	0.162962	0.925333	0.507629	0.696223	0.743564	1.07281	12.0337	12.3423	13.8175	6.11641	7.54415	7.05087	1.90363	1.54344	1.77612	0.624713	0.524765	0.668977	1.2395	0.275359	1.11827	0.159809	0.106264	0.474779	1.44054	1.54113	1.704	2.29024	1.96426	2.72367
Gbar_D08G015260	1.86936	1.70201	2.06464	0.742446	1.21313	1.28058	0.13932	0.109211	0	0	0	0	0	0.034427	0	0	0.033082	0	0	0	0	0	0	0	2.73827	2.44424	2.08437	1.66036	2.71083	2.80531	0.447557	0	0.359171	0.038754	0	0.091966	0	0	0	0.052825	0	0.046138	0.652524	0.218983	0.128705	0	0.065699	0.13749
Gbar_D08G015280	15.5011	5.77023	7.10206	7.55299	8.45589	8.24091	11.9606	10.4211	13.8583	30.886	29.7396	43.581	24.3632	24.654	20.4399	6.30863	6.18824	7.12284	3.10916	6.41688	8.37028	7.81189	5.34368	7.56308	10.6701	9.68393	6.83672	3.2136	1.6804	4.34357	6.44515	9.27001	6.02274	11.837	13.9826	13.6902	17.5283	18.4916	15.6732	12.3458	10.6079	9.69111	15.2833	12.7583	10.3015	12.3547	13.8735	16.2194
Gbar_D08G015290	47.1624	54.2985	61.6094	32.8194	26.7631	39.2131	8.23192	5.87792	2.81098	1.43069	1.12626	1.86316	1.30093	2.8945	0.88127	4.12908	1.93817	5.63592	1.10393	7.09462	3.57207	3.81724	2.48769	4.22175	67.8615	64.4964	57.3157	43.8672	34.7887	58.1451	14.5029	10.8468	11.0191	2.83415	5.53637	3.03159	5.61332	2.49746	3.30403	1.08901	1.72188	2.4751	4.52167	8.33463	10.5262	12.5666	4.3339	17.1443
Gbar_D08G015320	17.0566	18.6007	12.5268	6.49121	5.08856	6.87458	1.76059	0.991107	1.16729	0.249978	0.097942	0	0.10852	0.887872	0	1.3064	0.486761	2.84642	0.472835	1.27527	0.643787	0.689222	0.562198	1.10701	24.4709	20.377	21.1119	8.5012	13.6261	10.4351	2.48236	1.23335	1.93646	0.48766	0.841331	0.566833	1.22941	0.679285	0.31111	0.901389	0.404299	0.889488	1.48838	1.59897	3.6969	2.04077	1.32048	2.24962
Gbar_D08G015330	8.42223	8.0559	5.08972	2.77283	2.8561	2.04758	1.79158	1.26046	1.14194	2.11094	1.95473	1.90866	2.04032	1.6199	1.36305	0.813564	0.875124	1.2776	1.65218	0.66841	0.336641	0.743224	0.887326	0.673869	6.86587	6.52084	6.47392	4.27372	5.23482	5.55679	2.05078	1.32304	1.94971	2.02262	1.80806	1.53055	2.09305	1.08378	1.69197	1.34079	0.951758	0.862426	0.778455	0.731911	0.701757	0.478459	0.5557	0.331225
Gbar_D08G015390	1.66502	2.80127	2.25083	25.4865	25.3238	23.8376	49.0535	40.4246	57.9009	7.6693	8.84454	8.17579	15.4558	12.6479	10.7759	0.18334	0.235156	0.019006	0.051619	0.038108	0.046596	0.077228	0.081879	0.04171	3.27193	2.74821	3.36738	15.722	16.4412	10.7512	37.6668	42.328	38.4452	32.2583	24.4196	22.9346	5.01885	8.30857	9.71714	0.501959	0.143566	0.168782	0.255091	0.196685	0.30981	0.252952	0.148872	0.530369
Gbar_D08G015420	3.33522	2.62117	1.26994	0.735674	0.970652	1.45854	0	0.133269	0	0	0	0	0	0	0	0.024324	0	0.123232	0	0	0.226594	0	0.06238	0.20983	4.65327	3.67414	3.54236	1.18255	0.916551	0.633315	0.067302	0.305018	0.114259	0.071173	0	0	0	0	0	0	0.214816	0	0.174815	0.070902	1.00301	1.49675	0	0.892006
Gbar_D08G015430	32.7061	27.0272	36.3439	3.32803	3.04936	4.70618	1.94219	3.64535	5.02569	2.00476	1.52948	1.67707	1.1514	2.73206	2.57943	2.36816	0.629082	2.00553	1.11768	1.90573	1.50427	1.51687	1.58729	1.97082	24.5323	25.0087	27.0476	6.24985	5.04401	3.85833	5.71072	4.44793	3.0554	3.49068	3.06684	3.84273	3.54943	2.54547	1.68345	2.26845	1.04886	1.83598	12.5043	8.94123	3.27076	4.06284	3.77091	2.62778
Gbar_D08G015450	7.26859	6.63858	8.8317	6.51342	5.09431	5.46775	3.32493	3.21479	3.33379	1.22968	1.3774	1.55967	1.26302	1.93162	1.65741	2.20008	1.14851	2.10845	2.33238	1.73614	1.31616	1.84938	1.13485	1.09336	3.17491	2.35759	2.6278	2.53081	1.58951	2.21491	1.0823	0.860147	1.23625	0.797749	1.48503	1.98888	2.31829	0.358469	1.52326	1.77589	1.44333	1.73677	1.55563	0.79392	1.58275	0.75373	1.80695	2.46628
Gbar_D08G015460	1.09191	1.72332	2.56505	2.5966	2.98443	1.74893	2.02537	3.06515	2.11388	4.52875	3.88517	4.31177	4.03887	4.71479	3.57104	3.40043	3.23428	3.51965	0.008268	3.84294	3.76806	3.43741	4.67451	3.15112	0.540729	1.08441	0.747413	0.715632	0.637105	0.830755	0.383907	1.83526	0.509731	3.00877	1.73392	0.797125	0.899635	5.4961	2.63015	0.375777	1.1739	0.38249	0.503143	2.55113	2.7808	6.97645	0.782519	4.19664
Gbar_D08G015470	5.11802	5.3845	5.42813	8.1093	6.90965	8.48558	8.03089	8.44189	7.64884	7.187	7.45464	8.23084	7.47406	7.94777	7.94381	5.79571	8.39683	7.57545	6.46266	7.57639	7.4004	6.01142	4.83482	5.69624	5.3833	5.67162	5.03082	7.52338	4.1661	6.32507	6.723	7.6315	7.84769	6.41063	7.5689	7.33396	6.74887	6.26712	6.35188	8.57547	7.69951	8.64814	8.56869	7.83984	8.08314	7.10265	7.12725	6.27375
Gbar_D08G015480	16.8359	16.2225	14.3301	4.7919	6.42091	6.42726	3.56843	2.41561	2.43953	3.04498	2.99139	4.09547	2.63346	4.22454	3.57946	14.238	11.8243	13.1681	14.3035	10.6123	12.6476	11.4462	12.6561	12.4981	13.0323	15.2887	14.3147	8.7301	8.64462	8.26326	6.49347	5.1918	7.5198	5.80984	7.47646	6.91232	11.7966	8.05912	9.34282	11.4352	11.2905	13.4929	20.6535	19.5796	20.9066	25.4385	33.0232	28.469
Gbar_D08G015490	7.98518	3.08854	3.36334	0.918703	1.71013	1.85219	0.490701	0.710544	0.33744	0.329202	0.069915	0.281782	0.103886	0.106012	0.187148	1.05329	0.175985	1.08183	0.022852	0.086568	0.155591	0.189626	0.159837	0.457719	4.63017	4.90107	5.75495	1.17448	1.10603	1.18338	0.639043	0.665434	0.370776	0.072893	0.161181	0.164004	0.198825	0.167389	0.181443	0.23053	0.193836	0.300677	0.602543	1.09105	1.86982	1.44867	0.253886	1.91777
Gbar_D08G015520	8.6504	7.60065	6.02849	3.161	3.22533	3.59861	2.55161	2.1945	1.51741	1.24377	1.00554	1.77301	1.86021	1.12103	1.24113	2.20089	0.86119	2.50258	0.56144	1.08327	0.933848	1.21973	1.05972	1.73317	10.9579	11.0783	12.4053	8.03865	8.48258	8.56391	3.40625	3.56818	2.82186	3.08233	2.26612	2.42887	2.55416	1.04725	1.85835	0.943661	0.860987	1.13623	3.20693	3.15999	2.06574	4.45632	2.35116	4.33488
Gbar_D08G015550	0.917033	1.04937	1.2019	0.738848	0.330628	0	0.292793	0.282969	0.076464	0.737574	0.262186	0.406406	0.485252	0.098255	0.417612	2.01733	0	0.956733	0.850231	2.57103	1.04747	1.35537	1.68022	1.85483	1.62304	0.933236	1.06208	0.778847	0.474328	0.818519	1.08217	0.705073	1.3709	0.539229	0.865355	1.24245	2.91015	2.11176	2.55598	0.572251	1.33349	1.62275	1.30486	2.53896	3.76284	5.12248	6.63048	7.44758
Gbar_D08G015560	4.18862	1.69351	4.62192	6.97118	6.45025	7.30214	6.99092	6.88197	7.67538	4.93265	4.91312	5.33323	4.99546	6.01803	5.32117	3.32012	2.76163	5.52183	1.5895	4.77047	3.10161	3.2751	1.81511	3.23349	6.31742	5.86432	4.80816	6.63097	6.0502	6.64546	6.85468	7.955	7.69856	7.34757	7.55328	7.58547	7.6539	6.94494	7.34682	6.36561	5.8887	6.16242	7.30136	7.70214	6.95455	9.72627	7.59084	9.71876
Gbar_D08G015580	0.453882	0.164255	0.029767	0	0	0.060148	0	0.030167	0.029052	0	0	0	0	0.028434	0.029432	1.42658	1.10309	4.4378	0	0	0	0	0	0.078899	0.120594	0.123558	0.126755	0.041476	0	0	0.281687	0	0.180445	0.032115	0	0.051641	0	0.154972	0	0.12238	0.064512	0	0	0.244848	0.448846	0.071218	0	0
Gbar_D08G015590	4.49863	3.74917	4.75764	2.461	1.78197	3.18493	1.19541	0.680559	0.916081	0.184793	0.345947	0.320263	0.315658	0.448294	0.262858	0.105947	0.261857	0.864756	0.047266	0.017505	0.042667	0	0	0.079874	5.55171	5.27163	5.52927	3.40337	3.45016	5.21637	1.15261	1.26939	1.45535	0.402149	0.324754	0.564483	0.211329	0.377283	0.488436	0.209973	0.182285	0.040251	0	0.046557	0.088182	0.155682	0.033593	0.108614
Gbar_D08G015600	73.2959	76.5435	70.2334	42.1798	31.5042	54.1961	15.9145	8.80995	8.93682	2.37226	1.2362	3.25256	2.41764	5.41524	2.97008	8.62544	3.62108	12.6265	2.0613	7.81298	5.30828	9.4215	9.29429	10.126	49.6576	53.2786	53.3566	45.4164	51.7182	52.2687	16.7207	14.6675	19.6373	5.98547	9.92826	5.99622	7.20712	3.9044	5.81998	1.78563	1.48773	2.7131	4.94839	6.09085	8.25028	14.6217	7.1699	13.5708
Gbar_D08G015620	6.20506	4.8664	4.90478	1.54986	1.80387	2.22716	2.30674	2.2537	2.29765	1.34695	0.530616	1.23299	1.52944	1.72507	1.23474	0.664236	0.812209	1.39028	0.425984	1.18483	0.955704	0.441296	1.29067	0.647532	4.05707	4.94518	5.65002	3.31444	2.41186	4.16384	1.51916	1.89806	2.03318	2.58549	2.32095	2.83666	2.08282	1.61151	1.98118	1.33342	1.10456	0.898529	1.31872	1.69081	1.45779	2.4026	1.29731	1.6104
Gbar_D08G015630	7.27875	8.43438	7.0546	8.69268	7.33517	7.38294	8.93383	8.21196	7.46123	9.72584	7.75917	8.94055	8.49213	8.46492	7.3264	8.28881	5.50474	7.69656	6.12017	8.77267	7.95666	8.2611	6.44583	7.73503	8.84105	9.00732	9.58951	9.71216	11.6451	10.8533	9.94636	10.4991	10.5133	8.70701	8.26763	9.12479	9.74714	8.71473	9.79362	8.24241	7.9509	6.54924	10.4133	9.64728	8.73933	11.9285	12.2337	12.1256
Gbar_D08G015670	6.08493	7.00252	8.16146	3.86539	2.06422	3.91274	0.295892	0.198025	0.144411	0	0	0	0	0.019498	0	0.081993	0.021862	0.381718	0	0.059476	0	0	0	0	16.0484	29.5932	15.0724	15.3505	15.682	12.9422	2.23756	1.61096	1.88018	0.142192	0.427986	0.126997	0.178487	0.042158	0.044948	0.218686	0	0	0.109077	0.206809	0.128537	0.12811	0.082577	0.117333
Gbar_D08G015730	4.75399	4.96165	5.91411	3.90467	4.03033	3.99322	2.35039	2.53361	1.88208	2.31417	2.35	2.31525	3.02169	2.80445	3.96984	1.00621	0.748845	1.4596	1.1024	1.31622	0.711079	0.219049	0.769198	0.852079	4.81857	5.41443	5.40915	2.92342	3.87183	3.96635	2.96784	3.51525	2.62994	2.50258	2.99246	3.00525	2.09423	1.87175	2.89552	0.667257	0.962938	0.990354	0.816418	1.24246	1.87842	1.39981	1.25453	1.965
Gbar_D08G015740	4.18688	5.23579	3.86609	1.83559	1.35799	2.48581	0.759535	0.628008	0.258598	0.321962	0.163236	0.13951	0.040997	0.167951	0.190937	0.552683	0.196752	0.7209	0	0.415571	0.126503	0.280546	0.288856	0.286634	7.72672	7.15447	3.72544	3.47031	3.11331	4.2207	1.03786	1.07385	1.14851	0.255909	0.533317	0.583583	0.336253	0.402906	0.287834	0.16923	0.319131	0.263272	0.17562	0.486151	0.556847	1.09976	0.67468	1.12416
Gbar_D08G015750	1.60689	1.89364	1.7413	0.716204	0.146273	0.689024	0.07688	0	0	0	0	0	0	0	0	0	0	0	0	0	0	0	0	0	1.90053	2.2911	2.02121	1.18709	1.00988	1.06898	0.088231	0.024485	0.020637	0	0	0	0	0.032298	0	0	0	0	0	0	0.021346	0	0	0
Gbar_D08G015790	7.74123	9.80598	11.2702	3.28873	2.33017	3.86828	0.541257	0.20158	0.106573	0	0	0	0	0.053565	0	0	0	0	0	0.027165	0	0	0.058562	0	8.10681	7.85334	8.82984	3.16163	3.80963	4.71158	0.718372	0.413825	0.221462	0.027737	0	0	0.03156	0	0	0	0	0	0	0.096492	0.37286	0	0	0
Gbar_D08G015810	2.75333	2.99646	2.22276	4.35491	5.64158	4.62099	4.93787	6.3126	7.33878	9.94975	8.45749	7.36441	7.3927	7.25734	9.76528	24.2951	37.2707	23.1046	36.8134	31.3058	27.8273	25.6414	38.3181	34.2051	2.1557	1.98034	1.42766	2.06449	1.83173	1.83942	4.37248	4.71596	5.51774	5.95851	7.43222	6.54791	7.54526	10.6124	8.09942	22.5459	20.961	19.5807	25.1346	18.2376	18.8143	15.7941	28.6419	13.2342
Gbar_D08G015830	4.29273	4.39947	4.93115	2.81836	3.97904	2.7457	1.96525	1.68775	1.52083	0.600066	0.27668	0.418211	0.121803	0.490172	0.534271	3.76133	0.359908	2.19878	0.421434	1.97474	1.83306	2.34047	0.818032	1.52598	4.31408	2.89258	4.65163	3.31409	4.30175	5.08677	3.00933	2.36947	2.0789	0.52551	0.855942	0.876918	1.6106	0.265594	0.379572	0.254851	0.083207	0.327042	2.54231	3.0992	3.13033	2.9303	2.42986	3.2771
Gbar_D08G015880	0	0	0	0	0.049121	0	4.65247	4.08725	7.11385	47.7103	40.0668	45.6117	36.9907	38.1251	43.5909	12.9863	13.3073	9.01794	19.2644	12.0733	14.0209	9.39568	13.2301	6.53207	0	0	0	0	0	0	1.97764	1.20874	1.14743	15.9446	11.7887	15.6424	11.8768	17.5301	16.0633	15.5668	17.0555	14.2021	6.06702	4.66198	8.0866	1.07644	1.01622	1.42383
Gbar_D08G015890	5.84954	6.18584	7.06616	3.53191	2.44405	3.47708	2.29287	1.8036	2.00001	1.80828	1.62651	1.67121	0.972982	1.67365	1.76505	1.26502	1.07993	1.39798	0.688906	1.92365	1.26034	1.26023	0.857415	1.17746	5.29588	4.44543	4.59138	4.41205	3.24455	4.71695	1.67717	1.24144	1.82992	1.47946	1.64067	1.11936	0.867337	0.79985	0.704718	0.641987	0.787303	1.32928	2.33753	2.16495	1.66767	2.09118	2.27513	2.19446
Gbar_D08G015900	0	0.070746	0.116223	0.250974	0.091609	0	0.694764	0	0.247079	0.347983	1.47868	2.2409	0	1.33709	1.18546	0.316519	0.455739	0.434739	5.37629	0.760692	1.15863	0	0	0	12.9779	12.9381	13.7667	17.1475	16.382	14.3654	13.4268	16.1695	13.3507	15.8188	14.8407	14.1954	18.4627	15.9663	13.6367	19.2197	13.9509	18.7588	20.2115	23.5254	19.1011	22.5897	27.7069	23.6649
Gbar_D08G015910	2.67305	2.21159	1.98019	1.45933	1.8546	1.53157	16.8512	1.74783	0.851826	0.038573	0	0	0	0	0.117699	0	0	0	0	0	0.274154	0	0	0.101448	1.66796	1.55343	1.90631	1.19489	1.41042	2.45452	0.786954	0.267821	2.70527	0.191361	0.208333	0	0	0	0	0	0	0	0	0	0	0	0	0
Gbar_D08G015920	2.03104	1.38903	1.16422	3.83225	3.77226	4.25498	4.0789	4.77302	5.25897	10.0049	11.7817	9.99773	7.80168	8.63485	10.1588	8.8175	10.9203	7.35103	11.1354	12.0365	9.83449	7.93581	10.194	7.15619	1.33342	1.77462	1.40777	5.31322	6.49257	3.82021	5.68099	4.78715	4.23573	6.91596	8.94906	9.42286	11.0444	13.3085	11.3912	15.3695	11.9828	13.7012	5.71244	6.1517	5.36666	1.93389	3.58689	1.57436
Gbar_D08G015930	0.980055	1.41719	0.932376	0.43826	0.567628	0.373167	0.096768	0.023442	0.052522	0.043566	0.022816	0	0.07584	0.104054	0	0.061664	0.016206	0.045337	0	0.056796	0	0.016722	0.045021	0	2.23097	2.18392	3.354	2.29908	1.08384	2.90643	0.93001	0.50056	0.51069	0.240735	0.070023	0.123881	0.041799	0.072493	0	0.148976	0.212772	0.087437	0.15689	0.301951	0.631819	0.247206	0.117949	0.269476
Gbar_D08G015940	4.38213	3.97365	3.51572	2.38144	1.87264	2.67644	2.06969	2.20397	2.07454	3.59859	3.06156	3.04944	3.02438	3.08683	3.32472	1.09434	0.244252	0.77889	0.193234	0.661933	0.549738	0.629681	0.213676	0.547925	5.52578	5.44969	6.26593	2.79745	2.27857	2.01988	2.47841	1.90235	2.22308	2.40699	2.20036	2.63282	1.97853	2.67416	2.68201	0.515742	0.5958	0.81697	0.435468	1.32747	1.83409	1.52717	0.513489	2.11635
Gbar_D08G015950	1.94502	2.69802	2.57208	1.85025	1.81229	1.75856	0.581065	1.23201	0.608941	0.502124	0.173738	0.454882	0.343791	0.681788	0.623003	0.370799	0.417947	1.02678	0.354975	0.761001	0.59111	0.588046	0.437548	0.768336	5.82037	4.94723	5.16943	3.83849	2.73015	4.51569	2.15566	1.94267	2.28366	1.22327	1.12156	1.20111	1.16067	1.18414	1.27725	0.707483	0.7928	0.555535	1.22225	0.659939	1.27307	1.43823	0.897639	2.51566
Gbar_D08G015970	9.10875	10.3972	7.79028	7.46861	8.62047	7.37631	6.58912	8.56498	5.35524	11.1837	11.4687	11.7192	9.98078	9.74049	11.0591	7.6889	9.5175	7.81311	10.8342	9.90052	10.8819	7.42232	11.2196	9.28509	9.08836	10.0783	10.8026	10.1513	8.92432	9.47002	8.13098	6.72262	7.66458	7.09882	8.09839	6.4534	7.73811	7.49181	7.63131	6.91736	7.41548	7.77707	8.19533	9.47093	8.24345	10.5198	9.1697	12.1227
Gbar_D08G016000	8.12962	7.7385	7.39004	6.60106	6.4584	6.51366	3.99009	4.55166	3.51683	4.29182	4.38397	4.88668	3.83594	4.78258	3.87478	10.1839	17.6715	15.0357	10.5744	10.8807	12.3795	12.5453	10.4008	13.3716	6.15933	6.173	4.89691	5.12033	3.13341	5.17734	3.04994	2.75605	2.93175	2.53944	2.88064	2.43704	4.20839	3.7603	4.23978	4.22505	4.10408	4.02118	7.1221	7.05023	6.09245	6.66646	8.15083	8.5427
Gbar_D08G016010	10.8694	9.63376	12.3335	10.8662	7.77073	11.3225	11.8068	9.20613	11.8375	10.1209	9.93625	10.4152	12.1936	10.0039	9.27766	5.93051	4.53385	5.09821	2.91776	7.85296	6.23023	6.63403	10.1286	11.1642	10.8571	7.234	13.1403	10.8205	12.6579	11.1627	14.4817	11.7106	13.2097	14.8756	15.3167	11.3808	11.4054	13.4757	14.8737	7.73386	6.00375	6.82346	4.73582	4.82173	4.71118	9.50654	11.4454	6.63044
Gbar_D08G016030	3.57534	0.722469	1.12859	0.069527	0.068883	0.06614	0	0	0	0	0	0	0	0	0	0	0	0	0	0.051082	0	0	0	0	2.86919	1.52443	3.1131	0.063811	0	0.209565	0.051639	0	0	0	0	0.05688	0	0	0	0	0	0	0	0	0.058641	0	0	0.031621
Gbar_D08G016040	3.75288	3.15936	3.33931	6.6108	6.12949	6.36615	8.16196	10.4944	8.78247	4.91867	6.19217	5.83012	6.58278	5.98116	5.47081	2.4003	1.58369	3.52135	0.978892	3.14803	2.41268	3.30775	1.94959	3.63948	3.61191	4.462	4.38434	5.32801	6.03386	5.45252	7.96116	5.99243	8.45578	9.10905	6.79624	8.1988	5.40354	5.0684	5.19073	1.08102	1.44185	1.26365	2.147	3.51714	3.00566	3.38874	1.9494	2.67008
Gbar_D08G016050	9.38889	11.3183	10.1969	6.46832	5.79728	7.74568	3.42035	2.87039	2.26827	1.79822	1.67968	2.12795	1.46195	2.49866	1.38216	4.94501	2.3636	3.99222	1.72094	4.68046	3.48459	4.64638	2.95867	3.71618	9.79676	9.28667	11.1598	8.91782	6.17348	12.4364	3.25134	3.82091	4.38745	2.13903	3.3706	2.61404	3.74754	2.52593	2.71557	1.90318	1.70348	1.98446	4.0858	4.87245	5.04009	8.81162	5.11557	4.65189
Gbar_D08G016060	2.24558	2.36939	1.61563	2.43005	3.4576	3.85685	4.36763	4.00406	4.35697	3.56339	6.56785	3.32416	3.65634	7.378	4.32976	5.01617	7.11486	5.19867	2.67904	4.30718	4.14815	3.98991	8.37899	5.42148	2.1442	2.12772	1.75236	3.46985	0.750434	2.97539	3.39066	3.12527	3.50129	5.62999	3.47491	6.66103	3.66169	9.40223	7.30682	12.889	10.4488	10.6061	9.61259	7.1517	5.75611	3.90757	6.86644	3.97616
Gbar_D08G016070	23.4953	28.1988	23.9429	13.5331	15.6371	13.4628	5.80848	8.96892	4.72432	5.34615	3.95286	4.78106	5.814	4.41023	4.61411	7.66665	4.83925	6.29584	5.38247	8.28623	4.16832	7.56302	4.32535	6.83965	24.5244	18.8587	20.4702	19.1977	18.1618	13.6403	11.052	10.1897	10.7841	5.28715	4.54059	7.16171	7.23968	4.84689	6.09991	3.50158	3.63793	2.73509	15.4886	11.8245	7.88729	13.0198	7.27182	13.3303
Gbar_D08G016090	0.5914	0.762698	0.961241	0.862101	0.439612	0.616694	0.335338	0.264841	0.15679	0.981941	0.706315	0.461905	0.068096	0.199579	0.290217	1.06532	1.04062	1.26691	1.37218	0.553706	0.493916	1.42661	0.92718	1.77454	1.20246	1.54835	0.845523	1.11078	1.33916	1.0004	1.44556	1.15505	0.944468	0.190231	0.511201	0.468608	0.678358	0.46697	0.214384	0.543563	0.784587	0.787009	0.65649	0.685061	1.50262	0.916086	0.319103	0.870393
Gbar_D08G016100	5.46827	1.43966	3.27828	3.71321	1.76314	0.533428	0.012522	1.32083	0.954478	0	0.580811	0	0.470626	1.20049	0.391007	2.85382	1.65604	3.82299	2.14482	1.18457	3.62491	6.2478	0.337224	4.93854	0.050058	3.97736	0.016367	0.110701	2.83477	3.40743	1.49309	0.440071	2.02053	0.776601	1.00571	1.14107	2.79743	1.16517	1.59689	1.83634	1.22657	0.440433	4.11955	5.78265	5.56638	5.27758	8.3509	9.28026
Gbar_D08G016110	89.4494	80.4049	68.2771	97.7763	104.882	101.749	59.1132	63.6735	66.7408	40.601	41.5229	42.6514	43.2479	45.8071	48.9477	51.2731	37.4244	47.9733	51.477	46.5043	47.5973	58.4042	76.2626	72.7827	69.8611	75.4165	70.1305	95.7971	136.298	85.0949	82.748	92.86	75.8463	56.194	54.9208	58.205	52.6846	44.3915	51.9021	57.4999	41.7977	47.4215	78.4262	60.0337	45.0849	71.6801	80.6285	66.5133
Gbar_D08G016130	0.366046	0.505625	0.416754	0.191185	0.094707	0.363742	0	0.091217	0.153726	0.443103	0.23379	0.089506	0.104804	0.150244	0.090045	2.36601	0.846785	0.771866	1.86646	2.59004	2.67642	4.75598	7.95092	6.46855	0.792336	0.810409	1.02892	0.304143	0.259819	0.239947	0.141759	0.277435	0	0.072829	0.135521	0.0653	0.097588	0.164007	0.206625	0.416298	0.293086	0.273735	2.47685	1.64265	1.23947	3.05258	2.93685	1.82393
Gbar_D08G016140	1.38639	4.95491	2.03813	0.636214	7.15115	2.42181	1.15004	0.571858	0.456211	0.707336	1.67942	2.28607	0.28462	1.00412	2.50557	0.216061	1.63675	2.12152	2.18323	4.00951	2.89723	3.91395	3.17965	0.288716	9.44553	3.77326	0.924302	12.1452	5.83526	1.78569	1.64068	0.426921	0.341371	3.43024	1.01829	0.427713	1.85375	0.152054	3.41526	2.86726	0.088572	2.61787	3.4964	6.47732	1.14658	0.365517	0.880869	2.54657
Gbar_D08G016170	7.35428	11.5232	9.132	4.21874	3.57227	5.54367	1.75162	1.18895	0.917037	1.93243	1.68077	2.36003	1.91314	2.51025	2.20369	5.82289	5.02571	10.4439	3.73834	8.08947	4.89882	7.18587	7.25056	8.48758	8.35204	9.62607	7.31171	4.29955	4.48978	6.7932	2.33347	1.95743	2.29296	2.5066	3.10153	2.02935	6.10302	4.82005	4.56039	4.13192	3.77304	5.31785	6.04228	8.0754	8.79656	12.7629	14.2581	12.4543
Gbar_D08G016180	33.1853	33.2129	24.7229	68.0987	77.8275	60.2346	62.2994	69.4756	71.2794	55.0148	64.8406	61.4736	57.1412	67.7066	69.0962	56.196	53.443	38.841	61.6789	33.9788	36.6112	39.4059	54.7566	37.7731	33.0294	31.586	33.8379	86.9086	116.867	84.8914	89.1646	97.8841	95.1284	80.9035	73.7069	77.6916	63.8786	67.5541	70.2465	58.2116	60.3268	50.7659	43.0909	38.3636	33.5307	26.0482	34.7959	20.5717
Gbar_D08G016190	5.90911	6.29356	5.90024	8.66695	8.9675	8.87674	9.52052	7.99355	9.31233	5.34132	9.82348	5.47048	9.75604	5.05618	9.31279	10.1927	8.35971	10.1471	9.17397	8.65965	5.49239	9.51022	7.35911	6.12873	7.81165	6.72499	6.5213	7.11431	7.24472	4.75837	6.55956	6.02005	6.54245	7.74826	8.55513	5.55691	10.3553	10.0521	9.81832	10.2913	7.51539	6.45707	10.7518	7.48627	9.46875	5.93787	9.291	9.26674
Gbar_D08G016210	10.8351	9.14565	8.84763	16.5929	15.8374	16.014	21.8482	18.3968	23.626	14.7734	13.763	15.6928	16.4669	15.2768	16.4343	17.4472	18.0921	15.3899	13.6694	15.2658	15.1861	15.2572	16.8971	17.7692	10.0127	10.624	9.06701	16.3874	18.4931	12.7644	17.9971	21.8774	16.8616	19.0275	20.7222	19.7199	21.5338	21.4939	18.9489	19.0973	16.2744	17.397	14.4683	15.3597	13.0699	15.2053	16.11	15.3115
Gbar_D08G016220	1.17654	3.2798	2.54187	0.702273	2.15617	0.826499	3.86955	3.02419	1.11747	3.69543	1.75257	2.72135	2.40907	2.26896	1.48864	8.35105	7.95475	12.441	7.38679	8.96337	7.33338	7.22197	3.03718	6.13721	4.25174	2.91579	3.14806	0.952044	2.10499	1.08211	1.5599	1.17703	2.91005	2.33888	1.30325	2.59689	3.83034	4.69602	4.17481	1.35911	10.7381	8.38024	3.57427	7.72276	8.07922	1.75433	0.423358	0.76764
Gbar_D08G016270	0	0	0.974818	0	0	0	0	1.84481	0	4.59344	2.64509	0	0	0	4.05597	7.32685	12.5004	8.5873	11.7161	12.64	10.1044	15.4364	12.5476	11.7768	0	0	0	1.30889	0	0	0	0	0	0	0	0	0	0	0	17.6615	14.5493	2.52	12.0984	15.7031	12.295	5.63955	6.03359	0
Gbar_D08G016280	13.5735	10.3067	10.2054	5.0448	6.08199	4.73519	4.00217	3.41536	3.62926	2.69408	2.4599	3.07057	3.08322	2.66771	2.87734	5.71926	3.274	3.42408	3.51354	6.8411	5.22794	9.8894	16.2527	17.6854	11.0935	9.59988	11.0066	6.54214	6.70212	5.64763	3.98545	3.88599	3.10127	2.03436	2.73502	3.15217	2.60475	2.97217	2.91731	6.94304	2.31496	6.20372	15.7313	11.2496	7.73982	14.7268	12.8088	10.6798
Gbar_D08G016290	4.76971	2.97451	2.31496	3.01296	2.74886	3.66281	1.63188	1.18108	1.48834	1.37489	1.15163	1.50312	1.19689	1.40654	1.1629	4.33398	2.25857	2.92397	1.88878	4.54773	2.54608	5.72338	6.95226	8.45906	2.12894	2.95694	2.69899	2.83734	3.48649	3.22796	1.91894	1.7613	2.01684	1.21953	1.64165	1.6686	2.61702	2.12874	1.44586	2.81398	1.8591	2.39536	5.38887	4.6521	3.86305	5.62324	7.46008	6.08148
Gbar_D08G016300	7.79116	6.41016	8.67014	11.5636	8.93481	11.0658	11.5702	12.7879	10.0178	13.1029	10.499	12.0531	11.2262	13.747	9.67123	5.75422	7.80318	10.6318	5.05892	10.6217	11.7158	11.9032	5.94191	6.57983	9.45715	9.71276	10.0346	14.5066	9.7129	12.0042	8.33977	10.6695	13.2031	11.8509	12.1629	12.1528	12.2806	11.3412	14.1692	10.9965	14.2487	12.5684	8.19048	10.8526	11.3176	10.2562	9.40287	10.6938
Gbar_D08G016310	2.92918	2.10637	2.98295	0.574471	0.320828	0.300486	0.315799	0.153424	0.179933	0.240053	0.122161	0.040828	0.099039	0.030036	0	0.176885	0.546702	0.642548	0.493669	0.32661	0.072622	0.222088	0.167546	0.283428	2.87942	2.24269	2.37516	0.490388	0.765997	0.801064	0.717506	0.652929	0.560523	0.092421	0.192409	0.090014	0.125465	0.033525	0.033276	0.09928	0.06978	0.197314	0.365971	0.289238	0.028841	0.498286	0.060245	0.472763
Gbar_D08G016320	3.12612	1.76303	1.26991	0.791432	0.503312	0.757684	0.169758	0.064439	0.039252	0.527477	0.299876	0.699511	0.339602	0.487358	0.350637	1.71348	1.6964	2.0392	1.3308	0.842819	0.949657	1.91321	1.48499	2.04818	5.3996	2.77701	3.35929	0.429274	0.284955	0.349694	0.984685	0.175348	0.097213	0.202202	0.621982	0.433895	0.456994	0.35442	0.647243	1.92726	0.954938	1.25882	1.80565	6.85446	9.89494	6.48273	1.61807	10.3322
Gbar_D08G016340	0.954546	0.583692	0.747253	0.615526	0.623714	0.889427	2.39774	1.97648	2.3198	2.8064	2.77706	2.20305	2.7747	2.95402	3.64733	16.913	18.016	13.5616	23.2405	21.7047	22.2591	18.3728	12.7447	14.5505	0.682856	1.26875	1.55933	0.312126	0.165106	0.409596	0.5535	0.927977	0.847537	3.69638	3.50442	3.12872	5.15313	4.38803	2.87569	7.27054	14.4882	7.04514	13.4881	13.9344	10.5388	4.78787	4.25826	2.11208
Gbar_D08G016350	0.521141	0.612657	0.558284	0.617942	0.539359	0.549527	0.611997	0.475468	0.554555	0.098336	0.092595	0.207722	0.194008	0.3407	0.283953	0.251149	0.190508	0.291753	0.025303	0.260956	0.170205	0.233312	0.108385	0.300624	0.748534	0.796892	0.995875	0.805106	0.684558	0.75802	0.532478	0.671607	0.506902	0.443312	0.482129	0.482731	0.337991	0.435569	0.459632	0.170745	0.180068	0.228312	0.238488	0.413144	0.532432	0.529185	0.830921	1.0897
Gbar_D08G016380	0.526445	0.742038	0.792086	1.54056	1.27487	1.32328	1.16718	1.17359	1.23652	0.547979	0.505607	0.773857	0.664675	0.908494	0.692857	0.423623	0.1069	0.542907	0.097046	0.580527	0.341657	0.469105	0.06385	0.445543	0.806519	0.825519	0.3482	0.872048	0.817614	1.40222	0.722371	0.773903	0.88767	0.606513	0.634617	0.716807	0.643571	0.354936	0.397258	0.28284	0.203127	0.28859	0.546922	0.711063	0.966208	1.61368	0.759908	1.84095
Gbar_D08G016400	3.77609	4.58439	4.30389	2.62748	1.97428	2.38864	1.23922	1.18194	0.73366	1.11443	1.42337	1.51473	0.79633	1.22721	0.879241	1.35681	0.857844	0.889815	0.488184	1.57628	0.972525	0.774455	0.825818	0.828515	4.20763	4.81774	4.46381	2.77295	2.19893	3.28576	2.01498	1.53628	1.88278	1.43984	1.48651	1.25366	1.26115	0.981907	1.2568	0.991413	0.916376	1.00785	1.4312	1.58058	2.46836	1.98187	1.85799	2.27817
Gbar_D08G016410	14.2631	11.7042	13.1659	3.9191	4.98578	7.66325	1.53628	1.15148	0.518999	0.886531	0.631356	0.947087	0.618745	0.854331	0.645838	2.68855	1.2999	3.44701	0.718107	1.82873	1.86227	1.64181	1.65239	2.7562	12.3862	12.3102	9.62847	7.35002	4.13029	6.64925	2.13702	1.40167	1.32753	0.504223	1.2492	0.787249	1.41978	1.03363	1.17048	2.16768	1.33931	2.27384	7.17208	4.77445	3.22849	8.40918	5.86232	13.193
Gbar_D08G016440	8.00011	9.5763	10.9828	5.06687	4.44703	5.55699	3.87637	3.58989	3.10682	3.11838	2.56028	2.64172	3.34184	3.17753	2.5275	2.68848	2.52237	3.17987	1.71206	2.11195	3.45465	2.15672	1.63174	1.63552	11.5365	11.7654	10.1628	7.94656	7.26442	7.64058	4.74688	4.40604	4.2369	2.33585	2.62016	3.38249	2.93239	2.95785	2.72814	2.09996	2.3269	2.73163	4.55181	4.75186	3.87308	2.74229	2.37809	3.25134
Gbar_D08G016460	6.60086	3.30443	5.57561	0.937495	0.673508	0.780043	0.145236	0.063581	0.023391	0.194593	0.051879	0.107151	0.057314	0.057788	0.064168	0.908263	0.46212	2.58221	0.420369	0.869631	0.551908	0.620077	0.17472	0.49034	3.43827	4.19432	4.67436	0.898705	0.68486	0.900381	0.329426	0.40049	0.251844	0.109291	0.160745	0.198258	0.458021	0.189756	0.345587	0.04591	0.137966	0.025909	0.821522	1.2657	1.87161	0.171945	0.132062	0.614223
Gbar_D08G016470	36.4722	23.2967	0	21.4742	18.8443	26.5169	5.91847	2.31095	3.77489	0.273561	0.171537	0.406703	0.568922	1.30641	0.710384	2.27048	0.42979	0.916596	0.124496	0.051061	0.374603	0.458259	0.548548	0.230874	59.0007	41.6339	52.6423	16.3022	15.5185	12.5996	5.29396	7.4945	3.18407	2.14833	2.57282	3.01809	0.910701	1.30573	1.08964	4.14099	0.589915	2.32421	3.79586	7.33047	12.2395	6.97415	0.673219	8.0064
Gbar_D08G016490	6.65297	6.74805	11.8125	2.57189	3.65878	3.68784	1.03275	0.35845	0.575613	0.051225	0.0946	0	0	0.016155	0	0.02886	0.053652	0	0.025816	0.023903	0	0	0	0	14.5937	12.8913	7.41015	5.79612	2.26953	6.6723	1.02728	0.860798	1.23888	0.331297	0.444345	0.352736	0.108709	0	0.081698	0.088496	0	0.174677	0.218646	0.568843	1.21099	0.448796	0	0.243312
Gbar_D08G016500	26.0325	18.6083	14.0311	5.82685	7.63397	6.89915	5.09387	5.17671	4.00313	3.47397	2.97756	3.63186	2.93967	3.0725	2.96668	4.2657	3.71286	8.15283	2.33953	5.91471	4.08572	6.2147	3.32249	5.195	14.7626	25.9709	23.5027	6.69228	5.66392	10.9746	8.05277	5.47617	6.00544	3.09592	3.97087	3.55303	4.88215	3.35855	4.07995	3.53242	3.32002	4.11806	8.81175	9.99254	10.1322	13.4316	9.67358	13.7061
Gbar_D08G016520	10.0218	10.9104	10.8015	6.12776	4.38604	6.16269	2.26141	1.88953	1.37706	1.14986	0.990592	1.27313	0.777718	0.84244	0.739202	1.77722	1.04198	2.65201	0.491839	1.83685	1.22096	2.01963	1.09104	1.89119	11.1162	11.6555	10.2751	7.57968	5.45135	9.44242	3.60763	3.05645	2.86451	1.6319	1.51183	1.59146	1.82532	1.49796	1.39449	0.730229	0.932852	0.99334	2.24788	2.98918	3.62278	4.27812	3.38291	4.16926
Gbar_D08G016550	2.61473	2.71136	2.37551	2.33389	0.951521	2.98209	0.486118	1.04791	0.313745	0.648111	0.203788	0.997829	0.564245	0.63294	0.712304	0.648468	0.534368	0.663295	0.850685	0.691205	0.106571	0.137145	0.824279	0.137064	2.10522	1.40749	2.49261	3.05267	4.0552	2.98979	1.4523	0.895926	0.726949	0.903563	1.32947	0.497413	1.40074	0.471131	0.649998	0.126009	0.701607	0.071486	0.852786	0.408955	0.984127	0.200543	0.472307	0.31222
Gbar_D08G016580	5.26643	7.28407	5.29622	4.06941	3.6847	5.45971	3.7431	3.68588	3.48108	4.06982	3.42969	3.89712	2.97372	3.9655	4.45139	12.2814	8.29216	16.0378	3.29449	10.6405	4.21065	3.3965	4.11749	3.30204	5.69679	7.04362	4.90478	6.69372	6.86897	7.48463	5.17607	4.57956	4.59891	7.11189	6.53966	7.61854	18.9775	21.7377	13.4841	10.1203	10.847	11.7551	6.62839	13.4389	18.2294	13.5731	7.50131	14.4441
Gbar_D08G016600	22.0703	23.0918	21.026	60.5285	63.1131	57.2705	79.8811	76.0323	83.7956	90.6077	80.7594	92.223	89.9719	86.2007	78.5935	51.1205	65.0438	67.8939	33.4291	43.2571	48.907	39.0338	27.6779	37.6258	20.0602	20.3319	18.3559	36.7208	31.777	36.192	48.9921	60.6346	53.9353	78.2544	89.4303	86.5606	94.0396	97.6033	89.4176	82.5453	110.96	80.305	34.9669	39.7121	42.8747	45.049	38.4142	43.201
Gbar_D08G016640	6.23618	7.03756	7.64419	3.35069	3.30317	5.29885	1.7683	0.917341	0.308086	0.477731	0.364402	0.320018	0.649046	0.591443	0.265054	1.36591	0.211857	1.43593	0.489268	1.04819	0.726377	1.07065	0.340957	1.19055	6.78985	5.11616	7.21697	5.02184	5.81178	7.15088	1.92214	1.89979	1.57611	0.696521	0.574665	0.607905	0.64525	0.440335	0.58986	0.768763	0.382232	0.693587	3.09965	1.08934	1.62833	2.04384	1.55015	2.1881
Gbar_D08G016660	27.2978	28.8895	28.0856	77.9051	86.9225	71.8955	62.8359	73.6441	73.4299	54.9372	59.3165	60.4879	53.2196	55.2064	58.675	48.866	46.0369	47.4317	52.8935	59.1861	52.2704	50.624	53.5364	46.5862	22.2417	23.7906	24.791	66.4075	75.5671	57.9721	80.1036	87.203	88.0861	85.1014	82.1733	89.4208	93.4582	98.7663	97.3413	81.701	78.7137	76.1861	43.9403	48.5501	52.6184	46.8064	66.7833	65.1069
Gbar_D08G016680	1.32169	1.96895	1.27607	0.912943	0.768572	0.515671	0.711247	0.703936	0.401434	0.567582	0.374796	0.777774	0.538262	0.445125	0.48282	1.40493	1.59013	1.36688	1.5226	2.48848	1.8282	0.929441	1.30433	1.21753	1.19261	1.35426	1.22616	1.03224	0.652895	1.00517	0.311145	0.692275	0.597204	0.36798	0.263331	0.32507	0.444591	0.641201	0.78465	0.7756	0.786991	1.48086	1.31052	1.64567	1.44512	1.39103	1.66167	1.69433
Gbar_D08G016700	3.9742	0.457627	0.495239	5.21367	6.71796	0.834805	4.38008	1.34682	4.0664	4.09542	4.01799	4.38593	3.34655	3.0554	4.62298	3.87018	1.61889	5.70269	2.87913	5.45196	3.48412	4.13929	3.57951	4.53573	3.0321	3.70254	2.96537	1.27748	5.43285	0.611085	3.95433	5.04782	5.05625	0.948868	4.42876	3.82956	1.51496	5.10499	3.85806	3.40834	1.0748	3.81339	5.68241	5.7766	4.89249	2.3509	3.0627	14.942
Gbar_D08G016710	56.6044	35.7328	31.9907	20.3232	17.3359	27.3617	9.64963	9.27145	10.2286	10.049	7.72697	9.21208	7.4728	9.94381	7.67322	23.9298	9.1566	24.9317	7.53347	16.6045	11.2563	16.1996	14.6117	17.9633	53.7635	48.1962	51.186	20.1349	19.4167	23.146	11.4075	11.2397	8.55777	6.91403	11.6995	9.72624	13.7916	10.1771	10.0784	9.2797	8.72345	10.5299	22.6318	34.9973	42.2686	43.9866	19.14	58.3741
Gbar_D08G016720	4.46076	4.54212	4.79909	3.0997	2.89759	3.41956	1.9011	1.29777	1.37476	1.09789	0.958205	0.739898	0.465722	1.08192	0.823086	1.15022	0.654546	1.52505	0.337377	0.821794	0.352359	0.663635	0.815581	1.03788	5.9057	5.5794	5.42533	4.0244	3.39744	5.26133	1.8044	1.90639	2.15426	0.852542	1.00136	0.833999	1.12351	0.820608	0.800303	0.193874	0.48335	0.550315	0.895245	1.27165	1.2776	2.58448	1.54163	2.7269
Gbar_D08G016780	6.07166	5.65478	5.5739	2.36087	2.19079	2.97626	1.82871	0.767509	1.14188	0.460765	0.144453	0.501049	0.342907	0.382254	0.271915	2.05965	1.69972	2.28535	0.929168	1.22913	1.46969	2.13756	2.32547	2.35308	9.38322	8.49287	8.45617	3.31203	2.62049	3.13865	1.53685	0.910283	1.37744	0.426761	0.544958	0.466685	1.75056	1.70003	0.877199	3.22283	0.517319	3.41128	4.58916	3.47247	2.58401	3.11896	2.90419	1.72536
Gbar_D08G016800	5.30912	7.88926	7.80013	4.84803	3.82592	4.86188	2.24398	1.55385	2.32883	1.72101	1.40729	1.86999	1.93675	2.62338	2.66417	2.99604	2.8433	2.17952	2.67987	2.97764	2.0257	2.45406	2.56739	3.02022	6.00131	5.57422	5.43403	4.99812	3.30253	5.633	2.31722	1.92301	2.79015	1.23164	2.62195	1.72975	2.71514	2.58171	2.94433	8.50963	2.22635	6.99651	3.68028	4.2122	3.44521	3.12642	3.12185	2.77517
Gbar_D08G016850	36.7334	27.0134	37.5849	49.626	61.2339	50.0592	71.4909	77.6042	76.9087	115.363	109.31	112.728	104.744	113.584	112.558	106.383	118.819	89.9355	114.996	98.6579	113.708	101.112	111.025	88.3405	28.3495	35.3343	40.1074	65.6923	77.1376	64.649	104.751	94.9428	105.191	110.521	97.632	92.6073	95.4245	102.664	110.698	121.889	106.677	118.844	95.8294	75.8343	98.6021	99.0719	76.62	82.4403
Gbar_D08G016860	77.2805	73.348	54.4352	55.071	45.7481	62.1117	59.6628	70.0885	70.1389	41.2791	46.2626	45.2066	54.681	58.0494	66.423	86.5952	72.8434	54.7061	59.5384	50.2911	48.9062	49.8783	74.9748	50.5971	52.0406	51.5056	52.9636	68.573	98.3806	62.7449	88.9252	85.0313	78.762	81.8275	68.2784	87.3133	81.153	77.867	76.6468	84.7199	57.6538	80.7342	75.4516	76.1561	63.7153	54.7674	78.0075	47.6
Gbar_D08G016900	3.04846	3.97003	3.78657	2.90604	1.9171	3.10368	1.62122	1.54845	1.59435	1.18715	0.97096	0.700222	0.835609	1.14042	1.45583	3.88158	1.66255	3.57655	2.10566	4.75053	2.241	4.02674	3.47752	5.00594	3.23351	3.27672	3.01036	2.67763	2.66571	2.66128	2.02102	2.13522	1.32258	0.637804	1.08722	0.623098	1.009	1.45089	0.97039	1.61456	1.37496	1.99934	3.87862	4.20425	4.20495	6.37956	4.80268	6.9677
Gbar_D08G016910	16.2374	6.22278	18.7109	7.32561	13.4219	15.2089	15.0669	13.6874	9.62339	10.1506	9.29505	16.2143	7.05911	6.71518	16.0751	11.5897	12.4405	14.34	4.08497	4.37286	5.23057	11.5507	8.88063	5.84058	15.2263	5.53568	7.93993	15.4661	16.6005	12.7329	14.1476	6.36225	13.0616	7.97002	7.16774	13.3124	14.1163	13.5962	13.5583	6.86181	6.82908	13.2245	15.2404	6.07261	6.49807	6.32755	14.5523	13.3341
Gbar_D08G016920	0.806865	0.175196	0.248702	0.117176	0.067734	0.089174	0.11582	0.044725	0	0.042521	0	0.021072	0	0.062606	0.011056	0.099848	0.162165	0.313732	0.02239	0.143812	0.025264	0.071781	0.110689	0.022391	0.498793	0.737928	0.911644	0.07528	0.076225	0.147254	0.201804	0.100589	0.055051	0.022328	0	0	0.28095	0.15627	0.093227	0.045359	0	0.197203	0.405757	0.166917	0.149595	0.085525	0.020179	0.161518
Gbar_D08G016930	1.07826	0.401517	0.587959	0.367297	0.104842	0.300315	0	0.436539	0.061521	0.490361	0.091444	0.218321	0	0.217807	0.190828	3.37941	2.50228	2.15515	1.04812	2.50742	2.30863	2.44292	1.69372	3.39025	0.475648	0.430493	0.382887	0.23773	0.142764	0.503374	0.281384	0	0.442696	0.272	0.190958	0.250628	3.07725	1.28181	1.06724	3.33907	4.9227	3.21957	6.79918	4.45158	3.13343	4.20431	3.34289	4.16746
Gbar_D08G016940	8.89445	11.0479	6.08041	6.25205	5.57509	9.27369	5.17064	3.93726	3.92687	12.757	7.54724	15.3021	9.17091	12.6754	5.69576	48.8848	12.2138	38.9732	10.4076	36.4593	18.8595	21.4757	14.2869	29.0691	7.17541	7.3936	6.60546	7.24182	7.12947	7.86519	15.0369	8.37256	13.1882	14.9648	22.3543	21.32	75.5394	30.8389	45.9146	15.3978	24.7725	18.0774	13.4657	36.8655	55.8307	35.8836	22.7493	42.0121
Gbar_D08G016950	15.8386	19.5883	17.5455	11.354	7.69895	10.8828	3.40271	3.12891	3.62667	3.56566	2.48628	4.38343	2.73287	3.54444	3.34164	4.13609	1.48964	5.0494	6.50164	8.3288	5.35987	6.45659	7.59462	6.41025	20.5584	19.4925	23.8738	18.8012	19.927	20.0309	6.58637	6.08818	6.34056	3.49826	4.8345	4.60718	5.16263	2.68864	3.56001	3.87763	2.74525	3.78509	4.87287	4.88783	6.31224	10.6426	7.14253	13.7941
Gbar_D08G016970	11.0086	11.9603	15.8078	7.275	7.22785	7.94853	8.58811	11.0623	10.9574	2.68597	2.3351	2.04876	4.6716	4.83017	3.66251	0.059634	0.568416	0.615917	0.11856	0.094033	0.127448	0.032153	0.285134	0.066663	12.405	14.7437	10.3467	9.17055	7.37431	12.4351	7.91206	9.88654	8.18609	8.17545	5.85261	6.75781	3.66459	2.48292	2.84068	0.707492	0.184638	0.523853	0.210784	0.49525	0.75953	0.020353	0.540416	0.289749
Gbar_D08G017000	4.27638	4.93146	5.37814	2.77375	3.01665	4.04614	2.10393	2.63552	1.29564	1.95851	1.75231	2.19	1.71302	2.6421	2.01735	3.95192	1.90288	7.19929	2.60846	4.36747	0.81785	1.76916	6.33949	3.79371	6.3801	5.66453	6.71016	2.93194	2.68687	3.76194	1.29057	1.65463	2.42008	1.65473	1.27493	1.59808	2.99991	1.73005	2.94258	3.3067	3.11231	3.17503	3.38891	4.05874	6.0379	5.93264	4.97493	14.1483
Gbar_D08G017030	0.295923	0.012823	0	0.068251	0	0.040647	0	0.032837	0	0.685938	0.983832	0.602761	0.273529	0.315407	0.188036	18.263	18.8336	17.1758	20.154	24.2388	20.3876	19.993	22.1558	20.0722	0	0	0.103249	0	0.027137	0.034574	0.051117	0	0.084177	0.10487	0	0	1.18298	1.04507	0.604744	10.1484	18.6976	11.9921	17.6656	16.9581	13.9313	21.0061	16.7575	18.6357
Gbar_D08G017050	0.54528	1.26788	0.677604	3.54081	3.91356	3.59742	5.19591	5.50187	5.70871	5.59841	5.00234	5.00584	5.83797	5.75343	2.87069	2.40232	2.64711	4.0097	0.742133	2.33212	1.91931	2.01379	1.27496	1.67152	1.07161	0.635229	0.831235	1.47039	0.332158	1.63852	2.89214	2.71837	2.9153	4.36283	5.15026	3.69694	4.65581	5.14154	4.50366	2.8212	4.37978	2.99658	3.50077	2.90101	3.57613	3.91812	3.29823	3.92164
Gbar_D08G017070	1.87565	2.46727	2.11925	1.5663	0.975199	1.17228	0.868723	0.671017	0.966102	0.867812	0.101006	0.549442	0.513288	0.729767	0.497031	0.896138	0.324548	0.662862	0.357236	0.855712	0.266932	0.658676	0.656452	0.22565	1.27232	2.05096	2.40929	1.178	1.10563	0.997785	1.09942	0.959844	0.956301	0.501626	0.234927	0.375428	0.794517	0.271008	0.514317	0.573638	0.617139	0.123639	0.365717	0.859908	0.495783	0.90339	0.418407	0.631635
Gbar_D08G017080	21.1752	7.11449	6.92352	1.06913	0.953602	1.34667	0.410358	0.478201	0.357638	0.618548	0.113884	0.055789	0	0.182296	0	1.95084	0.501833	0.672539	0.255093	0.463859	0.305784	0.888277	0.304057	0.611567	16.9412	13.7415	14.2609	1.60237	0.886152	1.27405	2.63196	1.31899	0.756937	0.114573	0.541795	0.39619	0.348762	0.098687	0.249902	0.386031	0.07299	0.278561	0.943989	2.79289	4.1389	2.15149	0.148695	3.70963
Gbar_D08G017090	2.17759	2.55895	2.81587	6.6009	6.2441	4.11378	6.0012	6.3575	5.97203	3.47628	2.81337	3.60302	4.12885	4.55532	4.4741	1.94866	0.80472	1.21918	1.24768	1.3715	1.11262	1.49387	1.15994	1.37847	2.73357	3.21647	2.53881	5.78926	5.17912	6.16805	5.80206	5.85186	5.55186	5.06745	4.60072	4.77123	2.87843	2.92863	3.11418	2.41639	1.61605	2.06833	1.43155	2.37743	1.81242	3.30819	2.39895	3.35298
Gbar_D08G017100	30.0303	30.8449	31.4433	38.1332	39.8437	34.7974	38.0726	39.7668	38.2218	43.0778	40.8306	42.4428	42.8232	45.3516	46.0058	36.8901	30.1535	34.7325	24.8696	33.5347	30.8569	30.4953	26.0057	27.3355	28.5491	27.4273	24.792	35.0441	37.1425	33.6774	36.9489	39.4843	37.6419	36.1322	44.8688	42.5201	51.2966	51.2011	48.555	36.0669	34.9226	36.0456	38.1207	38.3275	36.9117	50.7321	49.0563	59.5632
Gbar_D08G017110	718.431	331.247	552.744	69.4734	62.7442	80.8954	52.6442	45.3805	49.2785	46.8364	38.8016	42.7635	39.354	48.1079	48.1635	151.042	106.05	130.323	122.792	174.697	124.936	152.779	181.08	166.235	570.399	511.978	450.666	48.3646	42.8518	36.3807	81.1206	64.8674	41.8697	44.6935	54.3681	62.2877	95.3773	72.5545	70.5094	80.1917	97.8581	97.1564	192.017	226.782	226.785	196.4	232.984	233.578
Gbar_D08G017130	11.706	2.16842	2.28614	2.4556	2.71048	2.55401	5.01667	4.58974	4.03114	3.21775	2.02339	2.40735	2.73317	2.93155	2.73181	7.89562	10.0807	7.22508	6.61796	4.87819	6.1026	5.73667	7.29757	5.33726	1.69674	1.23612	0.72213	3.4063	3.32314	2.23025	5.73819	5.99077	5.2924	5.52396	3.2641	3.89463	4.1586	3.97833	5.18689	6.05964	6.13464	6.55691	5.56058	5.34192	3.88684	3.02841	4.29864	2.74082
Gbar_D08G017140	44.5331	43.813	38.3781	32.1951	32.3407	31.6846	18.6906	21.0873	17.2767	9.26455	9.12674	9.39342	9.30729	13.0969	11.7274	9.39005	4.0935	6.70205	5.68122	10.8732	9.03332	6.0456	11.3736	9.51099	35.9781	42.4463	39.0259	40.1456	63.9775	49.5543	28.6891	27.0351	26.4662	14.3598	15.9288	14.6575	11.3201	9.75812	10.9065	7.68738	5.7787	6.34685	10.9565	10.5211	10.208	22.4023	22.1497	30.0781
Gbar_D08G017150	8.29413	7.69868	5.14947	4.93444	3.90949	5.29357	1.69185	2.62787	1.48284	0.794739	0.668394	0.882053	0.94329	1.24978	0.716117	2.27034	1.21674	2.68131	0.958652	2.54466	2.26168	2.79949	2.59102	3.86007	6.19862	7.18615	5.78068	4.87999	3.96858	6.34437	2.70418	2.35101	3.17567	1.30138	1.83649	1.50415	1.89396	1.07779	0.932534	0.987493	0.845268	1.70839	3.51255	3.48095	3.85432	6.8914	5.52821	4.78133
Gbar_D08G017160	1.18953	1.33971	1.61978	2.13876	1.00015	1.69142	0.672696	0.282299	0.137751	0.122929	0.108881	0.182568	0.034945	0.223542	0.073152	1.46613	0.235719	0.842995	0.142354	1.63176	0.543453	2.10646	0.306723	0.946361	1.35056	1.55195	1.66909	0.855065	0.773909	2.66084	0.388312	0.095884	0.86764	0.09145	0.330067	0.337611	0.478385	0.302173	0.512242	0.030846	0.245749	0.09547	0.357244	0.856811	1.17667	1.72116	2.72578	2.47082
Gbar_D08G017170	6.87438	6.82235	7.82197	16.2297	18.9468	17.3398	20.7077	17.9041	25.5751	23.1622	22.9667	20.1755	20.3552	19.1065	25.8236	15.8768	17.6542	14.8233	12.3805	12.9267	15.5753	10.3649	10.2231	10.5165	6.60101	6.55793	6.19408	10.7674	9.13539	10.2703	15.9	17.1459	15.7655	15.131	19.6459	19.3861	14.9694	17.7562	15.988	15.0017	19.2628	14.3193	13.8165	13.0571	12.3873	11.1586	10.1704	12.2489
Gbar_D08G017180	3.2467	3.31809	2.50335	7.21302	7.6341	7.6687	7.37991	8.08001	6.83929	6.74867	9.54799	8.62392	8.97044	7.07173	9.33722	10.3162	13.1386	8.22526	9.48918	7.44619	9.45623	6.94193	4.77341	6.3175	2.711	3.10812	2.95005	6.03333	9.22379	5.31572	6.43794	7.73706	6.91764	8.7239	7.01836	7.37351	9.6595	9.87304	10.9914	8.8678	13.4111	8.54332	6.23735	6.50028	4.85492	4.43283	3.91818	3.46113
Gbar_D08G017190	5.95534	7.47898	7.4583	5.43242	3.89234	5.46423	3.32096	3.20664	3.13595	0.460001	1.40888	1.0522	1.79089	1.68257	1.45961	0.193078	0.03937	1.07718	0	0.987384	0.579628	3.6e-05	0.260792	0.875609	7.01232	8.07268	7.56642	5.56614	4.06098	6.66526	4.64142	4.15827	5.1246	3.40249	2.43548	2.46818	2.39936	1.56732	1.84129	0	0.225189	0.580061	2.19875	1.65644	1.28372	2.76925	2.19092	3.51927
Gbar_D08G017220	2.27835	2.40882	1.98803	0.328416	0.486664	0.83256	0.037107	0.077634	0.016838	0.01731	0	0	0	0.016536	0	0.449454	0.018131	0.136971	0	0.109103	0	0.037417	0	0.035487	2.40052	2.81177	1.89166	0.739595	0.500795	0.788949	0.035505	0.052335	0.155199	0.036946	0	0	0.044728	0.098445	0.026094	0	0.096369	0	0	0.074171	0.058676	0	0.038235	0
Gbar_D08G017240	29.1148	29.2008	27.9774	33.8495	34.1579	31.7485	56.0908	55.4693	55.2146	178.796	167.622	167.353	145.908	143.546	155.515	82.5275	132.978	107.419	132.065	114.578	122.838	103.64	98.6749	97.0611	26.3542	29.8739	27.1824	41.0748	35.7755	36.2209	61.6716	62.7008	65.6463	110.541	107.727	124.906	150.989	165.068	167.726	209.321	205.537	204.71	108.94	112.15	105.302	65.874	70.9404	45.4675
Gbar_D08G017250	3.08394	2.67133	2.73398	1.32372	1.70601	1.46758	0.77287	0.159322	0.216098	0.33614	0	0.303859	0.064253	0.205141	0	0.898955	0.116149	0.051701	0.056168	0.572217	0.126122	0.618709	0.389789	0.351938	2.18811	2.40183	2.97179	1.82627	1.4145	2.2077	0.675003	0.284376	1.06226	0.175779	0.722339	0.432704	0.784144	0.229398	0.26481	0.142237	0	0.185255	0.643855	0.443746	0.476126	2.48279	1.13478	1.02062
Gbar_D08G017260	6.75373	8.19501	6.44664	3.60272	2.84077	4.01261	3.81349	4.54533	4.92831	10.3973	10.091	9.45699	8.80962	10.3602	10.8319	7.94967	5.05003	6.66919	3.86578	8.2583	6.72626	5.88577	3.44046	3.68871	6.45405	7.26649	6.39572	4.906	6.10384	5.89273	4.97743	5.97186	5.32762	7.79772	8.66713	7.19138	10.0993	8.30518	10.8624	8.57538	6.66441	7.41375	7.74069	8.45075	7.88999	10.0256	9.05031	8.98157
Gbar_D08G017270	4.75986	6.24012	6.07596	2.38165	3.63125	2.21992	1.45593	0.806437	1.35045	3.21806	2.63033	4.0231	1.43877	3.53964	2.69149	3.43148	1.66933	3.5824	1.80758	3.04533	1.9519	2.29268	2.19996	1.09373	6.40613	7.34515	8.9042	3.67211	5.51137	4.62557	2.57573	2.13022	2.00131	1.9808	2.09739	3.04684	3.90096	2.7141	3.95587	2.64591	3.4004	2.96054	3.02507	3.29364	3.98606	3.00822	1.57457	3.25893
Gbar_D08G017300	4.41389	4.34417	4.26099	1.81193	1.4668	1.96727	1.8951	1.53608	1.48939	1.32552	1.01612	0.989585	0.672712	1.94096	1.02538	1.02388	0.412555	1.2268	0.588438	0.379663	0.284537	0.435178	0.292131	0.411184	3.93871	2.81606	3.43858	2.5617	1.64574	2.98174	4.64346	3.43833	4.09689	2.4659	1.63434	2.06641	1.18554	1.31485	1.60301	0.543708	0.782039	1.06061	0.612343	0.627062	0.504921	0.768277	0.391255	0.989803
Gbar_D08G017330	0.463645	0.064459	0	0.241514	0.095185	0.230017	0	0	0.045603	0	0	0	0	0.044784	0.046824	1.58111	0.974203	2.27337	0	0.552472	0.189036	0	0.093381	0.394342	0.044801	0	0	0.124229	0.124818	0.149414	0.081942	0.048009	0.039027	0.199206	0.093806	0.139869	0.14844	0.194612	0.041776	0.651283	0.177174	0.54526	0	0.875255	1.33242	0.169507	0.178348	0.16997
Gbar_D08G017350	3.27331	3.25197	3.76346	2.7116	2.17774	2.65059	1.77537	1.29094	1.42587	0.517043	1.03445	1.45059	1.3275	1.41647	0.856155	0.540574	0.193811	0.593592	0.260066	0.42077	0.817654	0.936918	0.33704	0.396372	3.79218	5.67342	4.0667	2.9682	2.26803	2.62566	2.18597	1.74392	1.94881	1.58382	2.21313	1.67339	0.684015	0.983886	1.51509	0.914378	0.240995	0.474624	0.514556	1.59345	1.42086	1.74747	1.39969	2.00062
Gbar_D08G017360	0.560742	1.46389	2.13394	0.377408	0.15607	0.525603	0.212214	0.421297	0.213692	0.355371	0.049938	0.083343	0.099631	0.407281	0.021387	0.036324	0	0.255928	0.029187	0.17374	0	0	0.030462	0.087938	1.93505	2.23547	2.66779	0.737092	1.97092	1.17169	1.01434	0.693179	1.12519	0.517551	0.541556	0.514839	0.407855	0.200486	0.198907	0.633838	0.076293	0.086836	0.087917	0	0.111446	0	0	0
Gbar_D08G017370	10.5801	12.3606	11.9873	5.61115	4.33465	8.72556	3.10609	3.36706	2.1584	1.49213	1.32692	1.61696	1.39989	1.75593	1.61525	1.02043	1.70942	2.47087	0.410906	1.17192	0.952564	0.768042	0.375643	0.639456	17.5844	16.8263	9.80302	10.375	6.27593	13.1881	4.43245	3.91177	4.9002	2.30921	2.45324	2.00457	2.54259	2.33363	2.18704	0.921546	0.778957	0.990381	1.63269	1.5374	1.49636	1.12129	0.780233	1.34649
Gbar_D08G017410	1.60701	1.51093	1.28434	0.325727	0.248434	0.645956	0	0.029976	0.078038	0	0.015542	0.06618	0.01722	0.090347	0	0.389308	0.046262	0.082647	0	0.013802	0.08257	0.063932	0.044581	0.076698	1.31231	1.50772	1.45523	0.953797	0.510986	1.44225	0.365059	0.145667	0.31653	0.0718	0.172054	0.139687	0.219354	0.208713	0.354812	0.098702	0.032105	0.210813	0.433109	0.440495	0.275242	0.748471	0.13493	0.820087
Gbar_D08G017460	0.109807	0.148554	0.110679	0.114369	0.283274	0	0.115804	0.074211	0.236208	2.59164	1.92008	2.37698	1.34189	1.13788	1.09459	13.6602	16.7447	12.8216	23.8932	14.3625	12.7303	12.9688	14.2377	13.3684	0	0	0.114639	0.157451	0.09019	0.114908	0.721315	0.30427	0.209824	1.3353	1.21588	1.81843	3.81308	3.42968	2.90644	9.59819	21.5653	14.0329	10.8848	11.5104	10.3961	3.7054	2.64613	1.49491
Gbar_D08G017480	15.728	19.3952	19.5505	12.2956	9.23636	13.9739	8.21538	7.70667	7.26554	3.86689	4.63717	4.62386	4.7826	5.16697	4.47834	2.74418	2.83908	4.18977	1.68391	2.48898	3.18867	2.96526	1.60959	3.08586	23.6868	20.8767	21.0955	17.7616	12.5818	21.7308	8.44926	7.74767	8.0224	5.14993	6.27229	5.73823	6.14636	5.06053	5.73393	4.27196	4.24397	3.13729	3.88727	4.18323	3.81402	3.52924	3.09188	2.91847
Gbar_D08G017500	6.94171	7.80111	8.25495	22.3607	9.81062	12.9695	14.5561	18.355	10.39	7.76629	4.64896	3.94966	3.31806	3.73213	2.49061	4.89938	2.49083	4.63855	2.66955	4.77924	3.26025	3.08041	3.10892	3.16304	5.99437	8.12019	9.69712	8.06445	8.62283	8.24322	11.6846	9.24429	9.59392	9.29384	5.61187	4.87943	4.90279	7.60823	5.97647	3.32048	2.46513	1.98634	3.29065	4.80102	5.21359	4.44298	2.24738	2.53279
Gbar_D08G017520	1.40644	0.682009	1.69289	1.43817	0.914163	0.881778	0.479539	0	0	0	0	0	0.209399	0.155253	0	0	0.368471	0	0	0.579554	0	0.152136	0	0.295794	0	0.52047	1.57868	0.536249	0.387718	1.25931	0	0	0	0	0	0	0	0	0.34414	0	0	0	0	0.307823	0.178956	0.895121	0.518462	0.874589
Gbar_D08G017530	17.3403	18.9102	18.4679	8.02559	5.72937	9.49105	3.13231	2.55729	1.6317	0.974064	0.82821	1.37445	1.38836	1.17165	0.949338	2.52229	1.11855	4.84658	0.761584	2.65661	1.83296	2.74352	2.18942	2.83999	16.9501	17.394	16.1882	9.70017	9.95066	10.4828	4.216	4.12987	3.9165	1.13056	1.90152	1.11609	2.10096	1.28104	1.586	1.6809	1.07635	1.5179	4.01399	4.34964	4.96833	5.88138	2.65835	4.73404
Gbar_D08G017550	2.52356	0.602976	0.972539	0.028193	0.118033	0.10176	0.028546	0.290168	0.116817	4.25655	4.27642	4.39538	3.37451	2.81282	3.5069	5.34807	6.39037	3.68065	3.75053	2.12369	4.31821	4.43744	4.12177	4.74601	0.954837	0.744662	0.141295	0.155249	0.079523	0.028231	0.413235	0.170366	0.149996	1.05604	1.37498	1.30791	5.51599	5.07479	4.70463	9.69038	7.25702	7.80887	5.10929	5.75598	7.47653	2.80588	4.67268	2.67906
Gbar_D08G017560	8.32857	11.7719	12.2459	4.66619	3.46576	5.2078	0.938745	0.942296	0.479319	0.188287	0.182584	0.250776	0.241542	0.270754	0.306263	0.217941	0.225547	0.656219	0.13634	0.260483	0.17735	0.391444	0.100489	0.297186	14.4509	15.3906	12.8667	6.74051	5.92645	10.4343	1.94194	1.52703	2.01003	0.456833	0.40655	0.545249	0.443749	0.376468	0.642409	0.312909	0.291232	0.204484	0.424658	0.65234	0.806802	0.453863	0.157387	1.28464
Gbar_D08G017570	17.0061	18.3235	17.4928	8.20341	8.85775	10.9875	10.5998	8.59737	9.63745	9.63847	8.16523	11.4839	9.93312	10.251	12.2275	7.91112	4.35169	8.86184	4.61044	7.49808	6.27184	7.41857	6.82112	6.70323	22.4783	24.5826	24.2	13.3416	12.7006	13.9163	17.3445	10.8106	14.3365	13.0022	18.2602	14.9899	21.5726	16.2036	16.5591	4.3776	4.88884	4.33172	5.69091	6.42878	7.30635	11.0304	15.8907	10.8716
Gbar_D08G017600	6.09627	8.1744	6.83789	6.98475	6.84255	8.01195	4.92522	4.22941	4.6908	5.47608	4.94489	4.37136	3.52414	6.39838	4.26663	11.5985	3.74191	5.42767	3.7203	12.5643	6.36743	13.334	22.9206	20.0862	7.43193	4.91368	8.31512	9.89412	6.54533	10.1391	5.4608	4.08477	6.23074	3.92435	4.64851	3.98261	4.14369	2.962	4.8734	5.62976	4.91378	6.74675	9.76254	14.0996	23.0188	56.0537	23.7049	71.5393
Gbar_D08G017620	2.05935	1.22358	1.00181	2.22404	0.065153	2.55867	1.1672	1.0849	1.5698	3.89226	3.93202	2.90394	2.34965	3.73177	3.45564	34.7276	39.3772	32.5327	44.487	34.5813	36.9847	39.0759	53.3463	40.4392	0.579635	1.11006	0.789678	1.86023	4.05304	2.20092	2.85679	2.31922	2.22138	1.41407	3.19734	2.26007	8.37627	6.79524	4.98023	34.6022	48.02	39.012	37.1795	33.3565	28.5422	28.7486	27.5692	0.088251
Gbar_D08G017630	5.75439	3.6888	4.89195	7.63408	7.68842	5.82409	9.87534	10.1359	8.34233	9.84946	12.2904	11.5455	10.5482	11.751	11.5462	13.1539	10.9743	8.79743	10.2564	11.6197	9.18822	10.6982	10.7582	12.5596	4.25225	4.96362	4.84849	4.12342	9.69539	4.32606	6.51704	7.47787	9.04007	8.60397	9.1537	7.99493	10.3241	10.4098	11.3259	12.9977	10.3108	10.3118	11.8397	12.4436	10.4704	9.67745	12.2262	9.71268
Gbar_D08G017640	4.19885	5.53629	5.65618	8.44598	8.43293	7.19283	8.21241	8.78786	9.21135	12.7324	11.9062	12.1121	9.31955	10.3374	12.48	9.35037	8.96487	6.68055	10.2267	7.58805	6.66239	5.8523	9.38635	9.28945	2.68	3.5097	4.15056	8.26125	10.4069	5.48359	8.29445	9.89377	8.08304	9.00382	9.21065	9.69895	9.35453	10.6899	8.42345	12.1041	10.6823	10.568	8.40619	8.60309	7.15012	5.56345	8.96073	4.66986
Gbar_D08G017650	4.98541	4.81998	3.81393	66.9523	91.4318	62.4223	105.837	111.075	112.539	167.925	164.16	160.141	159.929	110.403	154.244	24.0809	26.4412	17.159	41.9737	24.1171	20.4364	11.9158	12.7683	10.9184	3.84232	4.83124	5.37747	46.3755	76.2082	32.1339	90.5735	88.785	124.045	125.453	117.952	107.259	106.09	123.746	123.946	78.6176	97.55	89.7083	15.1203	19.935	21.1806	4.95579	5.78332	4.60464
Gbar_D08G017660	10.1243	10.4704	10.213	17.0492	19.8403	18.0751	21.6703	21.6733	23.439	22.0637	24.4467	24.2656	21.0271	22.0996	24.9091	17.9124	19.7717	18.3651	26.7514	21.8117	21.3891	26.7614	24.7076	21.4935	11.6631	10.7802	11.2108	19.8319	18.5937	17.3111	25.5851	25.4852	26.9093	22.8024	24.7914	24.2349	23.4302	24.3349	22.1815	30.0089	32.0422	20.9186	27.3181	23.06	24.0167	16.4719	22.0153	17.9482
Gbar_D08G017670	2.73549	3.68858	2.34513	1.5758	1.23042	1.67444	0.525711	0.628936	0.345435	0.250739	0.227126	0.054488	0.392528	0.617829	0.210754	0.454375	0.284968	0.245231	0.184693	0.423842	0.169309	0.35319	0	0.401446	3.14525	3.0765	2.92448	2.23437	1.9003	2.54236	1.01471	1.04482	1.01555	0.710053	0.62396	0.772517	0.680956	0.503454	0.361744	0.457002	0.571903	0.581973	0.734775	1.24738	0.658333	0.736859	0.879258	1.44941
Gbar_D08G017680	8.39923	10.5665	9.95842	7.00629	5.83263	6.64407	2.70116	3.41279	1.9885	1.32121	1.61627	1.37622	1.23399	2.27463	1.79986	1.3271	0.585422	2.27925	0.922033	1.2401	0.784552	0.858975	0.559226	1.50703	12.1992	15.1761	12.4099	9.1029	5.4538	9.60802	5.1193	2.66194	5.03548	2.15675	1.25891	1.64605	1.45278	1.26859	1.81868	0.804308	0.730249	1.07721	2.44746	2.92628	2.96047	2.69201	1.8726	3.02831
Gbar_D08G017690	18.9663	15.8476	12.721	12.2001	9.62906	10.7377	3.50119	4.56175	3.40511	2.67246	2.05779	2.62815	2.82455	3.35756	3.00339	9.52866	6.81751	12.3482	12.2276	12.7799	11.204	13.3954	10.5795	12.0922	17.8723	15.5449	13.4515	12.9576	14.0149	12.5931	5.27229	3.98185	6.3079	4.75825	4.49291	2.24109	6.91931	4.14249	4.13044	7.15757	5.51183	9.8538	11.4873	13.5568	14.4769	18.0521	22.8135	14.683
Gbar_D08G017740	3.48576	4.25372	4.06933	1.89602	1.78576	2.0242	0.892635	1.59326	0.989665	0.232792	0.293775	0.461896	0.413741	0.707869	0.615745	0.952619	0.506489	1.26506	0.706845	1.21467	1.02772	1.08916	0.947001	0.643579	4.22727	4.49165	3.5801	2.30964	1.91927	1.78496	1.13361	1.44818	1.29724	0.601957	1.10458	0.310802	0.42626	0.291073	0.182679	0.971649	0.478079	0.795967	1.12299	1.22063	1.34311	3.71713	2.62575	4.41387
Gbar_D08G017750	1.48763	1.54443	1.3173	2.62576	3.33688	1.82757	2.57434	3.54136	2.04916	1.882	1.1703	1.78743	1.85161	2.73973	2.03424	2.12233	0.989129	1.68876	0.67833	1.01049	1.31516	1.01522	1.28751	0.991615	1.19429	1.56937	1.74821	2.05676	2.6726	2.39424	1.808	2.80078	2.18566	1.38007	2.11653	2.32578	2.54992	1.56303	1.9414	0.307018	0.235419	0.73572	0.919209	1.67345	1.91164	2.67962	1.45443	4.8526
Gbar_D08G017770	46.5451	35.1108	46.7262	24.3228	23.8914	31.5976	19.7685	10.2255	11.0549	5.59729	2.85641	8.07757	5.11335	7.5161	5.95882	5.05458	0.254279	3.87122	1.20143	1.59501	1.06597	1.63635	1.06241	1.25155	34.8812	37.4235	54.5693	33.4477	37.1877	37.9018	34.9373	23.117	31.013	16.7455	21.5337	18.1916	29.3114	18.8801	22.0627	2.46904	0.957187	1.82863	3.38986	3.76003	3.45066	3.34803	0.655572	0.740216
Gbar_D08G017810	11.5782	10.4388	18.0422	6.20786	4.93229	4.62002	9.25992	7.15348	4.38724	10.6846	8.13837	9.18206	7.76571	10.0501	9.09893	11.962	6.64667	9.58209	14.2023	14.7575	9.4415	30.034	10.1451	19.8555	13.546	14.2182	17.7916	3.8405	2.99572	4.16458	4.8078	8.25054	3.36947	3.98188	5.50669	4.43797	6.85165	7.36759	9.61632	14.1333	5.3082	7.24846	18.8478	19.7314	30.5486	35.5013	16.1791	33.9497
Gbar_D08G017820	2.46523	1.79587	1.70925	4.97211	5.21934	4.79357	5.52156	5.55827	5.13892	4.50309	5.01829	5.87181	5.11204	5.19228	6.23664	3.18111	2.58218	2.24519	2.85195	3.20209	2.92998	2.93505	4.0541	3.3483	1.57496	2.33899	1.9539	3.71327	3.98163	2.69761	4.37259	4.7776	3.83789	4.3375	5.74843	5.40655	6.04105	7.5529	5.54814	5.27627	3.64549	4.31493	3.77658	4.71675	5.0293	5.58445	4.13438	5.41297
Gbar_D08G017840	116.928	62.7869	88.311	39.0104	39.8852	58.6822	11.9096	10.0026	11.6287	4.866	2.73366	3.74718	3.35493	4.88595	3.45008	5.04543	5.61947	8.3597	2.07689	2.57048	3.13722	3.75317	1.51759	2.15138	143.526	118.675	118.099	23.7971	20.4341	28.8324	19.434	15.3006	10.9337	5.92564	10.5563	8.8162	7.73314	4.6484	6.27923	5.24799	5.8668	6.07782	6.61458	15.3408	28.8885	34.0199	3.53302	62.2173
Gbar_D08G017910	3.80444	3.97806	4.4451	3.82813	2.42755	4.15152	2.29481	2.53947	2.03004	1.89178	1.01638	0.475415	1.19824	1.26172	1.6011	1.10629	0.505142	1.85748	0.402531	0.724439	0.596868	0.933385	0.603974	0.92694	4.94318	4.39577	5.12266	4.24818	4.03544	4.84964	3.10742	2.91444	2.84142	2.58167	1.80748	1.44329	1.90186	1.08503	1.13589	0.43925	0.313372	0.863286	1.8543	1.03056	2.6936	2.20359	0.872949	2.12308
Gbar_D08G017920	5.9047	8.74212	8.32754	4.44646	3.23325	5.31838	1.16863	0.898706	0.457008	0.675842	0.193061	0.53741	0.122202	0.418612	0.339493	2.57477	0.857748	2.76148	0.699912	1.84767	1.27704	1.38864	1.02253	1.32715	7.47934	9.01528	9.64105	6.18303	6.28207	7.09887	1.96602	1.75199	2.65537	0.496965	0.741355	0.421356	2.02245	1.03726	1.32344	0.761459	0.585807	1.33598	3.22489	2.95456	4.22321	2.21299	4.98471	4.06214
Gbar_D08G017930	0	0	0	0.065433	0.195127	0.12449	2.48406	3.24447	4.77198	3.96075	4.87465	3.83547	8.50047	7.26386	6.40884	0.3079	0	0.055049	0.05918	0.168259	0.070538	0.066138	0.121885	0.185725	0	0	0	0	0	0	1.44756	1.54159	0.746048	14.7696	12.9602	11.323	2.88346	6.07528	3.35271	0.434818	0.133744	0.204404	0.195911	0.132651	0.193707	0.047041	0	0
Gbar_D08G017960	1.03464	1.08861	0.810339	0.447067	0.496584	0.671656	0.192842	0.094743	0.028073	0.18624	0.259823	0.364222	0.133138	0.160687	0.085322	0.322102	0.196815	0.322193	0.195133	0.664891	0.037044	0.155346	0	0.244602	1.10597	1.97614	1.92786	0.709348	0.456554	0.944723	0.358613	0.437774	0.584341	0.244611	0.057747	0.172794	0.071092	0.334496	0.439409	0.255889	0.158177	0.143444	0.173693	0.25385	0.68637	0.08519	0.265007	0.329006
Gbar_D08G017990	1.36479	1.43514	0.471435	6.14408	5.75644	5.62938	4.74697	4.01554	4.40012	8.48842	8.9234	8.50875	6.63762	7.46167	8.06905	18.8143	24.1446	16.2124	21.7873	20.8526	25.1283	22.0661	26.8044	18.9082	1.51209	1.57406	1.26467	7.75429	5.58999	4.54119	4.84459	4.55207	4.41817	3.24072	2.90852	3.12846	6.41049	5.76591	7.47192	11.4063	20.6128	13.3307	16.8494	14.3842	12.42	5.26663	17.6671	3.45915
Gbar_D08G018000	3.83528	2.99524	2.72523	2.00699	1.11167	1.64845	0.821548	0.837465	0.616996	5.57941	4.96349	5.33374	3.7132	4.12851	4.29048	2.90366	1.17669	2.07153	1.9529	3.26084	3.32287	3.64339	3.19616	3.72331	2.38007	3.12713	2.81736	1.47019	1.62479	1.73199	1.74178	1.44911	1.35441	1.94016	2.26559	2.57564	4.70434	4.24964	4.27898	4.30227	2.7926	2.93561	4.39918	4.59322	5.13134	6.45083	6.01337	7.11255
Gbar_D08G018030	2.37246	2.19381	1.66488	0.743151	1.16348	1.35975	0.598918	0.087824	0.135201	0.075612	0	0.155397	0	0.121113	0	5.29778	1.19227	6.89668	0.416426	0.907087	1.40986	1.80234	2.8186	4.42574	1.71332	2.0415	1.84093	2.70127	1.5834	1.44708	0.535108	0.595828	0.511895	0.140241	0.234123	0.273714	1.44602	0.298908	0.181851	0.340308	0.32338	0.784357	5.02705	4.37617	4.54003	20.3147	7.58358	29.7315
Gbar_D08G018050	7.57925	9.22655	6.93924	12.4682	11.8397	11.4403	11.7386	11.4686	9.93554	6.42983	6.10988	8.17394	8.63124	8.77969	8.30801	12.0653	1.98836	7.55296	1.90314	4.8609	3.2794	4.59633	5.50294	5.02363	7.27306	6.56116	7.69671	9.83336	10.8573	11.0133	13.0483	12.1217	11.7398	13.2387	11.2827	10.6077	9.69273	9.61656	9.39137	3.35019	1.3863	4.69239	8.53585	10.9446	12.0317	16.2202	12.644	20.617
Gbar_D08G018070	3.53332	3.93796	4.03678	1.91939	1.54664	2.34115	5.83193	2.1169	2.4848	0.277159	0.243531	0.68538	1.14262	0.512309	0.835148	0.422639	0.289833	0.14452	0.027519	0.10238	0.291916	0.206483	0.026828	0.029828	2.97577	2.94391	3.50255	3.61681	4.3415	4.38675	4.00151	5.60284	5.36672	4.71411	3.391	3.91992	0.93713	0.573954	0.934486	0.109365	0.176038	0.292312	0.082313	0.425942	0.587702	0.19649	0	0.0262
Gbar_D08G018090	0.166456	0	0.096405	0.074338	0.049099	0.04758	0.053324	0.137585	0.058855	0.202894	0.318663	0.213453	0	0.115595	0	5.86007	1.38484	2.14174	2.13558	1.7744	1.36394	2.18712	3.41972	2.94855	0.059076	0.203535	0	0.108848	0.097702	0.173608	0.367716	0.191536	0.231891	0.02492	0.117098	0.12109	0.113834	0.148263	0.282394	8.45214	2.89457	10.3878	2.30889	3.68671	6.69155	6.12578	5.20029	17.7078
Gbar_D08G018110	5.98248	5.29852	5.37834	4.34521	3.17181	5.1794	4.70885	3.01298	3.12618	2.0523	2.01361	2.38496	2.56992	3.03538	2.20098	1.54221	1.35404	1.41221	0.449578	1.54372	1.17631	1.52428	0.870704	0.917681	4.18198	5.66546	4.47088	4.24025	6.39434	4.54567	4.65793	4.25651	4.01244	3.63504	2.9298	3.62692	2.86373	3.42356	2.81189	1.21576	1.03564	1.0739	1.72879	1.51222	1.43199	1.98075	1.62859	1.5561
Gbar_D08G018120	5.52403	4.96561	3.89079	1.60084	2.03807	1.85294	1.0217	0.99835	1.20443	2.25522	2.10181	1.5475	1.66612	1.52188	2.18815	2.47426	1.37541	2.05726	1.39115	2.98048	1.97412	1.7866	1.24258	1.34485	3.42054	3.53576	3.55785	1.97497	2.05141	3.18962	1.80424	1.28168	1.52454	1.69388	2.26523	2.66954	3.26429	2.92394	2.56141	0.90482	2.14467	0.827975	1.53648	1.59281	1.44375	1.87074	0.790654	1.58373
Gbar_D08G018130	1.01087	0.564568	0.766602	1.95568	2.52654	1.52136	1.88929	1.99981	1.44454	1.76967	1.394	1.44664	1.14438	1.7674	1.35881	1.58496	0.962411	0.966221	0.983601	2.44492	1.3547	2.29599	0.807328	1.52119	0.931044	0.834083	0.881018	3.36509	2.09455	2.80509	3.04779	2.07521	2.41532	1.60885	1.60899	1.58755	1.80587	1.48025	1.85661	0.835801	1.39422	1.10267	1.09641	1.89714	2.61295	2.27596	0.974312	3.24448
Gbar_D08G018140	8.39224	8.79697	7.65843	14.4988	14.5439	15.2116	14.4533	15.2539	15.6683	15.1898	14.3958	13.4954	11.4344	12.6205	13.0835	16.1184	16.6935	12.5989	13.1513	13.9479	13.009	11.2516	12.5146	13.2604	10.7913	10.3445	10.6751	13.8517	14.7764	11.8952	15.3584	16.4669	17.1949	16.4351	13.6747	12.5609	13.1564	11.1449	16.6533	15.1782	14.2632	14.2484	13.5455	13.1925	14.9789	11.5865	11.6868	9.4893
Gbar_D08G018150	3.4323	4.18679	4.01259	1.59798	1.82812	1.53035	0.381998	0.424492	0.368506	1.62798	1.6672	1.552	2.02085	2.0406	1.80244	0.299692	0.274928	0.934214	0	0.154061	0.051375	0.065078	0.095358	0.079174	4.60604	4.76016	4.89134	2.93909	1.69019	2.21775	0.500457	0.619005	0.915892	0.923904	1.46123	1.70617	1.62668	1.52798	1.82193	0.306718	0.048651	0.392071	0.37218	0.370332	0.404654	0.029176	0.117802	0.07374
Gbar_D08G018180	1.74825	1.27114	0.974662	0.654567	0.92709	0.776921	0.333301	0.43555	0.180227	0.55752	0.688128	0.374346	1.27846	0.959504	0.821315	58.321	6.73194	1.92362	0.445634	1.24624	0.14223	0.476226	0.315566	0.133038	1.12982	1.3668	1.30561	0.642136	1.89097	0.688001	1.08663	0.386779	0.6509	1.54105	2.55396	18.6037	10.224	9.33528	4.60277	0.257943	0.202937	0.397118	0.214582	0.731398	0.615206	0.882002	2.07987	1.14946
Gbar_D08G018210	4.94218	5.31584	5.44227	4.32401	4.29572	4.38118	3.55334	2.99238	2.98658	1.18229	1.4196	1.08913	1.77335	1.49567	1.02528	1.97116	0.53737	1.11033	0.58664	1.59452	0.99544	0.68141	1.45623	0.975476	4.772	5.94708	4.94173	4.96025	5.90759	4.4235	4.1533	3.88933	2.90809	1.73825	2.98732	2.0796	1.76818	0.99555	1.91934	1.04909	0.461769	1.15736	1.07886	1.013	1.40316	1.79959	1.30434	1.45581
Gbar_D08G018280	5.48473	6.6258	6.92932	9.85356	10.061	10.3213	14.0623	13.8494	13.5781	14.4138	13.434	12.2476	14.4573	10.0149	13.838	4.79071	8.50823	6.64526	3.76983	6.19615	5.99853	6.04341	3.28453	4.0218	6.28299	6.95611	6.1834	7.28221	4.54482	6.21211	10.9276	13.3837	10.6462	9.83168	13.4279	12.3979	9.27314	12.5604	11.0685	6.67007	10.8802	8.48215	7.41793	6.43496	6.08655	6.40081	5.45194	5.93147
Gbar_D08G018290	7.11122	6.61587	7.2066	7.54096	6.62725	9.05679	7.63976	8.12977	7.47325	4.67193	6.23168	6.42623	6.36692	6.96779	6.1489	3.42841	2.14544	3.65182	1.20383	2.9761	1.62317	3.22208	1.39546	2.65911	7.5455	7.25826	7.08525	8.31061	5.18288	9.31504	7.66841	8.02898	7.39813	8.45778	8.4526	9.32894	7.93794	7.68431	7.58006	4.25244	3.08878	3.99851	3.72298	4.90013	7.06622	7.81886	6.59847	9.16677
Gbar_D08G018310	9.84965	8.51668	14.9516	6.18958	5.3876	6.65973	3.58192	2.80425	3.06522	1.85795	1.86923	1.94211	2.06072	2.37214	1.77575	2.71394	3.13017	3.6133	2.00455	4.46866	4.63853	3.98503	2.03202	2.84878	15.1651	16.4313	13.1691	8.7741	5.48149	11.8918	5.56486	4.25007	4.28005	3.20682	3.54952	3.29746	4.76934	3.72797	3.67833	2.94163	2.50572	3.25189	5.73114	6.67064	7.92707	9.99987	8.27194	10.027
Gbar_D08G018320	21.8146	27.0923	26.3538	10.8486	10.051	16.395	8.44344	5.28579	5.61023	4.4661	5.10138	5.08392	3.08633	5.9737	3.81449	13.9869	2.35852	8.85952	1.59244	3.49532	1.74897	3.74469	7.85424	6.92937	20.6127	20.1828	20.2017	11.4633	10.5214	11.3407	10.4914	5.97976	7.27354	3.84261	4.35485	5.28296	6.63791	3.91606	6.3758	5.35978	2.18567	6.36066	4.53582	17.3148	30.7158	37.8479	13.0447	47.7567
Gbar_D08G018340	6.47418	7.46802	5.60642	7.57632	8.72539	10.0713	8.75283	12.6939	10.8789	7.54857	9.3843	8.98033	9.41958	8.68275	9.71849	6.01138	1.92369	5.90886	2.17451	4.59291	1.98021	3.70693	4.97425	6.44935	7.42768	6.3244	8.23753	10.7988	10.3038	8.16263	8.82708	9.79137	10.7953	8.74481	6.99746	5.56897	5.38709	4.71439	3.95342	1.31388	0.59883	0.944531	0.981433	2.50052	5.70136	11.6063	10.239	15.785
Gbar_D08G018350	4.82914	4.01785	4.72116	3.06482	3.75098	4.55758	3.66654	3.77409	3.6973	3.82074	2.54862	3.13546	2.45389	3.0508	3.6879	1.95882	2.53297	4.54949	1.70915	2.55543	2.18172	3.48359	0.6935	2.60351	6.05016	4.21331	7.44154	5.77401	6.33897	3.93639	3.34397	3.89486	5.21176	4.68766	2.6127	3.04757	5.7643	4.63983	4.96232	2.2273	3.54431	3.23356	2.72435	4.12554	4.90408	5.08771	3.2951	5.93875
Gbar_D08G018360	4.06081	4.67767	5.44442	10.4592	10.6446	7.31593	19.6098	12.6389	19.4022	17.8274	20.1867	15.705	13.2902	14.206	20.1328	5.09284	3.03083	4.33827	1.93063	4.02511	4.20269	5.42935	3.43236	4.88441	5.63607	4.55699	3.05127	6.75354	5.39345	4.24317	8.92522	14.1542	8.66119	11.7899	16.8449	12.929	11.3465	12.8292	15.6407	10.1866	12.5734	10.4336	5.93061	5.6854	8.50891	8.38545	5.86764	10.173
Gbar_D08G018370	4.6229	4.73747	4.93172	9.24352	8.42545	8.5946	8.34718	7.62657	7.97413	3.11754	4.40771	3.43121	4.00052	4.40975	4.28727	2.9396	4.30212	3.336	2.84765	3.20195	2.64614	2.27757	1.6222	2.58503	4.03293	4.3561	3.05702	8.64795	8.70314	8.34008	8.6939	8.05926	8.11949	5.46385	5.16763	4.79677	3.89693	5.16871	3.95418	3.5	3.17358	3.64305	2.83314	3.06874	2.99202	1.86675	1.41399	1.03102
Gbar_D08G018380	100.811	77.5652	75.7356	90.2825	90.8384	82.3005	81.1952	80.0381	78.1992	44.7649	47.1394	44.9691	55.7006	55.4508	59.1021	40.0751	32.7812	42.417	45.7585	32.1469	30.3531	34.061	39.0395	36.3692	67.434	77.2898	77.1401	135.404	138.176	107.34	93.9031	96.018	87.4102	67.5213	63.2632	69.235	44.7651	52.7638	57.7026	46.0422	49.5599	44.2997	50.9148	49.8235	37.6868	46.4551	52.4337	39.9044
Gbar_D08G018390	2.90351	4.5892	5.07864	5.33538	4.63452	5.54533	7.48329	6.35414	6.36239	0.562329	0.330519	0.711171	0.593396	0.758463	0.526916	1.96968	3.12045	3.08582	0.999569	1.63175	1.99695	1.839	1.52571	1.5882	2.53409	3.10199	2.75416	4.57118	5.21767	4.27874	5.4696	4.81978	6.85532	0.904849	1.18853	0.736266	0.670933	0.553422	0.677285	1.18485	1.03578	0.707964	2.539	2.19003	2.72216	2.30414	2.86926	2.56911
Gbar_D08G018410	0.091751	0.1281	0.265691	3.36486	2.25398	2.74294	2.59406	2.16801	0.437401	1.13821	1.68231	1.37547	2.03816	1.72834	2.35791	1.82979	0.956278	1.99928	1.95992	2.83376	2.59398	3.30005	4.11493	4.34584	4.36168	0.05526	0.095661	4.32406	5.14471	3.67911	2.51607	3.40779	2.97403	2.65269	3.04789	1.64324	1.61783	1.75127	0.5385	1.53895	1.66631	2.49004	4.18296	4.60999	2.75637	4.88155	0.563363	3.50813
Gbar_D08G018450	2.86069	2.03864	2.4025	5.77458	10.6346	6.91315	11.1595	14.1329	18.8327	14.3203	19.9207	15.4349	15.1099	15.5594	15.7075	38.2432	49.1899	41.276	58.123	40.525	49.0726	39.5851	38.1639	38.9142	2.26294	2.17136	1.51771	3.8433	5.45316	3.01641	14.0787	14.429	12.8378	20.4148	16.0097	15.0628	17.9979	19.7657	14.571	41.3285	41.2497	45.0931	41.2694	39.3577	33.8821	31.839	28.1869	24.1733
Gbar_D08G018460	3.28208	2.97919	3.74743	10.823	11.3374	7.32404	9.48694	8.9148	11.607	4.72028	5.51579	5.49559	7.87629	5.54545	6.7335	1.40318	1.41754	1.25442	1.54055	1.23743	1.57647	1.8867	2.18928	2.14871	3.4893	3.3677	2.97871	8.70823	9.73964	6.84497	11.3784	12.6092	9.544	11.4382	9.8226	10.6825	6.16141	7.08927	8.34091	6.05549	2.88726	4.62491	2.49521	1.78882	1.7433	3.17278	3.72806	3.84157
Gbar_D08G018470	3.30311	5.22336	5.95416	1.92737	1.52523	2.04101	0.83825	1.13563	0.964517	0.767207	0.715528	0.754772	1.0104	0.780864	0.650677	0.643517	0.58986	0.782395	0.341429	0.448535	0.502473	0.8633	0.212744	0.797046	4.54361	4.4551	4.06756	2.58182	2.01701	2.97154	1.58977	1.47936	1.29819	0.850117	0.764172	0.956997	0.930473	0.92491	0.699246	0.59435	0.504825	1.06093	1.0585	0.978341	1.0772	1.15546	0.707297	1.59178
Gbar_D08G018490	1.43597	1.37687	1.15809	1.2744	1.41177	1.67684	0.750812	0.933294	0.938302	0.941965	0.748682	0.850619	0.714206	0.874089	0.735835	1.18033	1.16367	1.49921	0.80469	2.04591	0.809142	1.405	1.5209	1.42003	1.62077	1.2721	1.61787	1.67882	1.53774	1.66414	1.40125	1.4038	1.34238	0.748	0.746262	0.819398	1.13915	1.2442	0.930103	1.34677	1.38624	1.44365	1.32091	1.48611	1.42407	1.80355	1.45543	1.80975
Gbar_D08G018510	0.032505	0	0	0.993099	1.3808	1.44148	1.35431	0.586856	0.467704	1.19451	1.0487	1.70034	1.61063	1.10665	1.15322	0.330024	0.066775	0.060891	0	0.068745	0.109371	0.098393	0.158441	0	0.137896	0.033079	0	1.08494	1.63149	0.811679	0.854952	0.440196	0.425222	1.01235	0.853567	1.08432	0.717069	0.853648	0.920645	0.260584	0.01709	0.382964	0.033789	0.177355	0.529427	0.247357	0.145662	0.350272
Gbar_D08G018520	12.5483	13.3085	11.1389	27.641	31.2675	26.3252	37.8754	33.9914	36.0016	16.4204	16.2557	16.9175	18.7561	17.5921	17.4091	8.82166	2.97115	9.39668	4.12508	6.64378	5.25455	5.70103	7.68574	8.94754	11.1302	11.1547	11.7336	21.1224	21.6635	19.5343	24.003	29.4228	28.0101	23.4422	22.089	23.09	13.6749	11.6734	16.3354	6.20535	3.42887	6.00337	8.33089	7.8732	9.81825	10.3582	10.8349	12.2477
Gbar_D08G018530	0	0.04369	0	1.31147	1.62023	1.49572	7.97279	12.5219	13.4423	29.115	31.2936	45.6643	35.6106	24.5769	30.9746	6.39051	14.2441	9.78336	24.0829	15.8602	18.2605	9.10327	11.3244	14.3662	0	0	0	0.090779	0.515775	0.050692	4.40937	2.97743	4.20787	8.33745	5.56483	6.88809	3.59202	4.11447	5.42534	5.77531	5.51441	3.83525	5.52977	4.77667	4.51837	2.30895	2.25257	5.03717
Gbar_D08G018590	5.43625	5.62019	5.63766	2.53921	3.26279	3.65043	2.06614	1.2991	1.43237	0.28078	0.603869	1.34414	0.759969	0.625086	1.02639	2.73477	1.2638	2.63847	2.48291	4.10373	2.18232	2.32343	3.57645	3.52993	3.30611	3.93575	4.15575	4.53892	3.19404	3.77019	1.96807	3.05871	1.92839	1.30564	1.28733	1.75959	1.5884	1.43071	1.48458	0.591469	1.41549	2.00446	2.95525	2.97661	2.96286	4.49294	4.90257	5.33014
Gbar_D08G018600	3.80797	3.98541	2.70926	4.03556	4.35512	2.57231	1.14415	1.24541	1.04524	0.558346	0.797727	0.600508	0.535293	0.708233	0.679675	0.928549	0.699886	1.33583	1.50538	1.04008	0.807828	1.24676	0.661927	1.0879	6.00546	4.07199	2.98888	4.30346	4.22442	5.32346	2.36398	2.34885	2.93402	1.84411	1.46806	2.1386	2.78182	1.59405	2.83631	1.33587	1.47939	1.14847	3.31725	2.93163	1.91772	4.0163	4.34452	5.81823
Gbar_D08G018630	26.656	29.4725	25.7282	30.7292	31.2626	32.7707	34.0874	31.2509	38.0639	36.3959	35.8879	34.1113	35.1667	36.1331	31.5574	39.1894	32.6717	33.8793	33.3659	36.2285	29.3494	29.2109	28.0289	30.5625	26.3351	31.392	36.188	34.1289	43.7907	31.1112	37.5597	41.5925	34.4387	54.7085	51.7222	61.2252	52.5718	54.5054	52.5457	50.6381	40.9049	44.7888	56.2731	48.4659	46.9442	30.8792	44.2866	24.2587
Gbar_D08G018640	6.14185	6.42773	6.0636	2.77339	1.36794	3.23139	1.30527	0.662474	0.680814	0.085322	0.047854	0.148493	0.100491	0.036369	0.172345	0.04467	0.036545	0.54704	0.015402	0.014213	0	0.015287	0	0	6.53217	7.20389	5.74236	4.20644	3.23657	8.07885	1.23677	0.877175	1.69839	0.180809	0.123597	0.158388	0.036732	0.031609	0.045413	0.046998	0.029146	0	0	0.032573	0	0.146795	0.012819	0.014784
Gbar_D08G018660	1.52816	1.52333	1.3959	3.49387	4.26133	3.10191	5.2035	6.58457	5.17175	4.31275	3.59026	4.8668	4.81694	4.59699	5.71349	1.84107	2.18352	1.5072	1.64925	1.44273	1.43711	1.20003	1.60885	0.90039	1.73504	1.67305	1.5366	3.0775	2.20607	1.85439	5.64519	5.10039	4.50927	5.50657	6.20721	4.83115	3.64171	2.69689	4.65994	2.52353	1.64594	1.81606	1.32014	1.79768	1.81733	1.27993	1.48618	1.21223
Gbar_D08G018670	4.97565	8.6371	6.43098	3.52245	3.16346	7.74939	5.55966	2.57482	2.0533	0.717234	0.399218	2.83813	0.736835	1.89892	0.959479	2.36158	0.319369	3.16647	0.051395	0.64328	0.318955	0.464102	0.407617	0.723717	5.75401	3.46991	2.86896	3.50705	5.92357	5.25291	4.02561	2.02599	2.85066	2.7802	4.94411	2.35359	3.79606	1.62104	3.56421	0.906019	0.597424	1.98352	0.375639	2.06736	2.94776	0.446235	0.1158	0.464518
Gbar_D08G018680	2.06486	2.63572	2.4331	1.78204	2.40245	2.58754	2.85552	2.67878	2.5999	1.66039	2.06381	2.08287	1.74768	1.95647	2.2162	1.03234	0.170447	0.894227	0.708691	0.82667	0.692247	1.15606	0.984189	0.472698	2.45463	2.72516	2.6097	3.1161	2.11161	4.45977	3.37732	4.14974	3.73669	2.67623	3.16875	2.36668	1.44849	1.51763	2.6741	0.966956	0.336432	0.598084	1.43065	1.63029	2.08428	2.91532	3.87545	4.51872
Gbar_D08G018690	10.4802	10.972	9.45003	112.694	130.983	101.067	124.146	117.226	134.304	51.2956	55.0048	47.2634	54.7531	53.441	57.8317	3.18944	1.54093	1.24696	2.11389	2.51277	1.95638	4.71077	3.92517	4.33231	13.2512	13.5015	16.0398	75.9518	75.8116	51.1431	77.4041	103.911	70.602	46.1651	50.1025	46.9318	28.1477	29.8632	25.9148	5.88652	9.49769	6.0798	1.73589	3.90842	5.70936	1.66044	1.11676	0.864071
Gbar_D08G018700	5.28854	4.27909	3.13216	1.5965	2.16711	1.19949	0.236434	0.381243	0.061307	0.882158	0.568605	0.310464	0.219434	0.371174	0.912548	1.50652	0.659694	1.28842	1.24187	1.7044	1.47391	2.17584	2.68539	2.78456	4.76956	2.49728	3.57145	1.98959	1.44662	2.1492	1.17336	0.450289	0.755055	0.26815	0.567494	0.532878	0.816843	0.979367	0.813895	1.95653	1.05161	1.46398	6.0293	5.36866	4.26895	3.38844	4.45973	2.6972
Gbar_D08G018710	8.53566	7.7929	5.98944	6.37454	7.24162	5.81794	4.27632	3.21207	3.44068	4.21652	3.37762	3.42478	3.09074	3.28584	3.65328	11.3741	4.28761	6.72579	5.50106	4.94502	4.19662	5.30764	5.73543	7.31307	6.01861	6.1605	5.76901	4.70672	6.21553	4.88512	4.69995	4.04205	3.97973	3.04794	3.07726	3.2818	4.23137	3.46601	3.3728	5.70864	5.47318	5.9284	4.6854	6.41803	6.65992	7.33017	5.33274	8.90451
Gbar_D08G018780	6.75953	6.2641	6.82782	7.76231	10.3169	12.8973	17.2846	18.9062	23.2042	28.1331	23.9527	27.0383	25.8677	28.7815	28.2623	19.9578	22.2095	13.1792	25.9522	20.684	24.9648	22.7398	26.6244	22.8372	6.12904	6.1281	7.1449	8.66986	9.59109	7.72244	10.1296	16.4028	9.46355	23.3064	25.2933	26.8861	19.3082	27.2443	25.0069	26.3332	21.8001	15.9076	17.3185	15.7674	18.0145	7.07576	13.5575	8.11257
Gbar_D08G018830	24.8384	21.9355	19.2955	2.49291	2.1383	2.0008	2.53122	4.40493	4.5251	2.05537	3.42553	3.02505	3.13062	2.49399	2.27316	0.188257	0.151288	0.377768	0.379184	0.866754	0.54875	0.496481	0.122641	0.958762	14.0617	14.7827	15.7444	3.68852	3.03875	4.31506	5.40499	4.99203	5.58582	5.10428	3.18593	3.09604	1.38977	1.4921	2.17961	0.495271	0.739913	0.43946	0.553382	0.44822	0.750092	0.867593	0.85553	0.716065
Gbar_D08G018890	37.6845	49.526	44.9122	20.1889	17.9011	23.8524	3.48089	2.84112	1.12665	0.494211	0.109398	0.510715	0.550911	0.783075	0.515034	0.522666	0.171372	1.68509	0.29041	0.402944	0.305633	0.259189	0.081608	0.205931	49.6594	45.08	43.1132	19.2486	21.3204	26.514	5.22689	2.32958	3.66969	1.39455	1.93603	1.37902	3.0743	1.081	1.29513	0.55674	0.166872	0.686238	0.267462	0.272173	0.644305	0.919483	0.762947	0.544841
Gbar_D08G018910	0.338685	0.444332	0.421731	2.4155	2.39873	1.19447	3.21064	3.28282	3.5138	2.30871	2.72632	3.09599	3.33001	3.53465	4.14701	0.937005	0.696149	0.774996	1.05809	0.554004	0.7135	0.99248	0.532999	1.17631	0.386403	0.811382	0.285329	1.37756	1.35298	0.816492	3.26971	3.18936	3.02415	3.40355	2.86727	2.72712	1.5491	1.76597	1.59265	1.2758	0.735916	1.17759	0.649099	0.537007	0.654193	0.627264	0.853047	1.04828
Gbar_D08G018940	3.99853	4.33938	3.64009	7.28289	10.1753	6.33321	7.22946	10.2762	9.65353	8.31849	8.25037	8.94406	8.2672	8.16919	9.16605	4.35129	4.19738	4.43323	5.15996	4.93208	3.80504	4.02903	3.58803	4.24775	4.28296	4.64475	4.20497	5.42682	5.24377	4.19862	7.16804	7.68849	7.57919	7.55662	8.97898	8.40231	7.47394	7.31111	6.56976	6.62343	5.84872	6.55206	4.64902	3.77612	4.80184	5.04422	2.78933	5.6526
Gbar_D08G018970	0.328001	0.172785	0.250185	0.056304	0.056536	0.419441	0	0.317642	0.157142	2.2216	1.87709	2.21259	1.98995	2.32988	1.60192	0	0	0.150552	0	0	0	0	0	0	0.217677	0.055757	0.314406	0.104747	0.135001	0.344003	0.137744	0.276029	0.139279	1.11531	1.4492	1.75035	1.25852	1.77162	1.76053	0	0.05832	0.326224	0	0	0	0	0	0.025953
Gbar_D08G018990	12.1757	10.4226	9.09616	16.3918	23.9475	14.5608	16.449	16.2657	17.5761	21.2471	18.7539	19.7842	16.2062	18.067	21.8763	2.31024	3.1892	3.48	1.97223	3.13838	2.84914	2.11352	3.79611	3.47496	28.168	33.0413	49.0769	29.0368	33.03	28.8411	13.2928	14.0983	12.2823	9.7583	10.1535	10.8126	11.9535	10.1164	11.9351	6.06534	4.80599	6.82222	2.86748	3.30502	3.85815	5.56172	7.27877	4.49347
Gbar_D08G019070	13.5801	22.3067	16.8672	8.04812	4.88269	8.56957	1.50109	1.20563	0.286702	0.044751	0	0.021481	0.026098	0.086995	0	0	0.023475	0	0.045485	0.045779	0	0	0	0	20.3273	21.1958	17.6111	15.3319	11.9012	20.8803	2.16868	1.18012	2.54602	0.145804	0.543502	0.155387	0.14275	0.102017	0	0	0	0.024787	0	0.229012	0.273035	0.179553	0	0
Gbar_D08G019080	1.08906	1.23539	1.24716	1.85485	1.40779	2.24475	1.13577	1.03993	1.07234	0.883918	0.725237	0.707446	0.665508	0.789065	0.307876	0.896629	0.568604	2.42322	0.131943	1.15589	1.11015	2.45118	0.300053	1.40142	2.29006	1.80329	1.08502	1.74017	0.142315	1.68229	1.52226	1.04091	0.870699	0.712044	1.19786	1.08914	1.48234	0.942012	0.839228	0.600528	0.279643	0.687598	1.95034	2.44885	1.71473	4.20789	2.79031	4.5704
Gbar_D08G019090	49.7154	39.6012	42.2144	21.872	22.418	18.4184	12.4222	15.7318	10.9539	8.18599	11.041	11.666	6.75443	14.1842	12.1983	11.3238	5.06415	13.7387	10.4391	14.4935	12.6956	13.9424	20.0301	14.6385	80.1451	77.2951	29.494	58.996	17.5963	29.0302	30.6418	25.1011	29.8267	28.0289	25.1173	26.6772	12.4153	21.7137	24.0329	23.9176	12.736	14.7749	17.6593	31.3089	39.3954	30.8939	48.9551	25.4615
Gbar_D08G019110	6.9123	6.94723	6.82141	18.9229	21.2678	15.5402	18.6423	24.3656	22.231	4.38389	5.80632	4.70892	5.66404	7.33407	7.24265	2.04924	1.2302	2.75639	1.37441	2.18016	1.5349	1.85262	1.80532	2.29153	7.19585	8.45614	6.22656	23.2638	24.8367	16.805	20.6811	23.0858	19.8515	14.3975	10.3223	10.1912	5.13312	6.09137	6.62626	2.25516	1.65461	2.6506	2.60052	3.35711	3.09018	6.08326	6.1542	7.62535
Gbar_D08G019120	9.47409	9.9616	10.1178	6.47216	7.13899	7.81895	7.38125	6.79197	6.72468	4.05106	3.77364	2.28727	3.09771	3.6864	4.06849	4.14087	2.96362	3.71191	2.699	2.43145	3.1265	1.84352	2.09566	2.73311	9.81319	9.05551	6.96205	9.8156	12.5636	11.2681	7.96739	10.4083	7.19205	4.51548	6.40146	4.81234	6.15588	4.5454	4.217	2.8232	2.76041	3.4789	3.73357	4.64894	2.6497	2.7396	1.44364	2.07683
Gbar_D08G019140	1.80141	0.756572	1.41709	27.8702	36.1151	24.3133	29.1806	30.3692	31.6611	9.07799	9.5408	7.3198	8.49453	8.4454	8.70091	7.34789	10.08	9.56846	12.0434	9.25047	11.8309	12.7678	16.1938	18.0396	3.63173	3.6556	5.96735	35.38	39.4533	28.6727	42.8783	43.3979	46.5711	27.413	22.2641	22.7535	13.8406	14.4321	15.2196	19.1813	17.4343	18.74	16.6424	15.4915	15.5624	15.3544	11.1662	5.82886
Gbar_D08G019150	2.3741	3.37583	3.69119	5.34983	4.7014	4.59367	2.84043	2.9685	2.06236	1.453	1.55357	1.46434	1.33639	1.49065	1.38735	1.41232	1.30652	1.09714	0.794523	1.37403	1.17899	1.54544	1.87724	1.79916	2.6904	2.99639	2.4574	4.63782	4.73735	5.12382	2.02129	2.7291	2.22109	1.92675	1.85335	2.27168	1.38389	1.83155	1.47557	1.52386	1.98909	1.85328	1.15678	1.2343	1.16565	2.10308	1.21346	1.1254
Gbar_D08G019160	1.34048	2.20954	1.75834	1.36956	1.35525	1.45308	0.9819	0.797158	0.828165	0.266955	0.785412	0.361317	0.422802	0.739591	0.615745	0.069696	0.117026	0.612509	0.118232	0.096778	0.295648	0.16837	0.107452	0.067055	2.87165	2.41176	3.00261	3.09208	2.42136	4.08695	1.74764	2.57467	2.16856	0.839461	1.1508	1.00964	0.588481	0.678081	0.788405	0.240343	0.640132	0.603123	0.3809	0.158405	0.304851	0.180747	0.206589	0.322058
Gbar_D08G019170	6.00817	6.11607	6.98935	4.61247	3.31234	4.14429	1.82179	0.983849	0.996859	0.5469	0.449895	1.3497	0.795522	0.828127	0.817152	0.813877	0.422044	1.44325	0.586373	0.859782	0.761469	1.20032	0.192014	0.663504	8.82408	6.99019	6.97887	5.63593	5.3975	8.41288	2.44448	2.46764	2.28136	1.97713	1.03921	0.982173	1.75516	1.08769	1.51011	0.697547	0.670647	0.791748	1.48179	1.80774	1.82596	1.9402	1.16308	2.41544
Gbar_D08G019210	1.85734	3.07912	1.76737	1.62764	0.43944	1.7488	0.450341	0.060687	0.007291	0	0.12586	0.178645	0	0	0.060007	0.421102	0	0.335576	0.005131	0.252321	0	0	0	0	2.42476	3.35841	2.17503	1.84501	2.7542	2.57766	0.167973	0.307631	0.258938	0	0.112149	0	0.294418	0.187053	0.135794	0.061548	0	0	0.497729	0.66502	0.375478	0	0.218864	0
Gbar_D08G019230	2.54487	2.42225	1.80516	1.37196	1.42036	1.67858	0.488869	0.493842	0.254476	0.482917	0.645839	0.261523	0.409968	0.797037	0.603733	1.32509	0.558709	0.981502	0.546611	0.804421	0.589488	0.575104	1.08895	0.907787	2.28952	3.09551	2.60747	2.03043	1.38845	2.61695	0.944411	0.772029	0.925549	0.429947	0.719301	0.599595	0.731859	0.632961	0.293343	0.600249	0.987137	0.871975	0.918749	1.26574	1.23453	1.12554	1.34836	0.880659
Gbar_D08G019240	6.22911	4.58713	4.09947	1.69969	1.9963	2.08937	3.19357	2.76602	2.30232	11.4307	10.3203	10.4502	11.5791	10.5155	9.26245	3.37496	3.10588	1.72919	1.653	1.58279	3.16831	0.98682	0.497717	0.786372	2.79791	2.3629	2.71289	1.88527	1.93314	2.68804	1.86945	2.12834	1.9997	8.42244	9.95873	10.67	12.9635	14.1659	14.1772	2.94679	5.18696	2.90328	0.540109	0.872733	0.86501	0.369026	0.325417	0.342166
Gbar_D08G019260	1.67706	1.14466	1.78489	0.929639	0.103705	0.897817	0.425402	0.361604	0.479373	0.64709	0.615087	0.47104	0.454034	1.13638	0.283344	3.96443	0.806236	2.00708	1.78947	2.90075	1.86777	2.24578	2.24647	2.23622	1.02195	0.68701	1.17966	0.786672	0.773468	0.496104	0.534331	0.348619	0.512571	0.77033	0.568995	1.47813	1.22145	1.21395	0.377171	0.317742	1.04947	0.680198	0.876857	1.01615	1.7692	2.02158	1.04846	3.86104
Gbar_D08G019270	0.937587	1.04244	1.35584	0.970853	1.36058	0.943838	1.14066	0.868791	1.01323	2.74441	2.37128	2.42632	2.4816	2.45065	2.2516	2.11361	1.89133	1.83866	1.63323	2.53985	1.84302	1.97553	2.98353	2.65831	0.929365	1.09203	0.989075	1.13855	1.27763	1.9145	1.06938	1.15896	1.42748	1.06787	1.28232	2.478	2.62743	2.81847	2.87757	3.51871	3.93666	3.72128	1.93921	2.45196	2.98543	3.44416	2.71722	3.19624
Gbar_D08G019290	2.26851	1.53993	1.24913	3.59116	2.94473	3.16437	3.83219	2.37654	3.43284	1.8081	0.385098	1.00499	0.479928	1.28369	0.648147	2.48491	2.86843	8.30905	0.92554	3.76393	5.229	7.15489	2.76615	8.06406	2.58117	2.01185	1.97088	4.03195	1.81785	3.56811	3.26005	3.16944	3.4011	2.39323	2.42327	2.05661	3.3426	0.966164	1.05244	1.73027	0.48926	1.22537	4.57746	3.98358	3.01296	10.6037	4.63709	14.1953
Gbar_D08G019330	18.515	18.1519	14.8167	12.4927	8.91148	10.2736	4.50368	1.78262	1.03028	1.44906	0.325634	0.791008	0.644447	0.783388	0.797565	0.863939	2.21631	32.8321	0.351431	0.51867	0.079308	0	0	0.35129	23.7845	22.8792	31.258	17.8798	20.6881	22.786	7.89997	4.06077	6.90315	1.78883	6.06772	1.88219	1.06797	1.75913	1.60839	0.213587	0.075186	0.306422	0.104994	1.47777	1.58905	0.789026	0	0
Gbar_D08G019340	7.52506	6.34817	7.46535	9.97727	10.0292	10.0798	9.53229	10.2028	9.28198	8.12473	6.99831	10.3276	8.62361	9.06713	9.50572	9.97604	7.17405	9.27915	6.4746	7.55408	6.94194	7.2753	8.45387	7.50258	6.37709	5.65939	8.20264	10.9483	11.3729	8.27824	11.563	13.0277	8.64897	6.56651	8.36145	9.3116	7.53072	9.22731	8.33377	5.62142	6.66184	5.6004	5.47716	5.49826	7.69313	5.52429	7.20689	6.67012
Gbar_D08G019350	9.1711	12.1986	12.2817	3.91152	4.56996	4.19815	1.75566	1.59325	1.09205	1.40553	0.91913	0.791372	0.945012	1.37165	0.512383	1.2119	1.42211	1.93052	2.08086	2.07633	1.44286	1.3539	0.691288	1.57615	14.3804	13.483	14.1248	6.80744	6.62842	9.39802	3.36876	3.15649	3.63346	1.73842	1.73185	1.44298	1.17917	1.12053	1.044	1.75103	1.97658	2.13108	1.7393	2.28621	3.42103	1.76477	0.8703	2.33972
Gbar_D08G019360	6.47218	6.041	5.95179	9.07787	7.11518	8.79835	8.3194	8.63449	11.0522	4.62293	5.61874	5.50346	5.85364	5.73739	5.90973	3.98673	2.63074	5.50426	3.88588	4.85673	4.61729	6.53532	4.51282	5.46827	5.73477	5.22441	4.81222	7.27779	7.41894	6.62022	8.52894	7.87042	8.36665	7.42084	6.51368	5.74167	8.12463	6.94273	6.88242	5.31119	3.06998	5.17552	5.09833	5.49319	5.76986	10.187	9.6219	12.899
Gbar_D08G019400	15.6075	22.4675	23.037	9.12899	6.77187	12.4612	1.9713	1.28771	1.54569	0.16117	0.185355	0.365169	0.280505	0.338552	0.249078	0.524699	0.050643	0.298616	0.048464	0.135322	0.109982	0.052197	0.016051	0.303265	15.8655	16.036	13.2373	16.341	13.3766	23.6684	4.0394	2.3298	3.73932	1.3352	1.79002	1.12131	0.687605	0.342324	0.700047	0.090752	0.06951	0.230945	0.034054	0.181219	0.330614	0.149512	0.058711	0.139663
Gbar_D08G019410	1.92868	1.54846	1.64792	0.816944	0.299398	0.831504	0.993221	0.456226	0.40487	0.061909	0.366943	0.262214	0.214712	0.713943	0.352303	0.648762	0.312745	0.576732	0.020413	0.389416	0.697221	0.187548	0.097945	0.46673	1.51625	0.807152	1.61015	1.11031	1.26198	1.59382	1.15113	0.762146	0.723576	0.597409	0.388893	0.395312	0.372568	0.433201	0.408777	0.367017	0.125034	0.414299	0.294709	0.619634	0.8865	0.685596	0.557275	1.37069
Gbar_D08G019430	0.878498	1.55309	0.870908	0.195508	0.324946	0.297132	0.088298	0.110773	0.034549	0.115032	0.037201	0.069936	0	0.087617	0	0.957404	0.017112	0.306423	0.144828	1.34479	0.683774	1.57786	0.858096	0.778005	0.798471	0.94891	1.20662	0.135723	0.13144	0.276094	0.095379	0	0.065013	0.11743	0	0.106216	0	0.019608	0.114601	0.181978	0.23003	0.229131	0.616023	0.678162	0.854517	1.4364	0.616274	1.28725
Gbar_D08G019450	2.72912	2.09291	3.70829	0.955509	1.16006	0.809017	0.851721	0.645698	0.582582	1.07138	0.970382	0.743074	0.723897	1.31828	0.987653	1.2399	1.1947	0.947582	0.429739	1.00848	0.720087	1.12661	0.797371	0.687793	1.57674	1.58629	2.89457	1.42943	1.2556	1.15376	1.12323	1.34094	0.768503	1.0014	1.16655	1.74304	1.06864	1.04716	0.597297	1.51747	0.730046	1.19838	1.08942	0.969015	1.65838	1.52102	1.38821	1.74408
Gbar_D08G019480	0	0	0	0.265189	0.278607	0.114322	0	0.229351	0	0	0	0	0	1.85431	0	0.170675	0	0.632704	0.086112	0	0	0.172187	0.443165	2.78728	0	0	0	0.386038	0.411456	0.299039	1.56779	0.347428	1.53419	0	0	0.621026	0	0.11782	0	8.07805	0	0.54957	0.11994	2.01858	4.21417	1.08934	1.77087	2.34929
Gbar_D08G019530	23.3674	20.398	21.1995	44.4823	53.6622	45.6482	48.0333	53.2584	58.876	41.3465	41.4479	51.336	46.4673	50.6746	45.9608	28.6593	28.9513	28.1496	21.7719	22.3742	20.9425	17.8105	16.7575	19.7986	20.3608	21.9918	17.6787	30.1616	32.0338	23.0973	49.2589	48.9939	43.5153	59.3637	56.7099	74.2785	49.4394	72.786	55.17	27.7081	28.466	31.3387	20.2051	21.3625	18.9749	19.1575	22.9502	16.959
Gbar_D08G019540	0.125233	0.53754	0.250696	0	0.088491	0.254195	0	0	0	0.041909	0	0.124054	0	0	0	4.37269	6.20229	12.9335	1.00226	9.91584	1.08228	0.50126	0.548206	0.534988	0.251275	0.261814	0.089529	0	0.035218	0.334202	0.132566	0.149087	0.054622	0.176173	0	0	0.294978	0.175135	0.066917	2.22336	1.32787	3.67023	1.33001	3.0831	3.11528	0.272106	0.076781	0.669178
Gbar_D08G019560	0.439897	0.555085	0.471968	0.177833	0.195158	0.187567	0.045053	0.021229	0	0	0	0	0	0.020077	0	5.87695	4.35808	16.5694	2.26224	22.0644	3.43537	8.28777	5.69818	9.96342	0.481465	0.446055	1.03435	0.425951	0.460357	1.21962	0.082327	0.043046	0.099711	0	0	0.027301	0.56674	0.025998	0	0.823177	0.7723	1.36373	7.0145	9.80904	13.0201	6.52914	11.9001	6.64744
Gbar_D08G019570	5.63764	6.62449	6.26374	9.70608	9.13698	9.48275	12.4447	11.4106	13.0163	8.11864	8.23374	9.01054	5.99137	7.65454	7.72361	6.74411	4.99324	7.32682	2.69181	9.12091	3.62464	3.94498	3.02701	3.69472	6.4213	7.16043	6.23217	9.86623	8.94823	11.235	10.7562	12.7596	10.8717	7.59818	7.60529	6.64519	6.97876	5.45448	6.05162	7.19041	5.36091	7.05946	6.30778	6.07762	6.58147	5.84084	5.08592	7.98901
Gbar_D08G019590	3.65257	1.89812	1.21591	0.638734	0.655497	0.484939	0.120663	0.245558	0.07775	0.018322	0.019191	0	0	0.069832	0	0.055088	0	0	0.018529	0.105065	0	0.019801	0.018812	0	1.89652	2.1185	1.77077	0.73631	0.590469	1.3315	0.389418	0.162407	0.430138	0.155378	0.148858	0.113739	0.044928	0.019472	0.039455	0.187889	0	0.072316	0	0.44739	1.00401	0.20681	0.108329	0.491241
Gbar_D08G019610	3.01234	1.98082	2.03648	0.502296	0.493324	0.76931	0.102778	0.12764	0.081749	0.056047	0.207789	0.030856	0.051193	0.029595	0.027781	0.298212	0	0.203882	0.157486	0.075957	0.181812	0.048137	0.230392	0.34009	3.98204	3.72578	4.2519	0.857543	0.562712	1.1813	0.302051	0.244958	0.03879	0.066951	0.030763	0.086435	0.16945	0.140071	0.05948	0	0.06114	0.110982	0.415468	0.286608	0.643553	0.387246	0.506174	0.393925
Gbar_D08G019630	11.1626	12.0509	12.8351	1.22626	1.16383	2.35006	0.169751	0.623367	0.070026	1.54644	0.699438	1.88144	1.08489	1.67074	0	1.26897	0.9198	0.385024	0.675921	2.84542	1.13317	4.23128	2.3294	3.07962	0.785542	14.5151	11.7539	2.17393	1.74181	2.171	1.02772	0	0.481672	0	0.168868	0.77711	1.33593	0.982991	3.45818	1.74859	0.1244	0.316556	3.1082	1.0683	6.98902	0.647395	1.11915	0.603391
Gbar_D08G019660	1.91998	2.5048	0.972083	1.89153	2.18201	0.453155	0.245648	0.172834	0.225145	0.04563	0.131547	0.685928	0.086402	0.183773	0.182075	0.110815	0.032479	0.242108	0.000982	1.08535	0.302432	0.049549	0.047201	0.111982	3.47411	0.983099	0.692768	2.30347	3.21587	3.93605	0.32153	1.29991	0.44153	1.28235	0.280031	0.156054	0.188741	0.057933	0.32694	0.660053	0.022685	1.80453	0.458925	0.215625	0.17835	0.364286	0.18422	0.760249
Gbar_D08G019670	5.59799	0.00147	5.71734	0.00388	0.005366	4.56985	3.10752	2.23032	2.32369	0.60797	0.98585	0.008399	0.898448	1.16106	0.988582	2.09966	0.094922	1.49748	0.076145	0.005627	0.137093	0.951134	0.847067	0.601986	0.002626	7.26924	0.010125	0.029469	0.000478	0.003613	3.25574	0.024689	3.35324	0.032587	2.11555	1.55793	1.81646	1.51315	1.66493	0.030727	0.226929	0.006044	3.82619	2.62572	2.80478	4.88001	2.6208	0.170341
Gbar_D08G019680	0.25509	0.821357	0.260017	0.186438	0.08075	0.360078	0.525957	0.493588	0.912882	0.939011	0.946904	0.688465	1.13134	0.862181	1.03411	1.58409	3.1634	2.13969	3.86647	2.45994	2.74568	1.98219	2.08872	1.7971	0.936853	0.645694	0.510829	0.256544	0.32658	0.518885	0.451968	0.408033	0.972582	1.0086	1.10824	1.27222	0.57455	1.38698	1.6831	0.252853	0.961081	0.806305	2.22883	1.483	1.61676	0.476285	0.191716	0.360731
Gbar_D08G019690	0	0	0.076458	1.04103	1.09767	1.24855	0.247242	0.335012	0.33795	0	0.045972	0	0.058688	0	0	0	0.064001	0	0.037195	0	0.057514	0	0	0	0.469541	0.568396	0.384307	1.44528	3.08609	2.29645	1.64442	0.850868	0.37052	0.371699	0	0.358383	0.1455	0	0.16335	0	0	0.002733	0	0.05417	0.045148	0	0	0
Gbar_D08G019720	1.7169	1.99073	2.67755	0.873742	0.781961	1.10966	0.391176	0.141394	0.054316	0.167852	0.133417	0.09453	0	0.175308	0	0.694728	0.048253	0.381857	0.028006	0.140504	0.373216	0.233607	0.084239	0.194093	2.08639	2.55931	2.67234	1.78347	1.20449	2.30415	0.694463	0.359423	0.478325	0.373374	0.15369	0.057352	0.092733	0.116324	0.07793	0.10734	0.137203	0.217589	0.244921	0.384335	0.440238	0.387665	0.091005	0.400135
Gbar_D08G019730	7.3572	7.01789	6.58436	4.21992	4.97681	5.06767	3.97586	4.58261	4.59302	2.72262	2.36329	2.34322	2.63199	3.00503	2.75264	1.44213	1.00571	1.89077	1.00668	2.17461	1.68814	3.43656	1.21099	1.74124	7.37728	6.43139	6.94438	6.65773	6.38597	6.67538	7.09808	5.51233	3.91023	4.15315	2.61813	3.43572	2.78319	2.40342	3.29076	1.08697	0.720404	1.09883	1.96121	2.52204	3.95152	3.78247	3.25736	4.28247
Gbar_D08G019750	7.68419	6.83455	7.25948	3.55449	2.85233	3.51979	4.27166	3.88008	4.71284	2.96351	3.27906	3.603	3.37987	3.59173	2.8164	1.9468	2.035	2.48286	1.48053	1.70303	1.69151	0.723304	0.429115	0.568375	5.82211	6.45207	6.18186	2.80374	2.63184	2.75313	3.94521	4.76351	3.30214	5.26709	5.23449	4.92064	3.48823	3.16834	2.64582	1.94966	1.49831	1.79964	2.14644	2.89841	4.97094	4.52997	0.497505	4.68434
Gbar_D08G019760	8.4481	4.93818	4.56305	3.0064	1.44949	2.72039	2.05297	1.5082	1.26677	1.07533	1.0227	0.862955	0.591827	0.908089	1.10293	2.27009	3.35703	2.80734	3.14874	2.95973	2.57639	1.73239	2.29586	2.30104	9.38795	8.35386	7.64066	1.89944	2.50545	2.49984	2.43579	2.77474	1.54318	1.20195	0.94472	0.914995	0.816811	0.907123	0.98983	1.90909	2.66872	2.72248	2.20425	3.71375	4.98961	2.93891	1.9823	4.50416
Gbar_D08G019780	5.00709	16.3192	15.694	7.00648	9.89529	10.18	3.3901	3.39932	2.22561	2.19208	1.35935	1.84458	1.56922	1.67044	1.62736	2.57429	0.928441	2.38063	0.872453	2.11349	1.40512	0.626146	0.915128	1.20378	13.7717	14.0762	6.96629	11.7605	14.3861	9.28711	4.64834	3.82332	5.11283	2.27978	3.64563	2.22286	6.47348	2.49777	3.1904	2.61071	2.00438	3.00715	2.26336	4.29721	6.71775	5.45255	23.0296	4.44767
Gbar_D08G019790	0.17571	0.418698	0.025899	0.313253	0.326043	0.283771	0.029305	0.026843	0.053192	0.259562	0.257741	0.149045	0.079327	0.143648	0.27066	0	0.285801	0.404181	0.041477	1.24194	4.97271	3.32765	0.469592	4.83629	0	0.084836	0	0.172657	0.182585	0.186295	0.434928	0.137756	0.253703	0.116826	0.026954	0.023677	0.432097	0.053939	0.11766	0.084027	0.147893	0.195892	1.34209	0.94825	0.559848	0.562728	0.234516	0
Gbar_D08G019810	5.0656	2.86493	1.44525	6.15818	1.18201	1.33705	6.65012	6.08169	1.24989	18.2152	3.12176	17.8754	14.5488	14.2288	3.00399	6.77558	0.091368	6.4967	0.035972	9.62363	0.002837	0.008438	0.016941	8.94852	4.57319	1.20548	1.67244	5.64314	2.56398	2.04816	1.91913	7.74419	6.68826	2.10244	2.07357	2.00287	2.89682	2.32093	3.72282	7.51739	7.98877	0.116886	7.81155	7.63673	6.59929	3.86468	5.57408	1.74344
Gbar_D08G019820	41.0861	18.5098	21.2731	4.60356	7.02789	9.63493	1.37022	0.925745	0.420557	0.075158	0	0.256339	0.021879	0.139267	0	0.115776	0	0.163807	0.080389	0	0	0	0	0	20.2627	40.3877	42.695	4.67641	7.98957	8.747	2.86153	1.37879	0.896212	0.162175	0.259527	0.081491	0.040745	0	0	0	0	0.150864	0	0.782877	2.11899	0.289663	0	0.712602
Gbar_D08G019870	6.70303	7.44933	6.84671	9.06797	7.93098	7.87427	7.55437	6.60623	7.03537	6.27349	5.46699	6.46645	5.96521	6.11977	4.77435	7.38492	5.85039	5.88292	5.44161	7.02188	5.98789	8.1278	6.2837	8.25331	10.1007	7.6673	6.86957	6.14943	5.55416	9.23306	7.6141	7.27064	8.42733	6.16836	8.08367	6.04376	6.68684	6.83189	7.28953	5.40861	5.12457	5.55219	8.22596	7.27091	7.3137	11.211	9.49339	11.5522
Gbar_D08G019900	24.4485	23.2676	27.5165	17.9257	16.6688	14.7688	7.08013	4.90961	3.51308	2.88182	1.67096	2.91095	1.87895	3.03285	1.8859	4.4636	1.10595	3.13951	0.752438	3.35957	1.59797	2.29751	2.30112	2.43152	19.0137	20.6475	21.5359	14.0083	18.2586	16.6874	7.20783	5.9135	6.65669	3.54191	4.42673	3.87751	5.43693	3.84217	3.9846	1.75951	1.46079	1.98411	3.10537	3.49107	4.33227	4.8932	3.37782	6.69061
Gbar_D08G019920	480.904	316.192	381.547	473.212	555.761	449.175	183.562	107.78	130.223	61.8244	27.7165	91.2841	62.3509	87.5449	50.9958	121.162	10.8047	61.1686	16.4144	18.3533	9.86819	13.2177	24.2605	18.5935	301.984	293.216	512.755	207.148	270.311	252.813	223.15	152.677	216.718	149.319	188.064	145.23	227.293	146.505	183.555	51.7602	20.9863	53.337	10.5883	33.7837	59.0327	28.3326	12.4731	11.8943
Gbar_D08G019950	0.873076	1.01259	0.927842	2.7506	2.85026	2.67588	4.37852	4.32775	4.2348	2.60003	1.93117	1.70278	2.39399	2.35206	1.83235	0.10946	0	0	0	0.101046	0	0	0	0	0.812208	0.490466	0.361733	2.42094	2.1252	1.85353	2.47667	4.16348	3.49563	4.51616	3.91783	3.71547	0.744499	1.3108	1.38468	0.093842	0	0.133961	0	0.233985	0.120831	0	0	0
Gbar_D08G019990	1.03421	1.34699	1.18778	0.251565	0.149193	0.371469	0.650627	0.333729	0.601296	2.76317	3.99705	2.14952	1.83014	2.36247	2.1158	0.182426	0.037281	0.088644	0.481262	0.475179	0.429377	0.529888	1.23734	1.46529	3.31783	3.29936	3.23223	0.433354	0.590575	1.27843	0.728522	0.447341	0.314561	1.91795	0.910119	1.53857	2.53432	2.60113	2.96831	1.88795	0.629445	1.42722	0.62434	0.55929	0.293368	0.998017	1.26581	0.798978
Gbar_D08G020010	18.3467	18.2161	15.9579	9.27328	5.11107	9.05329	9.82982	9.06801	6.60528	17.6549	11.9898	18.2303	17.3411	11.8866	17.3641	39.2658	30.6279	34.2582	28.7606	46.4328	34.716	37.6894	42.8674	44.6569	22.0134	24.1203	28.7648	11.0739	9.04196	11.4478	11.1049	7.54224	8.74967	11.0421	9.24961	8.99831	20.8882	11.78	12.1659	32.4104	30.391	29.4643	34.1879	44.1187	39.9936	51.8623	28.6046	53.9086
Gbar_D08G020020	0.738698	0.920081	1.10689	0.411956	0.592502	0.628845	0.848256	1.02613	0.870902	1.32928	1.24494	1.28477	2.48507	2.00055	1.25357	0.210303	0.131947	0.053197	0.046453	0.113169	0.069305	0.14876	0.23216	0.467023	1.11556	0.469958	0.717175	0.368807	1.09133	0.466583	1.31784	1.03163	0.956852	1.48182	1.59639	1.63555	0.465307	0.749036	1.02808	2.0571	0.516465	0.774335	10.11	6.05616	2.12054	1.05205	1.05566	0.452794
Gbar_D08G020040	1.8595	2.54458	2.29969	2.08569	3.58554	2.89903	6.26439	6.92928	5.56487	7.83081	7.70144	7.84368	7.37422	9.1893	9.89665	2.95235	3.13954	2.43786	2.31334	1.77089	1.96082	2.56746	4.06905	2.18073	2.0215	1.51815	1.70817	3.16267	2.22839	1.66093	5.5876	6.1914	5.05087	8.46375	7.82857	6.79582	7.18476	9.56816	8.72378	5.43892	4.9353	4.56939	1.87846	2.26135	2.42384	1.69202	2.54274	0.987323
Gbar_D08G020050	3.37572	2.61195	2.82357	7.51123	8.28306	7.64756	11.0097	11.8514	14.7085	7.46811	8.26425	8.37802	9.44932	8.54695	8.60667	8.86527	8.40958	7.50464	7.09115	8.67408	8.09557	6.02	5.43534	6.59893	4.92625	5.92789	9.43286	6.30039	7.77695	7.09637	12.1113	12.4282	9.48245	7.54324	9.22406	9.30683	9.78167	11.249	7.08713	4.41212	3.36064	4.77679	6.30389	6.88791	7.0449	4.91085	7.57412	3.50822
Gbar_D08G020060	2.17256	2.80588	2.37573	72.2451	90.7615	62.6674	97.1156	112.567	116.645	62.1884	64.1335	55.0795	76.1853	74.0403	73.8078	8.46421	8.12336	4.49635	3.71096	4.18607	7.33248	3.23866	3.339	2.85233	3.41023	4.70655	3.69579	50.8937	52.6353	32.9918	69.5517	92.7974	79.5142	71.6097	87.3039	87.1668	35.3222	38.3111	47.3839	3.88862	8.32934	3.31494	2.87895	2.67719	2.8127	1.39612	0.271207	0.664219
Gbar_D08G020090	10.5614	10.787	12.6982	4.0622	4.27828	4.07501	1.65572	2.0418	1.19141	0.895805	0.792947	0.594045	0.886773	1.14729	0.926009	1.19692	0.678766	1.74328	0.358635	0.975605	0.419763	0.752057	0.395328	0.534262	16.9363	16.9108	16.5751	7.94888	4.47511	9.14354	4.25048	2.27317	4.12747	2.28114	1.68576	1.1662	1.1245	1.47143	1.6075	0.905707	0.725536	1.18473	0.857578	1.65273	2.27196	2.95564	0.30792	4.12517
Gbar_D08G020100	7.3256	9.08728	9.07148	25.713	27.5883	23.1835	28.7001	29.5341	28.8398	14.2839	16.2129	15.2217	15.9249	18.2174	15.7659	1.56496	0.655332	1.1059	0.628073	1.71385	0.983146	1.53275	1.75652	2.758	7.74694	8.47012	8.95453	21.1001	23.7077	17.423	26.8692	27.6329	30.7633	23.1231	21.1402	19.6931	11.8839	13.6827	14.6069	2.76508	4.685	2.20222	0.596889	1.19474	1.42843	1.69847	0.591488	0.339932
Gbar_D08G020140	6.95673	7.44717	8.15867	2.75331	2.01719	2.77687	0.447565	0.320134	0.45166	0.076683	0.029213	0.218932	0	0.097375	0.407495	0.152122	0.087408	0.353826	0	0.179802	0.262557	0.41316	0.055926	0.11805	7.2117	6.86083	7.28448	3.80186	4.48015	4.54399	1.1012	0.89865	0.68145	0.177557	0.178649	0.122474	0.176909	0.086775	0.419951	0	0.045158	0.335758	0.440955	1.03177	1.56392	0.8681	0.230979	1.32031
Gbar_D08G020150	12.9637	10.213	8.21839	5.92763	6.66164	6.40507	5.27091	7.65593	7.24981	6.56752	7.1964	7.39922	6.87618	7.58995	8.01226	1.86104	2.56284	2.1705	1.34295	1.36187	1.8864	2.21986	2.21066	1.89128	13.1356	10.708	9.0911	3.64927	4.10852	2.94177	7.95684	5.98503	6.10436	12.2911	11.1479	11.5074	7.37832	6.75169	6.11963	0.980276	1.93603	1.33131	2.43163	2.46163	3.2865	4.10448	2.91832	5.04313
Gbar_D08G020170	2.41745	2.36306	2.73373	0.627513	0.468976	0.322477	0.967429	1.87117	1.56581	7.46759	8.52966	5.40309	6.40722	6.26615	6.1407	0.178596	0	0.090729	0	0.075508	0	0.27464	0.031025	0.125072	2.55579	4.15716	4.3829	0.520592	0.58965	1.10638	1.28741	1.98708	1.58534	4.15458	2.78063	3.82743	2.45235	2.84971	3.03331	1.5979	0.43897	0.932536	0.032691	0.601462	0.540451	0.425697	0.172341	1.14328
Gbar_D08G020180	6.9738	4.704	6.06295	6.52375	6.71864	6.25048	8.63579	7.87627	8.70472	2.96688	3.89626	3.48405	5.13223	4.46501	4.70943	1.28626	0.983703	1.87148	0.882196	2.34768	1.04493	1.58657	0.956687	1.46293	7.55931	6.99185	9.01675	8.63503	8.69252	7.25912	18.7974	15.5517	12.3532	8.61595	6.49061	6.73054	4.90262	4.71862	4.68348	1.29579	1.04421	1.31964	1.44704	2.32093	3.37329	2.42541	1.18912	2.57134
Gbar_D08G020210	2.69284	2.22144	4.87865	1.22267	2.99924	2.31226	1.62898	1.42902	1.22849	4.81179	1.57434	4.33165	4.55611	3.79088	4.37298	2.39552	2.76145	1.36129	1.16935	3.6002	1.32421	2.52267	0.960369	2.65884	3.65112	1.98913	2.96893	1.66727	2.68693	1.5531	1.23259	1.44883	2.44178	1.30847	3.69156	2.75615	1.4576	3.13075	3.3331	1.6471	1.16989	1.48317	1.7455	3.22054	3.79069	3.42879	2.90692	2.10782
Gbar_D08G020220	6.14455	5.40439	1.33151	2.29056	1.13593	0.447185	0.449196	0.508007	0.241537	0.702353	0.215054	0.577327	0.242428	0.311569	0.364776	0.364018	0.304984	0.592933	0	0.534178	1.03533	0.819304	0.877381	0.739901	5.71603	5.09399	4.85436	2.67374	0.648277	1.75391	0.305635	0.502659	0.567081	0.315183	0.224308	0.320077	0.684566	0.339959	0.247377	0.24487	0.121506	0	0.470291	0	1.33322	0.977536	0.169626	1.44042
Gbar_D08G020240	3.9156	3.9014	3.45207	2.51761	2.3821	2.62965	0.941573	1.07862	1.43644	0.786307	0.425092	0.783099	0.991332	1.23992	0.796072	0.828862	0.48003	1.29954	0.374725	1.18379	0.766832	1.21101	0.858546	1.05725	3.28054	4.20639	3.20243	3.19661	3.18235	2.70516	1.48325	1.62706	1.81518	0.978487	1.2835	0.936842	1.37168	1.10031	0.931016	0.494985	0.258334	0.625208	1.20981	1.73502	1.61924	1.09762	1.29568	1.98788
Gbar_D08G020260	7.05762	6.76416	8.8259	6.21797	6.08627	5.88314	2.82596	2.08472	1.65439	1.99584	1.21789	1.55066	1.32844	1.08359	1.356	2.18315	0.384002	0.963509	0.340717	1.03386	1.4749	0.777729	1.28641	1.94643	6.00206	6.13039	6.11111	4.24352	4.04157	5.08563	3.52742	3.24378	3.2207	1.12711	1.58489	1.39716	2.5823	1.26295	1.95979	1.73853	0.707025	1.59395	1.17988	2.19133	3.92159	3.77136	2.91379	6.19005
Gbar_D08G020290	7.30222	7.14828	7.32563	7.22563	5.60419	7.32161	4.16545	4.08038	3.40802	8.80142	8.6734	7.64646	8.78364	8.37087	8.38374	8.79394	7.61878	6.03392	9.12097	7.6178	7.59749	8.69796	10.9075	8.1784	7.97372	7.38211	10.617	9.01737	8.23412	11.0226	8.38482	6.41798	6.95897	7.94212	7.35879	6.82101	7.20579	8.05241	8.68613	5.27915	7.19222	5.08659	7.90674	4.69829	4.32324	1.85741	3.18701	1.31976
Gbar_D08G020330	4.45907	5.29492	6.85985	1.71941	1.89024	2.68465	1.29773	1.90565	1.41323	0.540016	0.606195	0.467836	0.714201	1.11092	0.621204	0.543582	0.14783	0.495955	0.155074	0.238844	0.106502	0.072185	0.409601	0.248786	2.633	1.93594	2.308	1.12041	0.545833	1.61927	0.701602	0.49717	0.540848	0.373529	0.560625	0.518441	0.118412	0.055429	0.243936	0.082083	0	0.141212	0.028225	0.100135	0.105221	0.126099	0	0.042231
Gbar_D08G020360	6.27263	6.9967	6.50056	4.75309	3.40142	4.0225	5.68822	4.77946	3.56586	27.2412	27.4629	26.873	20.0886	16.9592	20.8925	28.3501	32.7023	26.3733	23.4416	20.4784	23.9497	19.0842	13.2361	13.5665	8.53908	9.5536	9.49039	4.65724	4.34723	6.32256	3.97442	3.82502	4.84026	9.54005	10.2712	13.5793	16.773	17.7689	21.1067	34.0834	30.6616	36.0128	16.1111	21.5739	22.755	6.4325	6.2133	4.93899
Gbar_D08G020390	26.2321	28.3888	10.464	293.828	315.858	264.876	341.653	527.29	186.678	1084.33	437.842	539.567	1414.23	976.904	421.519	541.859	817.484	432.607	457.316	246.514	395.609	331.685	244.046	193.429	19.2421	23.9236	19.5145	49.8546	118.002	62.9019	317.821	275.901	328.8	243.346	484.037	691.779	762.414	825.563	1138.2	558.109	249.393	425.015	114.828	153.741	121.983	87.6037	79.8594	55.5706
Gbar_D08G020400	9.31733	6.89299	7.57304	2.2561	2.08942	2.71356	0.715262	1.15784	0.729394	1.57726	0.475306	1.09576	0.548241	1.17382	0.652864	9.54582	3.16923	8.84251	4.08105	12.5328	10.7518	16.4193	9.78675	18.4891	3.85934	3.24586	2.99388	1.50951	1.17621	1.2103	0.956616	0.705433	0.642503	0.470074	1.1973	0.854646	2.85439	1.10643	1.34462	2.5102	1.55584	2.07575	103.892	60.7769	10.1371	21.9269	29.1088	32.734
Gbar_D08G020440	0	0	0.015196	0	0	0	0	0	0	0.091786	0.161511	0.138164	0	0.070049	0	10.3674	24.3378	20.2997	16.4847	38.2271	41.3963	42.1728	31.0428	38.146	0.028661	0	0.015582	0.014267	0	0	0.155868	0.015039	0.107065	0	0	0.037948	0.764448	0.491	0.106366	23.544	20.6965	27.3455	24.7535	26.2975	21.4623	23.6574	31.1528	14.513
Gbar_D08G020450	0.036262	0	0	0	0	0	0	0	0	0	0.019266	0	0	0	0	2.91292	1.54195	1.34461	1.70734	2.57103	3.45492	3.56888	9.68405	4.71694	0.040875	0.081009	0.057437	0	0	0	0.021402	0	0	0	0	0	0.031701	0.064612	0.015774	7.81054	1.88574	2.60099	2.403	6.24355	4.23207	1.54275	2.15616	4.36115
Gbar_D08G020460	3.79924	5.59294	6.135	8.90444	8.2015	6.97481	4.92633	5.72106	5.61165	0.114107	0.084568	0.268211	0.37676	0.295787	0.418885	0.011643	0	0.094232	0	0	0	0.012513	0.011648	0.073615	3.3812	4.54961	3.85062	6.098	3.67919	5.41983	3.69738	4.65136	3.80076	1.63066	1.87949	1.51892	0.144581	0.206025	0.295404	0.023802	0	0.012805	0	0	0.010372	0.024002	0.036198	0.033556
Gbar_D08G020470	30.3531	31.7483	35.1598	16.3994	14.0635	16.8211	8.95675	9.10016	8.58928	10.3176	9.65389	8.65895	10.4969	10.7447	10.4029	9.76593	10.6922	10.8878	10.2635	10.4065	9.13724	7.92078	5.29457	9.01792	29.4931	30.5863	31.7808	24.3702	19.7439	30.0475	19.6886	13.9451	17.2397	17.7807	14.647	10.7546	13.2595	14.8371	13.7804	8.81508	14.322	10.6439	8.59548	14.4336	18.4877	15.314	6.56623	22.6907
Gbar_D08G020490	60.9985	26.8185	37.5697	12.917	13.9183	15.2295	9.5873	9.15175	9.11735	13.3292	14.9656	14.6019	16.0677	13.335	14.0045	35.851	28.9272	29.13	44.6612	36.4791	33.6054	34.4933	45.9212	40.6019	49.1172	51.6578	39.7936	13.1194	16.4673	11.9956	12.7133	10.9277	10.7635	10.0886	13.7378	13.1047	21.159	16.5908	17.9771	23.5179	21.4672	19.4031	53.291	40.9359	40.2067	44.7602	45.5404	51.5523
Gbar_D08G020500	6.84994	9.35203	15.027	5.18832	5.45105	7.66139	1.2543	0.942544	1.38386	0.262326	0.311265	0.256454	0.274388	0.565368	0.392886	1.16216	0.587367	1.83547	0.075297	1.09596	0.386934	0.928541	0.485888	0.926341	13.2431	11.3365	12.0151	8.95427	6.36154	11.9332	2.21709	2.30861	2.37131	0.985241	1.05839	1.16956	1.2053	0.845624	0.95781	0.390427	0.356755	0.286901	1.24231	1.43728	2.41489	2.59306	2.03241	2.5285
Gbar_D08G020510	2.85356	3.75992	1.5845	1.75068	1.82884	1.55485	1.61597	2.07941	1.79821	0.571102	0.867006	0.554247	0.615118	0.739331	1.42348	1.1403	0.935035	0.9696	0.513454	1.97856	0.264644	0.180478	0.91628	0.789043	2.63378	2.44348	1.99229	2.01395	3.03912	1.85378	1.74831	1.90051	1.4627	1.21699	1.2966	1.08312	0.313695	0.39701	0.60604	0.193296	0.277115	0.408127	0.693718	0.558484	0.3378	0.564685	0.739309	0.611792
Gbar_D08G020520	16.9682	14.6876	12.6672	6.46824	4.70285	7.48705	3.6891	2.65295	2.03424	1.34008	1.33713	1.80672	1.46007	1.22877	1.43982	2.46828	1.18319	2.20951	0.856568	1.65841	1.10374	1.47282	1.24259	2.41986	13.5651	14.3344	13.4052	8.83703	7.69477	10.3701	3.38415	3.81741	3.01595	1.5702	1.6117	2.28614	2.41715	1.39095	2.50871	1.00881	0.825479	1.53637	3.11961	2.9895	3.04502	4.48159	4.04131	5.31455
Gbar_D08G020530	7.27607	3.69668	5.1921	2.02356	1.4714	2.14384	1.23758	1.52887	0.899009	0.670863	0.644691	0.540876	1.03132	0.915127	0.678373	0.262123	0.665626	0.899246	0	0.752952	0.513188	0.566423	0.707096	0.204776	3.5622	3.03568	3.6946	2.05765	1.77593	2.41191	0.928034	1.8758	1.42387	0.872855	0.944925	0.89758	0.679827	0.487054	0.383958	0.670848	0.598999	0.655161	0.312814	1.04862	0.727775	1.02873	1.05242	1.21275
Gbar_D08G020540	0.167027	0	0.240869	1.60183	0.312792	0.821278	10.0545	6.1617	8.42204	252.799	233.046	226.199	166.279	152.773	164.212	1163.34	1897.99	1239.22	1944.48	1159.83	1583.05	882.469	565.727	468.156	0	0.309615	0	0.413946	0.181167	0.284997	5.38416	0.683416	3.80327	54.9734	53.3668	65.4216	307.638	307.361	235.059	938.702	1736.74	1099.43	843.17	767.166	666.432	29.9718	54.7764	23.6519
Gbar_D08G020560	3.45478	2.73633	2.60454	1.70851	1.09222	1.24613	0.765267	0.54014	0.270459	0.379793	0.145438	0.468319	0.264372	0.661524	0.361566	1.24573	0.209762	0.525581	0.119749	1.22931	0.513899	0.689551	1.00507	0.856455	3.3575	2.3591	2.21738	2.04267	1.23618	2.20675	0.976376	0.590444	0.511169	0.46676	0.582705	0.29464	0.594519	0.255007	0.394513	0.535471	0.436974	0.475582	1.77613	2.10745	1.30906	1.80843	1.60718	3.29716
Gbar_D08G020580	7.4466	8.02867	7.58704	5.96815	6.06151	4.96676	2.41394	1.82083	1.51155	0.280946	0.316749	0.426901	0.184117	0.566169	0.026917	0.855386	0.162696	0.746495	0.161691	1.92708	0.205483	0.376884	0.39997	0.444395	18.1745	15.3893	17.5238	11.6798	8.08895	12.2933	3.72767	2.90293	4.10871	0.850141	0.602743	1.13822	0.455505	0.482658	0.410535	0.282289	0.036101	0.350376	0.409542	1.21922	1.12441	0.86195	0.515101	4.19186
Gbar_D08G020590	1.6973	2.42527	2.9225	1.15277	0.518859	1.8758	0.324685	0.580023	0.04615	0.142174	0.024847	0.092572	0	0.245639	0.049414	0.259035	0.124232	0.41321	0.143704	0.172255	0.080185	0.191	0.094501	0.222005	3.83031	4.00865	4.24999	2.47048	1.44112	3.32317	0.888811	0.517797	0.666099	0.239046	0.357489	0.379806	0.331116	0.245362	0.109832	0.072903	0.119174	0.012879	0.385735	0.375257	0.235067	0.343079	0.04165	0.301802
Gbar_D08G020630	78.8592	87.1677	90.8045	241.248	256.566	243.67	552.938	640.16	659.228	598.09	600.438	955.718	690.158	600.148	610.43	249.806	310.003	148.112	213.016	124.523	187.117	95.4356	137.871	97.2396	84.2504	65.4054	72.7365	228.277	283.278	160.253	757.052	718.571	756.661	1798.74	936.057	1025.53	632.729	708.81	784.528	370.507	420.747	209.682	120.665	195.383	219.09	91.7342	109.495	93.3352
Gbar_D08G020650	3.38879	6.0171	4.19898	7.47381	7.49263	6.56302	7.3277	4.06958	4.66076	2.05113	2.05539	2.2723	2.07007	2.77666	2.50203	5.11074	1.81231	5.08028	1.38556	2.23134	3.62855	3.64469	2.78144	2.98186	7.85004	6.99647	8.00962	8.16957	7.85886	4.91922	4.46637	5.85204	5.15778	4.78767	5.08366	4.35607	4.60884	4.12097	3.00715	0.746621	1.37679	1.42089	2.96805	3.87913	4.33286	5.29823	5.4515	9.24128
Gbar_D08G020670	3.23226	4.07584	3.49318	0.769266	1.01324	1.1878	0.413179	0.514533	0	0.312116	0.299884	0.219104	0.184112	0.186797	0.200926	0.248692	0.068467	0.493508	0.22125	0.844635	0.530471	0.732571	0.343832	0.436681	4.44975	3.38656	5.66919	2.51522	1.25758	3.83058	0.745993	0.718481	0.312961	0.247085	0.267493	0.349523	0.669799	0.130021	0.487877	0.306892	0.670896	0.38362	0.393685	0.489045	1.36466	1.39267	0.597343	2.41728
Gbar_D08G020680	0	0	0.103932	0.36514	0.157475	0.07535	0.120707	0.12631	0.12172	1.72257	1.49283	1.53565	0.802977	0.310385	0.993164	0.801625	0.929675	0.267684	0.971984	1.09759	1.42717	0.836756	2.07191	1.05316	0	0.077135	0.106127	0.267449	0.394347	0.252766	0.167242	0.241761	0.194334	0.32293	0.499756	0.303198	1.83812	1.32362	0.646722	0.320467	0.243758	0.480079	0.840238	0.882972	1.23589	1.10277	0.273729	0.313093
Gbar_D08G020710	1.89397	2.8148	2.19562	1.21804	1.54644	1.32077	0.524495	0.657305	0.413561	0.76262	0.428041	0.951462	0.435087	0.668561	0.725861	2.10709	0.740199	1.72714	0.659565	2.03418	1.43401	1.79323	1.64912	3.26047	2.33643	2.7026	2.21843	1.75409	1.54275	2.07882	0.60085	1.13212	0.935637	0.680204	0.948996	0.911252	1.09211	0.652518	0.668096	0.618561	0.876363	0.740326	2.30254	2.86025	2.61444	5.03566	3.66198	6.01352
Gbar_D08G020720	2.18299	2.33521	2.30198	1.36804	0.924158	1.26587	0.718702	0.38299	0.201332	0.178491	0.032746	0.207483	0.084968	0.69241	0.316114	0.54787	0.163293	0.678892	0.192613	0.419378	0.178548	0.279103	0.423495	0.239246	2.65965	3.32956	2.72203	2.23551	2.52368	2.6738	1.03909	0.715659	1.20942	0.335214	0.397596	0.286021	0.221867	0.127247	0.312432	0.222727	0.166214	0.317028	0.45527	0.407586	0.985943	1.04327	0.363139	1.39288
Gbar_D08G020750	73.2576	75.5668	62.8973	13.8538	18.497	41.1505	6.35163	3.07825	2.66473	0.201664	0.06039	0.228581	0.200738	1.04718	0.172756	1.8701	1.55723	8.01236	0	0	0	0	0	0	47.7628	39.1089	40.5012	31.1525	41.0852	25.3654	7.90915	7.51932	7.9332	0.526771	0.69219	0.399268	0.311526	0.298973	0.712474	0.177191	0	0.127103	0	0.123522	0.489012	0.238839	0	0
Gbar_D08G020780	8.23869	7.10648	8.75491	3.47274	3.42251	5.35006	0.98364	0.719319	0.4886	0.109038	0	0	0.042181	0.17348	0	0.036427	0.341601	1.81307	0	0	0	0	0	0.038407	7.26834	5.28899	5.29073	5.08665	6.12286	7.57439	1.68772	1.44798	1.70667	0.766602	0.667977	0.361961	0.294181	0.301626	0.266899	0.074466	0	0.280436	0	0	0.179769	0.037421	0	0
Gbar_D08G020820	0.63648	0.396798	0.570802	0.306618	0.384519	0.222397	0.574266	0.404315	0.393662	0.466007	0.688302	0.543244	0.5196	0.653402	0.335286	0.712919	0.515453	0.66488	0.54002	0.823144	0.50861	0.218319	0.656786	0.599584	0.841961	0.863674	0.645842	0.250137	0.355767	0.329958	0.772035	0.589295	0.578925	0.484689	0.64724	0.309163	0.642338	0.599837	0.698413	1.49572	0.598956	1.22669	0.902405	1.18337	1.16773	2.83759	2.65062	3.60958
Gbar_D08G020830	4.08901	3.98595	3.96843	2.97397	4.07838	3.10176	1.46289	1.37744	1.04307	1.03575	1.04094	0.93702	0.669255	0.837846	0.977406	0.68241	0.528151	1.52686	0.543016	0.672425	0.533025	0.663244	0.531976	0.74425	3.89817	3.5062	4.94241	5.66967	4.7123	5.48769	3.76961	3.42124	3.20179	2.12402	3.08073	2.53927	3.6458	2.79847	2.59889	1.22851	0.878066	1.00231	2.51728	2.24089	2.12106	1.05681	0.932414	0.542462
Gbar_D08G020860	2.94849	2.66535	5.3491	1.46056	1.7285	1.56909	0.838432	0.600873	0.278805	0.388651	0.223392	0.350404	0.224792	0.677626	0.429739	0.734894	0.159059	0.902805	0.040698	0.54548	0.601993	0.461678	0.246319	0.418337	3.23092	3.648	2.85676	1.4717	1.75584	1.51649	1.65115	1.12534	0.788171	0.479906	0.780581	0.536175	0.986018	0.421656	0.659703	0.325628	0.205923	0.358486	0.563055	0.475851	0.816191	1.50297	0.653007	1.54017
Gbar_D08G020880	14.2933	10.9091	10.0064	49.527	62.4904	42.5527	79.6221	71.523	76.5397	68.3062	75.1677	69.5405	74.6045	75.6878	78.7726	35.879	24.1701	18.9448	14.1106	12.6661	14.5075	15.6396	34.1484	22.9371	6.52887	7.25714	9.35628	22.8834	24.4744	15.4153	42.2035	49.36	40.1199	66.7794	70.5736	74.9064	61.3361	69.2876	69.9913	63.7385	48.3669	56.5276	15.181	15.0696	11.9719	14.0268	22.6574	15.5902
Gbar_D08G020890	3.76623	3.24086	4.16682	1.89216	2.2448	1.81509	0.695407	0.177022	0.255983	0.21003	0.380133	0.315914	0.156367	0.458779	0.13349	0.645521	0.261838	0.859385	0.103181	0.624945	1.19914	0.200339	0.182513	0.764567	4.04756	3.14351	4.18256	2.68092	1.3004	2.46115	1.1479	0.999598	1.2085	0.535267	0.544452	0.53356	0.574962	0.817887	0.417282	0.317906	0.477258	0.672088	0.863336	1.42151	1.58413	1.64739	1.03128	1.46587
Gbar_D08G020900	2.5148	2.50641	1.68675	6.26	5.61329	6.38929	5.28514	5.98373	5.90813	3.3512	3.76366	3.43109	3.94141	3.77351	3.24461	0.167153	0.031761	0.141143	0.046001	0	0	0	0.091108	0	1.10944	1.53669	1.2325	4.59204	5.99186	5.01083	3.71361	4.70913	3.17732	3.55961	3.41825	3.50947	1.06455	1.14602	1.42052	0	0	0	0	0.097448	0.081038	0.031326	0.027547	0.087591
Gbar_D08G020910	18.4956	25.5273	17.056	39.966	45.925	52.3599	61.2889	47.1696	50.6307	54.6898	60.0518	51.8723	56.8004	110.607	59.9749	62.3238	66.6639	32.8933	77.12	25.8391	35.2004	32.5333	28.8808	30.8006	5.19987	5.28441	6.22184	10.9292	18.7256	17.4482	15.9511	14.5301	13.6167	17.2121	14.7271	14.3756	17.3207	13.5725	12.3522	6.93613	7.31911	10.3479	6.24056	7.34941	6.04685	1.43961	2.508	3.12713
Gbar_D08G020920	13.8554	0.298664	15.1128	28.1789	42.2794	14.832	32.8327	41.4391	44.1629	52.6786	50.2392	43.0234	47.0538	1.00709	41.8208	0.54358	1.09685	22.6739	1.0827	19.3889	26.3952	3.50394	22.7098	0	5.43902	5.2459	5.80621	10.2016	15.7194	0.497556	15.4269	14.3092	14.2382	19.0566	12.302	14.2651	6.69416	14.7765	13.8461	7.66343	5.78238	4.2241	2.71558	2.6888	6.13153	1.46714	3.00734	1.37615
Gbar_D08G020950	28.431	24.6685	29.1318	6.5476	6.62758	9.69366	1.91071	1.13213	1.26428	0.214596	0.168461	0.363038	0.067957	0.175799	0.292145	2.61916	1.99837	8.67549	0.641152	3.95156	0.467619	0.171774	0.362083	0.482407	18.0685	18.5274	18.1849	8.4974	9.87706	12.0926	1.67547	1.52585	1.82568	0.251862	1.0526	0.2463	2.93357	1.66889	0.413366	0.526848	0.394566	0.723508	0.577733	1.89658	2.68374	0.325556	0	0.438838
Gbar_D08G020970	1.55093	3.25562	2.43489	0.848803	0.796238	1.64901	0.186646	0.155914	0.04658	0.272899	0.243196	0.129875	0.054647	0.057831	0.188958	1.07439	0.12682	0.725267	0.641636	0.873543	0.495369	0.540547	0.61414	0.730347	2.68676	1.71499	2.38535	1.28063	1.24999	1.74823	0.338245	0.261939	0.627493	0.078821	0.087878	0.02534	0.417441	0	0.04889	0.480595	0	0.10403	0.30902	0.891238	0.741038	0.346926	0.779298	0.755091
Gbar_D08G021000	6.77466	9.82855	10.0109	6.36713	6.1412	5.82379	4.00043	4.35962	3.47642	2.98732	2.54151	2.37818	2.15221	3.26958	2.76895	3.77522	2.07075	3.97462	1.35726	5.06041	2.77212	3.56404	2.5714	4.07885	8.36346	9.29745	8.28058	8.22014	4.86101	6.01491	5.56498	4.80506	5.76332	2.84489	3.5557	2.74997	3.54777	2.87443	2.40611	2.43056	2.07374	3.53258	4.74188	5.39766	6.30582	13.5527	10.0542	13.071
Gbar_D08G021060	2.12634	4.67929	4.39011	2.63262	2.88457	3.79593	0.76779	0.466755	0.684882	0.073975	0.048266	0.063535	0.143101	0.206121	0.100888	0.024371	0.021897	0.253886	0.066911	0.17448	0.105555	0	0.066192	0	3.64348	4.14023	3.2915	2.78966	3.00549	3.44386	1.46276	1.38118	1.24036	0.539815	0.451992	0.254018	0.023781	0.103787	0.145442	0	0	0.025354	0.116055	0.256932	0.262902	0.153637	0.040202	0.028239
Gbar_D08G021070	2.34569	2.13578	2.20862	1.94663	1.46279	1.64808	1.72326	1.76514	1.67057	1.93266	1.8077	1.71814	1.52855	2.10211	1.98379	1.35575	0.581131	1.62166	0.521909	1.84034	1.32808	2.22792	1.33851	2.0263	1.86827	2.05214	1.86674	1.2965	0.722737	1.60182	1.09133	1.25646	1.15134	1.19865	1.90732	2.12668	1.69975	1.75032	1.40369	1.43407	0.60462	1.21855	4.24577	3.29048	2.29342	5.56489	5.74946	5.90571
Gbar_D08G021080	3.0649	3.32893	3.30366	2.66862	2.91908	2.96471	1.75438	2.15381	2.11057	1.33002	1.68223	1.70464	0.776771	1.18112	1.42549	3.68321	2.60033	2.67409	2.6781	3.90851	3.84977	3.37642	3.74098	3.77637	3.05755	2.95604	3.93706	3.08508	3.12172	2.80443	1.95926	2.39293	2.0581	1.54565	1.21912	1.38253	2.55746	1.38254	1.28372	1.39356	1.97925	2.33437	3.38694	3.22	3.39601	3.42111	4.35032	2.70752
Gbar_D08G021090	6.65517	6.72931	7.44643	12.6712	13.1206	11.9487	13.6758	11.7903	14.5228	17.0359	17.2409	19.8214	14.823	17.4019	15.2998	27.5321	28.3765	24.0904	26.9559	24.2596	28.2321	22.7164	20.4832	24.0273	5.72044	7.92283	7.08007	9.5211	12.1597	10.7527	10.9737	11.861	10.685	13.8899	14.8454	14.8264	17.7172	16.113	17.199	19.9429	19.4677	20.3686	23.6702	21.9582	20.0675	15.2726	16.451	13.0069
Gbar_D08G021100	0.830345	2.28818	2.75092	0.565967	0.331935	0.231402	0	0	0	0	0	0	0	0	0	0	0	0.085568	0	0	0	0	0	0	0.682555	0.739366	0.224319	0.089302	0.134277	0.244399	0.072267	0.047066	0	0.049421	0.137483	0	0	0	0	0	0	0	0	0	0	0	0	0
Gbar_D08G021110	0.086125	0.145268	0.101933	0.08907	0.108919	0.062997	0.450493	0.535956	0.938341	2.00154	1.24844	1.37777	1.7481	1.40586	1.11038	0.041828	0.438175	0.392791	0.104762	0.101618	0.108456	0.080434	0.037926	0.072585	0.118927	0.037566	0.142043	0.1126	0	0.111683	0.242081	0.401116	0.355952	1.60491	1.32317	1.14707	1.26439	0.983577	1.77852	0.572424	0.635672	1.12461	0.222863	0.21715	0.175236	0.127405	0.092318	0.091738
Gbar_D08G021140	57.3644	56.01	46.9652	17.5778	12.9301	25.7319	6.08148	3.31426	3.07793	0.058642	0	0.170938	0.132521	0.604504	0	1.95791	2.02803	4.97412	0	0.056611	0	0.198745	0	0	36.9461	37.4574	40.4458	22.3235	33.0656	31.0637	8.18404	6.48267	6.47479	1.46677	2.03977	0.497375	0.517315	0.921838	1.12305	0	0.132628	0.123421	0	0.065356	0.293588	0.386443	0	0
Gbar_D08G021160	11.4453	10.7939	13.3403	4.46345	3.88955	5.12882	1.31639	1.38144	1.19954	1.99127	1.99755	1.3762	1.89023	1.61435	1.89631	2.05932	1.52759	3.40305	0.757188	2.32864	1.24169	1.92132	1.97662	2.31048	8.1881	8.99004	7.6739	5.86699	5.11398	6.61526	1.82901	1.42049	1.84505	1.06115	1.2011	0.970502	1.35821	1.02161	1.76212	0.935439	1.09003	1.41797	1.91371	2.32274	2.2357	6.73836	4.57905	6.38265
Gbar_D08G021170	4.71126	6.42039	7.32317	7.08679	4.71216	5.74601	4.24678	4.1343	3.67228	3.11706	2.67328	3.0384	3.08589	2.52535	2.92644	3.54916	2.6817	4.13992	2.10883	5.32881	4.59236	4.29109	4.08261	4.07481	5.73923	5.45618	5.27212	4.82383	5.46392	5.42452	3.67595	3.79098	3.69689	2.24934	3.10054	2.64056	2.20404	2.23973	2.50891	2.60276	3.06225	2.61922	3.78144	4.62627	4.87885	10.3632	6.02897	11.8628
Gbar_D08G021180	7.65165	5.75928	4.58765	18.0425	20.1119	16.8229	22.6454	22.4133	26.9567	16.0205	15.4161	10.6741	15.9749	16.6069	16.7443	11.737	10.6686	9.08023	9.6733	11.4033	8.70576	7.99926	11.3352	10.2607	7.61261	5.00368	6.29102	15.0915	16.6751	12.2778	20.0334	22.925	18.6064	19.5989	20.8549	18.5133	16.0459	18.67	18.3151	14.0431	12.6938	13.2122	10.6874	11.7061	9.97155	6.9573	13.5933	7.87932
Gbar_D08G021190	5.21944	4.55405	2.43502	6.1069	4.64023	6.88898	6.35885	6.43992	0.979383	7.13282	7.20021	7.48862	7.04932	4.95936	6.46036	6.10738	4.59774	1.82011	0.930545	2.95072	5.58096	6.89355	0.732186	7.01348	0.076229	3.37436	1.63848	5.7684	6.64506	6.18566	0.175005	6.51007	6.59845	6.10712	0.447767	4.10817	7.32391	5.36393	0.019637	6.42879	5.96798	6.08641	7.65186	2.19244	6.13422	2.5466	0.162651	0.802856
Gbar_D08G021210	11.4016	13.1559	12.2525	6.05011	3.53195	5.91476	1.91457	1.01758	1.02686	0.44995	0.191476	0.543108	0.12981	0.763939	0.069102	3.80583	0.679336	3.56878	0.755779	2.49967	1.51378	2.79147	1.27298	3.46058	11.9872	11.5753	11.7514	7.46452	5.59812	9.53433	2.65776	1.82352	3.20504	1.03982	1.22887	0.868789	1.73313	1.07966	0.752744	0.714867	0.544315	1.58945	4.11031	4.67865	4.82867	9.39767	9.55205	11.426
Gbar_D08G021220	0.604258	1.75507	1.23225	1.48189	0.774996	0.478712	0	0.075069	0.071329	2.3931	2.76345	1.28465	1.55166	2.07113	1.85572	18.7944	38.9722	24.5503	40.6268	22.7625	37.364	20.0846	23.1082	18.0152	1.41268	1.15121	1.66044	1.22576	0.958799	0.611169	0.484381	0.857985	0.412462	0.55941	1.13538	0.804282	2.64536	2.07628	2.31825	5.8976	14.4582	5.39124	13.3314	14.7936	16.5801	1.30389	7.97954	1.50224
Gbar_D08G021230	0.44573	0.969204	0.851663	1.63454	1.59136	1.38705	1.49357	1.58583	1.71892	0.473108	0.73733	0.506965	0.774837	0.755462	0.437238	0.141593	0.248145	0.451275	0.035662	0.164112	0.265203	0.206153	0	0.221971	1.10875	1.13178	0.717613	1.83255	0.986368	1.59458	2.06923	2.2382	2.49562	1.10757	1.05174	0.841963	0.434067	0.753301	0.519968	0.372453	0.336037	0.393281	0.251156	0.212656	0.125669	0.234834	0.125369	0.156224
Gbar_D08G021240	4.48004	3.43289	3.11226	8.22933	9.05386	8.26889	9.82801	9.20144	10.9372	9.11951	10.0085	11.9616	9.28086	10.3199	11.781	12.4068	16.0671	13.5617	13.3815	11.4931	12.0653	11.6991	15.0093	11.0916	3.33981	3.12643	2.19206	6.95262	7.72712	5.98971	8.35244	7.7851	7.41519	10.0717	4.96819	10.5119	8.00064	8.66173	8.97754	10.7254	14.9674	13.7964	10.6342	8.81232	7.7434	5.03984	8.98058	4.07966
Gbar_D08G021250	10.8741	17.7889	16.863	6.40208	4.9616	8.93314	1.88841	1.57789	1.2895	0.884324	0.605073	0.736799	0.655446	1.51579	0.746003	4.59987	1.65962	6.97456	1.15108	2.58971	0.124241	3.96571	2.20502	3.12976	12.0344	14.6639	10.6424	9.32404	10.2106	9.86668	2.66053	2.12339	2.75228	1.85794	1.60341	1.66583	2.8952	0.992807	1.57996	0.883844	0.990574	1.29582	2.65114	3.82408	4.6095	9.52258	6.00224	12.1001
Gbar_D08G021260	5.08476	3.55379	2.99007	2.40766	1.50648	2.72914	0.68145	0.490812	0.221455	0.739835	0.403751	0.447908	0.395969	0.345714	0.367472	2.91097	1.5004	3.60303	0.342064	1.60047	1.67866	2.45515	2.59787	2.75049	4.17608	3.48895	5.00511	1.88415	2.60994	2.6539	1.60045	1.16135	1.05911	0.743313	0.567142	0.614822	1.15674	0.848627	0.865851	0.847382	0.898433	0.976421	3.16635	3.60765	4.60456	11.0772	7.56475	8.25952
Gbar_D08G021270	0.880454	1.03782	0.584749	0.581111	0.298169	0.628637	0.104085	0.262827	0.089965	4.23154	4.01717	4.2173	3.04151	3.06733	3.34285	1.44448	1.19817	2.80112	0.361277	2.91674	1.07255	1.58813	1.84695	1.73012	1.06299	1.48421	1.13456	0.482395	0.707166	0.83968	0.321298	0.481845	0.3228	0.81807	1.26922	1.76031	5.94946	6.92933	5.47514	7.29779	8.26244	7.19228	1.13446	2.30023	2.1762	1.60656	2.55966	1.88396
Gbar_D08G021300	1.45418	2.09383	1.63909	1.59254	1.79973	1.3014	1.66798	1.60642	1.90139	2.54749	2.66364	2.66584	2.51832	2.83146	2.36621	0.884291	1.5904	1.82018	0.592401	1.38885	1.28942	1.00317	0.662212	0.590639	2.66798	2.24531	1.74285	2.06728	2.35914	2.40563	2.66919	2.71536	2.81399	4.34907	3.16502	3.59639	2.53193	3.41797	3.48605	2.00365	1.82937	1.79446	1.10534	1.67829	1.60664	1.33494	0.898703	1.34813
Gbar_D08G021330	1.662	3.34272	2.09383	0.913593	1.62429	1.06699	0.885081	0.80165	0.444962	0.547082	0.347871	0.424928	0.529903	0.255823	0.244986	0.282275	0.215939	0.567506	0.15946	0.338965	0.691927	0.511137	0.298613	0.572547	3.25639	2.32449	3.20448	1.43462	1.73824	3.03391	1.05762	0.513332	0.914258	0.232999	0.651578	0.559265	0.374624	0.480616	0.324819	0.786466	0.310961	0.208769	1.40028	0.765017	1.00316	0.508984	0.465711	0.924418
Gbar_D08G021340	2.10666	2.56865	2.9907	3.26888	3.19859	2.99736	2.86358	3.41093	3.72922	1.08954	0.967852	0.892362	0.831138	0.954119	1.05801	0.549354	0.509253	0.634376	0.3825	0.493896	0.585608	0.314049	0.268058	0.295321	3.80685	3.34033	4.06372	4.85582	3.8694	3.38331	3.07006	4.02267	3.47729	2.20122	1.5994	1.43725	0.657758	0.871935	0.936671	0.714774	0.402156	0.415363	0.418262	0.478384	0.605285	0.427938	0.574269	0.461968
Gbar_D08G021360	1.0792	0.610576	1.11918	0.273872	0.175892	0.281019	0.018563	0.038082	0.230683	0.043757	0.184029	0.150648	0.229986	0	0.150252	0.037356	0.026289	0.110481	0.025046	0.134184	0.028642	0	0	0.053046	0.725553	1.01611	0.329289	0.195582	0.39272	0.457505	0.279983	0.177011	0.109774	0.02143	0.053384	0.205296	0.067221	0	0.133637	0	0.054307	0.041177	0.13055	0.120721	0.223416	0.09719	0	0.078543
Gbar_D08G021400	7.81961	8.60915	7.13221	7.53019	6.29599	6.70837	4.87269	4.70901	3.05572	2.49782	1.35593	2.23502	1.99233	2.923	1.34517	2.64464	1.54467	4.09739	1.53853	2.99166	1.23021	2.03817	2.27201	3.10779	9.24675	9.56412	5.95823	8.41749	3.92983	7.44489	4.99494	5.25141	6.10588	2.57363	2.60535	2.02832	2.10047	1.62502	1.72981	2.40347	1.21446	2.17268	7.75341	4.79205	5.01992	6.33585	4.62097	4.84298
Gbar_D08G021440	1.58246	2.07493	1.88896	2.31015	2.39924	2.14889	2.37383	1.94575	2.11015	1.96037	1.95171	1.82217	1.89446	1.64197	1.69857	0.908946	1.17209	1.85214	0.456181	1.32516	1.16373	1.3365	0.775842	1.36817	1.92277	2.20708	1.97715	2.50327	2.37467	2.80104	2.20212	2.59323	1.78386	1.07208	1.70154	1.73041	1.38191	1.67167	1.75848	1.11431	1.13427	1.57953	1.8814	2.01902	1.88915	2.81819	2.40731	2.78386
Gbar_D08G021470	11.0861	13.4777	13.5518	5.24327	4.96737	6.18117	2.13373	1.60316	1.39706	1.9514	1.93218	1.8821	1.14729	2.00479	2.20957	4.01649	2.909	4.6267	1.87143	4.5127	2.75173	3.21035	2.46063	3.32268	9.84919	10.9069	9.37036	7.00254	6.58626	7.79233	2.91531	3.02316	3.3714	1.31568	1.5557	1.50517	1.92322	1.74373	2.16901	2.31689	2.58107	2.19073	3.49985	3.96484	5.5091	5.46781	4.36446	4.74062
Gbar_D08G021490	8.09228	6.23538	6.01878	2.89642	2.49657	2.27761	3.25591	1.37431	2.32085	0.970364	1.34967	1.10595	0.778685	1.15886	1.36847	0.526329	0.610866	1.086	1.03269	0.79208	0.964434	0.84101	0.851586	1.97332	3.32763	4.65995	4.37887	3.25375	5.8658	3.92603	2.34924	2.43634	2.01313	2.01308	0.681332	1.08919	0.473213	0.478517	0.733102	0.59314	0.838334	0.777473	1.15262	1.09018	0.84128	1.45462	1.2552	0.725985
Gbar_D08G021500	2.65145	2.66839	2.46335	6.28716	10.6567	9.23556	7.69318	6.35155	5.07984	4.20709	4.35274	4.22493	5.45738	5.3992	5.06701	2.01607	1.8279	1.88984	1.39787	1.92362	1.76474	2.19187	1.12978	1.20654	2.66448	3.07341	2.70838	9.30805	8.1209	8.09744	6.10423	7.53987	7.30069	4.05265	5.96427	6.62147	5.19714	5.18284	4.58365	1.704	1.71513	1.40132	1.40353	1.7983	2.08506	1.67001	1.87077	1.20203
Gbar_D08G021520	10.2356	12.1508	13.5854	6.37508	6.08372	7.51491	3.61964	3.45433	2.90893	1.94707	1.84575	1.91008	2.05957	2.44602	2.26327	2.08964	0.953759	2.77559	0.434458	1.49775	1.16736	1.70759	1.01763	1.92684	13.4425	11.9278	12.7981	9.5221	5.88624	11.0844	4.91109	3.86603	4.89506	2.66907	2.54405	2.93725	2.39193	1.70752	2.40419	1.14971	0.873384	1.33405	1.40665	2.44171	3.0506	4.31199	2.12809	4.69113
Gbar_D08G021530	15.9121	18.6927	15.3609	48.6881	52.5195	50.2079	58.4881	64.6884	63.0381	50.3158	57.2306	62.3629	64.7963	67.3331	74.4285	38.0346	33.0398	27.9906	31.6024	23.6726	30.3063	26.0214	34.2287	23.811	13.4814	14.7182	18.1466	53.0444	59.8314	46.6794	73.3409	74.9276	59.8442	69.9048	62.0737	75.4156	55.9812	56.9684	59.7614	45.2354	40.2819	36.4749	26.067	25.3658	24.767	17.592	23.994	17.2341
Gbar_D08G021540	10.974	12.179	11.7251	8.93397	10.2717	9.02966	10.5383	13.4541	10.7461	23.143	20.3852	21.4544	18.1308	18.8005	20.1069	8.48922	9.03747	8.06273	8.78374	8.33321	9.19821	7.55501	7.70592	6.65038	8.46992	8.23401	11.0014	7.35879	7.3543	8.41729	9.52538	9.68736	5.61222	13.8752	15.4611	15.7536	13.8684	14.5562	14.7424	12.4994	13.0365	11.3518	6.42348	7.29404	7.85516	13.0455	14.4183	15.2414
Gbar_D08G021560	14.3074	18.9862	17.6661	16.8603	14.0485	17.791	12.2313	11.4337	10.8965	10.3047	10.0659	9.67932	12.0583	11.7823	10.1295	8.47152	8.86086	10.4517	8.17531	8.38071	6.67318	7.41122	5.0714	6.88472	18.2284	17.9587	15.5584	17.3235	15.5445	20.5424	14.5994	13.9788	14.3278	12.7793	12.2679	13.8665	11.1142	10.8668	10.6012	5.88226	8.45323	5.16868	5.39331	5.73018	5.85264	4.95371	4.54153	4.72708
Gbar_D08G021570	4.99427	7.23517	6.65139	8.4578	7.8452	8.16344	8.13751	8.71953	8.86279	8.43744	8.72734	8.80201	9.17496	8.83545	8.15539	2.81172	3.84035	4.68039	1.65796	3.85509	2.70764	2.78997	1.66845	1.98655	6.54782	6.20484	5.55195	6.93361	3.82822	7.5805	6.79875	7.46803	6.99524	7.68953	7.22776	7.30026	6.08149	6.1723	6.44349	3.93208	4.37373	3.40163	3.86349	3.56823	4.10706	4.56259	2.55219	4.11243
Gbar_D08G021600	5.98778	7.64404	7.25842	7.16476	3.38922	4.60835	4.92272	5.80871	3.90996	11.1079	11.2029	9.91061	9.8997	12.9306	10.1167	11.9783	13.2835	14.3209	11.4296	13.9461	14.7841	10.9188	6.69606	7.30797	6.04872	6.22573	6.84247	6.21562	4.34354	6.4789	5.85882	5.17672	5.75835	7.72258	8.18806	6.60771	11.217	13.3821	10.4816	18.2084	18.7131	19.8682	10.1578	11.0282	12.0225	7.05871	5.34728	9.08956
Gbar_D08G021630	61.3445	61.1233	57.2353	91.2143	90.1339	81.9884	60.9258	61.0731	63.1293	44.0155	46.0055	48.0184	49.2364	53.2823	53.9948	45.6304	35.7028	43.8864	32.1921	39.9294	37.0382	42.404	44.7551	43.3873	53.4607	62.1421	60.522	91.221	98.9046	92.8005	69.4775	67.3941	66.5846	55.6668	56.4987	53.8645	49.7121	46.5299	49.3932	49.4592	33.917	38.6664	65.7669	53.1184	45.4143	72.6195	67.3329	84.8917
Gbar_D08G021650	37.3559	36.6438	34.1976	47.2373	48.0382	52.3811	41.7863	38.9422	38.925	39.7493	41.7149	44.1355	41.3915	43.4285	42.5596	44.4948	36.2545	43.4401	33.3214	42.5103	36.866	39.7222	45.932	42.2621	31.7597	35.2888	33.05	35.3415	41.4615	34.675	33.8643	34.0951	38.5758	34.3242	41.5123	39.3732	46.7531	41.8809	41.1744	39.8906	36.0798	35.6498	51.1793	45.2563	38.9071	53.5463	64.0384	61.2797
Gbar_D08G021700	12.2827	12.5067	13.0876	5.76627	3.30837	5.93517	1.51238	1.66982	0.346606	0	0.124406	0.02943	0.068921	0.085094	0	0	0.186606	0	0	0	0	0	0	0	5.56327	5.46026	4.78112	4.27408	6.71155	7.29791	2.60762	1.44539	1.60318	0	0.297072	0.051428	0.064176	0.123262	0.063944	0	0	0	0	0.159038	0	0.061349	0	0
Gbar_D08G021730	3.46437	5.25989	4.06585	2.71199	3.24767	3.13554	4.51447	5.50913	5.57465	4.19118	5.15763	4.37916	4.53653	5.57097	4.9096	3.14376	3.6655	4.40998	2.20854	3.31947	2.61668	2.23576	1.87648	2.222	5.07714	3.1136	4.79076	3.46638	2.87006	3.09151	5.05935	5.38302	4.69526	4.35797	5.11701	4.92944	3.2487	4.18428	5.38901	3.96831	4.59924	3.94083	2.51841	2.7189	3.34891	2.70313	2.03435	2.02572
Gbar_D08G021760	16.234	10.3734	14.2135	5.14431	7.17797	7.62021	1.50906	2.14274	1.6494	4.09971	4.32072	2.79394	4.04809	4.06133	3.89837	8.99486	9.70502	10.3175	7.18466	12.7711	6.74615	6.90092	7.85151	8.9194	10.903	17.6254	12.5508	5.62833	6.00512	6.17221	2.01231	1.72557	2.74995	4.95122	4.77842	4.75178	9.36603	6.92094	4.07269	5.46143	8.09007	4.05072	13.277	9.76696	10.1437	3.62567	6.25867	4.85116
Gbar_D08G021770	8.61133	7.18855	7.08572	1.31177	0.854662	1.24815	0.261061	0.119924	0	0	0	0.027165	0	0	0	0.089162	0.089978	0.07997	0	0	0	0	0	0	7.13781	7.2135	6.66993	2.05342	1.69077	2.41929	0.378201	0.3497	0.255163	0	0	0.061995	0.061889	0	0	0.029237	0	0	0	0.094547	0.170781	0	0	0
Gbar_D08G021790	6.31696	7.31801	5.71316	7.47462	8.10447	6.12022	14.0865	15.0909	16.2738	16.7228	21.8639	16.9837	17.9626	19.6588	22.1895	9.61507	8.42242	8.16682	10.914	6.44829	7.61726	8.84619	8.62277	6.27867	5.79027	5.44566	5.99199	8.25264	8.71413	6.54985	14.3098	12.9173	13.4302	20.4931	16.8525	19.983	16.5313	18.4935	19.5536	17.465	15.1004	16.8929	5.42705	4.758	4.3759	1.58345	2.23032	1.0508
Gbar_D08G021800	4.37834	3.38305	6.54325	4.79876	3.83044	3.80735	2.34737	1.31607	1.2529	0.919578	1.02142	0.871733	0.443008	1.35948	0.647244	0.654143	1.16617	1.43617	0.277294	1.27679	2.07947	0.828071	0.558219	1.07386	6.19804	4.59151	5.23923	4.51425	0.660836	3.57295	1.65022	2.45461	2.18769	0.595346	1.25187	1.76525	1.93853	0.725067	1.39767	0.996264	1.17211	1.55005	2.73073	2.19227	3.47322	4.61441	2.66296	4.1557
Gbar_D08G021820	5.86356	3.69958	8.02377	2.45686	2.9333	2.49252	1.04868	0.800915	0.448319	0.938052	0.854542	1.71565	0.907882	1.55798	1.21018	2.21602	1.02858	1.5038	0.819677	1.71111	0.65002	1.17432	0.572678	1.30045	6.81857	7.5736	4.64874	2.27109	2.29661	2.53067	1.23202	1.31168	1.45019	1.10212	1.3559	1.25887	1.00069	1.23186	1.36954	0.533081	1.03694	0.851489	1.39508	1.84049	1.62746	1.20746	0.533055	2.18405
Gbar_D08G021840	1.82385	2.19253	2.89892	1.28649	2.19171	1.04419	0.755631	1.6692	1.3508	0.715746	0.481914	0.594769	0.493991	0.844001	0.768205	0	0.195528	0.222537	0.047937	0.044237	0.05409	0.138606	0.179641	0.30053	3.06056	2.64309	2.60167	1.72933	3.63701	2.61677	1.50665	1.25218	1.86886	0.969776	1.17227	0.806043	0.153464	0.344338	0.610577	0.315461	0	0.104146	0	0.350273	0.253488	0.507452	0.253174	0.325253
Gbar_D08G021850	8.48603	9.39081	10.0757	12.4388	12.613	12.3049	10.403	12.1089	13.7797	20.7652	21.9443	22.9166	24.3038	22.7507	17.9016	7.11207	9.08759	9.44893	10.4127	9.38389	11.0511	8.39573	8.1753	8.2068	8.61675	8.2407	8.35886	10.2422	10.7898	10.1297	9.92198	12.3158	7.51349	15.2266	16.422	17.4633	16.6241	16.3486	16.4846	15.1647	13.4915	12.8092	11.3126	8.30598	9.61144	7.23967	11.5392	6.88164
Gbar_D08G021870	29.1514	37.8167	36.3572	21.0447	20.1875	28.0346	20.0104	18.8077	15.406	12.3115	12.0143	15.5211	14.3211	13.9944	11.5067	11.9144	9.71481	19.1638	8.32372	9.49099	7.58788	8.1898	8.36706	7.46782	31.689	28.9074	28.2645	27.5726	27.4437	29.7065	23.3833	16.9352	20.0802	12.2569	14.9426	12.4468	16.4675	13.7659	13.3788	10.1378	10.4339	7.60101	8.69634	9.69502	8.72766	8.87857	8.66972	10.7692
Gbar_D08G021890	0.339239	0.051094	0.258026	0.071631	0.161839	0.033433	0.460673	0.577439	0.933204	0.301091	0.067813	0.13758	0.273637	0.377843	0.325476	0.319241	0.088676	0.168983	0	0.226957	0.196646	0.113781	0.034793	0.316966	0.402329	0.189653	0.296308	0.062361	0.08296	0.084981	0.80808	0.701321	0.986508	1.36936	1.31324	1.14463	0	0.034456	0.070545	0.02495	0.205932	0.036594	1.69922	1.26549	0.403737	0.318034	0.337127	0.486887
Gbar_D08G021910	8.12493	7.62864	7.83721	8.50378	6.56144	8.09636	6.8117	4.92011	5.28165	1.46972	1.9768	1.40649	2.20282	2.62	3.01975	2.94552	1.13055	3.10072	0.339605	2.24163	0.614698	1.64977	1.22789	1.95378	10.4131	9.93998	12.3906	10.4184	10.7186	11.2793	8.2153	7.15743	7.69313	4.97359	4.12882	4.73624	4.61002	4.23619	3.02568	2.54367	1.07401	1.76953	1.76286	2.93899	3.16	3.24045	2.79747	4.07983
Gbar_D08G021920	52.3785	48.03	52.6941	50.4824	48.5432	49.9478	47.4656	54.2283	50.1661	51.124	53.4014	52.0446	55.4354	53.4798	52.6592	56.8758	45.1113	59.098	48.4679	52.6278	50.6107	50.9646	46.3578	51.437	46.5935	46.304	54.3163	57.3601	66.19	52.1187	61.1357	59.4119	58.366	51.918	56.0209	52.8442	61.7784	54.5439	56.0786	53.833	50.2984	52.4914	59.2138	50.7135	46.3752	61.5216	63.598	62.5425
Gbar_D08G021950	6.00145	6.42238	4.00956	11.0381	11.8718	10.9227	11.0527	10.7734	10.62	6.66116	6.16839	5.52512	5.36528	7.26329	8.6386	5.13207	2.81607	4.11138	3.46955	4.15516	3.76536	3.49047	4.11425	3.0964	4.23173	6.01159	5.94508	14.8061	18.4294	11.361	14.0901	14.3286	10.5137	7.88072	8.55847	7.7256	7.40951	7.3144	8.93406	5.67819	3.46027	5.60329	4.70013	5.23825	4.29581	6.28275	6.40003	5.95502
Gbar_D08G021960	8.54632	8.52025	8.38529	6.98033	7.29614	8.04472	5.56975	4.76687	4.73576	3.97828	3.31038	3.45772	3.77107	4.35834	3.66266	10.7569	11.0816	12.0409	5.8407	10.2676	8.87209	10.4694	7.2275	10.0938	6.79166	6.50032	7.51169	8.00283	6.64255	8.87464	6.03251	6.10102	5.77108	3.98969	3.89599	4.01982	6.56419	5.42789	5.54795	7.74524	9.6267	9.46775	12.758	12.6557	10.8102	16.157	14.3633	15.2928
Gbar_D08G021970	18.9045	15.924	17.6898	11.8721	11.6598	10.9831	10.2772	9.44551	8.49415	9.20894	9.41695	12.0353	10.1507	12.2693	11.1226	17.4899	6.89022	13.7519	4.78641	13.2302	12.1908	14.6212	10.7188	15.0503	14.0353	15.6586	15.2029	11.4116	9.86897	12.7354	14.3325	11.1712	11.2088	9.59039	14.2827	12.9167	20.0966	14.6703	13.7253	14.8235	7.95856	12.3742	28.565	32.0691	32.9672	48.2178	52.4234	44.4268
Gbar_D08G021990	95.9172	111.975	98.6159	45.7918	34.1648	65.5573	18.8456	12.6347	8.6115	5.64232	3.21392	6.57996	3.35955	5.90914	3.67443	1.3253	0.628451	5.53782	0.651091	2.58783	1.46489	1.73196	0.404921	2.59687	79.7597	77.8491	71.7965	62.1625	61.4952	85.4207	29.8534	21.3447	29.9117	7.89226	13.4556	10.5728	21.5273	9.73679	13.3218	3.47288	2.23649	3.82343	0.231514	1.44463	2.603	4.7788	1.69305	3.32133
Gbar_D08G022000	49.5217	62.3524	64.5863	35.7123	29.199	44.8453	16.8863	13.8943	10.9286	9.55641	8.97912	9.48737	8.04894	11.5776	8.20212	12.1897	7.8097	19.9262	5.07684	16.6888	11.8851	12.7113	7.32463	14.2809	79.6613	78.3143	64.1426	53.8665	45.854	65.4049	26.6459	18.4332	22.6553	10.7727	15.7339	13.6438	17.439	12.1763	12.4768	8.76339	7.04176	10.2872	13.9325	19.8198	21.2916	21.7163	27.7271	20.164
Gbar_D08G022020	15.4394	16.1441	13.1407	26.8991	26.3405	28.8174	26.0783	23.9743	27.1755	21.551	22.2995	23.657	24.9945	24.0638	25.2515	20.5443	16.7819	19.7549	14.9975	14.6346	15.4651	16.1172	18.184	16.2016	14.8932	15.3207	14.6796	22.7874	27.2895	20.1148	23.8128	25.1539	23.5194	23.2096	21.8614	21.914	22.0273	22.3169	21.3182	15.7182	17.3272	15.7585	19.7983	17.892	14.9407	21.0845	21.7488	21.0114
Gbar_D08G022030	3.50471	3.8063	3.40308	4.43849	4.25973	4.15711	3.02509	3.75798	2.47224	3.27134	3.93189	4.62994	3.61789	3.22772	5.91059	3.05212	2.63439	2.55423	1.83099	3.04047	1.54755	2.88641	3.77366	2.89066	3.71132	3.37163	3.43483	3.93465	3.47183	3.59599	2.22802	3.13407	3.3911	2.73755	3.64483	3.43439	2.86387	2.77356	2.93238	3.03101	2.62481	2.77901	2.70425	2.21558	3.0359	4.15943	5.43023	4.31226
Gbar_D08G022040	4.24465	4.20811	4.83516	2.70098	3.0299	3.57038	1.59307	1.34441	0.672888	1.48339	0.603295	1.28074	0.366792	1.98176	0.626431	6.79645	4.18418	6.47298	3.9684	6.79129	5.18729	5.92412	6.49142	6.63546	5.8358	5.51536	5.07233	4.97995	4.90005	8.86379	3.13229	1.39198	2.93315	1.06938	2.0551	1.38938	4.38052	2.08602	1.97406	6.42872	4.99014	6.60133	5.38777	6.19008	6.62162	7.6851	7.84961	8.89871
Gbar_D08G022060	23.4166	18.3148	17.322	5.29546	4.31263	10.9547	5.90045	4.20344	3.15803	7.35525	5.16132	9.17182	3.95146	5.40648	3.68693	7.8692	1.97246	7.11783	0.534036	4.29209	5.43263	3.93426	1.25924	6.29799	18.518	16.5613	16.8695	5.12926	6.86511	5.3543	10.9089	6.97898	6.97823	4.03197	8.01888	6.1748	14.4328	7.49853	8.34934	3.2918	4.98504	2.7485	2.74413	10.7978	16.8928	3.6669	1.63807	3.45619
Gbar_D08G022070	9.33827	7.82022	8.80412	8.73216	9.48115	8.11499	11.0342	13.2291	10.314	8.43832	10.3735	9.69321	9.72712	12.1886	11.7386	16.9142	13.8025	9.50039	13.4795	10.9556	11.7673	10.1742	16.5507	12.4822	6.43876	7.09523	6.21178	8.65003	10.2151	5.46253	8.90216	12.2458	7.91351	9.6653	9.58521	12.6128	11.8435	10.3907	10.4951	10.3007	8.97011	12.8362	10.2628	7.53242	7.81437	7.19571	9.24353	5.01975
Gbar_D08G022110	10.0767	10.6403	5.08653	1.89517	1.67081	2.46456	2.31814	1.52405	5.26414	4.46896	4.19492	3.61748	3.6475	1.64543	3.42081	0.841423	1.49107	2.65562	0.796394	2.69562	1.83392	1.18764	2.10609	1.62877	3.87385	3.33933	8.89932	2.69816	1.56842	3.23868	2.10127	2.12228	2.41976	5.10787	5.95703	5.53022	2.02882	4.89368	5.24936	0.829909	0.922054	1.34281	1.1641	4.77649	2.07752	3.60367	1.94663	6.77876
Gbar_D08G022120	5.68304	1.01076	13.5331	26.1367	25.5016	30.6888	21.043	20.086	2.38019	1.29833	2.08619	1.16771	2.7232	14.5531	2.18202	8.27784	0.749148	1.20397	1.29683	0.796557	0.991764	5.57224	1.06529	4.26321	21.8613	24.6854	1.40862	30.2354	28.2279	25.0011	23.508	21.2324	22.6474	2.67972	1.41626	1.43114	13.9071	1.57128	1.54973	6.54067	5.11497	7.42398	7.28812	1.06197	11.3572	12.5941	9.17685	0.535666
Gbar_D08G022130	7.12532	9.13155	8.2279	7.12373	4.80091	6.61141	1.73149	2.0552	1.31158	0.861596	0.547106	0.645984	0.926512	1.088	0.566639	1.23997	0.773716	2.51204	0.252893	0.928182	0.849166	1.53048	0.558673	0.726506	9.11058	7.49647	7.60845	9.73442	7.63438	8.94319	3.23277	2.14547	2.70077	0.988356	1.29416	1.00013	1.15912	0.886627	0.844944	0.197429	0.179005	0.629264	0.589506	1.37614	1.04106	1.68425	0.510337	1.75159
Gbar_D08G022140	6.42357	5.46601	5.50195	6.65363	9.02405	6.61054	7.86705	8.14621	8.19987	10.1975	11.4202	9.19686	10.2375	12.2903	13.3034	17.1116	17.2547	16.9141	21.2843	20.9686	18.295	19.8213	29.4852	24.9757	6.04335	7.7679	7.79852	8.63766	8.86262	6.37098	9.10249	9.30753	8.27814	9.08095	8.74625	9.96594	9.91893	9.26458	9.9895	15.1887	15.1366	16.298	18.5687	16.9787	15.6085	16.2399	20.1541	11.9232
Gbar_D08G022170	0	0	0	0	0.091726	0	0	0	0	0	0	0	0	0.084996	0.088869	1.94909	1.76543	7.35141	0	0.580725	0	0	0	0.094024	0.072451	0	0	0	0	0	0.139907	0	0	0	0.088722	0.202394	0.288458	0.359202	0.287416	0.09115	0.577551	0.191576	0.187689	0	0.232251	0	0.162201	0
Gbar_D08G022180	11.9571	18.1084	15.5481	11.271	10.122	11.3151	3.4802	3.39261	1.9667	0.419452	0.195262	0.79646	0.673765	1.54521	0.83195	0.631638	0.367199	1.09888	0.119508	0.673421	0.322225	0.142921	0.023364	0	22.2847	21.9846	21.035	15.7576	14.926	16.9332	7.0079	5.02269	4.79925	2.28772	2.7635	2.19249	2.12574	1.98471	1.66896	0.339866	0.125711	0.731245	0.218192	1.80655	2.25758	1.29574	0.307467	1.49544
Gbar_D08G022190	3.94467	3.21054	3.26946	2.37444	1.57293	1.64245	2.19872	1.53154	1.24836	2.96259	3.07881	2.68267	2.52179	2.68879	2.99167	1.80102	3.5095	2.97589	1.40325	2.49253	2.68969	2.87746	2.21086	2.55746	2.58849	2.06095	3.65603	1.88576	2.18584	2.0775	3.04903	1.968	2.11788	1.88104	2.68265	2.81595	3.46938	3.03795	3.1197	3.04804	3.22023	3.52003	2.65511	2.10672	2.4846	3.45045	2.46463	1.9715
Gbar_D08G022200	0	0	0	0.036173	0	0	0	0	0	0	0	0	0	0	0	6.33834	7.23789	11.326	2.87505	15.1508	4.95065	4.69735	3.48546	4.29676	0	0	0.065748	0.075647	0	0.100255	0	0	0	0	0	0	0.037663	0	0	0.187693	0.036968	0.357635	1.40023	1.57352	2.18253	0.15861	0.261841	0.454763
Gbar_D08G022220	4.57745	6.36358	6.93717	4.5126	5.37441	6.20396	4.39435	4.57949	4.61395	8.84038	7.73211	8.5462	7.32007	6.02876	6.86747	3.33154	3.73684	4.6274	3.73758	3.91526	4.18281	3.47229	3.05896	4.83076	5.2042	5.18494	5.61798	4.4004	2.77624	4.71711	4.05932	3.78447	4.61106	5.87472	5.4524	5.3444	6.36289	6.83488	7.92801	7.91902	6.80082	6.70778	4.19055	5.54316	5.85858	3.2216	7.3695	3.36551
Gbar_D08G022230	5.5307	6.00714	6.97525	3.72937	2.63088	2.76679	1.12363	1.45875	1.04622	0.885518	0.560785	0.993086	0.86468	1.02347	0.606092	1.20028	1.05945	1.95492	0.232642	1.40132	1.22093	1.35484	0.881049	1.31191	5.19082	4.99435	5.64304	4.73797	2.54847	5.34092	2.3401	1.91773	1.74384	1.00895	1.63624	1.25113	1.25009	1.40934	1.15294	0.707358	1.00211	1.15282	1.83483	3.64371	2.11927	4.09253	2.4761	5.09287
Gbar_D08G022260	6.1754	7.6677	11.0722	0	0	0.123304	0	0	0	0.136057	0.553404	0.269701	0.157899	0.324485	0.236901	0	0	0.126655	0.275195	0	0	0	0.136411	0.148085	8.44068	9.23541	7.66071	0.190781	0.340717	0.594233	0	0.278194	0.492433	0.132646	0.136119	1.24342	0.294054	0.328047	1.31847	0	0	0.130973	0	0	0	0	0	0
Gbar_D08G022270	18.2717	11.5032	17.5602	4.73905	1.59241	1.32716	0.576001	0.689718	1.85099	0.780359	0.052164	0.594282	0	0.228847	0.102041	0.66121	0.210221	0.419451	0.033578	0	0	0.351421	0.145022	0.140338	13.6796	11.8665	11.7421	4.67054	4.28199	2.27222	3.43072	4.02421	0.552858	0.961886	0.782256	1.35625	0.664428	0.579188	0.606632	0.468642	0.130069	0.754978	11.5487	5.5073	2.66872	1.65212	0.462532	2.8337
Gbar_D08G022290	4.17116	4.50556	4.77632	1.6151	1.43033	2.32957	0.684296	0.530721	0.472377	0.327723	0.238881	0.194652	0.118237	0.407802	0.250645	0.881038	0.344155	0.860668	0.246802	1.11424	0.596781	0.694012	0.392756	0.842694	3.33568	4.40718	6.14528	2.0255	2.57146	3.7703	0.904292	1.11784	0.968583	0.42209	0.506631	0.367848	0.478661	0.39429	0.341092	0.221495	0.110143	0.658756	0.794836	1.39384	1.24165	1.67104	1.22183	1.66672
Gbar_D08G022300	0.547221	0.063468	0.340353	0.345798	0.530246	0.77792	0.327121	0.71203	0.142797	0	0.056584	0.035325	0	0.107148	0	1.88266	2.39101	3.70465	4.44219	3.84163	5.21451	8.06971	10.758	10.3034	0.151784	0.224353	0.202836	0.285186	0.366692	0.629166	0.539148	0.911479	0.37665	0.2213	0.664118	0.031188	0.172541	0.035299	0.050024	2.35768	1.60757	1.52363	5.5662	4.28475	3.28112	5.99788	7.50227	2.69121
Gbar_D08G022310	0.538859	0.444558	0.266023	0.585581	0.534605	0.227493	0.174439	0.074159	0	2.25396	1.45071	2.75886	1.24168	1.20294	0.512974	1.52479	2.00077	7.90268	1.74887	1.29574	3.57103	5.13272	2.03856	1.74561	0.399559	0.084164	0.543256	0.035663	0.027987	0.195205	0.115962	0	0.063368	0.197365	0.405841	0.158523	1.13798	1.28834	1.13175	19.5883	3.96011	17.4423	1.67979	3.01286	3.53685	0.597119	1.38827	0.491937
Gbar_D08G022330	3.49098	3.74251	3.47274	2.64489	2.14423	3.354	8.06393	6.6873	8.42999	3.60959	3.99253	3.58544	5.6096	6.54389	5.64001	2.1404	0.549283	1.51471	0.439211	1.36503	0.701558	0.814879	1.09933	0.787331	3.37822	2.78557	2.92542	2.65758	2.52068	4.64976	5.79528	8.41608	7.39021	7.13162	8.04135	7.67493	4.65827	4.79775	4.99586	1.26842	0.951359	0.866866	0.796717	1.09521	1.21074	1.89774	0.770642	1.56074
Gbar_D08G022340	5.6444	2.2468	1.96425	1.04031	0.315655	1.09651	0.217376	0.136452	0.02439	0	0.047558	0	0.03513	0	0	0	0.031705	0.028179	0	0.02825	0	0	0	0	1.66248	2.13471	1.84577	1.62533	2.17676	2.32006	0.356324	0.294303	0.501809	0.162748	0.423978	0.208573	0.223608	0	0.130372	0	0	0	0.031979	0	0.199602	0.171987	0.047574	0.029145
Gbar_D08G022380	0.207691	0.065474	0.221844	0.259784	0.193086	0.1734	0.217137	0.101755	0.057901	0	0	0	0	0.058485	0	1.14139	1.08028	1.4519	0.795641	1.21337	0.486192	0.950417	0.948476	0.540353	0.32673	0.260524	0.182648	0.095501	0.189349	0.29251	0.070972	0.040556	0.174748	0	0.15997	0.017673	0.055135	0.10608	0.120859	0.717308	0.989331	1.55293	0.853582	1.12164	1.35193	0.442993	0.354312	0.186152
Gbar_D08G022400	12.884	9.19142	9.08241	2.87323	3.06354	5.1749	1.24741	0.758733	0.359964	0.269108	0.339625	0.148726	0.120586	0.291086	0.071574	1.7167	0.643186	2.3109	0.350773	0.535053	0.35385	1.26371	0.377606	1.38343	17.911	14.156	12.8415	4.18802	3.65397	3.3275	1.55968	1.10577	1.2822	0.383625	0.620084	0.69918	0.263702	0.184835	0.211671	0.445775	0.313567	0.37537	4.80654	7.9498	9.64106	10.6496	1.58106	14.2778
Gbar_D08G022410	2.21332	0.561797	0.503372	0.153944	0.271431	0.422602	0	0.032692	0.031483	0.032366	0.135602	0	0	0.030917	0	0.162189	0.0339	0.313245	0	0.090617	0.016497	0.069842	0.03245	0.102604	3.5056	2.19195	3.28118	0.172941	0.216138	0.137688	0.100256	0.033144	0	0	0.161255	0	0	0	0	0.132624	0	0	2.31817	1.4907	1.33836	2.36865	0	5.6909
Gbar_D08G022420	25.261	23.6665	21.6484	108.767	119.948	104.253	183.734	208.23	222.896	317.131	331.252	312.31	288.069	288.666	331.339	221.388	222.266	146.054	217.078	146.168	144.029	148.312	179.735	133.349	19.5169	21.3312	22.59	75.1787	90.0015	59.5444	188.77	215.107	206.49	305.993	276.342	309.304	295.009	331.731	337.246	299.859	255.132	263.522	134.207	122.797	109.72	48.1871	66.5226	46.1008
Gbar_D08G022430	1.40825	1.4781	0.862143	1.00618	0.556543	0.590147	0.253054	0.097037	0.048599	0	0	0.038125	0	0.055117	0.038419	0	0	0.017904	0	0	0	0.019955	0	0.020324	2.52231	2.50711	2.65643	1.17904	0.768155	1.27707	0.159822	0.145653	0.214833	0.062044	0.038484	0.016655	0.092419	0.129206	0.082836	0.039405	0	0.0265	0.019574	0.043108	0.051399	0	0.063647	0
Gbar_D08G022440	3.98187	1.61921	1.52302	2.38468	2.73172	2.0649	1.72093	1.93925	0.784208	7.13979	7.21078	7.58753	6.04134	7.32515	6.29598	11.7491	5.11704	16.096	5.38024	20.821	12.7467	22.5889	13.7929	19.9703	0.859001	1.10776	1.29607	2.22063	2.0284	2.09905	3.24968	1.79166	2.13542	2.28878	2.49927	2.72558	9.08252	5.19096	5.65619	4.81127	4.69227	5.73616	18.5435	17.2866	15.0677	31.5203	51.6812	37.7764
Gbar_D08G022450	14.7277	3.53611	4.41368	0	0.231106	0.28834	0	0	0	0	0	0	0	0	0	0	0	0	0	0	0	0.125408	0	0	3.79371	3.37973	2.5622	0	0.832097	0.28439	0.202923	0	0	0	0	0	0	0	0	0.101807	0	0	0	0	0	0	0.415165	0
Gbar_D08G022520	2.25565	1.98012	2.50284	3.72052	3.69814	3.91192	4.44958	5.20577	5.67175	5.33529	4.76748	4.10109	4.77015	5.05477	4.91815	86.1405	132.087	90.8827	112.575	168.834	138.976	166.489	157.047	173.736	3.0575	1.56416	2.14723	2.65379	2.45929	2.64329	2.91205	5.03759	4.55496	4.81778	5.21943	5.2755	5.13221	4.73133	5.47904	55.1998	86.1955	75.1192	187.723	205.554	132.351	104.443	65.8669	55.5549
Gbar_D08G022560	3.5221	3.97291	3.91215	2.95938	2.33221	3.37218	3.76831	3.5169	2.96713	9.22998	7.81411	8.95686	6.6346	6.81718	6.93545	6.84109	6.56609	6.08754	4.16655	7.30978	6.23843	4.70771	2.56872	3.80953	4.68597	5.16879	4.72803	5.66726	3.26027	6.12009	4.68457	4.06483	3.5686	4.48635	5.65679	4.949	10.9237	14.0039	8.37039	5.50737	7.55494	5.19528	4.2696	5.93438	5.13771	2.8331	3.46408	2.8474
Gbar_D08G022570	2.11296	2.06118	1.47533	1.58737	2.35252	1.29772	0.683652	0.458706	0.220824	4.65035	3.6276	5.52303	1.93857	2.20131	2.58634	1.34674	0.299894	0.533166	0.492591	0.759841	1.08951	0.773715	0.775032	0.574846	1.64752	2.41245	1.53378	1.78062	1.91421	2.05541	0.610672	0.410768	1.21941	0.875584	0.831462	1.08476	4.55457	3.4121	3.58108	5.31544	3.14328	4.7547	2.11428	1.57191	1.82017	4.09793	2.55777	6.36705
Gbar_D08G022580	18.0836	18.3878	14.9033	11.0877	12.1729	11.7198	7.16565	6.87031	5.43679	13.241	12.2602	12.3543	10.3344	12.3581	9.90612	13.2873	5.82431	12.8481	7.81125	12.5099	9.32462	8.82166	10.7567	9.557	16.0225	18.0352	18.3113	13.7457	12.0365	13.2285	8.24202	6.91232	6.7689	6.46295	9.58857	8.26182	15.8709	16.0562	14.6886	14.7107	12.7806	15.9768	9.28875	14.1005	16.5309	35.8712	36.1736	43.5359
Gbar_D08G022590	9.50803	8.81943	11.7112	5.49805	2.44227	7.30902	3.37369	4.63824	4.02659	1.94306	2.57588	0.695522	1.37868	3.40198	3.33488	0.760139	0.512402	0.67685	0.567958	2.54456	1.88925	2.09071	0.938094	0.933665	9.5745	9.53669	9.09139	2.27717	9.24087	5.97023	1.64536	6.64726	1.84	0.709662	3.52269	1.13365	1.6745	0.371786	0.624156	1.51708	0.539674	0.539288	0.519425	1.70474	0.54518	1.37585	1.91991	0.676659
Gbar_D08G022620	2.16635	1.50334	1.57686	5.03066	4.86538	4.34791	5.92691	4.1553	6.12682	1.19151	1.05233	0.831616	0.81199	0.95921	1.59902	0.255451	0.398172	1.11086	0.054923	0.101367	0.247889	0.29327	0.108717	0.22955	1.36597	1.00842	2.00429	4.01385	6.03141	2.2227	4.75493	5.25032	4.9608	2.75983	2.38646	1.62017	1.29032	1.36427	2.48225	0.277425	0.176254	0.329035	0.271567	0.319957	0.435075	0.168305	0.197668	0.104405
Gbar_D08G022630	0	0.039882	0	2.37794	2.86682	1.90151	10.175	6.5297	6.3205	49.1224	50.8102	49.4627	52.9985	57.3693	57.3165	7.14069	4.41205	3.43905	9.49619	5.62862	6.69928	7.15314	17.2938	8.97397	0	0	0	0.547127	0.363443	0.046274	3.83922	3.65917	4.06991	13.0862	16.1017	17.9471	33.6413	33.6297	32.8334	100.854	13.8908	66.2348	11.7816	11.911	15.4379	2.97749	12.6364	4.53525
Gbar_D08G022640	3.80521	5.70876	3.7064	7.86076	6.86601	6.79906	6.75218	4.79071	4.70233	4.18158	3.28775	4.00694	4.03755	5.006	4.22136	3.51087	1.74509	2.48973	1.91567	2.2336	1.89389	3.10986	3.59338	3.00443	4.17335	3.95724	3.78025	5.04231	6.90508	5.66391	4.81865	5.28757	6.03077	4.23578	3.74538	4.24935	2.5405	2.96687	3.3912	2.514	2.08683	2.4493	3.04925	2.55567	4.08969	4.3629	4.43836	3.39156
Gbar_D08G022670	3.06365	3.51171	4.61964	2.07283	4.07169	1.55881	4.22375	3.66793	3.821	1.89455	1.49067	1.53449	1.21078	1.07351	2.06251	0.892856	1.38445	0.768345	0.670407	1.03625	0.503451	0.812254	0.88731	1.11018	6.94946	6.00605	6.13916	2.97021	2.46412	2.83497	4.17851	3.73439	4.25652	2.97306	3.63871	3.51505	1.66261	1.1415	1.74189	0.888148	0.653546	0.230518	4.95511	2.6044	0.699022	0.652651	0.33729	0.654421
Gbar_D08G022710	20.1787	12.7469	10.0486	14.2917	14.3961	9.56716	16.8712	15.3265	12.2252	10.3171	9.00987	9.96435	13.3954	20.9344	11.4147	15.0735	20.1574	7.55637	20.1594	12.4485	18.9394	10.779	8.28359	7.04993	14.155	6.06443	16.7865	11.3568	4.85037	8.61266	17.7612	17.8257	15.993	17.406	18.5369	14.9499	17.262	13.7901	9.30538	9.47182	7.16986	8.04083	7.49729	12.0525	7.04	7.95807	7.64123	7.66057
Gbar_D08G022720	1.77749	2.19029	2.60475	2.26126	2.22483	3.1901	1.11144	1.36512	0.773382	0.368105	0.834453	0.447246	0.176354	0.314146	0.399477	0.544415	0.116966	0.305213	0.243104	0.273325	0.038262	0.164984	0.123388	0.221943	2.69112	2.27052	2.7278	3.09641	2.98297	4.23428	1.55531	0.982535	1.48541	0.53326	0.931999	0.618601	0.863619	0.87961	0.685993	0.172708	0.098256	0.248735	0.445255	0.656357	0.808422	1.40828	2.08515	0.597757
Gbar_D08G022740	5.69456	1.94375	3.19903	0.396119	0.471901	0.598521	0.119439	0.434743	0.108518	0.035575	0.151516	0.110572	0.043516	0.490763	0.2368	0.316257	0.193578	0.468811	0	0.385872	0	0	0.149135	0.196347	3.57924	3.93691	3.94086	0.378255	1.11273	0.919909	0.967539	0.418767	0.320965	0.080909	0.167417	0.357946	0.161809	0.244403	0.237839	0.1746	0.120689	0.239353	0.373217	2.35256	2.74851	3.51623	0.101683	3.41311
Gbar_D08G022760	8.14789	8.61321	9.78782	6.27044	6.50533	6.60544	3.84723	4.24845	5.30152	3.4319	3.37477	2.87728	2.79845	2.78628	3.00964	1.95479	1.58565	1.98754	1.07031	2.19459	1.38887	1.66726	1.15569	1.63585	9.06182	9.18191	10.0563	7.40386	5.16882	6.2386	4.28895	4.4336	4.50723	2.45128	3.25361	2.64838	2.00775	2.00514	2.42577	1.75826	1.23741	1.7546	3.88942	3.81056	2.65804	4.47977	3.44163	4.13988
Gbar_D08G022770	21.8727	29.9561	29.7656	354.764	478.579	292.434	409.06	393.476	395.404	244.046	263.525	250.4	311.315	283.115	313.273	11.7902	4.97621	3.45661	4.65339	4.51043	5.05955	1.34367	3.49367	2.22345	13.3407	17.2753	12.78	219.984	322.944	134.66	246.19	331.273	252.288	351.868	344.434	359.973	191.161	239.004	261.824	19.8744	24.3763	18.5284	1.75523	7.29105	9.87037	1.28575	1.3782	0.569583
Gbar_D08G022780	15.4956	22.0331	21.4401	42.9082	57.9278	36.7783	66.1372	54.9967	58.696	42.0336	45.6104	45.6336	44.0649	43.7423	41.9785	18.8173	20.8261	19.4441	15.0849	15.6975	19.0381	16.8437	12.6903	15.4848	18.1211	12.5398	18.5017	30.2295	13.8905	22.311	51.1058	36.447	33.0472	37.0688	41.627	42.596	34.9637	32.7034	34.3914	20.6862	23.0861	23.1324	16.5378	16.1931	15.5585	17.1478	15.9935	19.4151
Gbar_D08G022790	0	0.021605	0	0.074849	0	0.047468	1.42388	2.13014	1.60359	0.212129	0.135781	0.116805	0.40593	0.36024	0.469698	0	0.024605	0	0.143021	0.124495	0.053703	0	0	0	0	0	0	0	0	0	1.44191	0.985262	1.04111	1.90759	1.3268	1.26569	0.229063	0.366905	0.278993	0.350105	0	0	0.385872	0.050496	0.021043	0	0.042966	0
Gbar_D08G022810	5.49421	4.54134	4.57304	2.48863	2.64999	3.96119	1.07227	0.830277	0.888426	0.798542	0.21528	0.995929	0.265035	0.694449	0.27371	0.68664	1.05246	1.075	0.415263	0.617795	1.09436	0.690913	0.228968	0.627118	5.45747	3.57888	3.83269	4.25451	5.56862	5.12135	1.41684	2.42424	1.45205	0.933154	1.90381	1.40374	3.11098	0.923826	1.39308	0.467737	0.640045	1.45479	6.18777	5.04689	1.73074	1.68334	0.977763	0.769451
Gbar_D08G022820	5.11376	6.77858	6.29766	5.53728	3.25955	2.98531	2.08	2.21866	1.65396	1.68966	2.03925	1.65489	2.23167	2.12674	2.20288	1.52347	2.31505	2.66002	1.11027	2.27676	1.71993	1.38675	0.949992	1.48068	6.75104	8.46028	7.31809	5.82337	3.81416	6.45707	2.86851	2.67429	3.07203	2.70252	2.21213	1.87265	1.60103	2.29542	2.17927	2.30394	2.25766	1.86899	1.79751	1.86255	2.01668	1.46471	1.65512	1.6953
Gbar_D08G022830	2.40638	2.07583	2.5501	0.449719	0.318352	0.843392	0.136372	0.126638	0.026648	0.077102	0.019129	0	0	0.037623	0.041766	0.017755	0	0.100799	0	0	0	0	0.018311	0	2.80823	3.87215	3.96023	0.842059	1.17474	1.21886	0.129881	0.113248	0.320643	0.068246	0.088322	0.023723	0.019736	0.011613	0.038018	0.017649	0	0	0	0	0.014632	0.084522	0	0
Gbar_D08G022860	4.82472	6.66158	6.08467	9.00698	8.09492	8.18809	7.90757	8.20915	8.9124	7.24841	6.95174	7.18425	9.15532	7.87174	7.30914	3.86749	3.09125	3.77617	1.1299	2.22535	2.30897	2.28239	1.76151	2.19745	7.19117	7.81607	8.89871	7.16235	8.02388	6.72717	6.0983	7.92155	6.5047	7.76948	8.4564	7.91555	5.56115	7.92457	6.81607	3.45029	3.40922	2.38587	4.63714	3.052	2.29632	2.35386	2.87897	2.98024
Gbar_D08G022880	2.52719	3.11989	3.12085	2.19194	1.80937	2.90782	1.56308	0.903739	0.942662	0.88921	0.750826	0.554229	0.71471	0.767197	0.948812	0.471641	0.208668	0.693004	0.050421	0.594284	0.351408	0.55788	0.374291	0.622114	3.89711	3.7173	3.51102	3.48896	2.52379	3.00881	2.22251	1.87172	2.01423	0.993997	0.910966	0.83614	1.15603	0.769777	0.89277	0.574629	0.223601	0.661004	0.956113	1.013	0.961332	1.27677	0.669444	1.15631
Gbar_D08G022900	9.47091	6.15459	7.13567	44.3999	52.7951	36.3051	137.374	138.554	156.368	279.311	266.956	281.739	289.655	243.642	247.355	195.604	244.111	182.86	202.093	181.259	236.804	199.303	188.547	196.427	6.68345	5.97043	7.68443	24.2952	24.4162	16.898	91.1929	102.544	95.582	225.592	244.509	254.3	250.494	298.783	274.412	209.716	236.579	214.704	173.745	154.055	159.808	86.4882	139.656	58.5282
Gbar_D08G022910	24.3903	25.8391	21.2184	38.1526	33.7195	34.9177	27.2823	28.0597	24.162	25.8866	30.7242	28.4571	27.3593	30.4505	40.0617	37.9475	25.8286	24.7116	31.7304	31.747	24.3557	25.2595	30.4672	30.5129	18.5215	20.7148	22.2856	35.9212	51.7798	38.0645	36.6835	33.7758	34.6165	32.1776	25.8237	27.2088	34.2855	29.0152	32.3602	33.5115	27.8698	26.9892	41.9282	28.5949	25.0682	24.2741	30.1659	24.3748
Gbar_D08G022920	25.2349	27.1995	24.5391	9.04681	8.27059	9.376	5.54074	5.46473	3.6789	5.946	5.38054	5.63808	5.13029	5.74277	4.65841	8.34309	5.59439	7.48809	7.45793	8.44463	6.57759	7.03577	7.95446	6.87492	22.9727	22.6023	23.7383	12.0848	12.7797	15.5468	8.00653	5.7347	7.53922	5.73888	4.63792	4.39741	5.49791	5.23938	6.84989	6.8878	4.78667	5.58696	7.50481	9.04633	10.8553	12.2917	8.88428	14.4295
Gbar_D08G022930	160.294	102.507	137.277	12.9898	14.0897	16.2601	6.77961	5.42626	7.71508	3.27676	1.40696	1.91374	0.416767	0.694572	0.687158	4.5704	2.49161	5.07684	0.289461	1.29782	1.82754	2.57136	0.487982	1.2887	154.12	130.349	125.879	20.6629	17.3995	10.5406	26.4466	21.3981	4.23572	0.951148	2.23461	1.6462	2.94864	1.08581	1.98186	2.54517	1.2375	2.32041	17.9309	16.4124	12.8954	9.56095	6.49387	11.9428
Gbar_D08G022940	66.8573	60.4887	66.7217	31.0318	30.0541	39.8442	15.5024	13.4302	11.7009	13.0821	12.2753	14.9786	16.2667	17.4532	20.7285	8.36141	3.92194	6.40917	7.87126	11.8316	7.98559	6.72068	9.97321	9.0132	56.8949	51.901	53.4647	53.2134	59.4858	49.3489	24.2106	22.0105	20.3999	20.2136	18.4749	17.2051	15.7581	17.37	17.2917	18.6339	9.32158	12.2564	12.5069	16.1734	16.1653	12.6988	11.2389	9.60273
Gbar_D08G022960	12.2865	14.4273	15.2646	5.46476	4.5891	5.52268	1.86254	1.71398	1.09	0.69145	0.392957	0.57735	0.515846	1.06081	0.340186	1.5441	0.477396	1.56029	0	1.48309	0.687307	1.1341	1.05372	1.26919	12.76	14.8039	12.7381	7.61913	7.68764	8.44716	3.29299	1.37607	3.06968	0.939356	1.6381	0.981971	1.19537	0.684979	0.732831	0.617835	0.545631	1.30162	1.37353	2.17347	3.91074	3.70214	2.44988	4.84343
Gbar_D08G022970	16.0477	16.3133	13.9353	11.6793	11.8046	11.587	16.5771	16.1671	17.0016	18.5015	20.2166	17.3413	21.6525	21.7595	23.7356	15.1755	7.23912	11.0088	13.1123	13.3703	8.0182	13.2428	19.8715	12.9597	13.1363	12.2945	11.9747	10.0875	13.1888	11.3808	17.981	12.7732	15.7079	19.7469	18.9564	21.242	18.4769	17.9605	16.8026	18.4074	9.93963	16.0341	10.483	14.7648	19.4046	29.3056	20.3255	37.3012
Gbar_D08G022980	12.151	11.8094	12.2913	23.7493	27.4705	22.8027	41.8213	47.5503	42.3702	56.4959	60.2733	56.5713	61.2739	59.4535	67.9014	19.9408	11.2717	14.0923	10.5266	11.9943	10.9352	9.63835	11.6691	8.44597	9.82925	10.7703	10.0453	16.4254	14.0054	12.5783	33.656	40.5139	40.928	54.1326	53.7844	58.6516	47.7529	50.7815	56.5967	23.447	18.8183	17.6964	9.76365	16.8541	25.2578	32.2158	15.7934	39.7246
Gbar_D08G023020	8.92317	13.3067	10.0557	6.98208	6.13927	8.88191	5.20739	4.46287	4.62847	4.79965	4.31924	4.83674	4.10656	4.81864	5.03784	5.1824	2.82673	6.69882	1.49935	4.93431	4.28106	6.40953	2.68621	3.88811	9.88476	10.0729	11.6791	6.98522	9.63912	12.4662	5.41488	6.03568	5.55426	4.41405	4.08342	6.1452	4.20122	4.96689	5.16269	3.63422	3.12296	3.28955	5.17885	8.30734	8.386	12.3911	11.2847	14.387
Gbar_D08G023030	1.57314	3.01579	2.52989	1.26216	0.598338	1.81161	0.064736	0.304585	0	0.127897	0	0.059956	0	0.225891	0	0.623184	0.158048	2.31306	0	0.401684	0.242248	1.14085	0.5824	0.713538	2.5339	2.58266	3.15607	1.21256	1.13889	1.5752	0.32159	0.123703	0.158418	0.032473	0.102805	0.162672	0.29281	0.031396	0.06505	0	0.06534	0.064407	0.518514	0.601381	0.629655	0.881602	1.85442	1.47842
Gbar_D08G023040	15.1867	11.3467	11.187	20.7921	25.086	21.1887	19.3866	19.784	20.2176	12.6183	13.3213	13.2419	14.089	13.7435	14.5602	12.2755	8.92741	9.8262	8.92703	9.81974	8.7912	8.40025	9.21415	9.48449	8.26088	11.0285	9.18556	18.613	21.4714	14.0349	17.4988	19.652	17.3091	14.9483	17.3749	15.5531	14.2902	14.8178	14.759	7.46979	8.62108	7.03652	12.2603	9.39931	6.7136	11.7375	12.6701	9.958
Gbar_D08G023050	0.619282	0.570057	0.538897	1.27726	0.887118	0.573461	1.45274	1.61301	1.36413	1.06848	1.04084	1.22866	1.47722	1.42456	1.62103	0.324827	0.200444	0.472776	0.038946	0.107818	0.375088	0.381761	0.019305	0.120458	0.584257	0.814752	0.276799	0.784559	0.811333	0.412956	1.46129	1.3122	1.43577	1.86086	1.62166	1.66566	1.20529	1.57509	1.82481	0.816159	0.432559	0.123766	0.282547	0.180749	0.896901	0.813361	0.209898	1.36818
Gbar_D08G023080	6.10203	9.15954	11.2372	5.84918	4.41113	4.11568	2.78174	3.59333	2.02944	2.20552	2.16246	2.56945	2.09035	3.37815	2.29795	3.45688	3.1364	3.06191	3.49364	2.85999	2.22846	2.37486	2.05313	2.65966	7.69155	7.53933	13.9789	5.08858	5.83845	7.24595	6.15827	4.82304	5.79791	3.51261	3.27098	2.64861	2.31383	3.28785	2.56062	2.62616	1.87162	2.14009	3.43942	3.20067	3.51761	3.63033	2.5047	2.68001
Gbar_D08G023090	2.64378	4.329	2.5785	1.86439	1.03824	1.62844	0.833629	2.09134	0.96987	1.04546	1.16255	0.676933	1.21826	1.97343	1.06308	1.09072	0.046645	0.449779	0.521982	0.82403	0.115952	0.230588	0.404301	0.301105	4.14023	4.10802	4.81008	0.926934	3.13444	2.14512	2.10114	2.0087	1.35729	1.28964	1.0655	1.38154	1.15415	0.543224	1.69009	0.581053	0.627856	0.748227	0.769301	0.375602	0.411667	0.522758	0.545042	0.738847
Gbar_D08G023110	11.4717	10.5846	11.2914	11.9933	13.2407	10.6246	9.63911	9.3683	8.55893	13.3519	12.8901	14.0306	12.6643	12.7666	12.3207	7.9692	8.45522	7.00367	12.7923	11.9338	10.6653	11.6764	13.7337	12.414	9.13187	11.8087	12.3228	12.12	16.8191	11.4902	9.31096	9.18251	8.79982	8.12705	9.18295	8.63917	9.0549	10.217	9.0221	10.445	7.99988	9.44848	13.5592	9.90534	8.83995	11.6905	17.2311	15.2118
Gbar_D08G023150	25.5381	17.14	15.7951	24.3961	26.7975	27.7517	28.149	23.6046	30.1765	11.0473	12.1388	10.2191	11.1606	12.0998	10.9838	28.8523	22.2636	22.6681	16.5034	16.8361	14.2353	18.6342	35.34	30.1119	22.5989	18.3984	21.2974	21.8215	22.6598	13.6251	29.2352	25.1757	20.5714	22.729	16.2502	18.1887	10.3686	11.1116	11.413	29.7878	23.6956	25.3044	28.3174	26.0261	23.4497	25.6932	19.0432	23.4634
Gbar_D08G023160	2.10396	1.9202	2.38275	1.17401	2.45729	2.12708	2.50127	2.64767	2.37859	1.13516	1.31721	1.41688	1.33278	1.63689	1.41809	0.603173	0.534669	0.674626	0.222026	0.725308	0.396904	0.539351	0.211819	0.366817	1.49192	1.90978	2.10837	2.1372	2.54005	1.65963	2.57393	2.22573	1.90771	1.67053	1.63137	1.38378	1.22921	1.14277	1.22578	0.73846	0.339441	0.715274	0.323269	0.168053	0.656697	0.853507	0.744009	0.52134
Gbar_D08G023170	22.0083	21.8376	20.3531	6.09702	4.69352	9.16574	3.03412	2.24693	1.20004	0.221567	0.401468	0.174866	0.454726	0.505603	0.176214	1.20372	2.07476	7.63764	0.133821	0.246983	0.125009	0.285698	0.181755	0.372871	18.0508	17.9312	18.7871	11.0608	11.4429	10.3218	2.44553	3.21298	2.76463	0.469543	0.441129	0.724202	0	0.314314	0.367588	0.315838	0	0.243088	0.270731	0.322859	0.098447	0.340823	0.471976	0.615508
Gbar_D08G023200	0.096614	0	0.155112	0.837213	0.945469	0.483796	0.918099	0.731341	1.38417	0.158301	0.214304	0.103071	0.174317	0.113828	0.505856	0.030107	0	0	0	0	0.137121	0	0	0	0.075711	0.03107	0	0.696185	0.689009	0.721759	1.10303	1.17746	0.599875	1.05105	1.12132	0.74368	0.194344	0.213753	0.322593	0	0.064997	0	0	0	0	0	0	0
Gbar_D08G023210	1.87672	1.91542	1.52065	0.92433	1.05579	0.925042	1.34421	1.44247	1.72865	0.40268	0.316573	0.316275	0.387206	0.387331	0.573884	0.49755	0.134999	0.424682	0	0.373984	0.172965	0.320408	0.22074	0.490195	1.52792	2.04749	1.48313	1.17256	0.852095	1.22291	1.32466	1.43185	1.24602	0.753153	0.757201	0.494284	0.579323	0.252026	0.463019	0.262201	0.177594	0.175882	0.51119	0.493714	0.558025	1.4236	1.10854	1.33973
Gbar_D08G023230	11.5814	14.7054	11.9815	11.1406	11.2426	12.4196	7.56211	8.02514	7.63912	3.8918	4.06171	4.55457	4.06013	5.19841	3.92038	2.95432	1.86555	3.59648	1.4926	2.89855	1.53565	2.20844	1.62574	2.4685	13.5761	13.0902	11.003	12.9641	12.2945	11.2842	8.80842	9.31291	9.50376	5.58705	5.11278	5.33864	3.65979	3.88295	3.94229	2.56137	1.58507	2.3008	3.17416	3.82425	3.59203	6.07752	4.50549	6.76947
Gbar_D08G023250	86.2133	122.284	79.1815	149.968	126.083	126.065	149.811	220.022	156.961	217.593	284.316	250.252	246.994	279.675	314.335	322.703	260.735	193.423	306.078	219.152	228.787	209.419	327.99	216.444	113.089	104.079	126.27	134.112	186.285	132.155	191.308	184.808	161.252	277.57	206.669	263.537	292.106	295.02	292.352	390.578	281.585	331.408	235.925	200.551	198.934	116.096	135.98	114.814
Gbar_D08G023260	2.1779	3.42264	2.60489	1.73593	1.45437	1.86482	1.15052	1.06568	0.975176	0.410571	0.716404	0.755135	0.480149	0.750219	0.676055	0.755627	0.253881	0.621821	0.173724	1.30362	0.329142	0.427031	0.231183	0.302587	2.77146	4.05049	3.17048	2.12684	0.957963	2.53753	1.45722	1.2893	1.53641	1.11894	0.918396	0.604051	1.01851	0.347936	0.864408	0.308686	0.299116	0.659685	0.817691	1.03503	1.80573	1.24248	1.25221	1.65366
Gbar_D08G023280	1.21761	1.44531	0.641731	0.044865	0	0.01904	0	0.019099	0.055176	0	0.039609	0	0	0.018062	0	0.164528	0.108922	0.289019	0.038244	0.070584	0.021576	0.061304	0.075702	0	1.79848	2.26352	1.26	0.073423	0.027036	0	0.089191	0	0.095089	0.020264	0.034419	0	0.052307	0	0.078788	0.019369	0.020455	0	0.029963	0	0	0.039065	0	0
Gbar_D08G023310	6.30482	6.86805	6.3083	12.0299	11.6789	11.8266	11.9471	11.3532	12.1406	11.3839	9.95329	9.9646	11.535	9.02918	8.95185	5.98276	6.72097	8.09164	5.61294	6.84422	5.49088	6.31267	4.46895	5.89891	6.05619	6.4364	6.29678	8.53618	6.04691	7.96687	8.53228	10.7953	9.94227	8.44241	10.048	8.66462	8.51905	8.88496	8.52965	7.14819	7.46719	6.48547	9.03422	8.75218	8.22418	9.77173	9.25247	9.96342
Gbar_D08G023330	5.98001	5.98193	7.69565	5.82451	3.90206	7.36059	0.86681	0.664056	0.581061	0.024768	0.034843	0	0.019528	0.174006	0.033225	0.153587	0.152	0.713188	0	0	0	0	0	0	5.10904	8.61828	6.05556	6.34156	3.46886	8.25906	1.04385	1.13691	1.58648	0.09103	0.535277	0.156528	0.090421	0.034821	0.093512	0	0	0.036668	0.178086	3.74045	0.800316	0.30115	0.030321	0.079914
Gbar_D08G023340	0.990829	1.87175	1.13079	1.74296	1.74624	0.294462	7.08831	6.93909	6.20237	10.3111	8.42804	11.063	9.40493	10.3187	11.4676	4.61717	7.97821	8.92232	10.0465	9.78363	9.18429	8.39144	12.3302	9.27483	1.37702	0.540949	2.32702	0.897132	6.75062	1.82197	5.74819	6.58103	7.01945	8.23362	7.39585	7.77583	9.53588	8.53303	7.95099	9.61205	5.62635	8.64941	7.4456	0.400566	5.99629	9.94321	10.2612	10.5749
Gbar_D08G023350	1.16954	1.80351	1.85576	1.278	1.13981	1.59333	1.23785	1.36782	0.870211	0.773831	1.2027	0.755081	0.72592	0.961639	0.827567	4.45261	3.29343	14.9302	1.54975	1.36863	1.63217	1.2109	1.10773	1.45798	1.52964	1.74734	1.99609	1.77865	1.30929	1.6415	2.65268	2.25704	1.92335	1.84871	1.19427	1.17179	1.27307	1.24507	1.76524	1.85424	1.72411	1.7352	1.83768	1.06864	2.07399	2.7262	1.81025	2.23338
Gbar_D08G023370	1.3698	1.94627	2.58176	0.190452	0.473971	0.6581	0.067059	0.103689	0.06086	0.205535	0	0.065907	0.119134	0	0.031245	0.49349	0.439227	1.84584	0.03449	0.286287	0.35914	0.067619	0.119732	0.289146	1.82957	3.21823	3.6966	0.857901	0.480585	0.454395	0.55856	0.305348	0.193725	0.07849	0.187784	0.059066	0.405666	0.213064	0.294624	0.322566	0.033392	0.188583	0.164254	0.331496	0.175388	0.39564	0.893951	0.60544
Gbar_D08G023380	6.36007	8.92021	10.4439	4.18165	4.44252	5.37747	1.95461	2.39003	1.45413	1.00183	0.921362	0.792051	0.98618	1.22812	0.880765	1.4551	0.569789	1.76855	0.684368	1.56573	1.23136	1.62717	1.21135	1.25772	6.90755	7.67963	6.72464	6.19659	3.67514	5.64513	3.16329	2.18486	2.41786	0.821678	1.52045	1.30871	1.94325	0.952881	1.26191	0.458509	0.309228	0.61201	1.65985	2.06533	2.86279	2.91325	2.6359	3.8586
Gbar_D08G023400	19.3143	22.1694	21.7369	14.7518	11.476	17.7635	6.8636	7.95234	6.50447	1.56047	1.27442	1.48861	2.44544	2.85945	2.3633	0.852422	0.175417	0.572263	0.128247	0.236235	0.108431	0.068564	0.271882	0.065996	18.0712	20.2031	17.6638	17.8767	14.1975	17.9886	9.95547	7.9965	9.39874	5.86792	6.58576	6.17858	4.00627	2.42959	3.12269	0.498036	0.548444	0.957517	0.099006	1.07713	2.61133	1.57627	0.211957	2.02559
Gbar_D08G023440	1.73021	1.41601	1.06636	19.769	24.4291	14.578	15.3044	18.8431	16.0114	10.8786	10.6454	11.6508	17.9843	14.1174	15.4443	0.718822	0.376567	0.649497	0.346053	0.999352	0.39047	0.275815	0.497783	1.06231	1.65719	1.92794	1.68452	17.6482	20.9066	12.3807	12.6314	15.1162	12.1417	15.9099	13.4385	12.186	4.99323	7.09518	8.06706	3.99427	0.592367	0.918006	2.19742	2.39289	2.38576	3.32146	1.41762	5.69519
Gbar_D08G023480	7.34673	6.42375	5.44907	5.63626	5.03088	5.7268	3.27992	3.67044	3.44506	3.7284	3.84748	3.41755	3.36362	4.04188	3.20915	1.86916	0.874447	1.25861	1.2852	1.79267	1.72011	1.61388	1.25535	1.83491	4.77254	5.20862	5.52464	4.76758	3.83623	5.66776	3.34475	3.43298	3.15607	2.73955	3.27555	4.13983	2.66729	2.90457	2.52997	1.37188	1.53011	1.74763	2.14216	3.28879	3.03929	4.99875	3.53016	5.80117
Gbar_D08G023490	4.22432	5.03038	5.275	3.47488	3.57745	3.36524	1.70564	2.17327	1.55353	1.56112	1.65447	1.26261	1.4644	1.08937	1.27239	0.748203	0.604758	1.21757	0.489882	1.66965	1.02809	0.841905	0.563536	0.846015	4.53155	6.32019	5.65116	5.57205	3.73569	5.52278	3.65833	3.3681	3.32479	1.4671	1.74727	2.14894	0.903297	1.46261	1.41066	1.38535	0.910927	0.76396	1.56464	2.00152	2.17353	2.13135	1.17722	2.47252
Gbar_D08G023500	4.30265	4.68975	4.43097	4.60376	4.16523	3.81977	2.5208	3.55507	3.19495	2.56891	2.37144	2.05557	2.69376	2.03308	2.12651	1.66961	0.685666	1.41263	1.27142	0.669859	1.2509	0.769553	0.803015	0.836869	4.41834	3.86278	4.10025	4.95534	5.59459	5.4057	3.14719	3.56003	3.82199	2.63122	2.5198	2.63289	1.16393	1.62374	2.17577	1.28829	0.88947	0.819534	2.73268	2.02522	1.66882	1.40642	1.68474	2.1834
Gbar_D08G023530	12.9763	12.0027	13.2292	3.14373	2.31823	4.73292	1.55874	0.875752	0.324164	0.024225	0	0.07171	0.138508	0.254239	0.024195	0.218509	0.050662	0.295266	0.045895	0.098421	0.027644	0.052275	0	0.076796	10.755	10.4104	10.9756	6.23263	6.44367	8.91958	1.29343	0.725496	1.27293	0.403236	0.165531	0.062795	0.261782	0.058241	0.052167	0.128465	0.078621	0	0.127962	0.103452	0.074039	0.339173	0.235815	0.209921
Gbar_D08G023540	7.03702	8.2353	8.73949	5.90933	1.75831	5.39191	3.42526	4.01126	3.92738	0.50617	0.739368	0.713427	0.64199	1.22261	1.26249	1.08129	0.314845	0.558803	0.083086	1.0056	0.404689	0.901611	0.301657	0.535164	8.52557	7.46858	8.17854	5.00067	5.39563	4.22417	4.85795	5.73273	2.98545	2.78131	2.34458	2.34994	1.3241	0.876244	0.779246	0.783258	0.108135	0.543041	1.19212	1.0849	1.3029	1.98887	1.90633	2.88144
Gbar_D08G023570	3.0374	2.31176	1.26842	0.642671	0.574909	0.951046	1.22474	0.943982	0.880608	0.569795	0.544034	1.41522	1.31471	1.01939	0.716899	0.673716	0.984559	0.494034	0.438101	0.934721	0.572168	0.678326	0.39236	0.38627	0.66924	0.781728	0.712233	1.90797	1.47231	1.65627	1.76748	0.954111	1.35374	0.919629	1.81095	0.780593	0.961488	0.641311	0.911412	1.63973	1.09944	0.182509	3.18358	1.91906	0.474473	0.512405	0.27361	0.249424
Gbar_D08G023580	14.8185	22.4605	14.9408	9.96977	13.0242	16.1966	9.46428	6.76401	6.42389	4.90137	5.5661	6.02132	7.3548	7.8391	6.43173	5.38186	2.29942	4.48863	2.08231	2.54759	2.20355	3.15032	2.34266	2.5836	15.4967	20.1296	17.6375	20.2868	18.6373	22.4902	11.4421	11.3937	13.5933	7.19361	5.95481	7.13014	6.11361	4.73321	6.99526	2.58064	3.58788	4.04577	12.265	9.7673	5.27607	9.81932	4.94336	8.38358
Gbar_D08G023590	32.9223	38.1814	36.5119	38.8721	35.8545	32.8369	24.4854	28.4308	23.6637	30.0311	28.1305	31.4086	29.4288	30.8418	29.4497	13.3181	9.69868	13.7239	10.3412	12.7248	11.4184	10.2205	11.7748	10.7559	30.7054	33.5938	32.0286	37.019	41.6693	37.5023	30.7925	30.0479	33.3567	29.3914	26.307	26.3468	25.4757	24.9089	26.6999	20.5638	15.7021	20.086	19.2181	18.8947	18.1139	17.7873	16.0991	22.7063
Gbar_D08G023630	3.97139	5.22464	6.20662	1.81635	1.86473	1.6032	0.923615	0.563766	0.311104	0.246398	0.062012	0.159355	0.328311	0.277172	0.261083	0.139678	0.219585	0.251417	0.094267	0.247872	0.224021	0.3803	0.098433	0.422566	6.50207	5.88884	6.99708	3.47945	3.20723	2.96322	1.26717	1.01575	1.00556	0.30724	0.484484	0.266357	0.365078	0.251772	0.337643	0.271822	0.135543	0.545424	0.523292	0.524515	0.6352	0.732528	0.368988	0.514439
Gbar_D08G023650	2.81018	3.5188	3.45483	1.37926	0.784146	1.35719	0.426824	0.325825	0.229665	0.532851	0.258261	0.583386	0.233179	0.391576	0.428614	0.735663	0.126642	0.751431	0.198764	0.892691	0.281411	1.01067	0.4012	1.08952	4.17097	3.3797	3.53142	2.4495	2.23904	2.38848	0.919865	0.658114	0.906057	0.588884	0.861912	0.480792	0.856928	0.66329	0.814528	0.252766	0.35621	0.377574	1.08447	0.972431	1.18752	1.4058	1.15274	1.27391
Gbar_D08G023660	1.81571	1.99558	1.6824	2.59851	2.45611	2.71696	3.52067	4.39829	3.83676	4.86111	3.90209	4.03898	4.21763	3.89691	4.16388	2.19524	3.97456	4.36314	2.39565	3.57466	3.21144	2.74953	1.69048	1.759	1.97374	1.87058	1.78304	1.90559	1.18643	1.69621	2.70627	3.00222	2.17081	2.68884	3.22232	3.78577	3.26431	3.75855	2.84765	3.15116	2.94737	2.817	3.27439	3.1137	3.36178	2.95106	2.92351	2.49983
Gbar_D08G023670	24.5393	21.2534	16.9852	43.8947	41.3073	42.7249	59.0217	56.5164	61.4956	90.8284	92.4601	87.4297	74.9474	82.161	86.5988	194.927	221.863	162.541	251.842	182.065	227.277	223.631	251.005	247.446	16.1206	19.5383	19.5845	33.6697	38.2213	28.1549	51.1884	64.7599	46.12	67.7059	81.5861	85.8785	96.2665	96.062	100.986	145.301	129.659	156.848	188.823	156.668	149.165	112.244	170.505	105.888
Gbar_D08G023680	18.6198	18.8763	16.3162	15.9218	18.0248	17.169	12.6183	16.9123	14.4937	8.46711	9.88992	10.7989	9.39985	11.354	12.6774	9.42879	7.13861	6.58238	6.99667	6.60733	7.51353	6.18823	9.36713	5.41998	15.4852	18.3116	18.0584	21.5818	31.2932	22.7357	16.3256	17.9259	22.1232	15.1546	13.3948	10.7786	11.1556	11.9243	13.9066	10.9009	9.61202	9.39263	9.75541	9.46555	6.7975	6.12131	5.19816	6.19651
Gbar_D08G023700	12.8477	11.6225	10.0082	16.8166	21.8181	17.3992	17.4483	16.7618	15.0665	12.7936	11.685	12.0682	11.7803	11.9559	11.1693	10.4738	8.8882	8.9728	9.17157	11.3122	8.50558	10.0878	13.1079	12.3249	12.2676	11.2057	10.9654	13.4758	12.7761	11.9483	13.3901	15.8592	13.0311	11.102	11.2398	12.245	11.905	10.7954	11.2217	9.11171	8.99373	9.80656	16.2065	13.1534	10.0812	11.9386	13.72	13.398
Gbar_D08G023720	2.71866	3.36196	2.80216	13.5118	13.0626	12.3004	16.7345	50.926	19.8251	9.57616	9.09515	9.5085	10.4928	26.2058	28.8205	11.7081	33.6575	9.52399	30.4644	9.54712	28.8132	23.846	22.1489	27.6473	2.63998	3.0819	2.98718	9.60584	21.265	4.66024	16.621	18.3372	14.0103	13.9269	11.4592	13.2254	27.5961	10.6746	9.87453	21.9981	23.0898	22.5213	15.0727	15.4984	20.6906	3.97697	18.9448	4.13637
Gbar_D08G023730	3.09279	4.43539	3.66125	2.07656	1.99674	1.62924	2.06322	2.38451	1.62543	1.70165	1.51701	1.72405	1.80729	1.89255	1.70092	3.52127	1.69403	2.03203	0.970224	1.33971	1.05384	1.22522	2.39594	3.10306	2.75691	3.09205	3.11822	2.39091	2.4139	2.1259	2.41093	2.64376	2.07108	1.99943	1.12902	2.18083	2.47367	3.13653	2.02777	10.7647	1.65961	2.14371	2.30006	3.24284	3.2665	4.83841	4.51623	6.73234
Gbar_D08G023740	2.80806	4.41366	3.45276	5.61634	6.89511	3.29034	8.82702	9.57924	6.93256	16.0445	17.4185	18.8674	14.0414	13.8852	16.9841	9.05131	3.44868	2.77964	1.6661	2.25637	2.65441	2.48903	4.44645	3.35925	2.15318	3.08677	3.64411	3.88591	2.71407	1.53305	4.84389	4.9569	5.37174	13.4937	12.6913	14.1993	10.5233	13.8999	14.0762	13.1211	4.1776	3.47493	2.41283	2.49957	4.23613	6.71607	3.2771	13.4545
Gbar_D08G023750	16.92	11.4149	5.372	2.05328	1.72429	3.3789	1.28947	0.585288	0.446354	0.820513	1.12936	1.73187	0.126231	0.587604	0.205627	5.25681	1.33281	4.73081	0.267101	0.244209	0.336244	0.273839	0.671667	0.787141	5.28195	5.89773	5.65393	3.46875	3.43933	4.19049	2.30642	1.31676	2.0421	1.08655	2.07134	0.791441	1.66239	0.669172	2.09929	1.38947	0.242676	1.32923	9.02918	6.52726	4.08395	4.57482	1.59314	3.47736
Gbar_D08G023760	22.1657	20.2606	16.9677	25.5816	31.9571	24.8819	29.8137	27.5489	30.2815	29.2997	29.3147	26.3732	23.5854	28.7389	27.4431	36.1317	38.9012	31.3354	39.3529	32.4957	35.8795	30.4627	38.5839	36.2949	17.5479	15.5591	16.804	30.6908	43.793	28.7907	35.307	35.5815	33.8159	34.1576	32.4906	30.9496	34.0772	30.7937	30.7249	31.1998	35.3285	30.1425	31.2703	25.7372	25.5105	23.3107	33.2652	17.1088
Gbar_D08G023770	2.00796	2.78294	2.21241	0.811801	1.19291	1.24059	0.169452	0.276433	0.12987	0	0.127347	0.027703	0	0.133499	0	0.168078	0.079591	0.233316	0	0	0.143794	0.103512	0.108545	0.245935	1.32167	0.909814	1.4678	0.242599	0.360242	0.595466	0.100021	0.17159	0.194642	0	0	0.04841	0.030204	0	0.030095	0	0.029935	0	0.12031	0.058731	0.300337	0.284631	0.410758	0.242208
Gbar_D08G023780	1.62686	2.84927	2.8503	3.52789	3.50433	4.97541	3.42972	3.41511	2.78174	1.9338	1.48802	2.54295	2.37604	3.09007	2.3713	1.30447	1.75493	2.92212	0.999702	2.04636	1.92779	2.44941	1.02278	2.24529	3.87205	3.12437	2.83644	2.53776	3.35051	4.19016	2.00607	3.13118	2.06514	2.45487	2.87936	2.71213	2.36639	2.04708	2.40624	1.77813	1.4224	2.17642	3.03441	3.33009	3.61121	4.29525	5.63907	7.33547
Gbar_D08G023800	0.148135	0.410252	0.183435	0.023547	0.197941	0.08467	0.126081	0.044938	0.043276	0.031984	0.069742	0.085	0.025816	0.042498	0.055543	0.90811	0.23128	1.14227	0.112032	1.31902	0.531626	1.28436	1.83319	2.57885	0.27572	0.193249	0.211581	0.348482	0.078374	0.328816	0.076022	0.104465	0.151204	0.038909	0.110265	0.14923	0.269461	0.350411	0.224265	0.321874	0.054145	0.337492	0.562909	0.710278	0.574839	3.93995	1.58696	3.43053
Gbar_D08G023810	2.83693	3.40608	4.61707	1.1438	1.29056	1.21485	0.297786	0.407656	0.157046	0.051095	0.079296	0.113131	0.062582	0.204364	0	0.667613	0	0.298945	0.071249	0.600257	0.562358	0.419872	0.058188	0.034742	3.39765	3.6768	3.39861	1.56059	1.1869	1.71315	1.10996	0.565908	0.704117	0.154067	0.244834	0.189647	0.170185	0.085955	0.391932	0.204776	0.124259	0.093103	0.854916	0.624279	0.972602	0.513236	1.47421	1.26445
Gbar_D08G023840	2.9556	3.11012	3.50159	0.951948	0.986333	1.07988	0.6741	0.196906	0.130426	0.022767	0	0.048832	0.028503	0.127757	0.154294	0.163486	0.154347	0.244821	0.049677	0.038999	0.051447	0.11281	0.184649	0.244552	2.92748	3.06698	3.31557	2.03692	1.47475	2.2759	0.884299	0.569987	0.598451	0.245838	0.140108	0.159989	0.186066	0.15493	0.25904	0.198369	0.040752	0.170915	0.303843	0.216669	0.920093	0.332116	0.441768	0.461112
Gbar_D08G023850	13.8402	15.1612	14.0027	6.02694	6.97698	6.24892	5.0065	4.19372	4.92673	1.30606	1.4917	1.57249	1.33052	1.23725	1.34672	1.66515	4.88669	4.13936	2.68919	2.14526	3.01494	2.37328	2.17047	1.43026	11.1198	11.2533	10.2014	7.50383	6.31423	7.14974	4.66583	5.66612	5.31405	3.29724	4.01096	2.68182	2.29516	2.49867	2.829	3.56228	6.45445	4.00698	5.46056	3.47819	1.27826	2.78317	3.72693	2.15346
Gbar_D08G023940	61.8856	64.3108	58.8121	14.9589	11.4927	22.5301	3.6991	1.74348	1.20715	0.8189	0.127792	0.586152	0.219757	0.504807	0.237288	1.11511	0.235777	0.901089	0.350618	1.0616	1.02179	1.02605	0.614458	0.762725	73.4803	70.6598	73.794	30.0819	36.9801	40.6446	4.2366	3.74622	5.87271	0.952597	1.1786	0.960062	1.79714	0.545393	0.8829	0.058194	0.284348	0.313825	0.710242	1.14423	1.34919	0.622505	0.296194	1.21478
Gbar_D08G023980	5.12465	4.44436	1.6472	5.01479	4.24035	7.14704	6.43632	5.26606	5.231	4.32479	5.63495	4.49026	4.44967	4.46468	4.81068	3.5453	1.41372	2.68203	0.46093	2.91625	2.00896	2.42162	1.31828	1.90176	6.38265	4.60717	3.9996	5.55986	3.14645	4.53453	4.70392	5.03251	6.78911	4.77667	4.59454	4.90833	3.96036	3.78471	4.83212	2.33093	2.33364	4.0891	4.56185	3.61298	2.88395	3.71572	2.98035	4.12804
Gbar_D08G024000	0.922229	1.38968	1.3368	1.19406	1.27567	1.24728	2.26698	1.60076	1.90782	2.04355	2.12476	1.56321	1.61194	2.21135	1.73512	1.82367	1.7477	1.77659	0.904765	2.4647	1.10145	0.961105	0.970128	0.55325	1.99933	2.12898	1.71234	1.88648	1.87116	1.90293	3.01235	2.38234	2.68263	3.4143	1.43387	1.89932	1.58085	1.83596	2.00227	2.84403	2.59726	1.94309	1.63367	1.38313	1.40593	1.15547	0.350776	1.18296
Gbar_D08G024030	1.89073	2.32906	2.27013	3.7679	4.26814	3.89634	4.64096	4.42096	5.03043	2.22067	1.91926	2.56961	2.44251	2.11375	1.72807	1.92858	0.917049	1.80308	0.88816	1.37324	1.06551	0.567762	0.856319	1.4152	2.32607	2.38011	2.50392	4.17082	1.22977	3.87064	3.34475	4.6838	3.51385	3.12377	3.07782	1.99508	1.60255	1.44621	1.53578	0.623329	1.31662	0.848967	1.28475	1.58309	2.51429	4.26683	2.03532	5.01306
Gbar_D08G024040	7.87097	8.72233	6.75579	14.2672	14.6991	9.39422	3.44896	2.7537	4.0166	0	0.147826	0	0.077747	0.091412	0.037007	0.248773	0.123361	0.027594	0	0	0	0	0	0	11.487	12.4116	11.0814	21.546	26.2319	26.0395	4.38804	4.94609	4.05539	1.15177	2.23437	1.37889	0.474151	0.059679	0.257636	0.209929	0	0.095188	0	0.031753	0.049957	0.061243	0	0
Gbar_D08G024050	1.0768	1.0291	0.638348	0.380209	0.282006	0.465009	0.0367	0.207285	0.389356	0.122696	0.17932	0.101811	0.079475	0.032708	0.16511	0	0.10759	0.063749	0	0	0.078146	0	0	0.071905	0.675505	0.632613	0.991575	1.27428	1.36165	1.67051	1.21659	0.860942	1.10126	2.26226	1.0769	2.35529	0.996203	1.82492	1.24798	0.03496	0.148169	0	0.071869	0.321424	0.03057	0.034428	0	0
Gbar_D08G024070	0.388622	0.20988	0.291198	0.374088	0.686282	0.302459	0.257987	0.668174	0.668015	1.19322	1.00097	1.20109	0.55849	0.873273	1.28547	0.522423	0.542765	0.335153	0.424449	0.386451	0.37554	0.491341	0.715379	0.469363	0.204369	0.290002	0.36496	0.66875	0.669177	0.457747	0.601521	0.870288	0.626924	0.493155	0.702902	0.750673	0.824413	1.00491	0.846603	0.664328	0.452014	0.870604	0.451918	0.707686	0.500284	0.578344	0.451407	0.723336
Gbar_D08G024080	1.83408	2.83134	2.25934	1.81373	2.60489	2.07092	2.8895	2.95439	3.32621	5.82515	6.87305	6.46493	5.09551	4.78569	5.25496	3.05796	1.85411	2.58712	3.48632	4.80635	3.95571	3.68755	4.68983	3.58433	1.75214	1.67545	2.23486	1.56351	1.58512	0.774304	1.61109	2.6042	2.51538	4.39475	4.76265	4.47189	4.32958	5.48185	5.71072	3.73949	4.04654	3.75349	1.85701	2.98003	3.58656	4.36971	5.46545	2.51114
Gbar_D08G024110	7.5974	7.4547	6.42882	8.48608	6.42156	5.96943	6.62144	6.02298	4.83281	4.21259	4.98201	4.18564	4.58099	4.52239	4.04776	3.30312	2.72423	2.9507	2.29934	3.58883	2.94935	3.6529	3.08566	2.39535	6.95898	7.3306	6.77366	7.12777	5.94259	5.76592	5.84701	6.94822	6.34654	5.56055	6.11101	5.51894	5.31844	5.03636	4.41691	5.229	3.91701	4.60812	2.55312	3.51559	2.90333	4.07759	4.81743	4.21493
Gbar_D08G024140	5.42441	5.27304	5.18368	4.26385	3.63152	3.91705	1.42869	1.8093	1.23496	1.22795	1.25431	1.49499	0.755097	1.65746	1.52577	3.61429	2.39855	2.79678	2.01894	4.41561	2.77647	4.40531	3.68629	3.55233	4.3	5.11104	5.18052	5.09906	6.65878	6.48948	3.18108	3.32265	3.21528	1.77114	1.75922	2.58185	1.806	1.41717	2.16598	1.97736	2.84355	2.92806	4.41976	3.46053	3.87483	5.53677	5.70853	4.93877
Gbar_D08G024160	1.83796	2.57012	4.13619	3.70399	3.41266	3.46393	3.01755	2.7963	3.25149	3.86757	3.46136	3.55165	3.15253	3.38022	2.7163	3.86029	3.49863	2.74539	2.56866	2.56253	1.40639	2.42144	2.81949	2.62432	2.94406	3.86822	3.40862	3.85928	3.63255	5.67752	4.36172	3.93315	3.13713	2.67322	3.4464	3.15125	3.15093	2.87509	3.30504	3.27452	2.7679	2.79234	2.52061	2.71295	3.06469	3.55565	2.43222	3.03479
Gbar_D08G024170	20.9861	18.4582	19.5378	22.9872	25.4944	26.6799	30.2162	29.111	29.4765	23.1997	25.3143	25.6618	26.6159	23.4755	23.2865	15.7765	20.8651	17.2475	19.3478	15.4981	15.8494	13.4112	11.2565	12.2249	16.1472	17.903	16.8106	18.2724	23.8457	17.2811	24.3989	26.5754	25.5421	26.3802	24.9074	22.9921	19.4412	21.1927	21.5802	13.8879	18.462	17.2616	12.5387	11.6016	11.0363	7.7584	8.17962	6.86463
Gbar_D08G024250	27.8733	25.6296	29.6953	195.558	153.729	179.02	223.287	258.646	268.695	159.572	161.842	192.722	148.796	122.734	179.596	81.7373	87.3473	108.173	32.538	69.4405	92.8909	78.1385	42.3362	36.3883	22.7638	12.7099	22.0163	44.5505	108.992	62.6147	173.272	214.236	203.18	190.784	171.348	171.35	109.2	160.707	123.661	110.639	124.664	111.197	64.1461	43.5718	57.0763	40.7326	39.3896	37.9148
Gbar_D08G024300	21.4455	23.2304	24.1112	16.5612	20.4298	18.6173	12.9779	13.2113	12.9378	11.8349	11.9691	12.146	14.0155	13.324	13.6077	18.9748	13.5487	12.4366	13.7918	17.0491	18.5922	17.3633	22.1839	23.8641	17.7288	20.8567	19.2599	22.939	29.7465	24.1522	16.2959	14.5608	15.5898	13.6443	15.3772	13.0612	16.0954	11.8112	15.2408	17.2205	13.4587	16.7492	26.2393	22.1578	18.2714	24.7445	23.3099	21.2288
Gbar_D08G024310	3.67786	3.89051	3.10338	1.38784	0.908477	1.80173	0.695939	0.809634	0.385794	2.40746	1.99056	2.40897	2.46606	2.16174	1.45531	3.61201	5.2134	4.55535	5.6823	1.91502	1.29665	1.21441	3.28605	5.19982	2.49006	2.90739	2.4204	1.46988	1.281	2.56469	1.34196	0.697357	1.01806	0.737874	1.34062	1.17389	1.67013	2.3641	1.29995	5.3865	1.07499	6.33241	2.69385	1.18154	1.30747	10.1171	6.87326	1.67037
Gbar_D08G024320	2.72592	3.25395	2.76617	1.53596	1.31569	1.71756	1.02503	0.950632	0.871313	0.699885	0.586293	0.413505	0.776548	0.615888	0.668997	1.28186	0.656759	0.791356	0.609082	0.617083	0.783896	0.677176	0.316986	0.18562	3.30128	2.57808	2.8629	1.569	1.62717	2.26127	0.187713	0.598153	0.856841	0.422281	0.192544	0.438515	0.544471	0.296422	0.375928	0.608603	0.361087	0.619783	0.571509	0.64686	0.99624	1.15058	0.257384	0.104165
Gbar_D08G024340	2.19551	2.67001	3.06662	1.7281	1.10215	2.14193	0.554374	0.556412	0.195358	0	0	0	0	0.014757	0	0.077365	0.097087	0.538247	0	0	0	0	0	0	2.16121	2.20815	1.83506	1.64887	1.8233	2.74391	0.670264	0.470659	0.478652	0.033224	0.197733	0.040135	0.008403	0.047884	0.016634	0	0	0	0	0	0.013793	0.014789	0	0.014875
Gbar_D08G024350	5.30672	1.9505	2.07988	1.10711	3.27192	1.956	4.15266	5.20524	3.80159	10.5805	9.60151	6.38981	6.95569	8.61289	10.4437	2.70807	2.41126	2.65889	3.24954	2.48943	3.68682	3.73731	7.14835	4.67699	2.35202	2.82851	3.09421	2.81955	2.94626	2.57359	6.25117	3.98638	4.69415	7.5352	6.9397	8.62226	9.98019	8.27955	8.36519	8.40943	5.71178	8.59688	4.21692	3.53744	4.44826	2.7479	3.91993	1.84629
Gbar_D08G024360	4.16129	4.72009	4.82617	2.31595	2.27241	2.9715	2.28467	1.41332	1.70872	0.077338	0.027001	0.138655	0.278435	0.566221	0.282707	0.567972	0.416265	1.0659	0.078213	0.264645	0.088252	0.427385	0.154992	0.163356	2.61175	3.26723	3.11535	2.1172	1.8492	3.36614	1.06403	0.649332	0.873993	0.387897	1.00026	0.736329	0.472653	0.427782	0.166451	0.158274	0.055684	0.168407	0.377305	0.276144	0.402769	0.428843	0.328641	0.421083
Gbar_D08G024370	5.0188	1.16056	1.14395	0	0.276168	1.18913	0.684669	0	0	0	0	0.034957	0	0.241111	0	0	0	0	0	0	0	0	0	0.290336	1.02135	1.17857	1.4837	0	0	0	0.493314	0.291485	0.347395	0	0	0	0.037588	0	0.178025	0	0.054106	0	0.18225	0.498953	1.98256	0.131435	0	0
Gbar_D08G024380	4.43834	7.37482	7.20192	4.4876	3.71583	4.7946	2.02475	1.94567	2.26609	1.49296	1.18424	1.06511	1.19965	1.64785	1.47189	2.16791	1.81023	3.53676	0.991765	2.70474	1.88261	2.76906	2.39953	2.60256	7.47639	6.16141	5.91926	5.28233	5.03008	6.59147	3.43142	2.60363	2.64258	2.56771	2.23475	2.37019	2.24313	1.62319	2.14366	0.817055	1.07994	1.88963	4.20631	4.38192	3.34952	5.93963	6.18624	6.17662
Gbar_D08G024390	0.348226	0.885331	0.654657	0.356662	0.24836	0.50959	0.143175	0.190426	0.236168	0.175908	0.070668	0.067185	0.110104	0.109158	0.060837	0.188491	0.156301	0.182612	0.0343	0.156023	0.108263	0.084109	0.013602	0.07163	0.82377	0.763011	0.582338	0.503026	0.335727	0.803878	0.174418	0.089977	0.370985	0.298025	0.109891	0.041784	0.138293	0.083815	0.211901	0.055543	0.158845	0.134431	0.114608	0.163049	0.092574	0.272718	0.086432	0.364953
Gbar_D08G024410	3.68931	2.29275	2.0889	2.19193	2.41594	2.64474	3.76112	4.06382	3.44792	5.99773	6.97167	4.11992	5.56506	5.41718	5.4298	7.53191	5.84958	6.76763	7.19591	6.15226	7.69107	8.26239	8.13928	9.43861	2.56713	2.3362	2.57026	3.44928	5.7286	2.80894	5.96621	5.5852	5.92172	7.04689	5.85155	5.78524	6.93679	6.8412	5.41795	7.24676	8.32064	6.97981	8.81238	6.84015	10.0935	7.01895	4.82933	7.18327
Gbar_D08G024420	19.2252	14.4087	16.8517	122.355	144.487	106.377	142.404	134.852	151.311	81.422	89.4935	82.4095	107.221	99.8331	103.974	19.3209	8.3057	10.4626	8.23594	11.4139	10.0549	15.0505	16.5957	18.1002	31.1672	33.98	45.3766	119.182	139.644	91.7768	127.571	157.586	135.149	116.828	114.974	102.855	61.3316	62.8666	77.4142	17.2169	11.4765	11.7871	17.969	15.3706	17.8517	23.998	33.7199	12.3526
Gbar_D08G024460	11.2451	8.99503	10.3203	23.5992	25.4272	20.2545	30.9864	33.6711	36.9608	44.3962	43.6434	41.2665	41.5042	41.5217	41.7678	37.0559	45.3326	32.9739	34.8011	32.3073	37.3716	31.5818	29.8592	30.4716	7.0732	9.39237	8.0991	13.7786	16.4206	10.3227	25.617	27.8409	27.4286	34.9104	39.8194	38.0291	37.1666	40.2738	36.6394	37.4281	39.6018	35.9512	31.9027	28.2261	22.7966	18.3746	21.6487	19.0497
Gbar_D08G024470	2.64947	2.96333	3.32574	1.85355	1.59753	2.30905	1.10895	1.17692	1.30757	0.849423	0.532279	0.798302	0.658761	0.760766	1.04482	0.300651	0.211257	1.03341	0.214991	0.411372	0.27141	0.261289	0.224026	0.348648	2.75701	3.44554	3.5012	2.28379	1.59054	2.98539	1.66803	1.43948	1.75761	0.668496	1.05793	0.833004	0.596402	0.912422	0.908954	0.428592	0.056248	0.172651	0.542184	0.944674	1.02235	1.17995	2.01002	1.56834
Gbar_D08G024500	1.17675	1.79119	1.44923	2.34242	1.94057	2.26046	1.3961	1.95282	1.33808	0.299086	0.382102	0.280365	0.202183	0.411243	0.210355	0.482304	0.278984	0.855321	0.262368	0.71703	0.510609	1.45257	1.31794	1.87036	2.57965	1.01245	2.51293	4.4678	4.33638	4.82798	3.08105	2.88623	3.4576	1.78216	0.941242	0.985888	2.50358	0.830966	0.554599	0.315411	0.114011	0.432971	0.896233	1.80056	1.26317	1.36588	1.87599	3.00529
Gbar_D08G024550	3.46897	4.85784	4.02543	2.93829	2.27113	3.30561	1.6783	1.53119	1.0014	0.818899	0.48971	0.777509	0.874826	1.30968	0.660712	1.07443	1.49012	1.61258	0.616516	1.15399	1.13507	0.663272	0.561191	0.877625	5.20967	4.1289	5.12131	3.33812	2.77733	3.57251	1.96145	2.19789	1.89684	1.13383	1.02341	0.823112	1.39023	1.50966	1.34269	0.652339	0.953149	1.24785	1.7279	1.29595	2.6318	2.13367	1.01633	2.38003
Gbar_D08G024580	1.32009	1.91848	2.15662	1.05119	1.50884	1.78963	1.1552	1.22764	1.52724	1.43356	0.921812	0.722172	0.82902	1.50203	0.755361	2.63153	0.660649	1.00152	0.128428	1.26519	0.689936	1.2129	0.639041	1.69771	1.45543	1.81474	1.36074	1.81926	1.24073	1.21513	2.07131	2.3219	1.72782	1.34216	1.08358	1.83896	2.36321	2.0084	1.12601	0.932864	1.0266	0.99138	2.58735	2.99685	1.82477	3.0977	1.66411	3.39893
Gbar_D08G024590	1.07464	1.51636	1.33107	0.501877	1.09068	0.481461	0.479511	0.049261	0	0	0.776434	0.303824	0.049293	0.406998	0	1.45246	0.699351	0.648867	1.31415	1.61771	0.335926	1.25688	2.185	1.55048	0.727431	1.3898	0.972986	1.78425	0.936831	1.34859	0.139349	0	0.36237	0.681769	0.822768	0.044056	0.305409	0.37032	0.269772	0.787686	0.246565	0.456042	1.31108	0.474568	1.04274	1.37145	0.540937	1.33612
Gbar_D08G024600	0.535494	0.735051	0.736019	0.33563	0.344724	0.288591	0.042422	0.153016	0	0.027635	0.056926	0.00913	0	0.059045	0.028215	0.110895	0.042742	0.382098	0.122414	0.208534	0.154793	0.101747	0.046179	0.073006	0.928063	0.896837	0.824802	0.430889	0.333734	0.536873	0.098784	0.162128	0.087273	0.099318	0.093573	0.045896	0.107808	0.142728	0.089763	0.095216	0.019632	0.149463	0.013138	0.230573	0.241462	0.299566	0.064072	0.246304
Gbar_D08G024610	16.6435	16.762	16.5139	12.9333	10.0962	10.1809	10.8814	12.6685	9.90739	22.1177	22.8708	20.6774	17.8161	20.4287	22.4208	24.1418	17.0308	15.0009	30.4418	26.4936	23.744	34.0258	40.2069	25.1632	13.4977	13.1884	13.1631	11.6251	11.2547	10.384	11.2314	10.6567	12.8271	15.0416	16.0506	15.8552	20.0165	22.1708	17.8597	25.1719	20.3465	21.3563	13.9633	16.5322	17.8477	19.5339	12.3059	15.591
Gbar_D08G024620	3.70241	4.43429	3.50493	3.54163	3.28166	3.58123	3.41457	3.21462	3.4936	3.61437	3.44342	2.91299	2.29352	2.97995	2.90549	4.03093	3.79873	4.63635	3.26627	5.16583	4.49873	4.78835	4.52632	3.40332	4.31312	3.21288	3.38977	3.32513	3.27833	3.62629	3.08871	3.16965	2.46991	2.58026	2.57281	2.5828	4.0884	3.3771	3.05442	4.70203	4.22743	4.20207	5.86813	5.42999	4.78367	5.15743	5.91735	5.99567
Gbar_D08G024630	9.29361	9.01707	8.08727	28.2197	30.8715	26.4365	35.6117	35.2915	32.3185	43.7064	41.9998	43.8173	48.9598	43.8783	46.602	39.6797	39.6263	36.3304	37.6932	38.4089	39.0145	39.7941	38.231	38.2068	7.43451	8.7633	7.55009	16.2437	19.3037	11.7797	27.7403	34.7527	29.3427	36.5842	42.431	41.499	46.9021	48.7467	46.3913	47.0425	50.281	48.6771	43.7686	39.1221	38.9498	31.9656	42.8672	33.4265
Gbar_D08G024640	21.5278	16.1527	18.7981	19.6277	20.2132	17.3564	21.4948	23.1986	23.5261	20.5924	19.8219	20.245	18.4144	19.4486	19.3127	19.8805	25.3158	23.1528	17.5325	19.7048	20.1661	21.0028	15.3707	17.8586	14.2511	14.3227	13.2095	19.767	14.8779	16.7516	20.8241	21.7964	19.7341	18.3831	20.2572	20.5638	25.8942	24.1563	22.8963	23.5343	28.1991	24.9515	22.0002	22.7865	26.0315	25.9154	18.9172	22.7255
Gbar_D08G024650	9.13304	7.98791	8.94905	5.0262	6.13615	6.23645	8.61976	8.57737	9.21496	9.33094	9.49845	11.6183	9.43001	9.46373	9.74315	12.2912	13.9164	11.2551	16.2169	15.3009	11.9841	13.2714	19.4684	19.1785	9.05498	8.16869	9.86999	5.61518	5.96566	5.78628	9.62561	10.3424	9.45963	10.5867	11.9179	10.1605	9.94585	12.2464	14.0839	13.5772	15.4187	15.0164	12.213	12.2326	13.4589	6.8972	8.72679	4.73488
Gbar_D08G024660	1.74579	1.96108	2.32945	1.05337	1.29089	1.72626	0.36473	0.397163	0.281108	0.147072	0.558223	0.300615	0.274997	0.706545	0.506113	0.211134	0.098899	0.558626	0.300071	0.068441	0.12659	0.279342	0.207899	0.199224	1.88802	2.6106	2.74841	1.98168	1.48278	2.4649	0.749375	0.313468	0.296873	0.188982	0.442521	0.331172	0.511518	0.065327	0.140973	0.082497	0.10215	0.242156	0.29732	0.374306	0.438475	0.744281	0.995036	0.608386
Gbar_D08G024710	10.7322	8.06323	8.22134	6.53078	8.23205	9.32184	9.4496	9.19152	9.13397	18.5247	16.2656	17.3019	21.0522	12.9786	15.3157	22.0241	24.663	18.3795	32.5083	19.7286	23.6789	19.1353	25.2408	23.7141	10.3509	8.83332	12.0887	9.56232	8.33104	6.1068	13.3263	12.1581	7.51373	11.5104	12.2945	12.4238	21.9181	21.0553	19.6227	28.6735	24.7527	25.9369	21.8087	17.1578	17.6429	15.49	16.1267	11.0745
Gbar_D08G024730	2.62365	2.79989	2.69704	0.548958	0.485274	1.06137	1.24029	1.80846	1.73205	2.11285	2.14691	2.16133	1.74685	2.14949	2.02066	0.179992	0.216897	1.15258	0.178629	0.289772	0.242875	0.111902	0.061065	0.146897	2.63606	2.71171	1.76411	0.784341	0.773364	1.45517	1.06563	0.871237	0.673319	0.906675	1.08848	1.28452	0.863172	1.08025	0.786247	0.312349	0.177881	0.180569	0.289674	0.611534	0.354415	0.195047	0.185798	0.467084
Gbar_D08G024750	0	0	0	0.768995	0.265953	3.45779	0.49741	1.85831	0.41508	0.050719	0	0	0.058862	0	0.151971	0	0	0.282973	0.090277	0	0	0	0	0	0.051199	0	0	2.40689	2.59614	2.14291	1.06932	0.981305	2.12097	0.31014	0.8589	0	0	0	0.054611	0	0	0	0	0	0	0	0	0
Gbar_D08G024760	6.11644	7.74209	7.89065	9.69147	6.90302	8.66275	7.7145	5.93965	6.85085	4.87904	5.83005	5.52583	5.92865	5.65708	5.91	3.00967	1.9033	3.15357	1.02116	1.59289	2.17969	1.54898	0.896291	1.93061	7.99143	7.86659	8.3741	9.98104	9.18111	8.03267	7.63057	7.56386	7.39055	5.52016	6.25218	5.80501	5.369	4.65473	4.29371	2.65402	3.05906	3.2883	6.86679	5.0784	3.0964	4.16773	2.32354	3.40647
Gbar_D08G024780	2.42942	2.82054	3.41302	1.45447	1.23395	1.52888	0.636463	0.631974	0.719833	0.496554	0.201732	0.247858	0.425079	0.537983	0.228738	0.145487	0.19927	0.441727	0.019721	0.347821	0.296335	0.597631	0.216261	0.271902	2.46595	2.45522	1.89073	1.5705	1.14437	1.42149	0.685315	0.404786	0.887026	0.242797	0.402209	0.246602	0.240058	0.503368	0.532783	0.135452	0.156758	0.149329	1.02173	0.507192	0.717801	0.775844	0.825903	1.16691
Gbar_D08G024800	4.49472	3.84631	5.4683	2.26354	1.52827	2.32943	1.0343	1.54375	1.05623	2.71374	2.2585	2.18546	1.90532	2.76903	2.65922	1.44416	1.47246	2.45539	0.93113	1.93964	2.0455	1.52928	0.523745	1.53309	5.07053	5.9713	7.26413	5.13952	3.43396	4.2676	3.84943	3.60646	2.79016	3.26019	2.77878	3.4497	3.88102	3.97211	4.91602	4.33792	2.36847	3.748	2.24296	3.702	3.52094	3.56203	1.90529	3.66959
Gbar_D08G024810	4.49744	4.61728	5.06868	2.12984	2.17845	2.5745	2.14383	1.77307	1.95147	1.49154	1.52426	1.63501	1.78128	1.45608	2.43167	0.969877	1.71787	1.5479	2.08496	1.33597	1.77705	1.32091	2.02041	2.10568	4.59354	3.68699	4.90633	2.41033	2.69659	2.41868	2.08242	2.52127	1.84997	1.48479	1.68118	1.54685	1.53596	1.49272	1.61562	1.00034	1.72036	0.777454	1.70078	2.15744	1.5956	1.54272	1.57502	1.0303
Gbar_D08G024820	1.56232	1.60721	2.57229	1.2808	0.76051	1.27217	0.248043	0.357988	0.092184	0	0.262779	0.11779	0.130494	0.164214	0.21567	0.471633	0.255934	0.572111	0.077437	0.569341	0.391752	0.359555	0.094019	0.232903	1.97105	1.97902	2.77855	1.88544	1.65211	1.83113	0.699195	0.320404	0.897276	0.418903	0.581313	0.687001	0.797655	0.605703	0.307623	0.176304	0.219236	0.558381	0.329123	0.755152	0.872345	0.968643	0.304377	0.984164
Gbar_D08G024860	27.4412	9.12947	9.40814	5.47985	9.24983	4.16799	2.4955	2.96499	2.04567	0	0	0	0	0.10378	0	0	0.038015	0.10136	0	0	0	0	0	0	0	0	0	0	0	0	0	0	0	0	0	0	0	0	0	0	0	0	0	0	0	0	0	0
Gbar_D08G024880	11.7366	8.50657	9.97748	5.88279	3.84261	5.3538	2.71241	2.84622	1.9823	1.78033	1.96099	1.45737	1.84909	1.73006	1.14652	2.42491	1.06127	2.63994	0.476491	2.70226	2.18484	1.51063	1.76663	1.84304	11.923	9.00247	7.48091	5.94816	7.83814	8.73564	3.03096	2.91892	3.71595	2.0757	1.47023	1.92479	1.80381	1.33413	1.9089	1.433	1.6716	2.00136	3.86685	3.20244	2.60235	4.02682	2.40519	4.10546
Gbar_D08G024890	8.0509	9.53554	10.5919	5.52515	5.30112	6.67317	2.52596	3.06455	2.38397	1.48481	1.10423	1.33786	1.28137	1.93849	1.20441	2.13241	1.18253	2.96586	0.575075	2.2929	1.82025	2.0082	0.449655	1.03545	11.4441	10.0056	9.60853	8.7767	4.90643	9.8181	4.98225	4.11662	5.229	2.44205	1.92524	2.15966	1.81916	2.0767	2.51481	0.942741	1.20813	1.43148	1.96528	2.7807	2.86409	4.09933	1.54136	3.95517
Gbar_D08G024900	4.92761	4.17291	4.81742	3.88114	3.87306	3.83389	3.61811	4.21174	3.61795	3.30375	4.83663	3.28403	3.13104	3.62481	4.65004	6.55285	5.07027	6.37688	7.07919	6.95599	6.34781	6.28808	7.17495	6.95608	4.59621	4.74169	4.13471	3.99402	5.60488	3.46322	4.20936	3.64344	3.43044	3.51484	3.44107	3.9266	4.32998	2.89952	3.83994	3.52027	4.09694	5.15592	7.30666	7.31438	6.35302	7.43523	7.93552	10.4659
Gbar_D08G024920	14.6257	17.5332	21.294	6.54356	4.85581	7.04364	3.18747	1.54274	1.02533	0.543653	0.454627	0.563566	0.450502	0.678701	0.211686	1.38033	0.212796	1.29783	0.110135	0.663739	0.686725	0.519541	1.15254	0.807842	22.2666	22.063	20.0234	11.8413	12.2163	13.7591	4.80347	3.64035	4.46284	1.82073	2.43987	1.86849	2.29074	1.72728	1.8291	0.731547	0.286399	1.19787	1.47378	2.23243	2.92249	5.41687	3.80255	5.859
Gbar_D08G024930	19.0237	17.6243	17.3273	10.4649	8.34873	12.6614	4.26159	3.98457	2.85463	0.654273	0.442966	1.39186	0.942548	1.75991	0.623335	3.77695	1.03399	4.74123	0.573183	2.66956	1.8235	3.73478	1.78963	4.17296	18.1695	19.5595	15.7975	12.0768	10.2855	15.4126	6.72618	5.05511	6.2988	2.40996	3.80538	2.18723	5.04053	2.12383	2.91956	1.57223	0.95224	1.87492	6.14562	6.64536	7.424	14.2497	7.70735	15.7115
Gbar_D08G024940	5.7109	6.90358	6.46328	3.87029	3.03406	5.07985	1.24183	0.625078	0.513936	0	0	0.141377	0	0.074856	0.039101	0.347528	0.64942	3.05957	0.039394	0.018299	0	0	0	0	6.34211	7.20174	5.64858	5.58704	5.31288	6.03327	1.82374	1.29435	1.88974	0.349655	0.253631	0.293039	0.222065	0.115197	0.301581	0.145205	0.021211	0.149129	0.041875	0.063306	0.095344	0.081019	0	0.02978
Gbar_D08G025010	16.7763	16.0929	15.2056	30.0218	29.7549	26.6802	28.9135	30.9318	33.5546	25.3071	29.9888	28.3286	31.5012	28.3196	31.3438	29.0849	27.6751	28.2024	23.1632	23.2124	22.1028	25.1352	28.0683	28.809	15.4087	16.9364	14.033	27.6037	24.9463	21.3621	30.5127	37.6638	31.4812	34.2894	39.275	38.0777	37.3512	35.7015	35.0767	36.263	34.5277	33.9322	35.6203	32.7208	25.973	28.8856	32.3257	27.2356
Gbar_D08G025020	1.23091	1.54454	1.86643	0.724694	0.811877	0.849588	1.30808	0.745621	0.72384	0.022567	0.094741	0.022217	0.133111	0.175815	0.119865	0.079159	0	0.030628	0	0.154035	0	0	0	0	2.82238	2.44245	2.34625	2.72496	1.9333	2.80296	2.22326	1.81251	1.25318	1.4685	0.695907	0.948568	0.759638	0.906379	0.884661	0.06889	0.173067	0.128952	0	0.048346	0	0.023824	0.207516	0.088822
Gbar_D08G025040	3.00763	3.97098	2.98876	1.78431	1.4432	2.2897	0.601151	0.768912	0.491725	0.612048	0.693675	0.696345	0.442225	0.546794	0.529888	0.602975	0.502034	0.464112	0.779824	0.548133	0.306934	0.539575	0.334585	0.509996	3.27153	3.51182	4.22168	2.1908	2.1755	2.65539	0.809716	0.761096	0.691842	0.218581	0.447242	0.228654	0.043464	0.332065	0.456523	0.584005	0.174048	0.253215	0.303128	0.841571	0.79797	0.110799	0.17819	0.367808
Gbar_D08G025050	2.51398	4.34776	2.70497	4.1515	4.01455	4.77484	2.81491	2.58157	2.45586	1.54323	1.58986	2.01879	1.39781	1.89665	1.89165	2.60197	2.11963	2.1537	1.88163	2.92958	2.95403	2.93944	1.90086	2.42863	3.20095	5.52327	5.04306	4.32383	5.46603	3.4264	2.99779	3.2853	4.7604	2.03407	2.43825	2.78909	2.86426	1.92577	2.57885	1.67842	1.90888	1.87678	2.45049	3.61655	3.28829	4.06632	2.94701	4.75532
Gbar_D08G025070	1.85542	2.15791	1.68059	1.74428	1.98186	2.45964	2.39217	2.13468	3.07907	2.09425	2.93135	2.69265	1.90272	1.7946	1.98101	1.7124	1.18348	1.24995	0.728386	1.7662	0.890344	2.46192	2.05782	2.63851	1.08386	1.28268	1.21146	1.89829	0.725245	2.52556	4.63579	1.66877	1.75251	1.40807	1.83079	1.70272	2.65058	2.21817	2.3083	2.36811	1.10077	1.74599	3.59934	2.12313	2.11982	3.76768	2.57048	2.68932
Gbar_D08G025100	5.44576	6.16409	6.98374	12.0297	12.5311	12.0654	17.8385	17.0553	18.4449	15.0552	13.1485	15.1769	16.7489	16.7414	17.3027	9.40708	18.9154	13.2546	15.9596	12.6999	14.668	12.7572	8.91115	9.79983	4.88977	7.14607	6.53233	7.91552	7.54665	10.7509	12.0709	14.0968	13.2297	14.049	11.3912	12.6701	6.32135	7.57364	8.33532	8.73324	12.5496	9.39287	8.91891	8.48098	7.94297	5.67966	4.67836	3.2441
Gbar_D08G025120	11.0474	8.79604	8.72732	8.28247	6.62226	9.08875	5.31865	4.77862	3.02763	4.92706	3.49227	4.69136	3.7206	4.7839	4.69701	4.01768	4.18783	2.51551	5.10194	9.16374	6.48445	7.46543	5.21854	7.8407	9.23787	3.42276	5.24121	7.85832	10.0252	9.73256	5.57705	5.60273	5.03834	3.79269	4.14377	4.80967	5.966	3.01278	5.19714	4.42264	4.03166	4.75439	4.11922	6.70784	7.02876	4.3188	3.26666	6.11981
Gbar_D08G025150	0.480549	0.407027	0.342123	0.433299	0.189208	0.321411	0.297244	0.215946	0.059793	0	0	0	0	0	0.042734	0.042098	0.067147	0.071561	0	0	0.024413	0.046165	0	0.045213	0.481294	0.677225	0.531205	0.551949	0.629132	0.415646	0.28736	0.218056	0.374466	0.069012	0.170867	0	0	0	0.023035	0.086785	0.023144	0.035371	0.022526	0	0.038199	0	0.019499	0.020598
Gbar_D08G025160	0.348508	1.60059	1.01905	0.301112	0.226195	0.507314	0.026199	0.191108	0.12234	0.060198	0.045669	0.085383	0	0.174632	0.063788	1.03815	0.068773	1.05237	0.147177	0.594094	0.431386	0.645475	0.362865	0.659497	1.06249	0.89959	0.786727	0.781679	0.274334	0.756429	0.449237	0.205828	0.209588	0.219127	0.169435	0.136092	0.374583	0.179896	0.195314	0.060476	0.147997	0.054449	0.614204	0.791137	0.960241	1.80312	0.936312	1.55309
Gbar_D08G025180	0	0	0	0	0	0	0	1.27555	0	2.50237	8.05858	2.37033	0	1.03283	1.00496	1.87003	4.5929	0.605512	3.93058	1.51255	3.37601	2.33392	8.57117	3.11644	0	0	0	0.302593	0	0	0	0	0	5.24125	0	2.60074	1.08392	12.3317	3.37167	0	2.87472	5.6644	3.77239	1.69015	1.23424	2.22701	2.22138	0.467134
Gbar_D08G025200	2.54505	4.16689	5.58823	1.58283	1.54208	1.60503	0.937542	0.775573	0.651417	0.070397	0.126063	0.118214	0.171265	0.289953	0.194646	0.46784	0.110066	0.368918	0.101478	0.387749	0.19818	0.541479	0.553784	0.424857	4.25236	3.8542	3.23563	1.28879	1.56697	2.01678	0.721469	0.67934	0.690882	0.552668	0.394129	0.229992	0.161583	0.041681	0.246318	0.113146	0.073919	0.214134	0.422405	1.12594	1.48303	0.759704	1.24781	0.871133
Gbar_D08G025220	3.11143	2.93096	3.24369	1.68954	2.03624	2.54951	0.537005	0.763723	0.659022	0.400472	0.376005	0.275323	0.315454	0.323936	0.31604	1.161	0.734233	0.679455	0.69806	1.73664	0.625956	1.2845	1.26784	1.32442	3.4257	3.28512	4.24665	2.97582	2.60447	3.15366	1.10156	1.08613	1.39101	0.926709	0.960112	0.766619	0.836378	0.571371	0.64148	0.42094	0.607742	0.419593	2.04043	1.5055	1.96686	1.79561	1.52659	3.2579
Gbar_D08G025230	19.8507	12.0007	16.3486	31.1612	29.9048	28.7688	32.0155	31.2142	29.4901	20.1	19.8091	19.4819	26.2805	21.6334	24.488	6.24697	4.84381	9.40012	1.88077	6.85624	2.62754	3.47732	3.05061	4.29624	14.9361	11.9436	20.4239	17.8635	20.2889	18.9421	19.4035	19.33	20.5188	14.6157	19.1493	15.7056	16.7219	17.0237	15.9968	5.51743	3.74175	5.42449	4.22581	4.06252	5.32226	5.82066	5.06411	7.10359
Gbar_D08G025240	33.8771	32.243	27.3627	41.6932	46.229	38.0033	41.9293	41.5229	41.8914	47.5424	48.5475	51.1628	47.7644	47.4751	45.6275	35.0332	29.7979	29.3573	32.4848	36.3286	33.7599	34.3518	40.1114	33.4767	26.1415	26.8878	26.5302	33.2593	35.6961	29.7569	28.6157	32.312	31.2822	32.8447	36.3329	38.117	41.601	45.1589	40.7237	33.8712	30.5543	33.1605	28.7929	26.0989	23.3848	32.2521	30.1149	34.89
Gbar_D08G025260	0.658768	1.13623	0.766552	0.568168	0.419875	0.695672	0.541751	0.727145	0.630454	0.095416	0.119929	0.075656	0.177175	0.246034	0.152479	0.141148	0.039842	0.159881	0.038599	0.080144	0.032665	0.041249	0.095538	0.100827	1.03883	0.305081	0.97055	0.567498	0.473296	0.932579	0.53836	0.683327	0.354127	0.327159	0.188756	0.198309	0.041244	0.153747	0.233557	0.087906	0.123524	0.084138	0.342729	0.273921	0.244543	0.098502	0.104362	0.384447
Gbar_D08G025270	9.18091	11.8331	19.9736	27.4955	21.1984	30.0957	31.4972	22.6221	27.8649	21.5025	22.4307	23.4419	21.9627	26.1183	26.6814	14.504	18.5608	14.2488	9.42761	15.6007	10.7494	17.11	15.7149	16.0497	12.8106	17.5934	19.4196	29.2248	11.5397	13.5692	28.8331	19.629	18.8558	37.7654	27.7381	27.099	24.7511	28.1231	35.414	25.2711	23.1576	26.8718	28.9352	21.3804	13.0418	21.0792	36.1955	17.5889
Gbar_D08G025280	45.4487	44.3396	43.0013	37.5423	35.8107	46.5706	21.0794	17.7513	17.8017	43.0806	42.8988	46.0619	32.8151	35.1064	34.0587	68.8158	57.2079	60.6506	55.2267	59.6431	55.2735	56.9056	63.2078	62.6719	43.093	43.6351	43.4398	38.7955	44.7166	41.8679	25.3686	22.6763	22.7202	26.1728	34.8621	34.9124	53.193	49.4534	47.7639	55.5562	50.7209	52.8638	70.9638	65.9034	59.9076	79.988	82.7117	77.7716
Gbar_D08G025290	1.97742	2.88077	1.52264	4.64212	1.45886	1.8936	0.898749	0.389023	0.350474	0.335364	0.405565	0.600848	0.318576	0.607323	0.586626	0.328613	0.250318	0.942683	0.085968	0.491453	0.190311	0.236984	0.225449	0.415463	3.30656	4.30749	3.63922	1.93805	1.50079	2.35483	0.861399	6.11638	3.72095	0.845252	0.452187	0.425268	0.311894	2.70188	0.196588	0.295635	0.208104	0.16821	0.434512	0.561914	0.646845	1.32055	0.421426	1.13562
Gbar_D08G025300	16.1381	17.2456	16.8932	6.61865	14.0918	20.0282	15.1195	16.3401	15.073	9.48686	11.6916	8.29739	9.58507	11.8207	13.5183	7.83104	9.30947	7.90953	14.839	7.38761	7.5741	7.95955	10.1997	7.33903	15.8988	11.1938	15.1379	24.6099	39.9161	24.0917	22.2875	5.6784	6.93749	13.0326	14.7294	16.5323	13.4065	7.31481	13.8768	11.6076	11.1034	12.77	8.7586	8.18653	8.36017	4.75163	6.05544	4.23298
Gbar_D08G025330	33.2211	29.774	16.8881	13.7441	14.1435	21.0984	13.0261	11.7732	8.35302	6.23281	5.07469	5.73545	8.91395	9.21076	6.90662	1.97702	1.67163	11.709	0.945781	1.55726	1.09117	0.815383	1.94886	2.6355	17.3204	21.1293	22.6884	15.7155	20.4804	22.5039	10.0727	8.79148	9.26899	10.1404	22.3667	7.00188	3.99112	6.14412	5.84653	3.64431	0.949598	1.33342	0.670658	1.74327	2.50061	1.48509	1.95951	1.79233
Gbar_D08G025370	44.0137	44.6805	42.8905	60.1809	64.6884	59.6166	77.5069	82.1212	80.3152	106.623	112.182	114.941	111.645	107.998	122.108	138.258	126.911	115.997	173.99	151.062	149.732	153.27	196.578	184.27	32.3966	35.0527	39.311	56.5157	66.6224	41.2048	86.8053	87.2914	74.6208	98.922	109.781	105.112	126.294	133.823	117.966	162.14	122.495	148.168	130.396	126.62	119.836	139.125	184.504	133.37
Gbar_D08G025400	3.49195	3.86365	5.22482	3.30338	2.18798	2.89271	1.12896	1.23367	1.34664	0.80397	0.863964	0.801802	0.78729	0.898501	0.770478	0.613686	1.03382	1.05212	0.462164	1.08361	0.421108	1.10871	0.248378	1.00904	4.12629	4.72034	4.91378	3.34215	2.53334	3.96889	1.79078	1.92345	2.13377	1.15406	1.332	0.858099	1.20341	0.78745	0.48854	0.55291	0.460645	0.29922	1.10989	1.26189	1.01956	1.0221	1.54411	1.11012
Gbar_D08G025410	5.34398	6.57992	5.66964	3.61461	3.47557	4.11836	1.64517	1.41345	1.14877	0.912952	0.878088	0.90128	0.705147	0.976059	0.858398	1.47962	0.834823	2.48246	0.516998	1.47099	1.2725	1.65859	1.09502	1.78792	6.14478	6.68023	5.86961	5.30197	3.1856	5.86701	2.30246	1.7563	2.48272	0.919877	1.24554	1.01365	1.28976	1.04241	0.947298	0.854108	0.573019	0.746496	1.75811	2.6197	3.20178	4.2427	2.62728	4.58995
Gbar_D08G025420	0	0.027007	0.03059	0.015594	0.007725	0.029669	0.062949	0	0	0	0	0	0	0.014073	0	0.349316	1.25993	0.44058	1.02394	0.720309	1.0363	0.908276	0.24625	0.278411	0.044614	0.015237	0.015631	0.028625	0	0.015668	0.034746	0.030122	0.063492	0	0.014444	0.012758	0	0	0.031725	0.116608	1.04045	0.324172	1.10128	0.78236	0.662232	0.175014	0.153099	0.028369
Gbar_D08G025430	7.60337	7.41815	8.37359	5.52228	4.14573	5.94221	4.3209	3.33754	3.72228	3.52832	2.61089	2.64763	3.09075	3.69711	3.20434	11.8338	13.7199	13.1843	10.373	11.8214	9.6852	10.7672	9.64571	11.8569	6.15931	7.49815	7.94276	5.07001	4.15035	7.96445	3.95506	4.6006	3.74871	3.75487	3.49826	3.50973	5.01728	4.72261	4.55519	12.4358	16.4531	12.7533	14.0305	11.8588	9.83537	8.97515	7.9032	6.48852
Gbar_D08G025440	1.89734	2.02002	2.55283	7.96879	6.33457	7.56948	2.96666	4.2821	1.70116	0.897626	0.746043	0.822012	1.20005	1.64498	1.3927	0.466289	0.29382	0.245761	0.126089	0.53747	0.106705	0.101059	0.250005	0.096834	0.527702	0.5158	0.164917	3.67485	4.38705	3.36587	3.14456	2.09133	2.96656	2.91049	2.45492	1.68246	1.60026	1.98082	1.53838	0.079825	0.167749	0.347859	0	0.233719	0.396358	0.032092	0	0.030011
Gbar_D08G025450	0	0	0	0	0	0	0	0	0	0	0	0	0	0	0	1.29138	0.654954	0.837442	1.39689	1.70107	2.96457	3.9677	6.68852	4.79797	0	0	0	0	0	0	0	0	0	0	0	0	0.076739	0	0	0	0.105976	0	0.088773	0	0.269372	0.300538	0	1.29753
Gbar_D08G025500	3.42687	3.77763	4.14308	2.20268	2.83953	3.64878	1.60201	1.48415	1.55518	0.816022	1.0854	0.706095	0.574238	1.18869	0.842459	0.467009	0.176179	0.551014	0.147489	0.177144	0.286433	0.418163	0.322655	0.460401	5.10652	4.40262	5.07785	4.29533	2.61586	3.53804	3.2586	2.43032	2.59542	1.97307	1.78582	1.57611	0.943606	1.18888	1.77055	0.544031	0.582618	0.603518	0.842191	0.688604	0.924431	1.42377	0.795638	1.41162
Gbar_D08G025510	2.72957	2.8584	2.77464	2.38147	2.96671	3.14785	3.38488	3.44195	2.94125	2.74188	2.86467	2.75702	3.16883	3.55766	3.3504	3.87985	2.26303	3.2012	2.71746	2.36938	1.89614	2.59922	2.43456	2.5662	1.75474	2.24073	2.21128	2.86574	3.04005	2.32175	2.48045	2.63227	3.36521	2.22016	2.578	3.32182	2.90714	3.10902	3.15608	3.09366	1.73798	2.31069	2.95514	2.32182	1.95335	2.45718	2.16151	2.72485
Gbar_D08G025530	10.1565	10.2375	12.0699	6.04567	3.91593	6.03067	2.05291	1.34307	1.39506	1.20698	0.344487	1.21473	0.403363	0.98464	1.21364	1.91873	0.571424	2.75993	0.498454	2.05676	0.925337	1.28915	0.668523	1.09589	10.5153	10.0635	9.9303	8.31822	4.97901	7.92324	3.08569	2.24824	2.54759	1.07595	1.60152	1.45764	2.13124	1.19076	1.72679	0.570567	0.649587	1.03234	1.75197	3.1487	2.80792	3.10207	2.01684	3.07703
Gbar_D08G025560	0.174112	0.125521	0	0.615849	0.467128	0.207013	0.439954	0.864994	1.07919	1.03944	1.10583	0.967398	0.973161	0.99761	0.87253	0.068679	0.251212	0.063792	0.172795	0.013324	0.039099	0.03703	0.068706	0	0.034588	0.070875	0	0.612487	0.455903	0.290427	0.565688	0.571927	0.768904	0.551789	1.22422	0.785701	0.46258	0.710328	0.590034	0.315196	0.108606	0.470072	0.072395	0	0.18354	0	0.015615	0
Gbar_D08G025590	37.9223	41.4357	39.8125	24.9195	19.8328	24.3423	12.3035	12.9533	10.5391	7.21631	8.28759	9.00388	7.52415	9.09414	9.45373	10.1575	5.33635	9.76736	5.24485	8.17749	9.03993	9.46927	8.0396	7.76546	37.0011	37.9289	33.6059	26.6728	22.7631	25.1656	15.5687	12.9775	12.9941	9.61123	10.2264	8.99479	10.7088	7.11807	7.4872	6.73775	5.13017	6.45856	11.5475	11.432	11.2743	14.1973	10.8527	15.4011
Gbar_D08G025620	0.044235	0	0.05419	0.209586	0.126092	0.178991	0.118513	0.164603	0.182936	0.147828	0	0	0.020192	0.185407	0	0.106913	0	0	0	0.016237	0	0	0	0	0.117961	0.240933	0.073841	0.312249	0.088054	0.156834	0.762235	0.593379	0.263022	0.248787	0.242827	0.307104	0.188798	0.090278	0.082837	0	0	0	0.036761	0.037274	0.0732	0	0	0
Gbar_D08G025650	1.31952	1.77501	1.76216	0.863713	1.47197	0.739423	0.892397	1.84644	1.2727	1.41911	1.34362	1.41755	0.841619	1.55005	1.54198	2.82301	0.735948	1.67624	1.07381	2.47261	1.73979	1.60238	2.97298	1.57905	1.57364	1.81762	2.37847	1.21351	1.72274	1.35817	1.82689	1.26835	1.48025	1.59526	1.28219	0.579957	0.847974	0.856581	1.06432	1.13077	0.934376	1.3081	1.2756	1.34273	1.67487	2.77381	3.42278	3.76891
Gbar_D08G025670	0	0	0.111333	0.037909	0.417491	0.266404	0.038696	0	0	0	0	0.022394	0	0	0	0.373818	0	0.003743	0.197674	0.413895	0.018309	0.099922	0.585448	0.741186	0.294042	0.049546	0.200159	1.10033	0.536971	0.249707	0.203294	0.213016	0.71652	0.018897	0.529957	0	0.058134	0.038708	0	1.03775	0.094669	0.103177	9.04763	3.77463	1.11741	5.18131	2.7986	4.744
Gbar_D08G025680	0.20191	0.192979	0.181562	0.481737	0.310034	0.313982	0.312361	0.074296	0.014385	0.108556	0.108459	0.235928	0.108384	0.241593	0.103193	0.590451	0.146642	0.102058	0.345286	0.510295	0.41962	0.713837	0.551952	1.02136	0.501382	0.691828	0.477266	0.300005	0.285456	0.42715	0.437243	0.183824	0.28606	0.191262	0.337876	0.178345	0.110141	0.243023	0.223802	1.98717	0.473408	1.4029	3.6258	2.16711	1.45151	4.00887	1.59383	2.78679
Gbar_D11G022340	5.12186	4.49647	8.32365	4.78409	5.41194	5.53922	4.70777	6.41824	6.42302	4.06025	3.96692	2.964	4.57298	3.81663	3.17105	7.31256	5.10025	3.8768	8.67196	6.26988	6.99813	6.81991	5.65557	4.90942	4.72516	5.54081	4.39517	8.32559	10.9403	5.31903	5.50427	4.68137	4.53238	6.5053	3.96697	4.9191	5.31919	5.02011	4.31378	3.33419	5.0637	4.88334	6.82198	4.38056	4.47765	5.28505	4.69772	2.61159
Gbar_D11G022350	14.6561	15.7574	15.524	30.9051	30.7435	30.5955	38.8788	29.2996	31.0136	29.7674	33.4087	33.7694	34.1139	35.918	28.7798	18.6286	17.0327	20.9681	14.358	17.2581	17.4947	21.3049	14.0576	19.1217	16.7724	17.4579	17.5554	22.6918	19.8253	20.0514	23.6807	26.6738	26.3253	28.7433	32.4563	33.6045	31.2345	32.8909	32.2854	24.4686	17.5185	21.6642	22.4061	23.3596	22.8453	40.4835	40.8158	44.1347
Gbar_D11G022380	0.022854	0	0	0.071412	0.07075	0.112316	0.313254	0.431424	0.174704	0.14617	0.413843	0.533583	0.603732	0.429852	0.392977	0.067613	0.023554	0.020934	0	0	0	0.024304	0	0	0.0227	0.023258	0.04772	0.043694	0.1314	0.19133	0.309098	0.38926	0.228449	1.09773	1.00123	1.09086	0.663577	0.698486	0.598873	0.206869	0.072983	0	0.067312	0	0	0.023153	0.037987	0.129912
Gbar_D11G022420	14.607	21.7868	20.2698	8.29323	5.84462	11.5582	2.81144	1.65718	1.48256	0.531174	0.08815	0.584917	0.190794	0.809496	0.300963	0.591952	0.078502	1.22988	0.020771	0.057338	0.088711	0.159764	0	0.130995	17.8769	16.7643	18.0557	8.96535	9.01454	14.45	3.63217	2.4935	3.5583	0.920339	2.18764	1.22962	2.07338	0.980744	1.14852	0.290381	0.173729	0.515076	0.086679	0.715046	0.699745	0.061079	0	0.03547
Gbar_D11G022440	5.78494	5.88208	4.6417	3.16638	2.45241	4.92942	1.50904	1.17289	0.6634	1.11752	0.524132	1.70125	0.985851	1.23085	1.24905	6.01058	1.16168	4.38069	1.8177	4.96583	2.46186	2.19002	2.33277	3.44506	5.60989	5.56257	4.23997	5.66376	4.10457	5.14837	2.08952	1.43158	2.21125	1.26904	2.67847	2.31335	6.29307	3.9511	3.95012	3.50739	1.05263	3.01319	6.30325	4.30341	1.94562	5.02076	11.828	13.6471
Gbar_D11G022450	0.108365	0.158766	0.036605	7.91236	7.90591	5.24134	19.4215	18.8145	16.4982	32.705	31.6067	29.6898	31.8934	31.3407	35.2583	1.65674	1.0571	0.846192	2.58871	1.77185	2.2965	2.21546	2.65543	1.17783	0.118638	0.477514	0	13.2763	16.9059	8.1072	34.0403	37.333	36.2434	54.5614	38.9648	46.8536	26.6943	32.8762	41.8368	7.92553	8.3296	7.16597	1.69577	2.1943	2.98474	0.673176	0.66693	0.221069
Gbar_D11G022470	2.84593	4.02324	4.13338	2.79859	1.86994	1.89339	1.81411	1.09116	1.29489	0.741711	0.930376	0.453292	0.29645	0.600344	0.657255	0.630927	0.304415	0.784792	0.14126	0.647617	0.617357	0.206818	0.217058	0.617691	4.59291	3.49119	4.73077	3.66229	3.74387	4.63881	2.30194	1.04942	1.37854	0.70469	0.886101	0.99446	0.712915	1.06898	1.1704	0.393182	0.300554	0.438945	0.58707	1.22708	0.436925	1.11953	0.87772	1.21638
Gbar_D11G022480	3.67371	2.75822	2.40156	2.05903	1.8506	2.26199	0.778449	0.897326	0.874724	0.166929	0.351868	0.280082	0.309586	0.37739	0.372231	0.397421	0	0.417622	0.072182	0.459781	0.248839	0.388198	0.122488	0.327568	2.15098	1.96032	2.49794	2.22351	2.07659	1.57266	1.17525	0.896313	0.802613	0.941442	0.882646	0.78742	0.311979	0.667573	0.39285	0.248871	0.142446	0.155317	0.316833	0.370287	0.564096	1.58852	1.11806	0.937466
Gbar_D11G022490	3.89454	3.6986	4.82721	4.31604	2.43996	4.04677	1.21978	1.7082	1.52841	0.803837	1.45233	1.43958	1.04412	1.5225	0.841584	1.34696	0.123892	1.31273	0.161035	0.749743	1.46506	0.489655	0.513055	0.845258	4.34119	5.92191	4.53862	4.30806	4.09471	5.05523	2.51454	2.32076	1.32429	2.29225	1.3353	0.925068	1.54523	1.85775	1.10374	4.4561	0.527529	1.35094	1.44877	1.25798	1.22744	1.67984	1.56022	1.65934
Gbar_D11G022500	0.398452	0.532936	0.471025	1.44346	1.26691	1.30045	1.38709	1.29603	1.66826	0.560325	0.406388	0.384456	0.384954	0.5988	0.447768	0.200293	0.220017	0.38627	0.0656	0.207127	0.151122	0.143925	0.052717	0.099706	0.46272	0.770151	0.746813	0.99357	0.670836	0.768428	1.10831	1.55244	1.12926	0.8944	0.620551	0.686037	0.371788	0.37631	0.417359	0.17952	0.312232	0.123663	0.081896	0.306492	0.306534	0.169602	0.153656	0.106881
Gbar_D11G022520	3.83741	3.67638	3.78659	1.2504	1.06701	1.05813	1.20174	1.02	0.541096	3.66581	1.88148	2.01754	1.35874	1.32913	2.63741	0.969089	1.07069	0.691185	1.26068	1.09907	0.836662	0.825271	1.6564	1.2934	3.77619	4.32997	4.85804	2.54045	1.73865	1.75184	1.4723	1.85949	1.41251	1.35601	1.24429	1.63853	1.63099	1.16176	2.34923	1.82695	1.15167	1.32974	0.609555	1.01966	1.59505	1.81879	1.50742	1.18255
Gbar_D11G022530	1.4371	1.39804	1.65089	0.634739	0.34404	0.469386	0.571434	0.214654	0.14999	0.370246	0.446156	0.356521	0.68267	0.557544	0.492064	0.201638	0.148356	0.169416	0.078644	0.103294	0.077382	0.138339	0.100658	0.177974	1.85096	1.63679	0.952574	0.61333	0.227419	1.04592	0.40629	0.461174	0.588597	0.417951	0.450253	0.451709	0.386611	0.394694	0.255145	0.631072	0.101268	0.650827	0.245504	0.345297	0.251893	0.52938	0.083621	0.237397
Gbar_D11G022550	3.12465	4.82457	3.14725	4.70067	5.12059	5.37179	1.67468	2.13084	3.72586	0.565836	0.804908	0.977414	0.357144	1.34682	0.450938	2.16155	0.375926	1.99355	0.848867	1.11556	0.463604	1.03681	1.13199	0.950669	4.10036	4.68886	3.72046	5.34426	5.40813	6.03337	4.19892	2.90308	3.32554	2.21957	1.39545	1.74567	1.6916	1.49872	0.949148	0.196663	0.352509	1.09149	1.4105	1.87786	2.27017	4.0411	4.05055	4.25437
Gbar_D11G022560	6.99186	8.24147	6.00139	82.586	96.0566	91.2315	81.9438	83.1165	90.2694	37.5842	45.8317	42.4489	44.0775	46.6013	37.4083	11.4058	9.00981	10.9852	9.63421	12.5052	12.6005	15.4424	19.9224	19.4166	6.75117	6.65871	7.14222	66.8337	94.1487	54.3422	73.2607	89.462	76.6932	58.475	56.3423	51.2976	33.8226	34.6936	39.1891	19.0796	13.8993	16.4848	11.4603	11.7251	10.6072	15.3841	7.2993	8.79108
Gbar_D11G022590	9.84249	9.40144	9.34866	12.3815	11.1265	11.2139	15.4348	18.4427	15.7325	16.1282	15.0983	15.4317	16.8059	15.2262	13.9544	8.57905	10.4853	11.2475	8.92565	10.9993	10.8694	8.9706	6.57642	8.05854	9.16243	8.44969	10.5912	7.65289	6.54053	9.06488	12.2297	15.146	14.3524	14.3985	15.3246	13.5701	11.9737	11.1927	13.0769	10.8233	13.9442	11.3662	10.5533	10.568	13.3971	12.0689	12.1648	11.6055
Gbar_D11G022600	2.73826	2.82494	2.30787	2.88751	4.15585	3.57914	3.5584	3.31179	3.4305	2.9736	2.13769	2.0903	1.55385	2.69867	1.93815	1.51092	0.584612	2.08955	0.868945	2.443	1.34938	1.55021	2.75845	2.42654	2.13634	3.36342	2.99377	2.64037	3.69409	3.88713	3.36285	3.87394	4.30347	2.0572	1.85112	1.729	1.87437	2.66876	2.36768	1.01317	1.38143	1.24007	1.25679	2.06393	2.19248	3.61922	2.49625	3.95248
Gbar_D11G022630	9.97557	10.3846	10.5594	10.0858	9.70096	11.3486	9.02352	8.33201	8.07733	8.69102	7.84678	8.97956	9.29953	9.03999	8.67485	5.22302	2.42682	5.94997	1.05959	4.68507	2.67677	3.08082	1.34689	3.93613	10.5728	10.7971	11.6635	10.7297	3.87286	11.3765	9.90719	8.03015	10.8206	9.06464	11.3145	9.82239	10.2049	7.96338	9.68337	2.19497	2.5557	2.30187	4.27869	5.48141	8.88618	11.136	6.14762	13.3414
Gbar_D11G022680	13.622	9.95222	11.0037	4.56382	2.76201	3.67538	1.28411	0.900719	0.495729	0.399689	0	0.45734	0.375001	0.227889	0.232588	2.44636	0.213049	2.34743	0.105034	0.224224	0.229828	0.520294	0.435342	0.408563	9.21889	11.065	11.3897	7.27975	7.83181	9.56458	2.05497	1.20307	1.67913	1.09429	1.16326	0.984349	0.90038	0.363925	0.85855	0.176491	0.084468	0.648932	0.571835	1.95319	2.90232	4.15708	1.0085	2.31577
Gbar_D11G022700	3.14806	2.88602	2.09526	0.704541	0.709827	1.30442	0.247099	0.149163	0.248521	0.153974	0.067097	0.127238	0.103845	0.155449	0.078631	0.31412	0.499248	0.518171	0.1964	0.089826	0.135602	0.285273	0.377788	0.710303	1.52985	1.91969	1.68683	0.882453	1.20985	0.82185	0.365615	0.229875	0.136966	0.05878	0.128284	0.083169	0.153064	0.183689	0.06909	0.027185	0.074656	0.238932	0.299716	0.328431	0.271827	0	0.17341	0.051102
Gbar_D11G022730	3.00196	0.785171	20.8867	19.2086	14.9673	22.6285	7.88456	3.93151	7.79945	1.40418	1.25749	1.44607	1.29359	2.13707	1.35056	24.3646	17.6301	17.5848	15.6331	12.0446	12.7224	9.71373	7.73452	16.1752	33.2065	24.0079	28.6009	12.8137	15.3122	7.31244	10.5251	6.78797	5.2202	4.82757	5.69405	4.52467	6.04883	4.79941	3.37085	18.6069	16.9397	14.3673	16.3747	18.6041	22.6488	1.10062	13.3677	32.5376
Gbar_D11G022760	0.983275	0.900613	0.947236	0.894742	0.934358	0.628647	0	0.05094	0	0	0	0	0	0.073361	0	0	0.026813	2.11977	0	0.18069	0	0	0	0.027051	0.199373	0.536648	0.234905	0.219536	0.159199	0.601271	0.281631	0.049809	0.099429	0	0.072358	0.113785	0.027664	0	0	0.349672	0.055388	0.078624	2.44501	1.89876	1.83184	0.784639	0.388884	1.72014
Gbar_D11G022810	3.18566	4.87565	5.12606	3.67183	2.74724	2.96008	1.16646	0.580572	0.505556	1.0959	0.745652	0.665005	0.723084	1.10413	0.865101	3.96556	2.79126	2.55237	3.85697	2.42918	3.18435	3.14431	3.39633	2.37838	3.74195	5.60046	3.77586	3.26518	2.36305	5.48417	1.27821	1.00255	1.29633	0.603619	0.801799	0.897861	1.74646	1.63078	1.60831	1.58853	1.58155	1.98978	2.12937	1.96315	2.73278	2.12919	1.55645	1.69762
Gbar_D11G022820	0.335188	0.129746	0	12.5325	18.5239	12.5255	10.2758	21.2096	15.4404	27.2023	30.0402	27.0362	23.7735	18.1978	21.3729	0.920853	0.345276	0.505109	0.668042	0.194557	0.215368	0.152809	0.23653	0	0.04747	0	0	11.6252	12.2363	7.04948	10.466	16.0681	6.19606	14.9245	14.2526	15.6163	8.38776	8.03426	15.0622	4.79963	7.79826	4.34002	0.149539	0.101084	0.168498	0.048741	0.043005	0.045429
Gbar_D11G022830	4.18157	4.06228	3.95895	7.65312	8.13627	6.77678	6.03601	5.34065	4.47985	7.0419	6.70715	6.38405	5.16498	6.3321	5.44484	5.46008	6.66143	4.67556	5.46783	4.17275	6.30215	4.7267	3.20346	3.99449	6.90486	7.65146	11.7789	9.69583	8.22844	9.4941	8.60625	8.74572	7.79964	5.95715	4.85147	6.03415	5.89919	5.15111	6.26933	7.94923	7.69641	7.97279	5.62057	5.32939	5.81001	3.76832	2.3036	3.27679
Gbar_D11G022840	62.3633	73.1408	68.7112	15.1609	10.5431	24.4948	4.58272	2.22403	1.97958	1.93311	0.544096	4.61961	0.706098	2.97383	0.613126	17.2405	1.12961	9.03589	0.486727	1.03713	1.36703	0.54661	2.83832	0.580497	46.1613	48.2648	33.0159	23.7949	26.6856	31.751	8.72124	4.03321	6.20876	2.12041	5.84755	2.73901	7.62784	3.21346	6.29695	0.987755	0.64332	5.11582	1.53552	10.8545	20.7579	11.8272	1.13488	10.481
Gbar_D11G022860	5.20474	7.89072	6.58836	4.96358	4.00512	5.80663	1.04771	0.18496	0.317127	0.116552	0.255823	0.080782	0.090175	0	0.162538	0.265479	0.170451	0.415276	0.041214	0	0.604239	0	0.203612	0	6.7769	6.18029	3.94588	7.63216	7.60637	5.11049	0.799908	0.207549	0.49642	0.043821	0.13998	0.384669	0.264229	0.464647	0.920586	0	0.176347	0.134159	1.07402	1.41001	0.785878	0.332578	1.18837	0.470854
Gbar_D11G022870	8.76497	3.9139	2.92384	5.88709	9.64804	10.2141	11.5571	9.50102	12.3158	16.1604	16.1064	13.8979	16.7669	16.392	14.3548	12.1796	14.9987	12.994	6.17779	10.6054	11.2465	15.744	13.4159	16.3549	3.91044	7.59143	6.1818	8.09853	8.37228	9.54414	10.7164	11.289	11.0316	13.6607	14.6571	12.8895	17.2204	16.3866	16.0081	18.322	13.5757	14.2729	18.264	14.9443	16.1538	17.1774	16.5266	19.8947
Gbar_D11G022880	8.09956	11.2754	10.3626	13.1416	11.5877	11.0512	8.23073	6.48181	8.86305	1.16406	1.66389	2.06174	2.64746	3.20709	2.15788	1.36384	0.14502	1.77941	0.227124	0.743202	0.39769	1.19796	0.632134	1.25807	10.4697	11.0318	9.44502	13.6612	11.9618	14.2638	11.1485	11.0837	10.9926	4.69453	4.42061	3.42905	2.20924	1.66065	1.92115	0.411591	0.414446	0.731217	0.682366	2.05433	2.65539	2.99125	1.26706	3.85021
Gbar_D11G022900	0	0.049275	0.056099	0.086822	0	0.069664	0	0.027989	0	0	0.115417	0	0	0	0.057397	0	0.028926	0	0.172345	0.051159	0.280896	0.11979	0	0.029281	0.026573	0.056172	0.042925	0.053302	0	0.058547	0.09701	0	0.069677	0.059394	0.054595	0.023036	0.067374	0	0	0.400282	0	0.02285	0.117096	0.185516	0.512521	1.34953	0.52323	0.774464
Gbar_D11G022920	78.4541	76.6667	78.4067	87.3694	94.8893	82.6586	77.8282	88.9548	83.8683	136.087	141.912	145.208	126.078	121.42	136.859	108.391	117.516	89.2176	148.276	99.4496	111.949	107.21	124.642	93.6443	59.3714	64.2286	68.7494	97.4772	111.851	92.5473	92.337	97.6028	98.068	116.521	103.996	107.617	114.504	117.212	125.643	154.56	113.99	131.056	91.8211	83.0035	83.4328	86.2166	68.8354	103.813
Gbar_D11G022930	0	0	0	0.75146	0.398176	0.530051	1.2051	2.71678	1.18969	0	0	0.119661	0	0.038928	0.222016	0	0	0.449792	0	0.093814	0.11626	0	0.153083	0.296706	0	0.084298	0	0.257212	0.859628	0.366232	1.61423	0.689003	1.68342	0.561051	1.39776	0.123518	0.126243	0.200887	0.054776	0	0.08788	0	0	0	0.167848	0.188882	0.222494	0.072637
Gbar_D11G022940	2.85086	4.00862	3.24343	15.1745	7.61394	6.35773	6.53573	8.02389	7.1696	12.3381	13.0086	14.1293	11.8786	6.94167	13.8401	6.46525	10.2619	18.8306	4.69598	7.26778	7.44276	17.9199	25.8779	24.0386	3.05897	3.30967	4.06665	4.57655	17.2318	10.5798	17.3464	7.15741	16.2786	12.8847	12.2439	12.751	14.9196	15.5565	14.9212	8.43426	21.267	7.56846	21.2714	19.9707	18.7026	7.36409	10.279	8.25643
Gbar_D11G022950	0	0	0	0	0.118792	0	0.037045	0.071423	0.140686	1.35963	1.71961	1.17311	1.26727	1.93557	1.07628	2.89054	3.20371	2.79745	5.71283	3.55929	3.04583	2.39867	2.93341	3.62132	0.069779	0	0.048446	0.110995	0.072931	0.089795	0	0.073866	0.050616	0.643296	1.06858	0.587147	1.41612	1.81574	2.03735	2.61466	1.69652	2.40489	3.10456	2.07315	2.48895	1.01909	1.00645	0.438867
Gbar_D11G022980	9.00651	8.42141	12.0279	4.36684	3.31121	2.53706	1.97632	1.67822	0.851802	0.799149	1.03558	0.620175	0.827606	1.07504	0.77775	2.14977	1.09246	1.98328	0.833764	2.22061	0.867731	1.92172	0.677455	0.811877	10.1618	8.25103	10.7525	10.1873	5.27418	8.32193	3.68127	2.19505	4.98157	1.63886	1.62213	1.80789	1.69754	1.69245	1.83953	1.3269	1.47449	1.55518	1.16351	3.09362	3.83477	3.87261	1.26114	2.88209
Gbar_D11G023020	1.39988	1.68846	3.22014	0.236187	0.845047	0.415333	0.135773	0	0	0	0	0	0	0	0	0.079815	0	0	0	0	0	0	0.501129	0	4.33556	2.73218	2.60148	1.34107	1.53976	2.37131	0.347567	0.661411	0.375579	0	0	0.10378	0	0	0.032594	0	0	0.187971	0	0	0.135807	0.045284	0	0
Gbar_D11G023030	3.03445	2.88265	3.07238	1.56581	1.42684	1.27133	0.216094	0.405517	0.125355	0.045312	0	0.014297	0	0.028028	0.079543	0.076989	0.030783	0.321733	0	0.112002	0	0.015908	0	0.015554	3.62459	4.11428	3.68782	1.89752	1.96056	2.14906	0.258123	0.420357	0.326204	0.167194	0.057725	0.041485	0.158654	0.15422	0.112818	0.015028	0.067919	0.040561	0.06989	0.023546	0.10073	0	0.127278	0.73501
Gbar_D11G023040	6.57513	7.86676	9.03393	3.73291	3.18542	6.27041	2.30683	1.33804	1.54675	0.939572	1.05867	1.38714	1.01233	1.75859	1.21445	1.83788	0.43807	2.17392	0.715455	1.6876	2.0336	0.688737	1.30413	2.34377	8.03772	8.83084	8.06806	7.33159	6.33218	7.05202	2.87922	1.74378	2.64647	0.945136	1.05207	1.18251	1.52006	0.943087	1.4177	1.20775	1.31775	1.10113	2.74054	3.24319	1.84022	2.99364	1.99813	3.47702
Gbar_D11G023080	3.90895	4.55317	1.74848	2.48136	2.35127	1.85858	1.86098	1.2675	0.904808	0.307584	0.484978	0.436372	0.61173	0.296434	0.184432	0.609168	0.666131	1.10068	0.498311	0.993144	0.508073	0.683063	0.223189	0.564477	3.93175	3.58923	4.37183	3.10236	2.82976	3.33323	1.47498	1.31384	1.08308	0.930155	0.687488	0.80483	0.308066	0.205352	0.81846	0.378905	0.463273	0.546572	1.88685	0.726673	1.77833	1.07155	1.14841	1.61909
Gbar_D11G023110	8.594	10.6048	9.24481	18.6432	20.9673	16.3729	24.3474	23.1807	23.0773	23.6737	26.3734	25.6111	27.6382	28.6527	29.4076	12.6854	13.1968	10.1381	17.9521	10.948	12.7995	10.7082	13.1878	11.0248	7.9301	10.2827	9.61103	18.5808	17.1005	13.5198	21.5836	25.5838	20.2879	25.9948	27.5424	29.7196	17.5319	17.101	18.6295	15.9974	15.7912	14.3865	11.8112	10.4836	9.50733	8.62526	11.1304	8.227
Gbar_D11G023200	2.66574	2.628	3.31921	3.90049	4.80031	3.76872	7.27882	6.60757	7.59726	7.50657	5.07718	6.75985	6.81763	6.35201	6.60624	5.1864	2.09421	4.01244	2.39065	6.52563	4.83158	4.894	4.63816	5.75666	3.83742	4.22386	3.84948	3.53787	2.50432	3.4012	5.28559	6.50732	6.07182	7.01617	6.68342	5.60808	6.44692	7.46306	6.52922	3.9566	4.17201	3.4963	3.17282	3.96348	5.078	7.14622	5.82796	8.78135
Gbar_D11G023220	2.82783	3.80272	3.4815	1.31246	1.01735	1.94617	0.903425	0.279568	0.263233	0.609581	0.271215	0.475891	0.169389	0.503017	0.279153	0	0.06763	0.191689	0.096275	0.263474	0.215133	0.245143	0.015057	0.047429	2.60811	2.60244	2.91937	1.05611	0.703362	1.40614	1.00804	0.585431	0.539199	0.263237	0.059087	0.231635	0.120187	0.422188	0.225753	0.183126	0.231594	0.093342	0.108281	0.045725	0.171726	0.205526	0.029377	0.074528
Gbar_D11G023230	15.4832	17.3142	18.5365	10.7464	8.63443	12.7385	4.02096	2.7027	2.53322	1.86355	1.9733	2.4917	2.10613	3.38447	2.38768	6.69856	1.47763	4.29436	1.55785	4.38624	1.83282	2.2915	3.46545	2.34489	14.4406	17.3322	15.0103	11.6483	15.053	17.9566	6.98703	4.64164	6.91912	1.96696	2.7431	3.15593	4.52248	3.38151	2.46361	1.43718	1.24139	1.72082	1.53611	2.74843	3.56025	5.26518	2.59844	5.085
Gbar_D11G023240	1.95042	1.99976	1.174	8.98161	9.2722	6.06556	12.9688	15.0832	13.3906	11.0765	9.93804	10.4399	9.6791	8.98776	9.60613	6.60982	9.34869	5.58696	7.40319	6.52354	4.98164	6.12603	6.2896	7.53744	1.58926	1.51116	1.37161	7.43262	7.92342	5.7078	12.5189	9.84386	9.3948	11.5035	9.75623	10.9085	9.1625	9.86451	8.34109	9.25256	7.57843	9.82829	6.99151	6.36707	4.25746	4.46888	2.89206	3.68848
Gbar_D11G023250	8.63246	7.92551	8.51112	18.5051	20.1541	17.2343	24.1068	25.9191	22.9236	22.462	22.0995	19.7805	23.6158	23.228	24.6739	24.6193	13.2288	14.0099	14.5039	11.5035	11.2249	11.2176	15.5683	13.2239	6.91356	7.8812	7.36357	21.0885	25.5494	13.2444	29.9555	19.6263	23.4238	24.8795	29.8573	33.4754	23.1988	24.5072	24.359	20.3205	19.1353	17.1266	12.6329	10.9467	9.11559	7.22053	12.1171	7.93347
Gbar_D11G023260	4.71605	5.91537	5.82638	8.5088	8.43068	8.18083	8.98891	7.63553	8.76588	8.33399	7.88534	7.16536	7.7795	7.90224	7.42598	5.36775	4.93356	5.75628	4.81186	6.44242	4.261	6.03349	7.58011	7.04166	4.57307	4.70652	4.32166	7.71131	9.36849	8.73352	9.00149	9.44806	7.57435	7.49465	6.1788	7.72876	7.01144	7.27522	7.6677	6.24642	6.52441	7.00173	8.37634	6.46413	6.2654	8.73484	8.78914	9.44678
Gbar_D11G023290	146.195	111.255	123.341	222.129	252.427	212.347	260.429	253.026	302.235	231.446	213.989	228.802	237.653	232.432	207.473	104.682	160.107	206.144	128.64	91.924	118.712	92.4003	76.1464	71.099	104.944	98.5014	103.943	163.686	142.176	143.316	188.024	168.413	159.9	177.196	168.739	184.209	137.972	145.441	154.667	153.791	108.339	148.073	61.8049	75.3759	85.7293	50.3392	61.2962	70.1608
Gbar_D11G023310	9.21291	8.71762	10.2358	6.25529	7.42333	6.52104	7.32381	6.04386	6.83941	7.30466	6.75202	8.43794	6.96236	6.74756	7.07187	6.93248	14.0169	8.53183	5.55451	5.94608	7.01206	11.3236	5.80357	8.36556	5.45441	6.37451	6.50064	8.59066	8.63688	10.2405	6.14594	4.86156	6.88683	5.28037	5.11358	6.27932	6.78513	5.81064	5.78193	7.63136	8.71817	13.3377	8.20551	9.38202	8.44689	7.24595	8.83237	5.69459
Gbar_D11G023320	0	0	0	0	0.020477	0	0.250989	0.197221	0.094963	0.41003	0.143157	0.209648	0.13475	0.18527	0.194492	0.194643	0.101026	0.508685	0.019746	0.75561	0.310149	0.422038	0.663239	0.584312	0	0	0	0.037938	0	0	0.153505	0.03999	0.107631	0.230948	0.044798	0.298265	0.590225	0.344469	0.648361	0.280025	0.316842	0.409056	0.452153	0.700272	0.659739	1.51451	1.56799	0.912657
Gbar_D11G023370	1.95897	1.19057	1.51108	1.02182	0.448908	1.37344	0.397826	1.38719	0.946663	0.180981	0.620863	0.497789	0.604615	0.44158	0.653759	0.302932	0.088026	0.978365	0.288819	0.420104	0.488586	0.684408	0.490652	0.399807	1.55973	1.49972	2.77477	1.50333	1.85498	1.2408	0.986051	1.23865	1.21749	0.263042	0.16518	0.137787	0.302991	0.178849	0.606681	0.298561	0.414066	0.795548	0.643942	0.87304	0.837158	1.36907	1.3376	1.53277
Gbar_D11G023400	8.37244	7.69664	6.3894	16.6555	19.0994	16.8496	34.8133	48.5149	46.0972	47.767	54.2193	47.3495	53.2378	43.16	51.9163	72.4271	109.228	73.4523	112.675	95.9207	87.1988	81.1427	84.5858	81.1477	6.25166	6.85425	5.1475	12.5142	15.7654	10.4525	30.7366	37.0456	38.6859	47.7884	50.0681	49.5903	43.3891	45.3788	49.5131	54.9848	78.8217	59.6057	69.3276	60.7252	58.1745	26.3577	20.6172	10.9428
Gbar_D11G023410	1.48795	2.05402	2.29865	1.5409	1.55852	1.71135	1.12248	1.41085	0.778844	0.429763	0.440752	0.858359	0.838735	0.76743	0.877776	3.01865	0.586114	2.17467	0.162361	1.58665	0.734777	0.640113	1.94071	2.233	2.28405	1.56288	3.06576	2.74528	1.94428	2.54958	2.16804	2.18422	1.85087	2.51119	2.0816	2.21392	1.42759	1.41805	1.44211	0.565401	0.303205	0.527585	1.13525	1.71945	2.32003	4.32135	6.06492	8.83299
Gbar_D11G023420	2.86883	3.79936	2.91261	1.236	0.519641	1.74115	0	0.105303	0	0	0	0	0	0	0	0	0	0.194419	0	0	0	0	0	0	0.621585	0.619762	0.325193	1.37905	0.747904	1.44228	0.122873	0	0.043413	0	0	0	0	0	0	0	0	0.057551	0	0	0	0	0	0
Gbar_D11G023440	1.28944	1.71187	1.02993	2.248	2.59929	4.98481	0.135067	0.248714	0.174731	0.303989	0.20262	0.136861	0.055805	0.338606	0	1.60466	0.260121	1.87412	0.530925	0.437759	0.187847	0.268803	0.276151	0.263018	2.34138	2.83738	2.5991	1.65259	0.576634	1.64413	0.477841	0.335921	0.357707	0.261997	0.39813	0.520275	0.597273	0.429809	0.609598	0.082476	0.239172	0.547995	0.394137	2.14867	4.62545	10.3035	0.251802	14.0205
Gbar_D11G023500	2.59906	2.7456	2.25991	1.98805	2.31464	2.36724	3.90896	4.77481	3.83917	21.8253	22.4382	20.0232	17.9682	18.3343	16.2196	7.13539	10.5404	8.09609	7.09719	9.2304	10.5649	10.4703	9.48334	9.51539	2.25169	2.64784	2.28832	2.03041	1.63843	1.73333	3.13465	2.54379	2.78478	7.32116	8.00684	9.59436	13.3131	17.0567	14.059	20.2476	8.82824	16.2696	12.5651	6.18416	10.0855	6.85537	10.6956	4.53695
Gbar_D11G023530	1.44335	0.925214	1.01921	0.599062	0.368863	0.8622	0.394962	0.180248	0.10378	0.327362	0.236789	0.438499	0.3966	0.626094	0.197621	7.34615	2.33328	5.77737	4.47914	8.42792	3.37863	7.6411	13.8284	13.271	1.22934	1.34185	1.90951	0.680918	0.520448	1.40599	0.543949	0.093601	0.339397	0.322121	0.339107	0.419133	0.990909	0.630959	0.472655	0.593224	0.354766	0.498036	1.50985	2.93785	3.57615	16.8128	6.42061	24.034
Gbar_D11G023540	2.40895	2.64436	1.11861	1.02118	1.42535	0.349917	0.214277	0.1998	0.142609	0.410109	0.208701	0.099074	0.1392	0.201379	0.199674	1.29902	0.81749	1.07232	0.313162	2.95728	1.86289	1.89631	1.6824	2.16366	2.47153	1.9803	2.26887	1.51491	2.23793	1.3041	0.780027	0.09016	0.70567	0.107486	0.46327	0.14648	1.22855	0.706	0.090193	0.370508	0.216278	0.381808	2.16812	2.22363	1.90376	4.21769	2.56968	4.44711
Gbar_D11G023550	8.84816	9.41812	10.0138	4.49866	3.90259	3.52489	1.18141	1.38727	0.811346	0.592103	0.623607	0.738269	0.947915	0.642719	0.619182	0.809934	0.548428	1.66309	0.40144	1.12564	0.787668	0.75299	0.273477	0.490623	9.90204	5.09517	5.85459	6.21825	6.38642	8.10695	2.99698	2.55271	2.89611	1.62624	1.42097	0.93739	0.955036	0.897612	0.978724	0.194237	0.472045	0.838943	1.57463	1.38459	1.52186	2.03441	0.623468	2.42767
Gbar_D11G023570	2.12599	1.80314	1.60482	1.31418	1.18592	0.998692	5.12283	5.25967	6.54917	2.96185	3.41924	3.25842	4.38581	4.07841	4.24106	1.41284	0.751966	1.04801	0.853394	0.591333	0.828651	0.058354	0.189292	0.312446	2.64721	2.61231	2.65848	4.31814	5.12947	3.61635	8.86776	7.08494	10.795	10.8148	8.79681	9.08214	4.66163	5.06153	5.83391	1.84208	3.34009	1.8084	0.534947	0.519394	1.27839	1.26371	0.03691	4.62601
Gbar_D11G023580	16.3688	13.9262	12.6503	7.63516	7.3181	7.95513	2.51965	2.51575	1.99592	1.63444	2.67263	2.28358	2.39087	1.95122	2.51598	2.84373	1.69943	3.35264	3.25999	3.61167	0.994564	1.75175	2.20245	2.22598	14.6595	15.0476	16.6222	9.29418	9.18038	9.96188	5.55916	5.81588	3.55086	2.4902	2.87947	1.9418	1.2685	1.23693	2.08667	2.08004	3.0786	1.7199	2.3149	3.63371	3.4337	4.56793	3.98555	4.25788
Gbar_D11G023590	1.68397	2.69386	1.93071	1.43019	1.07372	1.42149	0.222319	0.530144	0.230195	0.475999	0.311667	0.221468	0.336435	0.610544	0.474114	0.811399	0.175205	1.11207	0.2134	0.707483	0.582707	0.305485	0.171017	0.342208	1.63162	2.17855	2.17782	2.2424	0.933779	2.24123	1.21078	0.72776	1.2564	1.01122	0.564665	0.518259	0.789353	1.19848	0.643639	0.248573	0.512406	0.535779	0.593891	1.20619	0.900169	0.998852	0.267988	1.228
Gbar_D11G023600	24.7362	20.6199	22.0346	14.4418	14.9392	15.6502	12.4149	8.53978	9.94574	4.10632	3.29408	3.92553	5.10884	3.89253	3.69641	1.71321	1.3453	3.0707	0.447478	2.16985	0.525497	0.666605	0.473299	0.519378	21.0167	22.5063	29.1125	16.3196	20.7518	19.8278	17.6852	14.6774	14.6873	8.86482	10.1137	8.29953	6.0049	4.4574	6.10247	1.84982	1.05923	2.3077	1.54943	1.52879	1.1776	1.48665	1.18366	1.48247
Gbar_D11G023660	3.85761	3.81271	4.53356	27.3525	24.5998	21.2046	50.2213	53.0548	50.5897	41.8858	41.0511	42.9264	38.1761	40.6911	34.286	15.2927	23.1298	22.2085	11.8744	16.9144	21.1387	22.7801	7.74464	11.5126	3.68247	3.7701	3.27835	8.01777	8.30237	5.81754	19.9516	25.6198	23.1526	32.9319	32.6488	32.9467	29.6544	32.0425	27.1271	27.714	32.9462	27.9724	21.2641	20.0533	18.1149	11.4791	14.0421	9.53132
Gbar_D11G023670	5.21626	6.07044	5.19693	10.9857	12.0709	10.5033	10.2322	10.0881	10.3431	6.70641	5.85277	6.05397	5.98631	6.53393	5.80477	3.19349	3.41841	5.17063	2.31482	2.58016	2.94656	3.24245	2.78053	3.93345	5.71366	5.0727	3.96222	10.0644	9.04205	7.96014	9.05437	11.2942	9.18009	6.43646	6.51489	6.40693	5.21742	5.51607	5.78828	3.87574	3.93181	4.7348	4.43917	4.06243	3.71987	4.32318	3.06334	3.46952
Gbar_D11G023700	49.1199	47.4979	41.555	60.256	69.7953	60.1754	57.5676	64.5785	49.4533	64.6998	73.9893	66.641	65.5706	66.69	78.5592	77.5251	57.5985	44.9999	68.9393	53.5524	52.6506	50.7412	73.8203	61.8704	47.179	41.2913	47.7352	60.0635	74.896	53.0342	61.1198	60.7941	57.6661	73.1189	61.566	65.0396	70.6948	72.3409	73.8317	76.0871	50.1515	63.1716	64.6441	50.4955	42.9708	46.8846	53.2967	44.773
Gbar_D11G023710	12.9622	13.4946	13.6955	7.0829	6.07778	6.73017	2.9016	2.881	2.6819	1.55586	1.73196	1.20835	1.39632	1.87568	1.33334	1.90789	0.939507	3.48407	0.454604	1.16184	0.799114	1.11675	1.07107	1.5968	10.7536	10.9924	10.3152	10.0164	8.61525	9.76863	4.34524	3.5112	3.99212	2.55126	1.82131	2.12675	2.54012	1.65037	1.09436	1.1387	1.1826	0.910355	3.02693	2.5791	3.3224	4.37815	2.51898	3.61723
Gbar_D11G023720	0.952876	0.729816	0.503372	2.33654	3.93723	4.64249	31.9402	42.1824	38.3483	113.578	121.226	123.957	127.674	122.153	154.086	32.2876	30.4309	20.7965	38.7892	26.1892	34.8715	17.6112	24.3145	18.7725	0.473286	0.951187	0.343506	1.49379	1.55013	0.747952	11.8583	17.5806	10.0157	36.12	54.8039	59.8057	81.255	83.3715	77.9917	27.9417	35.3183	22.6358	16.1274	16.4674	18.8384	2.52899	5.56573	2.567
Gbar_D11G023750	7.87288	11.0041	8.14238	12.0539	12.3515	13.5213	11.9715	14.6314	12.6905	12.5461	11.9323	11.9616	11.9816	12.4286	13.5673	15.9629	12.2575	14.144	12.772	17.1517	15.3273	14.2785	16.2086	16.6232	9.03252	9.39632	8.25107	10.8803	13.2271	11.4167	11.9818	12.2622	12.8206	14.5774	14.6965	13.8026	13.6416	14.3716	13.664	12.549	12.1427	12.7703	13.6161	12.2767	12.551	14.7974	12.6336	14.3733
Gbar_D11G023760	0.120439	0.073492	0.072737	0.096682	0.069105	0	0.032559	0.012848	0	0	0	0	0	0.019869	0	0.033931	0	0	0	0.078131	0.106463	0.574311	0.19462	0.493747	0.085114	0.116829	0.062391	0.034978	0.060017	0.113163	0.088702	0.046662	0.070355	0	0.060783	0.040768	0	0	0.098126	0	0.017278	0	0.127073	0.045338	0.026036	0.628049	0.784184	0.520148
Gbar_D11G023810	11.3883	12.6255	10.9324	5.49422	4.97264	6.43854	2.46483	2.053	1.91985	1.69445	1.13674	1.33224	1.24022	1.78994	1.07068	1.63328	1.2223	2.35506	0.856648	1.35846	1.19688	1.27556	1.10568	1.34131	11.182	11.4316	10.8309	7.76643	8.60234	9.46862	4.0149	2.53411	3.22327	1.78589	1.70463	1.788	1.47105	1.01694	1.90758	0.972715	0.876089	1.30488	3.21162	2.87383	3.38696	5.12695	2.34135	3.32245
Gbar_D11G023830	1.65336	2.63811	2.87632	1.6746	1.47754	1.86767	1.32748	1.14448	0.676275	0.764816	0.504439	0.822847	0.925068	0.648557	0.770185	0.944615	0.535809	1.39192	0.248377	1.19889	1.19141	0.694257	0.327868	0.738889	3.04874	3.14174	3.08472	1.98714	1.39666	2.35288	1.15712	1.41453	0.963638	0.783593	1.1266	1.07644	1.01301	0.887908	1.13325	0.401939	0.425871	0.533369	1.25939	1.45551	1.56803	2.23011	1.2215	2.3229
Gbar_D11G023860	8.31915	7.67494	7.52412	7.36773	5.53826	9.15877	7.85637	5.14318	4.98376	3.11271	3.17996	3.54283	3.79212	3.21547	2.88814	1.93295	1.10956	2.1591	0.690722	1.07767	1.1354	1.25647	0.837177	0.976637	6.81881	6.11967	6.46371	6.63983	4.5758	7.27339	5.3529	4.69408	4.78811	4.48189	5.20847	4.62542	3.14936	3.76814	4.10296	1.76835	1.16169	1.33852	2.46628	2.25977	2.28646	2.55346	1.62268	3.0635
Gbar_D11G023870	1.92925	0.685079	0.721099	0.627018	0.255669	0.38196	0.427986	0.173982	0.21737	0.09982	0.072018	0.135031	0.040438	0.229884	0.052086	0.104764	0.036495	0.129744	0.105715	0.160966	0	0.111968	0.104804	0.03682	0.403838	0.34236	0.239937	0.393238	0.901848	1.20794	0.149388	0.178409	0.26375	0	0.34848	0.162236	0.037653	0.144641	0.037517	0	0	0.073485	0	0	0	0	0.127035	0
Gbar_D11G023880	4.61051	7.27049	6.70175	2.48634	1.6356	2.15504	1.08136	0.475278	0.455341	0.119631	0.033752	0.117533	0.247917	0.317784	0.236041	0.096026	0.12739	0.54267	0.162944	0.193171	0.183659	0.209012	0.064616	0	6.60193	6.53719	7.76739	3.42567	2.95777	4.86672	1.54486	0.930785	0.9706	0.242205	0.455484	0.514719	0.321219	0.296174	0.297081	0.336897	0.087035	0.272018	0.38564	0.818556	0.616538	0.501099	0.278783	0.900076
Gbar_D11G023890	10.5388	16.2046	18.1081	4.12277	3.01205	6.37974	3.36931	3.17498	2.57441	4.12714	4.54387	4.60103	3.4692	4.0599	3.26331	1.53424	1.65098	2.67828	1.62404	1.37656	1.35988	1.39055	0.898306	1.16307	11.978	14.439	8.14754	6.81745	5.89548	5.90728	3.89782	3.09779	3.5147	2.2485	2.69744	2.43133	2.79862	2.62302	2.45187	1.68585	1.56062	1.23334	2.23987	2.24664	2.39748	2.24479	1.48515	2.79646
Gbar_D11G023940	5.21584	4.88789	4.73264	3.37162	3.52104	2.33862	1.31625	1.09093	0.387772	0.641642	0.694663	0.707928	0.764507	0.848656	0.633036	5.60307	4.32018	4.63273	2.59102	6.00819	4.2174	4.39835	3.98379	5.60619	4.86725	5.09682	5.41878	3.57659	3.46258	3.71696	1.85047	1.90516	1.89719	1.11451	1.44542	0.908565	1.13319	1.47955	1.33881	2.10221	1.73476	2.33312	5.26209	4.41841	5.55917	4.70981	4.81985	5.41054
Gbar_D11G023950	7.12037	7.98361	7.5017	6.65691	5.67686	6.87968	4.2444	4.37743	3.57371	4.23204	4.11618	4.2568	5.19566	5.36738	4.10846	1.01621	0.372676	1.14401	0.134005	0.331877	0.52121	0.208352	0.266002	0.283649	5.41506	5.95024	6.0762	6.41406	5.57623	8.7324	4.41784	3.18057	4.02521	4.91908	5.22824	5.39545	4.80178	4.73337	5.27092	1.55789	0.625981	1.09378	0.17839	1.88194	3.58296	1.38842	0.505523	1.23546
Gbar_D11G023960	22.6419	24.3704	24.5407	8.97224	7.37289	7.80343	4.17864	4.45106	3.20225	4.29427	3.60201	3.46822	3.89838	4.37556	3.23218	3.72559	3.30455	3.35701	3.75862	3.67947	2.97118	3.23405	3.73716	3.19972	20.9558	22.0813	24.8746	13.2108	14.2623	16.2811	7.0723	5.39407	6.96656	5.34502	4.81623	4.25955	4.2883	4.50824	4.16307	3.94773	3.2221	4.21542	3.29749	4.13156	3.68324	3.44168	2.43251	3.03625
Gbar_D11G023970	24.8934	19.6282	20.8284	15.2424	9.71986	8.53445	3.60929	3.2589	1.31079	1.6672	1.21056	1.04732	1.13969	2.033	1.01715	3.10332	1.13762	4.84695	1.06174	4.53445	1.25941	2.43718	0.473592	1.98073	23.8498	23.872	27.5008	12.5197	17.6877	17.1956	9.13172	3.91565	5.44639	2.83323	2.49453	1.81169	3.279	1.90223	2.18298	2.51095	1.59073	2.69805	1.33205	3.65283	4.79512	3.79219	1.0247	4.80806
Gbar_D11G024000	21.2288	19.4143	17.0434	27.8672	31.6365	24.7661	25.6414	25.3291	25.6331	25.6215	25.8618	24.7921	25.8058	24.1943	27.0485	34.4322	33.7807	33.3276	34.7037	35.751	32.5612	34.3253	48.9645	38.4762	15.6707	18.2735	18.7604	20.2931	23.398	16.7827	21.7735	24.4995	22.0046	20.3966	21.5514	21.465	31.8217	25.7399	27.5808	32.9627	37.8601	36.3951	40.559	34.9503	33.3304	41.0997	55.3322	38.625
Gbar_D11G024010	6.35729	6.16122	5.84655	4.97128	5.6384	4.62209	3.35008	2.63148	3.14434	1.82923	2.51672	1.39948	2.15544	2.34965	2.19013	1.7829	0.576305	0.985679	0.528011	0.432681	0.370066	0.478516	0.445079	0.458231	6.3744	5.77683	6.71951	5.46108	5.4855	5.72808	3.94491	4.25916	4.45907	3.09698	3.13724	2.98656	2.12271	2.41371	2.31859	2.06446	1.45996	1.33805	1.14036	1.0296	1.03259	1.34056	1.09276	0.928932
Gbar_D11G024020	7.8035	8.83971	9.77381	5.83402	4.32412	5.51077	3.10934	3.12352	1.90863	1.70436	1.62405	1.29989	2.15307	2.61211	1.40119	1.03153	0.562427	1.78718	0.447112	1.65484	0.881846	1.22379	0.313044	0.97352	14.1256	11.2963	11.8225	9.6395	4.81109	10.3176	5.35253	4.063	4.14908	2.69114	2.31402	2.46598	2.55228	2.70622	2.75493	0.759141	1.59542	0.683935	1.06777	1.67613	1.79091	0.68491	0.359429	1.59066
Gbar_D11G024030	8.25662	9.49106	9.79396	3.69234	3.30359	3.76191	1.33586	1.37216	1.12294	0.416978	1.11022	0.629797	0.789955	0.51845	0.665586	0.612241	0.952527	1.17426	0.399281	0.809025	0.859322	1.19905	0.359361	0.65865	9.28605	8.372	11.0103	6.03238	5.71603	8.5376	3.34604	1.96409	2.8708	2.14549	1.58054	1.14401	1.00837	0.581225	1.7762	0.753935	0.770564	0.800906	0.718946	1.07726	1.42634	1.31661	0.146565	1.18398
Gbar_D11G024040	1.23312	2.42933	1.60552	0.736863	0.668558	0.740291	0.314228	0.378605	0.581519	1.09652	0.7609	0.668032	0.58928	0.789533	0.525141	0.855311	0.558551	0.689814	0.440876	0.775528	0.417677	1.15016	1.00157	0.635354	2.29155	2.14757	3.70342	1.33903	0.83213	1.92832	1.06708	0.984103	0.658807	0.89574	1.1336	0.633946	0.588259	0.557074	0.559198	1.08067	1.82851	0.871536	0.621889	0.599335	0.773278	1.31088	0.25745	1.10796
Gbar_D11G024050	24.7418	27.0845	26.5883	461.375	303.871	227.45	707.662	670.786	701.493	97.2191	96.9086	172.298	180.977	311.601	359.444	86.953	91.5049	67.7823	59.9241	48.1791	61.3069	18.1261	32.9598	29.9934	42.7918	49.1693	51.4419	344.078	445.446	233.895	468.917	604.366	593.968	335.752	348.539	321.762	197.86	439.274	397.351	110.387	123.844	110.522	17.1965	16.6388	16.4546	4.80796	5.93463	2.57107
Gbar_D11G024060	0	0	0	0.237864	0.086911	0	0.190389	0.164959	0.393588	1.48645	1.62158	0.401282	1.15111	1.0247	1.09781	2.01472	1.57582	0.87509	0.898932	1.29342	1.51748	0.77241	1.37279	0.981421	0	0	0	0.240479	0.090266	0.115133	0.043523	0	0.061371	0.706677	0.93955	0.169292	0.602788	1.44469	1.15967	5.39557	1.5991	3.70718	7.13675	3.43269	0.752261	2.33304	3.65042	1.04231
Gbar_D11G024080	9.57801	6.74582	7.26653	5.10763	3.86816	6.32168	8.51231	7.1094	9.23946	9.23047	9.78892	9.27021	8.57455	9.42909	11.0626	6.9325	3.88616	5.96908	6.10307	5.022	5.57888	6.69627	7.43456	6.95984	9.09613	10.1633	7.48644	7.45202	8.94612	7.03457	9.80974	8.69388	9.71432	10.5114	6.85233	10.4927	7.69338	7.39395	9.0893	6.17336	6.04809	6.71475	3.10588	5.86647	5.45874	5.4906	6.04796	7.09893
Gbar_D11G024090	0.359696	0.092162	0.208778	0	0	0	0.053883	0	0	0.150819	0.31594	0	0.058344	0.336162	0.125528	6.38942	10.0591	6.51796	11.4171	10.9156	14.1785	10.563	19.4737	17.9803	0.152246	0.103992	0	0.093449	0	0	0.028591	0	0	0	0	0.082427	0.905626	1.00679	0.540945	3.26317	6.66988	4.69941	11.9028	9.37657	8.69174	6.3663	6.74718	2
Gbar_D11G024100	2.60558	3.3034	2.76802	2.022	1.91639	2.53082	1.61989	1.28708	0.723319	0.843073	0.315122	0.518659	0.277311	0.598077	0.705615	0.972315	0.321443	1.42059	0.439847	0.864715	0.639658	0.991674	0.881109	1.22842	3.60463	4.25359	4.1036	3.42354	2.37061	3.39951	2.48187	1.77289	1.66864	1.1822	1.2198	1.30871	0.998719	0.64645	0.890473	0.480821	0.225816	0.44906	1.23403	1.37892	1.79121	2.49529	1.34167	2.87981
Gbar_D11G024120	8.61926	7.53834	8.89688	7.76102	8.82354	7.26707	7.76754	7.24273	9.22588	12.1195	8.31953	10.3212	7.32412	9.28727	9.3406	3.70359	3.39546	3.58291	3.53605	4.98227	3.67145	2.91256	3.42891	3.73749	9.41044	10.7955	13.3662	9.16675	9.83867	8.98443	8.08914	10.0246	9.26825	8.09784	9.48245	7.29713	7.12008	9.03085	9.25896	8.1182	4.81696	7.48995	5.88319	4.31412	4.15733	5.51014	6.11064	4.92373
Gbar_D11G024140	5.73334	5.73822	4.81168	2.44451	1.98397	2.43758	0.818444	0.989045	0.501872	0.431353	0.437155	0.255409	0.657693	0.568071	0.57019	0.655433	0.401384	0.470893	0.03397	0.819105	0.262746	0.506053	0.101872	0.716155	5.92476	6.73039	5.53243	2.97332	2.94115	4.50005	1.5962	1.55499	0.921664	0.635966	1.09039	0.600837	0.561415	0.787378	0.486562	0.235262	0.2216	0.372397	0.439443	0.835333	1.10264	0.884813	0.49704	1.56936
Gbar_D11G024190	1.87876	2.3019	2.69909	0.414839	0.385767	0.820723	0.434654	0.277791	0.240336	0.122982	0.141017	0.232272	0.078107	0.143983	0.138688	0.120112	0.141303	0.303229	0.124032	0.097964	0.073628	0.025357	0.011762	0.012396	2.38814	1.79082	2.07952	0.912947	0.282582	1.3744	0.316589	0.360545	0.613322	0.197242	0.221929	0.193102	0.085091	0.168688	0.233216	0.071737	0.050764	0.08965	0.024745	0.069031	0.06703	0.078981	0.057455	0.02259
Gbar_D11G024200	3.97476	4.27115	3.9457	2.4328	1.97495	1.72395	0.606602	2.2887	1.60369	0.821199	0.827445	0.233093	1.13012	0.65292	0.930295	0.693713	1.40397	0.927165	0.304937	0.661423	1.06079	0.436664	0.250196	0.428555	8.33023	4.26643	6.64757	4.26094	2.3672	4.60923	2.18285	1.55126	1.4111	0.656665	0.843952	1.08069	0.688124	0.370852	0.344986	0.638406	0.442253	1.44249	1.77206	1.51525	2.06736	2.29542	1.28272	2.57746
Gbar_D11G024210	1.51623	2.11097	1.73497	0.748295	0.919141	1.05645	0.144026	0.210107	0.070938	0.057472	0	0.007753	0.076227	0.132688	0.0164	0.320294	0.068796	0.111082	0	0.326463	0.036852	0.319256	0	0.151264	2.21808	2.95688	3.21449	1.5245	0.995021	1.92287	0.411285	0.217863	0.330457	0.069413	0.104467	0.01422	0.044362	0.128126	0.155201	0.11747	0.051708	0.045494	0.154582	0.274506	1.03623	0.18196	0.059867	0.280718
Gbar_D11G024220	6.60677	7.71561	10.0886	4.35536	3.29811	4.05395	1.77751	0.310121	0.110201	0.586556	0	0.801244	0.056593	1.29847	0.109665	0.971294	0	2.05219	0.292418	1.60472	0.129351	1.39663	0.203938	0.735154	7.50465	11.4409	10.7452	6.74724	4.43283	8.34749	3.07262	2.20413	3.47478	1.48801	1.24311	0.918448	1.18257	1.49234	1.68578	0.322293	0.398551	0.357288	0.487704	1.45045	2.4689	2.71992	0.307987	4.25153
Gbar_D11G024230	5.69167	7.68643	8.26562	4.40063	4.10315	4.7539	2.49271	2.494	1.89144	2.80104	2.24568	1.5329	1.99327	1.53533	1.77674	3.31717	3.13077	3.8882	2.93695	4.00277	3.17545	4.14019	3.50321	4.6653	8.38838	8.50678	8.67657	5.86321	5.83579	6.02811	3.46841	3.09302	3.70736	1.9225	3.51945	2.82981	5.13779	4.39515	3.36862	4.61234	2.42106	3.26321	3.89861	4.75749	5.61658	6.5949	4.94538	6.88865
Gbar_D11G024240	2.59507	3.79062	3.38584	1.51203	0.891111	1.10779	0.389272	0.434114	0.156172	0.226467	0.191181	0.113773	0.127591	0.190276	0.322645	0.13408	0.148683	0.443973	0.337843	0.352845	0.357255	0.406099	0.244592	0.17783	4.44796	3.43754	4.23386	1.91015	1.47815	2.46311	0.50267	0.454495	0.623695	0.255514	0.409972	0.326091	0.567407	0.258633	0.517751	0.185035	0.174289	0.314271	0.150888	0.780273	0.692584	1.41711	0.107067	1.23019
Gbar_D11G024250	5.70327	6.42231	6.38029	3.12751	2.63083	2.79654	1.49901	2.10331	0.902399	1.17654	0.883674	0.885869	1.14513	1.32177	1.17972	1.26913	0.627268	2.0962	0.34618	2.19002	0.440194	1.16285	0.282699	0.815236	8.26968	7.9854	7.6035	6.19771	3.22392	7.07322	2.66971	1.71471	2.5169	1.58818	1.83981	1.45864	1.40127	1.50686	1.98053	0.681684	0.902685	1.46397	1.83654	1.42445	1.90322	1.97077	1.03574	3.06195
Gbar_D11G024260	2.95351	4.15779	2.83889	3.84328	2.20483	4.27591	2.8654	2.11189	1.88898	0.68265	0.887729	0.542245	0.951593	1.01221	0.639429	1.25066	0.591968	1.25149	0.606412	0.639537	1.1512	0.522514	0.743858	0.502147	2.88184	3.1019	3.301	4.99964	3.63235	4.91323	2.73149	2.59692	3.51634	1.65265	1.44902	1.40866	1.06803	1.08108	0.949282	1.07905	0.919889	1.27351	3.16597	1.86633	1.07608	2.13986	0.946054	1.9963
Gbar_D11G024280	31.2329	32.978	33.8304	190.386	200.841	162.975	273.987	293.548	291.543	314.684	318.96	325.717	322.677	309.067	328.621	139.444	174.42	136.447	180.414	146.219	157.695	158.431	126.584	126.281	27.5276	29.9853	27.9727	153.102	148.891	96.8454	214.172	237.619	227.526	302.534	270.549	298.564	248.164	254.157	264.312	224.36	216.963	202.995	132.406	127.185	119.945	89.1223	110.8	96.1488
Gbar_D11G024320	3.26052	4.55211	6.25179	3.10628	2.03533	2.9425	0.84811	0.661434	0.246454	0.033578	0.167604	0.35031	0.12781	0.459845	0.254221	0.1763	0.134081	0.898007	0.064516	0.625849	0.110419	0.032491	0.465259	0.067524	5.32873	4.47005	6.55453	3.94742	2.48316	2.15096	0.902207	0.928716	0.946138	0.26027	0.480234	0.069286	0.703145	0.26203	0.112749	0.065569	0	0.196301	0.469354	0.536991	0.624879	0.042527	0.244669	0.272503
Gbar_D11G024350	0	0	0.018761	0.850222	0.750594	0.92454	2.19346	2.80295	2.50184	1.74647	1.60051	1.82332	2.33393	2.27357	1.89318	0.071961	0.037854	0.100932	0	0	0	0.481071	0.19833	0.445358	0	0.074636	0	0.507485	0.574277	0.076875	2.33756	2.8256	2.33337	2.61439	2.22953	1.873	1.01916	1.33559	1.53472	0.074047	0.118023	0.037845	0.135163	0.093818	0.062167	0	0.097837	0.266997
Gbar_D11G024370	1.92674	1.86675	1.96799	1.98563	2.72885	2.18459	2.48085	3.48118	3.26322	4.42245	3.91093	4.04726	3.77022	3.76358	4.49734	2.94727	4.1413	3.30801	2.73942	2.57866	2.40477	2.50501	2.14875	2.93754	1.97891	2.18399	2.10066	1.68913	1.54081	1.50595	2.56199	2.45089	2.17943	4.00108	2.90508	3.43833	3.50786	3.99613	1.5246	3.65525	3.24603	2.82102	2.18151	2.58852	2.41898	1.90345	2.57058	1.66758
Gbar_D11G024390	2.85349	3.73062	2.96217	1.81797	1.21839	2.08047	0.660681	0.518486	0.099517	0.053938	0.123557	0.108977	0.065581	0.275836	0.107743	0.83534	0.414164	0.591477	0.137718	1.01089	0.208878	0.145396	0.207221	0.208753	4.79024	4.44768	3.8611	2.45094	2.49503	3.63004	0.531291	0.480412	0.731089	0.263376	0.113619	0.255249	0.13027	0.182512	0.23928	0.27271	0.14579	0.132573	0.521066	0.541637	0.715659	0.777908	0.223955	0.832507
Gbar_D11G024410	0	0.023465	0.053156	0	0	0	0	0.025858	0	0	0	0	0	0	0	1.25486	0.938181	0.792048	0.478264	0.47782	0.797889	0.260436	0.312315	0.081154	0	0.052954	0.160979	0	0	0	0	0	0	0	0.050569	0.057425	0.027664	0.026567	0	0.026224	0.581484	0	0.081134	0.109688	0.091115	0	0	0
Gbar_D11G024420	12.4792	15.8955	15.7242	28.8105	31.4791	30.996	34.2884	32.16	36.0326	32.1826	35.3367	35.0527	34.5809	34.4459	33.9296	28.1962	32.5736	33.5219	23.1115	22.0744	26.5062	22.0321	17.7867	22.3284	14.3997	14.132	13.6745	22.4884	19.7576	20.7957	24.2413	29.4115	24.6331	29.9292	32.5288	31.4608	32.2971	32.7516	31.8043	23.7419	33.4194	28.2711	30.4562	26.1543	23.5071	19.3276	18.5143	22.9706
Gbar_D11G024450	2.69154	3.11072	3.50446	2.01348	1.35552	1.2047	1.32243	0.644918	0.737624	0.538553	0.512778	0.783965	0.160014	0.798493	0.705858	0.867421	1.15457	1.58478	0.47704	0.821134	0.783257	0.802329	0.396016	0.288587	3.06389	3.55456	4.021	2.34052	1.13437	3.67733	1.03878	1.04961	1.08977	0.33731	0.671625	0.412077	0.607853	0.288053	0.224119	0.795225	1.54955	1.14043	0.951068	1.00531	1.17624	1.0653	0.652178	0.907987
Gbar_D11G024460	9.01307	8.93279	10.3073	2.64988	2.12699	4.66979	0.996944	0.339893	0.054614	0	0	0.278425	0.065159	0.107266	0.056077	0.112353	0	0.310634	0	0	0	0	0	0.059132	4.54509	6.64415	7.49713	4.48951	4.35186	5.7897	1.14782	0.632073	1.01459	0.060373	0.505166	0.097242	0	0.058267	0.181361	0.172548	0	0	0	0	0.150044	0.173614	0	0
Gbar_D11G024490	0	0	0	0	0	0	0	0	0	0.554994	1.08663	1.82722	1.90793	3.60529	2.54663	0	0	0	0	0	0	0	0.074954	0	0	0	0	0	0	0	0.02343	0.038343	0.032425	3.01281	2.41179	2.62671	2.99632	3.52972	5.2567	0.075805	0.357574	0.080746	0	0	0	0	0	0
Gbar_D11G024500	1.12334	1.54048	1.52011	0.810911	0.892773	0.918667	0.337117	0.062929	0.127125	0.281834	0.140262	0.16591	0.059017	0.137039	0.098043	0.135975	0.083505	0.050348	0	0.077919	0	0.109919	0.031869	0.209798	2.43952	1.90043	2.16913	1.15494	1.17671	1.78595	0.59231	0.374111	0.284462	0.034179	0.127201	0.198688	0.171903	0.065863	0.171123	0.065123	0.031686	0.105108	0.105537	0.15981	0.141602	0.296546	0.182852	0.043037
Gbar_D11G024510	39.2863	45.8146	44.0702	25.83	27.4839	28.0469	19.5355	21.0142	17.946	31.1295	26.7714	29.1013	21.258	26.3806	24.9757	67.1467	47.5351	50.4825	67.3387	67.8454	58.8608	72.9196	98.8111	65.7203	42.3911	47.0221	41.9452	24.8244	24.0754	27.8761	18.9764	17.5612	18.4231	16.8941	20.842	18.3497	33.075	31.5752	27.4839	65.4876	54.2529	62.0174	53.9006	66.8342	79.7196	76.4289	90.6362	84.5433
Gbar_D11G024530	0.15755	0.324596	0.23744	0.023526	0	0.02238	0	0.044899	0	0	0	0	0	0	0	0.043362	0	0.153197	0	0	0	0	0	0	0.547353	0.513836	0.564083	0	0.018553	0.023637	0.06005	0	0	0	0.044471	0	0	0	0	0	0	0	0.02348	0	0	0	0.020122	0.020258
Gbar_D11G024550	1.67998	2.56614	1.51739	0.737083	0.804649	0.842796	0.501491	0.636719	0.308232	0.343211	0.564685	0.562317	0.302945	0.167049	0.240583	0.454052	0.237297	0.455627	0.035097	0.276832	0.060254	0.171008	0.36738	0.191359	1.82607	1.19655	2.56083	1.4671	0.810087	1.79208	0.836484	1.04741	0.436823	0.470506	0.494479	0.273868	0.20323	0.752671	0.657828	0.178518	0.073131	0.765542	0.57758	0.465814	0.791908	0.744007	0.198006	1.0432
Gbar_D11G024570	0.264228	0	0.259863	0.212241	0.105137	0.075546	0	0	0	0	0.315017	0.397454	0.116347	0.178124	0	8.09029	3.63228	14.3292	2.44243	13.9818	1.13181	0.842945	1.50871	0.900468	0.202401	0	0.319112	0	0.50211	0.313465	0.078817	0.307306	0	0	0	0	0.5034	1.21484	0.107945	0.511443	0.531068	1.32788	2.35089	4.11335	3.96445	2.25852	1.87778	8.59425
Gbar_D11G024610	0	0	0	0	0.071092	0.068262	0	0	0	0.112982	0.142007	0.089584	0	0.021585	0	0.93914	3.07358	1.44696	0.68082	2.27937	1.93256	3.17446	2.29657	2.02449	0	0.046741	0	0	0	0	0.034583	0	0	0	0	0	0.13422	0.164151	0.07291	0.231325	0.073173	0.29332	1.377	0.599976	0.458377	0.155562	0.627649	0.195302
Gbar_D11G024620	4.24289	5.2199	6.66298	2.62281	3.14052	2.42962	1.30516	1.3641	0.739614	0.565625	0.862525	0.65525	0.576047	0.481654	0.564728	0.620837	0.195949	0.881549	0.190099	0.515221	0.456079	0.533193	0.494993	0.573667	7.12295	6.63659	6.23829	2.94034	3.99589	3.59096	2.03561	2.14389	1.85633	0.965791	1.07678	1.02038	1.11923	0.923925	1.03709	0.385336	0.389981	0.461803	0.881772	1.15631	0.703212	1.30997	1.2431	1.57089
Gbar_D11G024640	36.1798	30.3957	28.8507	13.5507	10.7056	12.7266	8.43875	7.68823	5.28891	6.4213	5.51007	6.0969	6.24704	6.33763	7.08887	4.79534	2.69786	5.08706	2.97803	4.73942	2.80592	4.20591	2.2815	3.58081	27.5612	27.8831	26.5943	13.3166	18.8428	16.875	9.13311	8.52342	10.6883	8.5442	8.86863	8.97166	7.21671	6.50343	7.61481	6.66122	3.10066	4.97219	3.01515	4.17772	2.66267	5.81593	3.01068	4.42089
Gbar_D11G024650	1.60376	1.92325	2.59832	0.996811	1.10879	1.17644	0.451272	0.734365	0.776519	0.507719	0.219112	0.443324	0.455123	0.717674	0.603976	0.626709	0.290077	0.656526	0.108732	0.478558	0.615371	0.428778	0.154078	0.326828	1.88019	1.7122	2.31706	1.25255	1.03146	1.17917	0.944547	0.8665	0.758354	0.734843	0.639104	0.515881	0.906733	0.490861	0.837068	0.383187	0.303497	0.543535	0.127365	0.226461	0.64483	0.130322	0.129699	0.122099
Gbar_D11G024680	2.8321	4.02916	3.00833	0.77721	0.930835	0.659075	0.875716	0.607882	0.628851	0.765809	0.356577	0.552382	0.593714	0.404778	0.396025	0.47012	0.352935	0.584968	0.230085	1.1319	0.441184	0.924423	0.449612	0.857841	2.91812	2.61784	2.4293	1.87316	1.64559	1.73609	1.34876	1.1632	0.970754	0.694484	0.85405	0.64788	0.554677	0.432817	0.601396	0.17161	0.328802	0.371795	0.923653	0.61492	0.852525	0.911404	1.51949	0.902723
Gbar_D11G024730	0.989436	1.4288	1.27388	1.22654	0.425951	1.11802	1.36505	0.861138	0.464161	1.75974	1.59946	1.62344	1.13718	1.67139	2.00541	1.1204	1.31933	0.747054	0.747628	0.502604	0.207944	0.842005	1.21399	0.548746	1.86173	1.86831	1.21753	1.92527	1.34006	2.22146	1.97059	2.19124	1.33069	1.36341	0.791425	0.584823	1.35323	1.64532	1.07157	0.659808	2.13614	1.96959	0.599057	0.751536	1.20101	0.778184	0.235759	0.389819
Gbar_D11G024740	0.115243	0.051794	0.059659	0.060016	0	0.052656	0	0.058043	0	9.11843	9.89353	10.6266	9.27256	8.02511	9.02018	1.34782	1.18768	0.949131	1.23298	0.742926	0.880645	1.48861	2.72201	2.77599	0	0	0	0	0	0	0	0	0.049597	2.69835	2.35801	2.57601	7.49958	9.15263	9.57554	8.61705	4.66505	8.6888	0.35817	0.492432	0.459669	1.11579	2.01576	0.470284
Gbar_D11G024750	3.87679	4.69424	4.46941	2.22502	1.66372	2.90686	1.11037	1.02817	1.33992	0.214529	0.193641	0.290458	0.331237	0.519385	0.282608	0.241378	0.20952	0.704624	0.151777	0.235658	0.342028	0.308523	0.194781	0.274474	6.65538	3.8608	5.47213	2.36294	1.61566	3.4395	1.28744	1.38978	0.884753	1.03682	1.1711	1.02397	0.459613	0.655179	0.364715	0.196347	0.041532	0.211824	1.20901	0.991367	1.1665	0.788091	0.643239	0.366169
Gbar_D11G024790	4.44232	5.58148	8.67691	3.33792	3.37543	3.35316	1.78054	1.85924	1.40843	2.28292	2.53623	1.65466	2.15764	1.82003	2.07759	2.54723	1.97241	1.89846	1.68204	1.60282	2.14242	1.72272	1.54606	1.97124	10.4235	10.9452	12.3971	4.25096	3.84564	5.25465	2.76049	2.55672	3.70847	1.8479	1.81392	2.22001	2.63252	2.1958	2.46494	2.09899	2.24016	1.61871	2.16526	2.53699	3.1789	2.44768	1.9493	2.14566
Gbar_D11G024800	5.4487	3.18413	3.48061	1.60322	1.49393	1.77505	1.25813	1.39721	1.32491	2.34378	2.15238	2.25996	2.26953	2.28353	1.70786	2.26263	1.1106	2.6908	1.67843	3.08223	1.93807	2.26864	2.46943	2.58797	5.35543	4.5996	4.75516	1.21744	1.36607	1.97437	1.78472	1.46111	1.13393	1.99553	2.10857	2.16698	2.63939	1.98856	2.09971	4.72863	1.82477	2.80634	3.30109	3.32861	3.38129	4.66086	6.62094	5.49672
Gbar_D11G024880	0.80442	1.12163	0.906284	0.348936	0.366911	0.210691	0.141642	0	0.04464	0.058336	0.024441	0.046255	0.094692	0.044506	0	0	0	0.04272	0.023599	0.032521	0.275332	0.849687	0.331922	0.830627	0.635601	0.439083	0.658498	0.690976	0.506985	0.6076	0.23849	0.095504	0.140916	0.024088	0.069958	0.070658	0.075648	0.036324	0.075208	0	0	0	0.049304	0.074987	0.124997	0.096422	0.021269	0
Gbar_D11G024920	18.0553	8.31415	15.3426	6.54824	7.44157	8.16962	5.52159	4.22304	2.98504	1.90518	2.11531	1.19738	2.42136	3.56945	2.24824	4.78139	1.6009	2.964	2.0325	4.64752	2.15607	4.5859	5.64225	8.20535	8.92797	9.83013	16.6601	7.90899	11.2445	13.8865	6.3376	3.10765	5.37122	2.89884	4.20832	3.81451	6.56634	3.53026	4.09329	1.71267	1.95759	2.18206	4.54028	7.15443	10.2878	13.1484	9.25245	16.7831
Gbar_D11G024930	65.654	37.0772	48.6114	19.334	23.408	21.5338	22.9706	20.055	27.4369	40.591	34.5058	38.1274	33.2529	30.6793	29.7156	38.5893	32.1471	37.3579	27.4876	30.8103	25.9337	25.4667	30.4512	29.8449	72.0787	54.9059	56.2099	13.4121	19.4936	13.0144	33.8552	22.8878	17.6751	27.2882	31.6708	32.9286	37.182	33.9226	35.544	28.7873	26.0408	22.2154	30.688	45.922	66.1355	33.309	25.1896	39.5171
Gbar_D11G024940	4.91945	2.97622	5.88446	1.98646	2.36503	2.54354	0.777662	0.790046	1.25428	0.719334	0.756414	0.666405	0.530103	0.535659	0.504673	0.402474	0.341281	0.942922	0.440792	0.775343	0.530393	0.422228	0.099804	0.038102	6.10362	3.71598	5.45505	3.8377	1.68277	2.54486	1.12018	1.05169	1.94146	0.715193	0.559607	1.31584	1.43815	1.68818	1.00721	0.349706	0.545652	0.243527	0.961738	0.654703	0.855306	0.461663	0.23984	0.559543
Gbar_D11G024950	1.04962	1.8532	1.12411	0.741178	0.611843	1.57357	0.423641	0.067995	0.094127	0.03523	0	0.080205	0.078123	0.064089	0.04357	0	0	0	0	0	0.051077	0	0	0.071133	2.43519	2.92503	2.66293	1.83494	1.23604	2.62489	0.225907	0.227705	0.115189	0.119042	0	0.107472	0.091366	0.068224	0.143465	0	0	0	0.020941	0.185078	0	0	0	0.195642
Gbar_D11G024960	17.8184	18.9827	18.8316	8.8374	9.64184	11.2929	5.13672	5.08457	5.83626	3.13966	2.69886	2.72548	3.3395	2.8304	4.24136	2.38602	1.222	2.93052	1.56055	2.45736	1.57019	1.81183	1.82578	2.75812	18.1845	17.1466	15.7679	13.6098	17.9384	16.1573	6.18501	6.74298	6.08148	4.14082	3.84007	4.04529	3.37183	2.51367	3.09469	2.05119	1.26331	1.79156	1.30051	2.06272	1.47654	4.24737	2.84909	3.52922
Gbar_D11G025020	3.15551	4.37269	4.82453	2.65279	1.63274	1.566	1.07839	1.3981	0.400455	0.679022	0.798644	0.772312	0.686115	0.697472	0.745043	0.38193	0.394153	0.904753	0.457296	0.512663	0.199794	0.35851	0.423219	0.139131	5.77779	4.41451	5.58587	3.91811	3.5086	3.58337	2.0675	2.12277	1.83279	0.747777	0.66086	0.851246	0.726495	0.606574	0.681791	1.06268	0.802256	1.09736	0.271367	1.17828	1.25206	1.02909	0.202112	1.10138
Gbar_D11G025040	3.01728	4.46851	3.93125	2.51709	2.55058	2.7429	1.66196	1.38444	0.804183	0.183702	0.594158	0.634952	0.486024	0.853211	0.604045	1.08316	0.70264	1.12396	0.19962	0.75781	0.745739	0.712569	0.464965	0.584304	3.46536	3.41948	3.36566	2.7153	2.49966	2.22523	1.572	1.55589	2.37549	0.62701	1.15072	0.50424	0.847405	0.292657	0.81072	0.715049	0.735121	0.296712	0.53425	1.20653	1.04145	1.06618	1.07454	0.831222
Gbar_D11G025050	4.00476	4.06068	4.21571	20.7249	22.341	18.1265	34.8389	32.0891	36.6068	39.7391	28.6879	38.4125	41.4845	35.8791	37.0208	12.9941	15.2661	10.2504	9.93394	9.32432	8.79603	9.71979	7.71779	8.02362	5.35599	4.2958	5.83615	17.1069	15.3444	14.3312	25.8574	31.8089	28.4827	38.0936	36.8551	26.9797	37.5455	43.5503	31.6525	18.059	18.9	16.6835	6.37478	5.84224	5.99793	3.0699	4.18087	1.83311
Gbar_D11G025070	2.31813	3.13701	2.63766	0.802824	0.438664	0.588231	0.027896	0.131448	0	0.183839	0	0	0	0	0	0	0	0.070674	0.025883	0.237168	0	0.084386	0	0.068666	0.740652	1.48075	1.63777	0.348198	0.564241	0.610465	0.281977	0.184519	0.163046	0.15318	0.067702	0	0.056251	0	0.09193	0	0	0	0	0.02788	0	0	0	0
Gbar_D11G025080	5.18477	6.39824	6.98816	5.43167	3.82297	4.85771	3.68278	3.55379	4.18286	4.95858	5.07165	4.67138	5.63436	4.70194	5.42805	5.77614	4.83784	5.86277	7.804	9.90785	7.75534	7.14208	9.10642	8.46846	5.71769	6.98788	6.08637	3.53118	3.73589	5.90879	3.90616	3.27376	3.93452	4.4347	4.0578	4.15789	4.64502	4.58245	4.50062	5.60194	5.86973	5.65109	5.79435	6.81863	6.72353	7.28488	7.77838	10.0278
Gbar_D11G025100	2.80394	2.03407	2.91708	4.37765	3.29929	4.25948	3.98624	3.34149	2.77237	2.17626	2.13351	2.51353	2.40591	3.16041	2.09758	2.29934	1.88706	3.3329	1.71954	2.25352	1.81077	2.46019	2.27209	3.44263	1.88921	2.75743	2.15373	3.13284	4.17913	3.84924	1.73495	3.75592	3.36675	2.64891	2.41736	2.57872	2.45088	2.09662	2.81075	1.79476	1.3887	1.42459	3.41808	2.4051	3.02158	5.09799	3.4826	4.6713
Gbar_D11G025110	0.761749	0.761441	0.345657	0.500847	2.47488	1.41377	1.862	2.36865	1.35177	2.8129	2.19906	1.73933	2.78066	2.77908	2.61357	3.35476	0.787456	2.12227	0.70208	2.14582	1.24117	2.30362	3.96043	3.26951	0.557789	0.216218	0.290516	0.858895	1.48089	1.03618	0.8291	0.892191	1.50705	1.37182	0.654245	1.34522	1.13668	1.1497	1.30454	1.0814	0.412287	1.00811	0.557122	1.01883	2.2653	3.82599	0.937197	6.99432
Gbar_D11G025130	5.05984	4.34468	4.72322	1.97216	2.8181	1.33076	1.69853	0.765229	0.897952	1.70155	1.15574	0.838236	0.508641	1.01855	1.0281	3.22525	3.43743	2.91372	3.61133	3.28035	1.06058	2.91912	3.00536	3.24701	4.3183	5.63956	4.47016	2.74767	2.52729	3.36377	1.94954	0.977826	2.25962	1.45718	1.29779	1.46418	0.934663	2.60313	2.38183	2.41017	3.15452	2.55947	2.66191	3.16552	3.6788	2.41207	2.36881	2.71081
Gbar_D11G025140	55.223	58.9134	59.7868	79.061	70.9694	76.7681	51.0571	41.1033	40.9855	22.089	20.1301	20.9986	22.7465	26.2353	23.6209	44.6748	39.9923	52.3978	38.3489	51.5548	49.3469	47.3185	61.2181	58.5617	49.8333	49.6799	61.6292	59.1572	91.0017	80.88	63.4553	65.7783	59.8671	40.9399	41.0359	36.4483	39.0503	26.4306	35.5539	35.2703	29.0003	34.1479	54.5114	34.8268	45.1769	36.5837	51.0491	37.0539
Gbar_D11G025170	8.16958	8.09488	7.66352	3.68213	3.12775	3.62728	0.969693	0.310397	0.192084	0.091026	0.025749	0.048163	0	0.113263	0	0.195774	0.102739	1.53679	0	0.032979	0	0	0	0.077414	5.38549	5.25539	5.51755	5.2894	4.43137	4.65283	0.797842	0.681826	1.36759	0.132174	0.196596	0.254217	0.223039	0.031488	0.07941	0.062792	0	0.054195	0.173938	0.79423	0.939347	0.199964	0.243228	0.02367
Gbar_D11G025190	2.84197	2.94124	2.27769	2.33928	1.61384	1.87995	1.19658	0.810233	0.547227	0.29167	0.305391	0.515724	0.283544	0.775527	0.187316	2.12468	1.15628	2.96931	1.29143	3.84705	3.7491	5.49239	4.11679	4.80276	2.14936	2.4256	2.7957	2.55132	1.91832	2.661	1.06285	0.668857	1.98595	0.83916	1.0267	0.902287	1.76214	0.399847	0.991361	0.724594	0.523386	0.8321	4.84197	5.07668	3.98163	7.32933	6.05754	6.4546
Gbar_D11G025200	14.4952	7.94938	6.74277	1.7147	1.9094	2.44249	3.39177	4.26386	3.7968	10.2105	10.4766	7.54022	6.95646	9.00436	10.7662	5.73583	1.9428	3.32545	2.95813	6.50904	5.20277	5.36104	9.8505	9.48085	6.36537	6.08547	3.15222	1.39334	1.24113	1.57332	2.68847	2.1752	3.21246	4.42924	6.26288	8.3607	11.5185	16.151	10.998	8.62986	4.32813	7.94578	3.87393	4.6277	5.80515	4.61339	2.3445	2.24791
Gbar_D11G025210	2.2944	3.01896	2.41324	2.80189	3.8204	3.1711	3.73091	3.66521	3.44949	3.80576	3.95518	3.0965	4.5549	4.12235	3.96725	2.82832	1.8042	2.068	2.99231	3.50143	2.77582	2.45734	2.43812	2.40396	2.79347	2.93133	2.88156	4.60499	4.7882	5.33505	5.16927	5.73138	6.00141	3.81031	3.13737	2.889	2.51376	2.70681	2.8424	3.34878	3.77095	3.38924	2.12624	2.99936	3.39468	3.65871	2.45052	2.94878
Gbar_D11G025230	1.89936	1.45604	1.42622	2.38697	3.19477	2.42282	3.19668	2.2802	3.29706	5.93165	5.89296	6.30802	7.07032	5.10686	5.04957	1.65394	2.09566	1.3698	2.42312	3.29968	2.63841	5.23466	7.19231	7.34442	0.954019	0.979318	1.58468	3.5335	3.69591	3.17807	2.82774	3.76051	3.15124	3.64773	4.10213	4.53362	2.96284	3.89281	4.32666	5.29632	2.79311	3.58433	3.86658	3.63166	2.1191	6.09932	5.88721	2.12484
Gbar_D11G025240	0.191847	0.157759	0.180389	0.902207	1.06312	0.891934	6.04575	6.51518	6.79883	5.56903	6.81847	7.44456	8.3559	6.53551	7.06773	0.982896	0.885542	0.975579	0.407185	1.62343	0.845502	2.04591	3.81237	3.07363	0.175837	0.239603	0.245403	0.603772	0.495433	0.184169	5.47383	5.75427	5.10909	9.6108	7.94186	9.78845	7.77107	8.89158	8.04308	7.30948	3.61789	5.2124	2.74392	1.70642	1.77508	5.24089	7.39068	8.33306
Gbar_D11G025250	0.089126	0.181198	0.068514	0.141028	0.086509	0.121754	0.023341	0.066657	0.064192	0.241676	0	0.043604	0.025529	0.105064	0.04394	2.23092	0.340989	1.24726	0.708396	2.76739	1.65412	2.48417	2.9116	3.72541	0.044411	0.068253	0.046679	0.117538	0.055086	0.140367	0.051882	0	0.056958	0.07096	0.022007	0.038098	0.672635	0.387928	0.331511	2.4009	0.462931	1.98918	3.38746	2.37784	2.09579	4.19671	9.07232	1.76233
Gbar_D11G025300	6.61573	8.86699	8.54074	4.55832	3.41489	4.80956	2.11107	1.44304	1.31921	0.606107	0.469825	0.714547	0.655344	0.751217	0.590682	0.748602	0.36608	1.25643	0.218014	0.404292	0.411129	0.288875	0.180996	0.225823	9.80602	10.2402	8.95024	5.71723	3.85152	8.11749	2.48525	1.86785	1.95267	1.08371	1.32082	0.980329	0.865778	0.611676	0.658659	0.544555	0.209016	0.412605	0.531221	0.859569	0.889863	0.953497	0.455318	1.03917
Gbar_D11G025310	14.8983	16.1212	15.794	8.83984	8.90155	8.85592	5.3273	5.66352	3.77504	2.85577	2.56245	2.77801	2.49304	3.20522	3.15212	3.49145	1.31309	3.80838	1.53798	2.83465	2.23663	2.22566	3.55827	2.21935	14.9153	15.3017	15.5211	10.9897	12.3656	12.7389	5.19853	5.65905	6.27974	2.28956	3.04558	2.99172	2.9996	2.57007	2.56133	1.78546	1.58047	2.02509	3.97806	4.26123	3.85728	4.89098	4.70249	5.01588
Gbar_D11G025330	11.6793	8.16908	9.76571	6.57451	7.32881	8.29484	5.70761	7.74814	6.28568	6.18115	6.64007	7.90575	8.32524	9.24264	8.15185	9.5544	7.46961	8.80419	9.00562	9.41058	7.39468	8.04583	12.8696	11.1687	9.1531	9.92448	9.04864	7.8178	7.9016	6.14435	7.10223	7.08287	7.09665	7.54918	8.00744	8.1202	7.98196	6.86756	8.18741	8.42058	6.90268	8.28981	10.8801	9.57207	8.01413	8.81744	9.70212	8.52645
Gbar_D11G025340	15.068	19.9065	24.828	19.2146	19.2942	18.2923	19.2146	17.9232	20.8497	24.3756	24.8076	25.5314	24.486	26.4124	23.1891	13.7515	15.9852	19.8615	16.6326	20.7977	21.856	21.0399	23.466	23.5507	20.6624	27.1982	16.3012	20.7696	13.2117	19.705	16.0106	18.8509	20.2071	24.0131	27.5551	26.324	24.0207	23.9432	23.5543	25.6023	18.4391	20.1907	24.4132	26.625	29.8784	42.5498	49.7441	38.3397
Gbar_D11G025350	4.2316	4.18255	4.62726	3.30757	2.01978	4.93198	0.689845	1.12582	0.287476	0.374383	0.266269	0.437416	0.466159	1.06069	0.42905	0.878691	0	0.659192	0.050644	0.665517	0.225127	0.647876	0.194065	0.404688	4.12642	4.40592	2.41998	2.92427	2.59751	3.40934	1.31584	1.03728	0.808049	0.826457	1.10821	0.539955	1.08765	0.884563	0.394199	0.227116	0.317001	0.43909	0.532895	1.10326	0.996485	1.38536	0.524997	2.47421
Gbar_D11G025390	62.5733	43.8262	43.4729	62.3511	55.7952	64.8705	56.7278	51.7757	49.9656	65.0742	71.0503	66.0523	60.6921	72.4291	77.6119	74.0807	70.2415	60.874	85.649	64.4036	69.6639	64.1912	80.6301	69.726	44.9069	58.2556	58.724	58.1759	89.2141	74.9516	66.0002	62.7532	62.8907	62.6401	60.5939	66.7516	69.4961	60.5977	69.6672	75.731	68.8604	68.6278	72.397	66.1168	66.0838	61.8429	65.4919	51.5051
Gbar_D11G025400	4.33541	3.13708	3.85286	2.8319	2.625	2.79132	1.8522	2.08176	2.26698	1.1885	1.39491	1.71219	1.6254	1.68242	1.49305	1.41213	0.291546	0.928647	0.378104	1.11106	0.786842	0.827894	0.7778	0.788135	2.82545	3.59061	3.51258	3.5147	4.77579	3.88283	2.55003	2.16469	3.16355	2.09671	1.95756	2.43651	1.39371	1.18346	1.35529	0.730212	0.708674	0.548941	0.972815	1.14458	1.47579	2.27093	1.37195	2.65332
Gbar_D11G025420	6.1074	7.49453	4.05469	5.80677	5.94845	6.85498	5.51868	5.27151	4.85234	7.62494	6.51069	5.95115	6.95649	6.88815	5.73887	5.79401	3.11913	4.39085	3.98893	9.9833	7.89697	7.37787	4.65797	6.62783	4.83448	6.14236	3.85224	5.70384	6.05374	9.93896	6.31183	6.29032	5.44503	6.95238	5.29041	4.86409	8.54564	7.6499	6.50757	3.75215	4.92289	5.28989	4.58202	5.40947	5.3939	3.74949	4.4435	1.61797
Gbar_D11G025430	2.63744	1.42848	1.53514	0.996621	0.885342	1.10824	0.642991	1.45434	1.92446	0.149039	0.335107	0.092119	1.27732	1.7613	0.848836	0.36031	0.327473	0.569253	0.047155	0.379674	0.399793	0.071128	0.035808	0.232017	0.497116	0.402521	0.777103	0.611239	1.06378	0.872638	1.90803	1.6823	2.31354	1.10206	1.318	1.07669	0.440002	0.069957	0.973157	0.237602	0	0.1181	0.808526	0.58667	0.245331	1.29347	0.331199	0.966025
Gbar_D11G025440	8.08853	10.1882	5.7774	9.02541	8.57575	7.74465	11.2826	12.1681	9.1625	17.0231	16.5014	14.3704	16.4314	9.67416	16.5763	5.90273	6.07137	7.39268	6.94546	8.68678	6.72392	7.09092	11.0931	8.42329	9.33305	9.91642	8.0676	7.38498	8.66434	5.05696	9.36125	10.5663	9.30696	13.9264	11.6877	10.3487	13.2809	10.1198	11.2247	12.3717	8.71157	9.54041	7.52357	8.14328	8.12559	9.33257	6.71815	6.70013
Gbar_D11G025460	0	0.040235	0	0.047901	0.047299	0.090626	0.144779	0.271739	0	0.921416	0.86296	0.902632	0.876427	0.744887	1.00473	0.090555	0.11724	0.701178	0.102513	0.101347	0.206384	0	0	0.118351	0.074906	0	0	0	0.018587	0.144221	0.243584	0.17092	0.15493	0.598138	0.588474	0.420419	0.525606	0.608512	0.723844	0.368443	0.286855	0.04988	0.07171	0.217581	0.058783	0	0.020623	0.021133
Gbar_D11G025490	17.0724	16.0844	17.018	5.07181	2.84531	5.74745	2.82085	2.23823	2.19181	1.42144	1.17302	1.07826	1.41302	1.91716	1.00523	0.610036	1.02064	2.75507	0.276516	1.512	0.329064	0.877583	0.113065	0.819205	16.7151	14.9278	13.9628	5.2953	4.0325	7.45317	3.94779	3.02988	3.00263	1.72388	2.15734	2.17601	0.96733	1.62456	1.61147	1.11686	0.788415	2.27	0.883401	1.74806	1.50452	1.61226	1.71081	0.89888
Gbar_D11G025510	0.164237	0.074063	0.041944	0.791153	1.30594	0.243954	0.191681	0.163094	0.23579	1.01001	0.654906	0.240252	0.586389	0.959785	0.32267	0.12012	0.08463	0.094021	0.040858	0.112609	0.092204	0.043663	0.506184	1.34264	0.081565	0.141232	0.257195	0.196246	0.607028	0.292745	0.741329	0.082744	0.174233	0	0.121121	0.244784	0.021829	0.167706	0.238235	5.62012	0.043706	0.757029	2.51461	2.1341	2.80844	0.667198	1.24389	1.00605
Gbar_D11G025530	28.3245	22.119	29.6378	13.9669	11.5826	13.1334	8.61482	8.4617	7.08932	4.67476	4.69818	5.39912	4.57704	6.05249	4.01107	5.26532	3.58631	7.90954	2.4879	5.29518	3.96772	6.28946	3.89775	4.23698	25.3951	26.5572	24.6229	14.999	13.1306	16.9707	12.5628	9.52078	10.333	5.10871	6.17293	6.06993	7.09626	5.44531	5.98621	4.75386	4.47714	4.71532	8.04795	8.9992	10.3081	11.8174	9.9103	11.8993
Gbar_D11G025620	15.1788	14.973	13.5548	22.5801	23.4257	21.4474	28.7252	34.6458	28.1266	53.2736	67.3022	55.1212	74.34	67.8938	71.7279	10.7678	8.50517	9.19082	7.34235	9.36487	8.58656	7.18076	8.34543	9.96632	12.7881	15.2163	12.2832	25.8381	21.8922	22.15	30.2334	27.5851	30.009	62.0952	51.2361	58.3334	38.1459	40.8118	44.7414	16.8553	13.7332	10.7912	12.5108	9.46683	9.32154	7.27006	9.98616	7.1464
Gbar_D11G025640	1.76588	1.7684	2.2223	3.25018	2.10976	3.3427	2.01463	1.58406	1.20987	1.1214	0.974001	1.03326	1.4711	1.64389	1.62826	3.18335	4.27042	3.99193	3.60222	5.26588	4.42129	4.32865	2.39986	3.06027	1.83064	1.79128	2.0161	5.0157	3.32017	3.83395	2.89472	2.98748	3.07081	1.94585	3.02756	1.50019	3.03913	2.16959	2.11448	2.06377	2.95946	2.12764	3.43117	3.92242	4.24207	1.90823	2.05177	1.12094
Gbar_D11G025650	0.104207	0.209771	0.229365	0.066148	0.109225	0.328708	0.022326	0	0	36.0664	30.1704	29.4493	22.7682	19.1391	21.8141	16.4682	19.829	12.4726	9.18913	8.56154	12.511	9.54459	10.2356	12.3267	0.114235	0.096948	0.258512	0.140442	0.168389	0.146708	0.085263	0.170222	0.259073	0.669302	1.2135	1.39321	23.4558	21.0218	14.4316	26.192	27.7701	22.3526	13.2541	11.8309	8.16006	5.88139	14.1985	3.8891
Gbar_D11G025660	2.14897	2.94472	2.35119	0.983173	1.41335	1.06057	0.168617	0.225655	0.336566	3.84538	3.37017	3.99065	2.03213	1.3156	1.95559	11.1766	9.98992	7.29291	7.39942	10.2223	9.09357	17.5407	23.5216	23.7786	0.728686	1.2923	2.6027	1.79947	1.14356	1.73797	0.479403	0.455785	0.673884	0.328172	0.320378	0.18067	10.1783	11.2776	5.52413	28.6735	16.7833	22.1633	9.24955	9.09746	7.04447	9.87688	12.9391	6.14376
Gbar_D11G025670	7.77386	6.94483	13.4145	2.97024	3.82763	1.36236	4.46738	4.50376	1.51903	4.29207	5.1028	4.7582	3.52363	4.22687	4.4146	4.4348	5.66809	5.2125	5.75474	3.39751	4.05252	4.93166	2.88704	3.95821	11.3881	3.60077	5.84024	2.40866	4.75988	2.84626	3.91174	2.216	5.6298	6.76908	2.33374	1.66964	3.20932	3.53015	4.16459	6.01462	4.12607	7.46168	5.36443	2.45865	2.54849	5.49375	4.74406	3.55343
Gbar_D11G025690	2.15621	2.29805	2.98163	1.7696	1.01793	0.861491	1.27258	1.18669	1.45637	2.89001	2.74582	2.86396	2.20691	2.87779	2.46952	1.62145	2.22287	1.4929	3.13363	2.54931	2.27252	2.70829	2.14796	2.2962	1.93178	2.19062	1.25245	1.91169	1.01799	1.15767	2.1212	1.94778	1.8955	1.9929	2.39151	2.34785	1.79728	1.52085	2.00778	2.38745	1.9587	1.68832	2.5623	2.15641	2.13443	2.75925	2.57188	1.87372
Gbar_D11G025710	1.1592	1.48604	1.40465	1.08202	1.04217	1.39246	1.87299	1.6997	1.54261	1.63065	1.37782	0.992524	1.30372	0.88109	0.934807	0.904373	0.827998	0.991306	0.210927	0.763371	0.588194	0.762551	0.638182	1.31654	1.61926	2.33589	2.19168	1.9214	1.55456	1.91938	2.66203	2.21521	2.72914	1.624	2.03844	1.51687	1.49062	1.02961	1.17653	1.48718	0.998172	1.07454	0.430259	0.768025	0.847615	1.05765	0.52286	1.86378
Gbar_D11G025730	1.08986	0.786193	0.772933	1.36957	1.42067	1.24587	0.718008	0.555033	0	0	0.662414	1.02364	0.291661	0.845108	0.525765	1.2436	0.414818	1.52168	0.416114	1.19522	1.749	1.3667	2.29808	1.77178	0.485059	0	1.99158	0	0.61387	0	0.33612	0	0.149863	0	0.116012	0.039009	0.433321	0.149207	0	0.100241	0	0	1.32802	1.33307	1.04295	3.46622	2.79081	1.98215
Gbar_D11G025750	5.20746	6.1361	6.67947	14.6237	13.7485	12.8416	18.0941	18.5762	19.3216	19.6944	19.2331	19.6624	17.6184	17.9257	15.0412	23.3674	46.1111	39.1766	32.3903	26.8135	40.3415	30.3324	17.8806	24.0624	6.68563	6.90249	6.84586	8.36732	6.48419	7.51819	10.1203	12.7035	11.5076	13.3986	15.1969	14.0392	15.5584	15.5308	14.4206	40.4379	39.6192	48.0661	35.5024	30.0923	23.9709	20.7145	20.9125	17.423
Gbar_D11G025770	0.640186	1.08945	0.779419	3.3321	2.76881	3.51824	3.97658	3.90811	5.02162	1.24508	1.16992	1.32423	1.51801	1.57024	1.47047	4.7358	2.31584	5.11653	3.07435	4.26721	3.64682	3.83577	1.33451	2.19447	1.0364	1.07938	0.583238	1.91017	1.26222	1.29302	4.07683	4.04597	4.80964	2.40322	2.42194	1.59264	1.08876	1.31962	1.4305	1.67492	2.59527	0.4485	1.38926	2.80681	2.70076	0.690497	0.050269	0.448869
Gbar_D11G025780	5.07431	6.11696	6.62757	4.39726	4.73418	3.72719	2.41476	3.94867	3.02555	2.43626	3.11485	2.75646	2.90041	3.42311	3.14115	6.79615	4.70401	5.0755	3.5521	4.32906	3.56367	10.7661	4.9519	6.57166	4.18721	4.62559	5.43838	4.11167	6.17124	3.58129	3.96597	4.02027	3.68266	6.54574	3.37579	3.42647	2.85569	3.08961	8.39464	2.70083	2.24028	2.85106	3.44313	3.38069	5.45323	5.84694	5.02635	11.393
Gbar_D11G025800	0	0.144207	0	5.63462	6.70887	6.13051	7.45502	9.49556	8.09173	0.245145	0.423481	0.507623	1.57826	1.84113	1.5027	0	0	0.015276	0	0.030324	0	0.036652	0	0.017341	0	0.046187	0	1.59853	3.86013	0.861613	3.67032	6.84507	4.35391	8.12384	4.95933	3.28131	0.62908	0.336686	0.694901	4.3904	0.071011	0.453951	2.3121	1.3038	0.184172	0.167126	1.40475	0.269395
Gbar_D11G025810	1.73753	2.11813	2.43926	0.915727	0.69262	0.896228	0.05327	0.490683	0.100781	0.488208	0.312292	0.122886	0.071366	0.788006	0.020405	0.851405	0.252477	0.242072	0.038784	1.38593	0.186893	0.50039	1.01725	2.18013	3.33035	2.65083	4.47117	0.74595	0.984183	1.33902	1.1447	0.395565	1.31235	0.131807	0.460601	0.371897	0.303381	0.129667	0.450602	0.809062	0.123653	0.699869	0.214057	1.25885	1.49387	1.8224	3.33653	2.4912
Gbar_D11G025830	3.59789	3.61047	2.89838	7.34194	8.93502	8.35953	8.5758	8.99386	8.4648	8.02874	7.84011	8.4726	8.13757	8.36215	9.03744	9.79773	8.29472	7.29053	9.27889	9.74399	9.51038	8.5039	6.94124	6.58564	3.60778	3.06678	3.63887	8.90624	10.5221	9.25381	8.94914	10.9454	10.0541	10.1839	7.18178	9.0387	6.29956	7.11232	6.78398	7.72473	7.37027	7.326	7.43522	8.96972	8.49219	5.51236	4.81831	5.49426
Gbar_D11G025840	0.527526	0.956288	0.525603	0.378169	1.04758	0.32466	0.345142	0.685021	0.347513	17.1881	16.3358	16.462	11.8335	12.6438	10.7148	11.9022	4.60682	8.79243	4.78085	16.1596	10.5814	15.1019	17.2936	18.351	0.450719	0.799162	0.54842	0.809208	0.608367	0.69223	2.84352	1.09663	1.31129	7.28005	9.73611	9.37295	14.8879	13.8712	16.7099	14.0484	5.21065	10.1106	14.7231	22.2289	27.4635	32.5847	34.4812	44.3875
Gbar_D11G025860	7.18239	5.08795	4.42372	87.0212	97.5878	90.5595	99.9874	127.848	117.264	75.8837	79.1551	69.0178	72.8495	93.0766	97.1365	32.3025	27.7016	19.2702	23.4812	12.5393	14.6941	6.85173	5.04262	4.12369	4.81686	5.9877	3.0475	66.9415	105.754	47.7008	129.381	114.939	117.889	107.479	79.5299	81.2427	57.5394	60.8004	65.0561	19.204	37.5713	19.1545	10.3505	7.71912	6.90793	0.861409	3.29953	1.54296
Gbar_D11G025870	25.5234	20.6314	23.4203	9.98109	11.9904	12.2676	16.4163	17.0926	17.1136	14.8689	15.4557	13.4529	18.2346	20.8786	23.1603	5.45293	1.19471	3.64921	1.8911	4.75165	2.14602	4.02082	3.76882	3.99406	14.2324	17.1255	17.4403	17.6222	18.5734	15.0472	17.1087	17.232	21.3292	27.1931	22.0748	22.8165	10.8545	9.55165	13.8702	1.84095	2.48615	3.48957	3.12437	6.13286	5.42467	6.10872	4.24972	8.5506
Gbar_D11G025890	3.62337	4.31578	5.75505	3.22923	2.91782	3.09333	2.17996	1.81753	1.91516	2.8889	2.71909	2.1825	2.69233	2.91095	2.74497	12.9514	16.8663	13.5659	9.86169	21.5391	13.0658	13.6842	14.7996	13.697	3.21823	4.88944	3.68132	2.32071	3.3997	3.22286	2.84107	2.0742	2.67385	2.65698	2.53237	2.45703	4.3181	3.29475	3.36646	9.25395	8.95098	8.06917	11.9107	9.6791	9.96309	9.78525	10.4806	11.2119
Gbar_D11G025960	0.296753	0.149925	0.152796	0.365205	0.524116	0.299398	0.57252	0.448698	0.542172	0.314077	0.379478	0.195238	0.46106	0.68533	0.594429	0.238941	0.165155	0.195737	0.117906	0.076341	0.190487	0.122422	0.034055	0.098706	0.327025	0.234636	0.145695	0.305243	0.305452	0.394906	0.46307	0.298255	0.439473	0.494942	0.628244	0.46237	0.290025	0.517797	0.504432	0.143613	0.201598	0.244777	0.123455	0.130811	0.213807	0.313466	0.026628	0.310506
Gbar_D11G025990	5.03014	4.48827	7.9644	5.43002	8.69991	4.79735	8.00095	9.74455	8.3076	8.21716	6.92026	9.59607	7.83261	5.96462	7.75564	4.32433	3.25047	4.49718	1.10385	3.94674	3.74824	3.7012	3.10262	2.54384	4.88797	2.57577	6.2015	5.40467	3.96252	5.46309	6.91785	5.90373	6.90192	5.64522	7.51362	8.23458	6.27574	5.86598	7.11835	3.15824	3.13491	4.11621	4.02683	3.96802	5.17227	11.2154	5.53657	10.0578
Gbar_D11G026000	19.4242	17.424	12.3379	26.3834	33.4326	24.1141	40.8797	47.0921	44.8994	50.5526	56.7545	51.5291	45.2322	49.3853	57.4036	47.8175	47.2395	32.4529	43.252	29.9457	40.0982	36.1331	46.0657	35.5448	13.2981	11.2661	12.4755	24.7753	30.2536	20.413	37.1125	42.563	37.2316	50.2295	49.4359	52.0273	50.5026	53.4456	52.8778	45.8718	46.3824	48.3535	34.1014	26.2348	25.4724	19.572	20.8722	12.8932
Gbar_D11G026020	5.56567	3.41685	6.33593	1.87648	1.27684	1.19859	0.964156	0.669113	0.762327	0.413521	0.256252	0.44907	0.355579	0.481739	0.476704	1.05514	0.340157	1.61707	0.200805	0.940172	0.555172	0.861383	0.807716	0.554238	3.08347	3.4707	4.50909	2.05646	2.46997	2.17491	0.590967	0.747011	1.04878	0.213466	0.567269	0.721721	0.19092	0.576504	0.241409	0.712753	0.172935	0.705907	0.739119	0.84631	0.623773	1.3559	0.797035	0.676695
Gbar_D11G026030	0.155976	0.285306	0.203887	0	0.02873	0.032515	0.749454	0.29779	0.150637	1.44528	1.49333	1.04406	1.24086	0.705785	1.55543	0.155684	0.13301	0.279905	0.090504	0.091672	0.114069	0.106781	0	0	1.03819	0.952461	0.160951	0.319613	0.188634	0.349266	1.22893	1.47946	1.14425	1.61334	1.21308	1.44575	0.434444	1.26805	0.864174	0.208629	0.385125	0.220029	0.11458	0.035606	0.138923	0	0	0
Gbar_D11G026040	17.5661	19.8948	19.5155	34.0966	35.6	31.8391	29.27	33.9153	30.6503	25.4754	25.6729	26.6114	25.9286	24.5971	24.5345	15.0725	14.0087	19.5893	9.13052	14.2871	14.7974	14.6213	10.533	14.1446	20.7712	20.1691	18.8614	26.7548	23.5405	20.4295	23.0555	28.2435	22.8686	21.3827	24.0536	22.7815	22.7946	20.5161	21.2737	15.0285	15.7779	15.8852	21.4985	19.5927	21.3463	29.675	28.4616	30.3857
Gbar_D11G026050	1.41185	1.70183	2.35903	0.819185	0.760999	0.79088	0.205193	0.326755	0.140646	0.026786	0.1514	0.112356	0.055468	0.272734	0.562948	0.688626	0.023218	0.198774	0.068504	0.136733	0.047336	0.149	0.135947	0.123519	1.96254	2.13177	1.78841	1.16608	1.13515	1.55138	0.467401	0.715572	0.410988	0.494922	0.280265	0.438531	0.182906	0.340665	0.169723	0.063342	0.151493	0.303441	0.122076	0.251237	0.193443	0.862622	0.222959	0.421781
Gbar_D11G026060	6.9615	7.88216	6.69652	4.78138	5.97278	6.45772	4.58081	3.21088	2.92052	5.16591	5.32227	5.05177	5.64665	6.43921	5.74867	7.81531	5.51065	7.82724	6.6364	8.28596	7.76186	7.49686	7.68487	8.69181	6.35058	8.11188	6.42863	6.2328	7.0714	7.02401	4.43199	4.94107	4.21483	4.20481	4.32777	4.97446	5.35882	4.49836	4.59915	6.12042	5.38384	6.39727	7.62139	8.27066	6.79212	9.38057	9.12468	10.3441
Gbar_D11G026070	43.3939	39.9179	35.4627	45.0087	53.1485	49.1803	44.5111	42.5997	50.9224	46.3791	48.0274	44.9906	41.2181	47.7905	45.9374	49.1386	30.2409	35.4324	33.5628	30.6831	28.3495	34.9776	40.1999	40.6735	32.7611	34.1583	34.6706	47.1851	58.19	36.4195	52.7679	51.8184	47.6411	47.1635	46.5009	43.776	48.3346	42.9425	50.3126	49.2829	39.0594	43.1195	47.1486	38.9816	34.748	37.993	41.0073	43.5268
Gbar_D11G026090	29.3579	25.294	31.5669	9.04748	7.33111	9.74223	6.63392	6.34553	5.86362	10.1781	10.586	9.3587	9.37103	13.4286	9.33503	12.9146	16.9442	15.4374	15.684	14.0977	15.6265	14.6992	14.6375	15.8683	32.2405	19.7833	22.8979	10.3328	8.93327	12.1114	9.45555	6.09936	9.12055	8.18103	7.12918	8.46393	11.7749	11.1063	10.9383	25.1038	16.7231	20.0988	15.0487	15.9683	16.9589	17.5222	17.3565	19.602
Gbar_D11G026100	4.69317	5.16586	3.60012	4.52125	3.56837	4.18333	1.16554	1.1758	0.572116	1.03917	0.576429	0.557865	0.779916	0.996325	0.649731	3.47571	1.64561	3.4364	0.927752	2.04088	1.79833	1.82613	1.0817	1.66439	5.49052	4.15387	4.58628	3.87073	1.2983	3.24141	2.56826	1.33501	1.76925	0.733635	1.24564	0.787679	2.21156	1.33337	1.58426	1.76279	1.69207	2.50989	1.86656	4.75202	5.23859	4.17501	2.38146	6.44453
Gbar_D11G026190	0.057882	0.052379	0.118656	0.474635	0.744907	0.738838	1.1588	0.721117	0.499526	0.914111	1.20365	1.25621	0.185911	1.03423	0.601556	2.8057	0	0.496487	0.402417	1.73696	2.16819	0.650726	1.08532	0.655774	0.223623	0.297086	0.121263	0.688397	0.489088	0.371328	1.02521	0.363788	1.1801	0.855333	1.97884	1.11788	4.07909	1.47644	2.40617	2.55307	2.20922	1.87617	9.61888	10.537	10.153	25.3888	40.1929	25.8072
Gbar_D11G026200	1.59411	1.90685	1.01816	2.27293	1.72286	2.5756	0.225389	0.09246	0	0.09504	0	0	0	0.296215	0	0.047331	0	0.175844	0	0	0	0	0.048149	0	2.0518	1.59755	2.44587	2.82617	2.1799	3.34086	1.43675	0.600937	1.48861	0	0	0.550184	0.279124	0.176493	0.1017	0.193516	0.298884	0.465422	0	2.56051	6.25957	2.19422	0.61544	0.718056
Gbar_D11G026270	3.35731	2.69061	2.48135	0.915019	1.1261	1.32431	0.354785	0.220454	0.07944	0.037241	0	0.168764	0	0.053238	0.050435	0.443279	0.039006	0.182744	0.037662	0.104266	0	0.045263	0.208407	0	5.00071	4.66871	5.58026	2.55864	2.30749	3.30633	0.354702	0.152037	0.821407	0.045034	0.330999	0.40093	0.080487	0.081922	0.120295	0.0763	0.080576	0.123801	0	0.507615	0.837256	0.87199	0.169718	0.98026
Gbar_D11G026290	5.33556	4.93385	6.75786	3.16032	3.15247	2.71121	2.40224	2.02482	1.70264	1.30129	1.3968	1.00136	1.50283	1.31649	1.08142	0.999087	0.395293	0.801369	0.401274	0.948994	0.241171	0.557367	0.690601	0.60712	5.0394	3.83106	4.06027	4.64952	2.75572	3.02781	2.52636	2.18168	2.85183	0.117394	1.53025	1.80728	1.44304	1.2202	1.02868	1.25206	1.06355	1.22623	0.576046	1.68166	2.06273	3.48754	2.18576	3.95766
Gbar_D11G026360	7.41101	6.96918	7.06411	2.09603	3.86036	3.57457	3.9839	4.17661	2.09429	5.24059	6.1369	6.81567	3.84578	4.57562	6.01843	4.2382	2.37537	4.44795	2.3023	3.43693	3.6349	4.94883	5.40868	5.15477	7.17395	6.64134	7.97493	3.85645	4.16529	3.66438	2.77983	2.92642	2.06146	1.79072	1.71901	1.74686	2.49163	2.12768	2.12344	3.19256	2.29716	3.34434	1.96366	4.94129	7.90517	10.2178	6.28266	8.56621
Gbar_D11G026410	0.129618	0	0.089695	3.51425	5.07248	3.5155	10.5766	8.29018	8.96642	8.41647	10.539	9.35246	7.43692	10.6724	9.70208	3.48898	4.09079	4.8818	2.39017	1.06776	3.25802	2.12791	3.53037	2.67885	0.263388	0.180308	0.121019	1.82504	1.6689	0.656748	5.13888	5.39125	6.11983	12.4973	9.50053	12.1987	8.53972	10.1922	9.99595	13.0072	5.96875	9.65883	10.7593	7.83153	4.50997	1.84925	1.51928	2.04536
Gbar_D11G026430	1.61277	1.65536	1.40674	2.78441	3.65148	1.97169	0.324922	0.756942	0.086783	0.025625	0.093893	0.125657	0.104034	0.483027	0.075549	0.205456	0.261917	0.357284	0.072854	0.023915	0.40732	0.207707	0.314311	0.309801	1.12833	1.32026	2.08189	1.70001	1.13286	2.87038	2.77322	0.636866	1.94688	0.16377	0.243532	0.513338	0.387657	0.393459	0.577844	4.71838	0.110832	2.86675	4.65085	4.93425	4.67973	2.06562	4.64908	4.17669
Gbar_D11G026450	7.41344	8.87394	7.24107	13.7924	17.5735	13.2638	17.1155	18.0334	19.1341	23.6433	23.4087	22.7903	21.1316	22.499	22.7903	13.93	12.0183	11.4939	8.46493	11.0563	10.5807	12.1806	10.2783	11.6682	8.71209	7.09605	6.92506	15.1061	13.8205	14.2333	16.8019	18.0415	16.2521	20.5996	22.2464	22.2958	21.2203	23.0272	22.3534	17.542	17.6863	16.1227	13.2842	11.9791	11.7997	15.8398	11.4531	13.0314
Gbar_D11G026460	7.25626	7.33416	7.34456	16.3159	16.4091	16.9275	14.4762	13.6214	20.7188	14.0725	16.3017	15.8156	13.7379	14.5496	15.8791	16.4625	15.3859	14.7463	16.4024	18.9937	14.5092	12.8164	17.863	19.1478	4.81055	5.75331	6.77223	15.6259	20.3589	14.6423	13.6794	21.203	17.8789	15.0318	15.5753	15.6542	14.9335	16.1165	16.8594	16.1863	18.184	11.8642	16.3793	13.2901	12.2858	14.0589	12.8838	10.615
Gbar_D11G026470	2.10997	2.27905	2.11621	1.1052	1.07566	0.735586	1.71141	1.03318	2.08582	1.90183	1.66235	1.70607	2.00578	1.69391	1.8509	0.078781	0.151712	0.101003	0.131383	0.275165	0.194943	0.140715	0	0.103554	2.37661	1.60264	1.99719	1.15629	1.29085	1.25595	1.9956	2.11079	2.06364	1.99313	1.96448	2.21499	1.31279	1.54611	1.84058	0.649334	0.776995	0.446096	0	0.309561	0.048434	0.022417	0.11841	0
Gbar_D11G026490	19.1328	18.5027	18.0163	6.61979	5.63447	7.57769	3.18026	3.36889	2.70164	8.52925	6.16357	10.8137	6.67495	7.86123	6.53793	14.6311	14.6626	9.9525	9.73346	13.3448	14.0569	15.5226	16.5901	16.3604	16.5188	17.2391	15.4654	8.59739	7.80258	8.99536	5.64582	4.22741	6.28882	5.19374	8.16465	5.92192	9.26024	12.2419	11.2459	21.2666	26.4408	17.3812	15.3367	12.1311	7.66872	9.58475	11.5573	13.1369
Gbar_D11G026500	4.44722	6.96451	4.97723	1.11997	0.999276	0.723084	0.075213	0.196684	0.034244	0	0	0	0	0	0	0.035401	0.083385	0	0	0.098131	0	0	0	0	3.77447	3.79985	4.65046	1.77083	2.90781	3.32569	0.342248	0.407173	0.443226	0.037855	0.158859	0	0.110185	0.041172	0.038033	0	0	0	0.073389	0.085061	0	0	0	0
Gbar_D11G026510	15.45	13.6613	9.5023	16.4269	9.48379	12.62	6.58885	4.50158	5.0817	1.62028	1.8825	1.82504	2.1963	2.5726	1.75612	1.24077	0.579774	2.08699	0.303004	1.43755	0.591956	0.708262	0.861604	0.740449	9.50126	9.85275	9.55048	11.406	10.558	11.283	6.06971	7.22141	5.42442	2.57567	2.93196	2.22547	2.27691	0.917137	1.62177	1.16706	1.5831	0.596727	4.00286	3.68949	3.67096	1.08859	1.41947	2.6721
Gbar_D11G026660	0.775854	1.66969	1.59453	0.396434	0.538576	0.98541	0.166301	0.400414	0.058613	0.123463	0.078877	0.056042	0	0.073089	0.132235	0.269953	0.097968	0.275584	0.028784	0.206357	0	0.100087	0	0.029975	2.23905	1.93389	1.01821	0.859866	0.792495	1.49856	0.588406	0.221397	0.521185	0.091812	0.145702	0.121756	0.164014	0.059073	0.250816	0.087468	0.046185	0.073355	0.134203	0.148246	0.363522	0.104573	0.027672	0.177713
Gbar_D11G026730	13.1181	9.28239	11.9763	15.9325	15.3193	13.7784	14.9708	15.768	13.9366	18.6206	18.1326	18.2183	18.4518	19.7609	17.4217	25.2973	22.4464	27.178	17.1992	26.8801	21.0683	24.9226	18.7472	26.1585	11.3357	12.6069	12.74	13.2029	8.56668	12.528	12.6243	12.9722	13.3892	15.3559	16.0799	18.0299	22.4528	17.5909	17.3301	25.8583	23.3477	26.274	27.205	32.5713	31.8129	46.6917	39.7458	40.0316
Gbar_D11G026750	1.9602	2.75849	1.91741	1.2335	1.29569	1.6831	0.941087	1.12349	0.469403	1.74308	1.05357	1.79789	1.18369	1.78499	1.0529	6.45022	2.77301	3.78764	2.14727	4.0053	3.39894	4.67227	5.1199	4.80378	1.9907	1.56147	1.70435	1.10233	1.15316	1.93503	1.68349	0.905109	1.50598	1.2653	1.70392	1.71845	3.73488	2.63624	3.10606	2.29252	3.27264	3.35827	5.17995	5.63077	3.95824	8.20248	6.99901	6.40295
Gbar_D11G026760	0.292002	0.525399	0.037287	2.3052	2.50098	2.58203	1.09206	1.87393	2.30919	0.214841	0.188086	0.17798	0	0.374519	0.376518	0.141949	0.164635	0.083582	0	0.026522	0.040983	0	0	0.075902	0.072508	0.126839	0.038106	2.32731	2.90779	1.09418	2.86934	2.04989	2.01612	0.944866	0.680408	1.08346	0.309835	0.612739	0.650173	0.180469	0	0.11876	0	0.076942	0	0.037101	0.032735	0.103739
Gbar_D11G026800	1.93836	1.6558	2.32059	5.37323	4.42629	5.76039	5.62448	5.03195	5.50028	4.67159	2.64375	4.03874	3.57837	4.61868	3.24381	1.19603	0.909794	2.24351	0.119294	1.25955	1.54316	2.33928	0.859368	0.992778	2.57561	1.46271	1.54237	2.29107	0.19327	3.20257	1.63721	2.63704	2.68446	3.91978	3.76096	5.16063	2.51237	3.59232	3.23031	1.83759	0.998834	1.63615	2.41204	3.40236	3.09551	4.62705	3.68001	5.57522
Gbar_D11G026820	13.9981	15.0473	14.2881	7.20906	7.68426	7.27436	6.24274	6.41586	6.25843	4.72397	8.80915	8.77255	7.4565	8.53441	8.97162	10.7445	14.5944	8.68962	11.3372	10.525	11.1003	10.0875	9.74424	8.61359	12.7776	12.9194	11.2406	8.75884	8.72691	9.96631	7.85619	5.38883	6.94222	6.41972	6.37698	6.78605	10.0918	8.19517	7.07004	11.5209	15.1969	11.516	11.0952	11.2992	11.9665	7.16153	7.19056	5.98488
Gbar_D11G026830	5.61386	6.86559	6.0705	4.35715	3.9263	4.27906	1.47696	1.20353	0.641643	0.633826	0.148498	0.441934	0.381281	0.51101	0.379797	0.603462	0.238642	0.812344	0.104967	0.361957	0.387743	0.28924	0.209141	0.50661	5.07517	5.87767	6.50958	5.14619	5.66528	6.44841	1.48003	2.55	2.35161	0.777721	0.392712	0.527763	1.00817	0.688684	0.746282	0.20897	0.504914	0.158145	0.316038	0.654499	0.68261	0.417242	0.0912	0.477667
Gbar_D11G026860	3.2393	4.02368	2.67396	6.33878	5.75993	5.73353	7.31496	7.33403	8.64522	4.77309	5.02288	4.73567	5.74111	5.2428	5.57374	2.33088	3.03045	3.23855	1.30806	1.37635	1.81779	1.19379	0.995696	1.27279	3.23403	3.44473	2.88622	3.13458	4.03898	3.24261	4.02186	5.44543	5.14976	4.1881	5.92251	5.02958	3.75559	4.65682	4.90079	2.69348	3.44097	3.01251	2.17292	2.26256	3.39699	1.84285	1.24378	2.4981
Gbar_D11G026900	0.830739	1.62858	1.09296	1.18363	0.756298	1.3898	0.439612	0.490073	0.269167	0.342632	0.574982	0.209803	0.36084	0.580882	0.275438	0.669259	0.223737	1.21859	0.305642	0.723447	0.127728	0.298694	0.166349	0.427935	1.80341	1.5477	1.96779	2.2399	1.47431	1.9981	1.48345	1.02951	1.60965	0.829099	0.60594	0.758314	0.854392	0.449565	0.281493	0.44252	0.243343	0.821505	0.625293	0.615406	1.00551	1.36766	0.410446	1.86849
Gbar_D11G026910	3.17063	4.33584	3.68218	2.57337	2.73338	2.44181	1.63568	2.05508	1.67387	1.4936	1.16873	0.914277	1.17965	1.37936	1.18502	0.882262	0.478274	1.92138	0.191103	0.702222	0.294397	0.39803	0.471902	0.854308	4.29547	4.71032	3.64076	2.82992	4.09236	4.03838	2.57133	2.20954	2.14001	1.525	1.78032	2.00326	1.8209	1.71769	1.86549	1.07739	0.232562	1.15549	0.872327	1.43875	1.60155	4.77396	1.29808	7.57873
Gbar_D11G026920	4.2966	6.42868	3.93302	2.18844	1.77397	3.52032	1.37484	1.45594	0.877857	0.643898	0.557266	0.448596	0.498609	0.58867	0.684092	0	0	0.103244	0	0	0	0	0	0	3.60447	3.93299	3.77048	2.2486	1.91877	3.64003	1.889	1.40417	1.59329	1.49288	2.10033	0.978184	0.585154	0.723197	0.989459	0.048692	0.01714	0	0	0	0.014145	0	0	0
Gbar_D11G026930	10.2642	10.4082	11.3894	6.75549	5.57074	7.90786	4.62176	4.18913	4.3262	3.12004	2.99621	2.80155	3.07195	4.12247	2.8541	3.06845	2.50726	4.43283	0.951368	2.25319	2.21023	2.2987	1.3188	1.87204	8.85114	10.0678	8.62653	6.85904	5.66449	8.51022	4.57301	3.76291	5.33709	3.48881	4.06638	3.42876	4.19319	3.26018	3.40997	1.76607	2.04882	1.70206	2.75018	2.94384	3.86448	3.75329	2.66456	5.64565
Gbar_D11G026950	8.35487	6.95499	7.43748	2.52846	2.83079	2.74672	1.48157	2.15837	1.06715	4.89832	5.40626	5.51273	4.14313	5.68367	5.22942	7.50106	7.014	8.74834	8.07061	12.2808	6.90398	8.49142	9.52843	7.63607	5.77237	5.75412	4.4608	2.66946	2.1578	3.3154	1.66084	2.13807	2.29078	3.40387	4.41677	4.52883	7.12103	6.78939	6.01998	9.77678	8.95214	8.0606	6.78385	8.38565	10.1299	8.60084	11.7319	7.36226
Gbar_D11G027010	15.9478	19.3672	15.5703	6.56352	6.1168	9.42119	2.90364	3.40934	1.88524	2.29293	2.39839	2.55866	1.60737	2.7801	2.70655	2.15627	1.03865	2.44563	0.915201	2.21271	2.14882	3.04161	2.05748	2.77557	17.1038	19.7157	16.6272	10.1666	10.729	13.7959	4.02732	3.15141	4.37011	3.76906	3.75417	3.47939	3.45399	2.50742	3.67471	3.68048	0.951929	2.13532	4.79776	4.48267	4.50066	9.41207	5.5721	6.50579
Gbar_D11G027020	3.84696	4.42498	4.97162	1.74646	1.94911	2.32599	1.04697	1.05747	0.89021	0.347305	0.292918	0.306088	0.38539	0.775451	0.288106	0.985415	0.481765	1.49011	0.705593	1.55019	0.553422	1.22834	0.950766	0.863447	4.01131	4.08974	4.1419	3.20826	3.01262	3.07335	1.83774	1.70294	1.48921	0.691605	0.912358	0.642614	0.783579	0.883617	0.751593	0.411744	0.299599	0.617569	1.03741	1.56694	1.71608	2.44961	2.13305	2.43106
Gbar_D11G027030	2.67505	3.43745	3.46172	2.4442	2.23985	1.93827	0.569899	0.862484	0.467635	0.369859	0.049511	0.187403	0.071804	0.060206	0.094423	0	0.183339	0.54223	0	0	0	0	0	0	3.04206	2.76407	3.25207	2.73886	2.57159	3.42158	0.923704	0.75188	1.1799	0.262051	0.279682	0.220755	0.119189	0.095495	0.067862	0.061361	0	0.138941	0	0.024927	0	0	0	0
Gbar_D11G027040	2.36599	3.24511	3.50354	1.13611	0.21366	1.74697	0.153139	0.246347	0.321772	0	0.036032	0	0	0.104172	0.030923	0.017928	0	0.041575	0	0	0	0	0	0	3.63038	3.64512	4.14238	2.69252	1.55863	2.63221	0.19605	0.530096	0.861341	0.111792	0.398113	0.19045	0	0	0	0.073739	0	0	0	0	0	0	0	0.043611
Gbar_D11G027050	4.57468	6.49439	5.35024	4.07383	4.58792	5.37117	1.49243	1.79479	1.60122	0.633519	0.32048	0.726091	0.64173	1.83248	0.642794	2.49354	0.740866	3.56946	0.746776	2.81515	1.68814	3.2195	1.06343	3.07365	4.26094	3.52217	4.09832	3.32874	2.84212	5.61464	2.34619	1.51872	2.04517	1.28719	1.6386	1.30793	3.71783	1.61524	1.13661	0.429525	0.41013	0.770378	2.22731	2.44639	2.58431	4.38015	2.65581	5.13279
Gbar_D11G027100	5.17407	5.38708	5.40976	7.85049	7.56275	6.82892	6.97774	6.37465	6.52414	3.77274	3.32546	3.68163	4.30293	4.04941	4.12312	2.70443	1.79299	2.84126	1.57625	2.63972	2.09956	2.37182	1.43638	1.32742	6.09381	6.96295	6.22479	6.98329	4.60145	7.41403	5.64546	6.37019	6.31132	4.43447	5.06057	4.613	3.82793	4.13448	4.02288	2.63952	3.0195	3.046	3.95605	2.77577	2.95115	4.58498	3.26185	4.71802
Gbar_D11G027150	0.722055	0.885323	0.832838	0.287094	0.352773	0.397008	0.104825	0.178947	0.120086	0.085931	0.101255	0.132987	0.099726	0.092277	0.085753	0.148816	0.067465	0.281841	0.076041	0.170282	0.067008	0.144219	0.204581	0.23783	0.702512	0.999625	0.580746	0.855348	0.707018	0.949343	0.354058	0.133221	0.214407	0.075114	0.150447	0.102537	0.109574	0.089177	0.068583	0.087698	0.046481	0.164886	0.08507	0.123997	0.316397	0.155235	0.178608	0.189778
Gbar_D11G027190	8.9472	7.45344	8.66403	2.08218	1.33142	2.00565	1.36025	0.909362	0.551457	0.335723	0.112862	0.536161	0.260939	0.544095	0.505805	0.555171	0.302325	0.808106	0.131533	0.16919	0.181298	0.273139	0.037956	0.599401	5.96901	7.01148	6.27217	3.03033	2.5581	3.56402	1.57226	1.08649	1.12816	0.54839	0.431764	0.23471	0.397913	0.38681	0.602104	0.660214	0.143149	0.677355	0.266718	1.13323	1.45726	0.721694	0.649688	1.39215
Gbar_D11G027200	1.05854	1.77833	1.01288	0.79303	0.226594	1.66973	0.100834	0.110654	0.091512	0.031359	0.032846	0	0	0	0.031321	0.062858	0.065691	0	0	0.029267	0	0.101675	0	0.074339	1.43423	1.39423	0.497324	0.817912	1.13486	0.782314	0.182772	0	0.255329	0.067441	0	0.066534	0.101664	0	0.033766	0.048187	0	0.137572	0.114408	0.033592	0.223699	0	0.211704	0
Gbar_D11G027230	12.5299	12.3339	12.349	8.75744	10.3897	10.3003	5.36493	4.91409	3.78391	7.96283	7.66319	8.39378	6.09218	6.41004	5.56524	2.12331	2.84653	2.78416	1.68702	1.47201	1.47987	1.71245	1.03859	1.2801	10.3312	9.43961	9.24523	6.70919	6.81562	8.79466	4.35424	4.05648	3.13207	3.82068	4.89708	4.86257	3.93184	4.4809	5.10877	3.11919	3.91769	3.67041	1.99084	2.51035	2.41426	4.04492	0.76	4.24471
Gbar_D11G027250	5.55211	2.95629	1.91383	3.97997	4.53045	2.85527	1.69884	1.3743	1.35678	0.679963	0.102022	0.483588	0.279827	0.721021	0.242157	1.31991	0.48987	1.29451	0.295357	0.520384	0.645371	0.813033	0.24382	0.308698	0.773494	1.15602	0.713881	1.50358	1.52926	1.42154	1.34005	1.41973	1.71406	1.41361	2.03026	0.690336	2.63724	0.559164	1.09641	0.702297	0.433526	0.770067	1.21108	0.842796	0.847874	1.06282	1.23057	1.1242
Gbar_D11G027260	9.70535	6.92599	2.2386	4.92439	6.88399	5.35526	33.2021	24.2374	16.3928	12.5219	12.0306	11.9722	12.5843	15.4729	16.1394	1.48003	0.559666	1.13495	1.03621	2.44016	1.96681	1.76602	2.94291	2.69727	1.66167	2.08264	1.36185	2.43623	1.82882	0.465861	11.2248	14.4899	11.3486	15.7176	9.4782	11.2334	5.21719	1.99751	4.75164	12.2473	1.78371	7.36942	16.1729	9.87837	2.04784	12.5744	8.83722	6.75432
Gbar_D11G027280	2.83896	0.806303	0.976962	0.606293	1.26717	0.551274	0.673426	0.552587	0.239772	2.93998	2.31168	1.76133	1.00351	1.4088	2.00559	0.353125	0.313178	0.434975	0.251643	1.04534	0.362049	0.948238	0.517485	0.479394	0.691169	0.93002	0.833255	0.646002	0.593969	0.608791	0.870122	0.288131	0.498064	0.958049	1.09624	0.835428	2.17917	1.62282	2.52816	1.64118	0.922487	0.57321	1.28962	1.32594	1.50301	1.50871	0.571913	1.16216
Gbar_D11G027300	0.811993	1.11626	0.676814	0.45434	0.428198	0.325815	0.239648	0.063429	0	0.57862	0.262124	0.791219	0.499465	0.640661	0.260834	0.295465	0.263401	0.328626	0.338497	0.266584	0.143316	0.639095	0.469682	0.329446	0.896856	0.747613	0.444392	0.171021	0.175251	0.362717	0.07499	0.032153	0.026016	0.101285	0.062824	0.16881	1.66129	1.27847	0.734742	0.421378	0.033967	0.268981	0.107325	0.227527	0.453914	0.190825	0.681087	0.122461
Gbar_D11G027320	0	0.027235	0.03516	0.045706	0.024513	0.02997	0.0319	0	0.014475	0.014832	0	0	0	0.014215	0	0.364207	0.325166	0.581221	0.01505	0.921609	0.117142	0.016083	0.192717	0.015673	0.067549	0.045968	0.085315	0	0.059626	0.015827	0.029249	0.038098	0.038533	0.032003	0.044664	0.060139	0.064271	0	0.024034	0.015245	0	0.065611	0.124984	0.11069	0.03317	0.046016	0	0.028656
Gbar_D11G027360	3.0159	3.69915	3.82589	8.71822	9.3654	7.29085	5.12091	5.20747	5.71837	2.08569	1.81107	1.93774	2.21078	2.01527	1.8599	1.81467	1.39174	2.13167	1.63213	1.50195	1.45046	1.5842	1.6386	2.00109	3.30777	3.32754	3.77973	10.0393	11.8061	11.4304	6.50999	7.09471	8.11365	3.64087	3.82912	3.43503	3.07319	2.13996	2.88737	1.80688	1.71328	1.5613	1.79452	1.9017	2.48407	2.87079	2.39365	2.33548
Gbar_D11G027400	1.21157	0.825312	1.34551	0.202198	0.419041	0.810632	0.136723	0.064424	0.031072	0.063888	0	0	0.036948	0.082253	0	1.80321	0.704052	1.33207	0.427632	3.59863	0.364277	0.941167	0.353266	0.973114	0.971423	1.08958	1.16967	0.644862	0.667952	0.675597	0.192352	0.138596	0.204036	0.034349	0.162024	0.078931	0.438394	0.07579	0.306113	0.310873	0.301001	0.283232	0.774402	0.879426	1.21033	1.57777	1.80388	2.58744
Gbar_D11G027410	7.76455	8.48177	8.89659	1.47397	1.27638	2.67884	0.400264	0.063044	0.242646	0	0	0	0	0.059621	0	0.241038	0	0.058101	0.252485	0	0	0.134909	0	0	3.32413	4.46967	4.7714	2.67851	3.11523	4.03984	0.42854	0.54243	0.484836	0	0.062443	0	0.067447	0	0	0	0	0.068567	0.065938	0	0.33378	0.193428	0.227933	0.090142
Gbar_D11G027420	36.6209	19.7041	25.0398	2.22534	2.13319	1.75026	0.641992	0.985887	0.275183	0.896917	0.979194	1.00506	0.968805	0.638019	0.717073	3.02728	1.547	3.92063	1.18873	2.30308	2.05798	3.53169	3.01307	2.78094	19.4331	19.2513	16.7776	3.71443	3.06373	3.80233	2.0295	0.613294	1.38779	0.643243	0.869406	1.4748	3.38914	2.38682	1.9034	5.32793	2.19017	3.50023	8.91382	11.6177	15.2405	9.05867	11.6494	9.65976
Gbar_D11G027450	2.40676	2.01737	2.361	1.48473	1.72882	1.73169	0.804341	0.771206	0.518279	0.569394	0.547757	0.693815	0.282558	0.644848	0.479148	1.03167	0.527587	1.23435	0.73248	1.27745	1.06737	1.06682	1.0366	1.22576	2.26817	2.36762	2.43034	1.76589	1.44403	1.81525	1.10724	1.14093	1.05722	0.507454	0.531673	0.678362	0.89848	0.30617	0.547575	0.655331	0.802657	0.745358	2.31452	2.16888	2.56742	3.15441	1.80286	3.44213
Gbar_D11G027460	8.5644	7.22497	7.64099	2.89989	3.01467	2.44277	2.06424	2.39091	1.78908	10.9064	6.87894	9.46512	6.83426	5.47083	5.53038	13.4969	17.4332	13.5618	12.3238	16.4471	18.5955	13.9748	10.7639	13.8279	6.17165	5.33537	8.13794	3.57171	2.58791	4.23902	3.07545	2.32275	2.74704	2.94167	2.96495	2.98875	8.15352	6.57811	6.6109	11.5561	10.3661	8.68015	13.6453	12.2729	13.5346	9.63256	7.1047	10.2966
Gbar_D11G027470	6.0078	5.45205	7.1348	2.45164	0.706551	1.38885	0.332018	0.278141	0.131858	0.139353	0.150579	0.143933	0.090242	0.191451	0.153304	0.272905	0.108241	0.284171	0.077049	0.226766	0.255542	0.21473	0	0	5.89487	6.60303	6.48174	3.16094	2.04911	3.05299	1.06755	1.11243	0.723273	0.207317	0.395166	0.291525	0.461658	0.166708	0.204608	0.250814	0.049593	0.246671	0.186035	0.355375	0.977475	1.17928	0.317506	0.87828
Gbar_D11G027490	30.4666	35.7109	31.7656	24.3231	0.080338	10.9648	10.6971	0	9.66607	5.77644	0	0	0	6.93588	6.76514	5.31289	0	0	0	2.24326	2.25678	0	1.7187	0	40.5793	42.1124	34.8177	32.4948	35.9932	37.0102	7.12309	9.93423	2.93059	0.072358	6.55833	1e-06	11.5341	0.030372	6.75611	0	0	0	5.27296	0	4.68762	7.97357	7.04124	0.015473
Gbar_D11G027500	5.77984	5.76844	5.29682	2.892	8.8142	8.32553	3.52624	4.41632	2.07138	1.80664	3.6433	3.56042	4.44004	2.11953	2.13988	0.893047	0.638745	1.33479	0.703289	0.711117	0.912447	1.44694	1.07737	2.31673	5.68326	4.99161	8.13961	3.48246	3.40984	5.43899	3.85569	3.24189	5.72017	4.40601	2.4024	4.23983	2.79778	3.77268	2.53832	1.65995	0.957078	1.65699	0.816277	2.6814	1.37431	2.78358	2.04997	4.53742
Gbar_D11G027510	2.71861	2.81662	2.52654	9.30174	12.7681	9.57128	10.7198	9.51414	10.9821	10.999	11.6204	10.4508	10.2075	9.13903	9.98447	10.0247	11.1442	7.74753	6.77386	9.69454	8.52695	7.7807	9.48145	9.72783	2.87129	2.26147	1.79191	7.47094	10.1484	7.19687	9.05887	10.8772	8.56284	10.6144	9.17661	9.4352	7.70284	10.3149	11.5637	9.13013	9.44829	11.0152	8.9772	8.00977	8.12053	5.90044	7.57186	4.03296
Gbar_D11G027540	5.70828	6.08145	6.34582	4.21084	3.90677	3.39773	2.60191	1.42604	1.86344	0.901596	0.579245	0.619803	0.49616	0.949752	0.675059	1.23323	0.846961	2.11491	0.439338	0.950842	0.809513	1.0874	1.4231	1.61641	6.99734	6.77597	5.33041	4.75821	4.04653	4.46183	2.45061	1.99455	2.5389	1.57887	1.56827	1.42558	1.60769	1.35719	1.34699	0.750101	0.515283	0.892093	4.11359	2.83065	2.0388	3.66087	2.20442	3.98912
Gbar_D11G027550	1.91037	2.72245	1.22549	1.21487	0.753357	1.33389	0.380134	0.127305	0.204083	0.06276	0.151858	0.204258	0.19415	0.154036	0.227832	0.201311	0.247459	0.431433	0.160933	0.174577	0.246589	0.45165	0.319969	0.229289	2.49555	2.34642	1.55314	1.15749	1.70626	1.84408	0.763385	0.604765	0.562732	0.496126	0.148468	0.115331	0.436308	0.21484	0.36345	0.068346	0.288196	0.3066	0.283315	0.581519	0.552755	0.523585	0.829067	0.926734
Gbar_D11G027610	2.76625	1.73674	2.85703	0.597453	0.955592	0.924997	0.267536	0.287534	0.200814	0.091382	0.102826	0.124	0.040317	0.343974	0.122969	0.181322	0.17885	0.092789	0.028201	0.163321	0.141757	0.062293	0.08457	0.176005	2.98566	2.61044	3.15761	1.68396	1.05487	1.59732	0.285639	0.518832	0.511335	0.140569	0.205251	0.136984	0.015017	0.084476	0.104637	0.124233	0.25033	0.112316	0.46092	0.337239	0.277721	0.373022	0.145033	1.07087
Gbar_D11G027700	0.544761	0.483059	0.35953	0.150704	0.606695	0.394898	0.669008	0.077419	0.091082	0.518749	0.282929	0.636591	0.088951	0.5751	0.038276	1.9166	0.56008	0.864258	0.13148	1.30523	0.453506	1.66393	2.41294	2.0323	0.49248	0.979121	0.181306	0.378079	0.267019	0.903657	0.67741	0.077719	0.637397	0.321285	0.336933	0.469337	1.4022	0.76053	0.910133	1.50355	0.560007	1.40718	1.95393	2.9473	3.21995	5.25355	4.81917	6.99235
Gbar_D11G027710	2.37985	1.89654	3.80978	0.887801	0.85302	1.52525	0.399088	0.385855	0	0	0	0	0	0.112164	0	0.217609	0	0.143311	0	0.109339	0.13399	0.311611	0	0.248155	2.61344	3.4593	3.54098	2.08425	2.29086	2.14772	0.923749	0.480971	0.756264	0.478664	0.404626	0.229802	0.067109	0.080966	0	0	0	0.086283	0.248094	0.964299	0.365689	0.413759	0.243299	0.07537
Gbar_D11G027720	1.12141	1.4235	1.20998	0.562693	0.600449	0.243791	0.102969	0.032346	0	0.144105	0.033542	0.03121	0	0.104875	0.031984	0.264439	0.033094	0.223479	0.032386	0.278701	0.089774	0.597142	0.949419	0.512103	2.12416	1.69857	1.67433	0.888687	1.10661	1.52673	0.274758	0.255661	0.312901	0.034434	0.100613	0.027732	0.109402	0.274293	0.137922	0.53551	0.103931	0.409652	0.596519	1.18798	1.10182	3.70064	2.61966	5.57666
Gbar_D11G027750	5.52266	4.26218	4.83337	3.0578	2.92329	5.22203	0.962963	0.3859	0.331742	0.165093	0.088511	0.406201	0.338334	0.256529	0.236584	1.75186	0.182224	1.84794	0.52552	1.83844	0.644609	2.4976	3.50802	3.76797	2.68891	2.62604	2.4034	2.70118	2.38887	3.88801	1.51752	0.593054	1.19842	0.460374	0.762775	0.289431	1.45087	0.351653	0.721568	0.154932	0.127171	0.673456	9.25385	5.98333	2.01853	3.52164	4.07181	4.12368
Gbar_D11G027770	1.66333	5.18121	1.54181	0.679733	0.97023	0.597235	0.541134	0.313709	0.07571	0.216594	0.064989	0.087132	0	0.552342	0.123473	1.14538	0	0.402302	0.157845	0.116005	0.208486	0.326406	0.320782	0.528455	2.39254	2.5633	3.1323	0.591044	1.2424	1.32906	0.702278	0.33629	0.56534	0.258312	0.412437	0.471007	1.00484	0.253049	0.479031	0.399951	0.065331	0.221386	1.11934	0.620587	0.613738	1.84041	0.934495	2.09537
Gbar_D11G027780	0.890551	1.18458	0.734482	0.426965	0.58047	0.665991	0.291031	0.334169	0.265783	0.298486	0.451404	0.526327	0.100147	0.480271	0.259959	0.131042	0.206258	1.09848	0.150591	0.247037	0.088554	0.096255	0	0.023624	1.14775	1.06929	0.415962	0.901609	0.270505	1.21986	0.765026	0.145153	0.390525	0.740944	0.320935	0.225538	0.101297	0.072057	0.104874	0.275394	0.126526	0.071287	0.007982	0.020107	0.723858	0.203817	0.030282	0.42325
Gbar_D11G027820	3.28537	3.71631	2.69591	0.918882	0.754455	0.598138	0.569217	0.466897	0.405654	0.403969	0.443888	0.453772	0.675474	0.464083	0.304604	0.435375	0.5261	0.346758	0.357665	0.425458	0.676111	0.958899	0.410093	0.371099	2.34424	2.35228	3.17688	1.98313	1.2448	1.25717	0.825483	0.914275	0.607905	0.639397	0.461082	0.650183	0.588852	0.293515	0.664529	0.982547	0.537662	0.919732	0.962693	0.453434	0.831511	0.650497	0.567025	0.62683
Gbar_D11G027830	2.65007	3.61322	3.23779	2.19347	2.49616	2.87159	3.47677	3.65274	2.74556	2.07359	1.71685	2.62178	2.117	1.71211	2.474	6.94582	7.25082	5.08673	10.8038	9.11905	8.87115	10.9581	4.47067	7.51978	5.44114	3.85463	4.37964	4.3703	3.68883	4.64855	5.80674	4.39073	4.18411	3.85739	2.67056	2.07751	2.8399	2.78575	2.50685	10.7433	4.99728	10.8438	8.82947	9.32735	8.36721	4.85858	9.74053	3.88145
Gbar_D11G027840	8.00953	12.1385	8.95816	6.36505	4.19303	8.49304	1.45107	1.03113	0	1.13161	1.55748	1.39	0.90288	0.786777	1.01294	8.74654	19.0293	12.1547	13.9897	12.4478	14.9152	16.1084	11.4151	16.2756	8.75571	8.4172	7.29309	7.3757	7.12044	7.11799	1.70869	1.19133	2.33337	0.71365	0.931535	0.698448	2.53709	1.68221	1.56087	7.30708	11.8811	8.0642	12.0929	9.83752	10.5247	8.56124	10.4699	2.024
Gbar_D11G027850	19.2802	22.2605	24.8869	6.20328	4.3489	5.91475	1.0522	1.13965	0.680874	0.025927	0.059152	0.036236	0.047249	0.076145	0.028362	0.110451	0.048886	0.91864	0	0.011607	0.014193	0.041449	0.01247	0.072061	31.2706	32.1779	32.1512	12.038	10.617	14.6424	2.25961	2.1599	1.79096	0.264021	0.297374	0.157893	0.119738	0.025815	0.078446	0	0	0.013709	0	0.053292	0.05853	0.094974	0	0
Gbar_D11G027860	7.29792	7.27871	7.17364	5.30366	4.26013	5.26577	3.77687	3.03719	2.52721	2.01996	1.88703	1.79293	2.14127	2.52207	2.34708	1.77831	1.00138	2.04697	0.686916	1.30684	1.56238	1.06201	1.75846	0.934869	8.29164	8.87761	10.3599	5.58463	4.88752	6.52754	3.32065	3.97114	4.99605	2.74079	2.91278	2.52203	2.12809	2.47428	2.8509	1.54087	1.09108	1.86036	1.84421	2.31084	2.9972	2.82212	2.20065	3.35414
Gbar_D11G027870	10.8369	8.2413	8.09257	12.0944	15.4525	11.4481	13.7166	11.9295	16.7699	15.0426	15.9382	13.3831	14.653	13.6069	15.3944	15.3518	13.3477	10.0643	12.3506	11.7295	11.4337	11.359	12.1874	12.0339	7.9063	7.52412	7.51886	8.42757	11.692	9.16354	13.2021	13.0975	13.0774	12.9133	14.4049	13.3537	14.5028	17.0355	15.6449	13.7782	13.7542	12.3039	16.5184	11.9829	10.6988	12.9976	13.3482	11.3052
Gbar_D11G027880	5.85004	3.73559	4.11278	1.95512	1.3783	2.41119	1.03539	0.795355	0.636459	0.562178	0.385253	0.407422	0.316777	0.434324	0.436651	0.218122	0.199085	0.647615	0.074515	0.036846	0.116629	0.07957	0.018473	0.017696	4.39512	5.52353	3.19965	3.2606	3.26358	5.22044	0.972878	1.07111	1.32591	0.36655	0.827043	0.414112	0.392136	0.726191	0.270283	0.327686	0.191532	0.270344	0.500498	0.330016	0.338829	0.296039	0.402738	0.345344
Gbar_D11G027900	0.721457	0.624207	1.00694	0.060155	0.327486	0.114448	0.030455	0.229509	0.027639	0.028414	0.029761	0	0	0.352851	0	0.398017	0.252272	0.079264	0.028736	0.053035	0.032424	0.275967	0.341857	0.684879	0.925977	0.525649	0.390619	0.964781	0.614308	0.226643	2.37439	0.174585	0.331081	0	0	0.073818	0	0	0	2.52906	0.307389	0.969962	41.4129	34.5043	28.7484	1.81869	3.84055	5.18946
Gbar_D11G027910	3.84732	5.00192	4.91564	3.17507	2.36339	3.60992	2.73728	2.01912	2.47401	1.17056	1.11379	0.935174	0.855646	1.22204	0.748871	1.33552	0.841748	1.59515	0.467063	1.12209	0.424756	0.729015	0.80992	0.830517	8.47864	6.8457	3.50908	5.48059	2.64485	4.25341	3.02263	3.6484	2.61962	1.42401	1.69663	1.24305	1.75504	0.848187	1.1476	0.681441	0.450723	0.831277	1.34763	2.20054	1.90918	3.09638	2.18014	3.06898
Gbar_D11G027920	3.86304	4.03957	5.36311	1.42855	1.28939	2.85425	0.836585	1.17458	0.390098	0.540103	0.633105	0.305361	0.691726	0.766299	0.563584	0.882186	0.157401	0.844222	0	0	0.290799	0.16855	0.326249	0.241279	2.74357	5.38349	4.06356	2.94175	2.89305	2.9789	2.06401	1.26043	0.784173	0.617277	0.677998	0.549723	0.636419	0.771644	0.295783	0	0	0	0.31819	0.631723	1.49696	0.524511	0.326798	1.83296
Gbar_D11G027930	7.76779	10.8325	8.11978	2.95062	1.73246	1.98129	1.01524	0.69722	0.300715	0.373609	0.419147	0.491019	0.415365	0.45522	0.382455	1.25822	0.768387	1.42362	0.716708	1.77982	1.04558	0.899451	2.01064	1.0649	7.40655	7.1966	6.14305	3.07766	4.13376	4.19529	1.17148	0.812802	1.40481	0.25028	0.7957	0.428764	0.777682	0.548751	0.677217	0.278392	0.405609	0.648005	0.95482	1.7461	1.59703	2.85937	1.47357	2.27975
Gbar_D11G027950	9.71702	9.48242	9.76543	26.4935	26.1884	23.6141	30.4997	0.484639	36.382	0.54943	42.3331	0.437496	35.0239	51.3745	0.458469	0.666584	0.202118	31.6523	0.25913	35.3873	0.303335	34.4316	0.108806	30.7826	7.37649	9.00046	4.71833	16.8997	18.0219	14.1668	21.9463	24.3075	24.1957	26.8728	41.1743	25.3217	35.3296	0.44262	31.4808	60.3459	38.0829	1.86029	0.678172	2.37844	28.5219	23.9778	27.4771	27.2277
Gbar_D11G027970	0.987966	0.941451	0.659899	1.68717	0.548049	1.48458	0.678578	0.563684	0.372441	1.18007	1.17399	1.16566	0.549111	1.28447	1.13554	3.61681	0.67239	1.56069	0.378016	0.417836	0.778236	0.444659	1.40028	0.631598	0.717383	0.541461	0.450435	1.83057	1.17083	1.50339	1.13184	0.541474	1.51634	1.50615	1.88486	1.95444	2.86719	2.88483	1.94224	0.574488	0.282571	0.857399	0.450598	1.71549	3.33175	5.13818	0.283983	7.56301
Gbar_D11G027990	0	0	0.104628	0.426178	0.483827	0.343399	1.48292	2.65479	1.95134	5.73712	4.45682	6.64089	3.85683	4.17597	6.17226	2.24914	2.07013	0.575139	4.80657	3.10784	3.02526	2.52312	2.68765	3.44916	0	0.034743	0	0.533669	0.622157	0.976472	2.30301	2.1485	2.54877	3.46618	2.46086	5.43053	4.27006	3.96376	6.23937	2.11795	6.57678	2.89797	2.34924	1.78123	1.66168	1.30704	1.72389	0.536713
Gbar_D11G028010	10.3574	11.6638	11.2402	7.73932	8.19305	7.64883	4.5968	3.48418	3.97399	0.74006	0.640682	1.03063	1.1132	1.77173	1.12631	1.31028	0.736896	1.96028	0.352456	1.33328	1.4629	1.40776	0.98218	1.05417	10.8125	11.0209	10.7939	9.80845	8.71979	12.5129	6.36221	5.97279	6.22206	3.11925	2.74724	2.54999	2.43686	1.99183	1.44023	1.02744	0.526551	0.931095	0.962478	1.40934	2.56173	2.44388	2.6546	3.17432
Gbar_D11G028020	5.41904	5.05558	4.86759	2.96957	2.45743	3.08364	1.75807	1.55557	1.77962	1.1947	1.39939	1.54484	1.47689	1.41532	1.58136	1.40476	1.22219	1.26881	0.530162	1.32589	0.821881	1.12346	0.605195	0.981025	3.70097	3.84193	5.30393	3.13799	2.82903	2.52111	1.89166	1.8874	1.9	1.37275	1.46837	1.58946	0.96448	1.26937	1.24638	0.912864	0.73994	0.78098	1.55696	1.08533	1.46131	1.90784	2.49486	1.5933
Gbar_D11G028040	13.8507	7.86909	12.1326	2.86091	3.16661	2.98427	0.896805	0.728691	1.1394	0.769084	0.509601	0.356387	0.396429	0.836737	0.301225	2.94541	1.01523	2.00076	1.55659	2.56071	2.55089	2.04525	2.13542	3.36863	10.6593	9.48586	11.4324	3.00252	3.24937	2.89803	2.65729	1.9722	1.84089	1.29643	1.60564	0.603406	2.52792	1.40428	1.78048	2.20106	1.18481	1.29127	6.78729	5.14296	4.16599	3.54282	3.29493	4.43407
Gbar_D11G028060	10.5658	9.36624	9.18232	4.21924	3.99442	4.95743	1.48177	0.505765	1.35991	2.45153	1.5707	1.74538	2.3313	1.47221	1.98034	3.50571	1.82194	2.57548	1.62987	2.75204	2.04213	2.38625	3.56265	4.30582	10.4129	10.8979	11.1907	5.25312	7.42969	6.226	2.55188	2.09594	2.323	1.04854	1.8699	2.64135	2.28144	1.35075	1.44196	1.39392	1.38849	2.1746	3.07556	3.86787	3.23783	4.81281	4.83999	5.97105
Gbar_D11G028130	23.346	19.0782	17.481	16.2703	17.7741	17.3229	20.3298	19.1059	18.3487	17.5416	16.7806	16.6181	16.6924	14.185	18.1888	15.001	14.9501	9.06807	14.4909	14.6246	12.6006	16.7454	22.0169	19.6365	13.884	15.9752	20.1743	16.5367	20.5577	18.2344	17.2688	18.3034	15.563	17.3292	19.8445	18.6556	17.1485	15.9929	18.7589	15.0669	9.55251	13.3466	11.9305	11.2874	9.53385	10.1473	13.8422	10.0119
Gbar_D11G028140	4.26146	4.15863	4.37953	3.30889	4.71598	3.72221	3.51627	4.49901	3.21393	8.04836	7.02102	9.77909	7.9444	7.40635	7.20493	3.04754	3.2822	4.87452	2.72662	4.26349	4.18859	2.96081	2.0688	2.99342	4.57261	4.40843	5.77442	3.87804	2.61388	3.87304	3.26756	3.4991	3.69478	4.46205	5.66672	6.17363	6.50707	6.42805	6.35086	3.7488	3.71205	3.02018	4.94493	5.31872	4.06406	6.33115	6.29896	6.83294
Gbar_D11G028150	6.49025	7.67903	8.50205	2.63931	2.58189	2.60246	2.13765	2.81138	3.39444	1.70072	1.5982	1.59169	1.7691	1.59643	2.09657	0.877905	0.873468	1.46525	0.904939	0.796211	0.945495	0.379121	0.360196	0.611948	8.13209	6.50673	7.78154	2.86277	2.26893	3.1961	2.53957	3.07345	2.2065	3.10099	2.77904	1.89146	3.23798	2.2692	1.71888	0.425706	0.683117	1.41426	0.493725	1.45837	1.05971	0.580756	0.399742	0.551392
Gbar_D11G028160	5.41636	4.23531	4.6958	6.34073	6.65947	6.6528	6.35111	5.41979	5.67702	3.44218	3.40926	3.66077	4.20448	4.49937	4.21102	7.48495	5.22359	6.29581	6.44079	5.76295	5.85945	4.95883	4.84731	6.3174	4.06012	2.89886	3.52365	7.43896	6.88511	8.95205	6.80872	8.06593	7.15457	4.54151	3.80409	4.87009	3.90858	3.85862	3.83159	4.66627	6.25368	5.22095	3.78453	4.72235	4.25416	3.74597	3.68019	4.07277
Gbar_D11G028230	2.07049	4.05031	3.88478	1.87543	1.24362	2.49277	0.369481	0.451114	0.139768	0.100756	0.048351	0.077387	0.059596	0.284279	0.115176	0.504691	0.156814	0.418328	0.016169	0.649795	0.164917	0.288992	0.056357	0.289377	5.67559	5.59399	3.98264	2.55259	1.26349	3.46807	1.57022	0.999883	1.10652	0.503252	0.398773	0.366854	0.422843	0.319944	0.4382	0.124698	0.131629	0.345087	0.51569	1.0417	1.33624	1.06697	0.379592	1.62946
Gbar_D11G028240	1.68874	1.95348	2.44355	1.22601	1.47443	1.93344	0.457083	0.573149	0.255778	0.213747	0.067162	0.153605	0.197611	0.353476	0.094923	0.540817	0.142349	0.883831	0.26045	0.694611	0.291433	0.345009	0.127076	0.413903	2.56431	3.04695	2.01144	2.63345	1.01996	2.58589	0.741943	0.630333	1.03031	0.395389	0.548238	0.75329	0.982054	0.613267	0.465514	0.126969	0.225232	0.569424	0.670729	1.48857	1.29824	1.36061	0.960949	1.52329
Gbar_D11G028250	0.677599	1.29737	1.35928	0.147073	0.046946	0.303334	0.131103	0.043146	0.144631	0.024397	0.227107	0	0.152367	0.115574	0.147461	0.126751	0.170483	0.174567	0.320328	0.256978	0.513439	0.129072	0.107225	0.051562	1.2238	0.52167	0.881939	0.655135	0.349159	0.547461	0.310186	0.206561	0.382364	0.317603	0.346663	0.088388	0.673366	0.101373	0.190288	0.144322	0.110905	0.101867	0.126076	0.297582	0.370948	0.297756	0.255424	0.40983
Gbar_D11G028260	18.7602	22.0342	19.9116	10.2638	9.38909	15.8439	5.23575	4.40097	4.43097	4.71181	4.2539	6.98975	5.57126	4.91324	5.26559	3.23349	3.60234	5.45125	4.70197	4.96128	2.58393	4.93382	3.95613	3.92164	18.6842	17.7681	21.2467	13.3562	14.9588	12.3935	5.40477	4.78953	4.50505	4.33053	4.12571	4.96307	4.48814	4.01467	3.8522	4.77476	2.7553	5.92237	5.05049	5.52536	3.97132	6.75193	6.92546	4.70106
Gbar_D11G028300	45.383	90.4407	57.1078	35.6819	23.3245	41.0122	3.4378	5.38216	1.6027	0.42722	0.244297	0.315951	0	0.803838	0.31644	2.44194	0.536002	2.00674	0.883968	0.980766	0.571923	0.853641	1.0912	1.09728	54.9517	54.7057	31.576	30.5541	40.3268	30.6695	4.96265	3.69469	4.65664	0.397243	1.41113	0.796112	1.33309	0.544016	0.943139	0.266508	0.451675	0.570395	0.301224	1.86425	2.68842	4.63409	4.25597	3.76336
Gbar_D11G028310	4.23587	4.19905	5.26953	1.91156	1.83058	1.81898	1.54062	0.737302	0.719585	0.539055	0.613971	0.814428	0.501617	0.927621	0.183504	2.28537	2.7271	2.63147	1.38823	1.71773	2.17703	2.52176	2.19806	3.33009	3.75774	4.59168	5.43384	2.24253	1.9565	3.24929	1.41308	1.05817	1.03076	0.642228	0.71108	0.732687	1.18836	1.04149	0.865885	3.17536	2.31637	2.1946	3.47254	2.89846	2.6173	2.43325	2.34969	2.76357
Gbar_D11G028320	9.17958	9.12371	11.6904	4.16003	5.73789	6.29725	4.56698	4.76021	4.1965	9.41515	9.04064	8.07266	7.78708	7.32974	7.75121	0.221839	0.31663	1.10985	0.206796	0.333143	0.786249	0.879012	1.03371	0.851601	13.6321	13.0777	9.36348	6.60074	4.83801	6.3173	5.35517	4.04144	4.43116	5.30197	6.33387	6.01075	6.02108	6.19336	8.9509	1.99798	0.881405	1.73916	0.483374	1.09653	0.717008	2.80181	4.31403	1.57636
Gbar_D11G028380	3.56243	3.2992	1.9812	7.81871	0.604433	1.25329	0.739628	0.397477	11.2529	0.355245	2e-06	0.784054	0.060076	0.18881	0.165143	0.258336	0.166279	1.49507	0.089409	0.492605	0	0.02717	0.046009	0.476752	2.673	3.73503	3.23662	1.32418	2.68643	1.66295	1.9866	2.1749	2.61897	11.8869	0.712232	5.42256	1.10162	0.042936	0.419915	0.336594	0	0.039813	0.161879	0.389066	0.219925	0.278167	0.269334	0.656191
Gbar_D11G028390	5.9683	8.10568	8.65171	7.30645	12.5852	12.1561	16.768	15.9201	9.33124	12.0902	11.2218	10.1069	12.8769	12.0794	11.5492	1.25695	1.15029	0.469258	0.216327	0.218355	0.476072	0.268433	0.071469	0.174762	6.12951	5.32315	6.82576	17.1737	12.4509	16.6111	16.7255	17.3637	13.6382	7.28312	15.722	12.7436	8.81368	10.6146	12.304	2.40717	2.65656	1.82466	0.307624	0.308643	0.745934	0.365911	0.113047	0.109982
Gbar_D11G028400	1.85603	3.26308	3.36488	2.40425	2.31987	2.17467	2.29728	2.79289	2.7874	2.75659	2.91217	2.93658	2.60541	2.94611	2.81022	1.18793	0.420413	1.04138	0.684006	0.960436	0.704913	0.914983	0.658889	0.576917	3.17609	3.10874	2.14405	2.0462	1.48438	2.59613	2.34597	1.84703	1.93448	2.40924	2.3914	2.81524	2.26998	2.54478	2.07071	3.54824	0.779429	2.29958	1.66587	1.71977	1.9843	1.63034	2.03903	1.9341
Gbar_D11G028440	5.88406	6.09603	7.58416	2.73165	1.42187	4.22202	1.59879	0.72076	0.298611	0.234403	0.18773	0.163352	0.381122	0.414851	0.366645	1.34396	0.298486	3.02784	0.363069	2.31297	0.557933	0.702954	0.368985	0.599767	9.90451	8.72198	7.02222	5.28275	2.99308	5.91228	1.5912	1.06017	1.13724	0.353748	0.477396	0.406869	2.06197	1.72039	1.98999	0.257141	0.314622	0.39	0.269996	1.50549	1.79298	2.65169	0.321543	4.16041
Gbar_D11G028480	2.77111	2.06212	2.18016	0.783763	1.09431	1.22736	0.620698	0.312383	0.307134	0.555168	0.082991	0.255114	0.161036	0.272553	0.284307	1.32936	0.454225	1.33739	0.439987	0.462194	0.045284	0.508362	0.832735	0.439883	2.33675	3.12502	2.18778	1.54751	1.58847	1.883	1.32817	0.707095	0.737198	0.158025	0.514925	0.651329	0.492438	0.442711	0.371592	0.731598	0.267884	0.564548	1.66051	2.0567	3.2288	4.75968	0.958017	5.66344
Gbar_D11G028500	5.94992	6.88307	6.13852	25.327	27.5524	21.9033	26.6395	27.9229	27.5615	59.7886	48.617	58.5883	54.1226	49.9049	49.0239	16.6914	20.3862	19.7682	20.0583	23.4012	25.623	26.0788	27.9561	31.4868	7.77003	9.27003	10.8666	23.9703	26.2947	23.1159	26.6759	27.7951	26.3558	33.4014	33.3951	30.9692	33.8596	37.2294	40.639	46.9708	32.8022	42.8589	20.9091	21.5212	22.6318	22.2761	23.4223	18.7551
Gbar_D11G028510	2.01401	1.54013	2.51817	3.80708	4.82457	3.38615	2.98471	3.10782	2.48241	2.20461	2.62233	2.38072	2.87271	3.13399	2.10101	1.55153	1.05507	0.631504	0.994482	0.755576	0.290938	0.877866	1.1327	1.13061	2.35656	2.6806	2.78495	2.36262	2.82717	3.20759	3.02161	2.42937	2.98494	1.70671	3.04694	2.40589	1.73499	2.87126	2.38075	1.60791	0.787897	0.626405	1.04094	0.702899	1.21809	1.69491	1.44162	1.9717
Gbar_D11G028520	2.86009	2.32601	2.58265	3.0657	3.80662	2.4043	3.04875	2.83188	2.76934	2.71165	1.87963	2.13274	2.48026	2.03722	3.14682	0.933975	0.88135	2.43819	0.618801	1.80286	0.414832	0.756814	0.86131	0.92841	2.2938	2.65266	2.80582	2.63886	3.93944	2.59643	2.72034	2.98152	3.83261	2.34107	2.06979	2.16294	1.29099	1.88194	1.75616	0.651263	0.369536	0.379327	0.816698	0.450482	0.897898	0.454067	2.97939	1.47277
Gbar_D11G028530	3.69927	3.15625	3.28456	2.15349	1.93284	2.31764	2.82418	1.14671	1.07458	3.69599	3.44725	3.70795	1.46192	1.82696	2.88664	40.0345	46.8158	32.3619	38.4657	40.3779	37.1307	31.3897	19.1518	26.6442	4.28596	3.6486	4.44047	2.91063	3.16712	4.38706	3.18867	1.51657	2.30706	3.06744	1.98953	2.02249	8.31366	6.96931	3.19319	24.9663	28.5166	29.2699	17.5761	26.9267	16.5368	7.29055	4.06278	3.29198
Gbar_D11G028570	11.5499	9.5176	5.69351	4.60357	2.33464	4.06791	1.06117	0.975848	0.708177	1.32034	0.268827	0.721579	0.333765	0.280329	0.146063	1.86739	0.840279	4.57242	0.221848	0.170945	0.229393	0.673702	0.183893	0.27005	6.98813	5.2141	6.75375	2.96388	2.38429	1.60448	1.4889	0.975192	0.411388	0.279007	1.24925	0.401425	1.78779	0.948547	0.749137	2.50572	0.357159	0.161735	17.9163	9.92676	2.33639	1.87206	2.17707	0.869452
Gbar_D11G028590	10.4953	9.87451	10.3141	2.75636	3.39605	3.56462	1.89324	0.65962	0.573359	0.481315	0.484339	1.38158	0.267834	0.381746	0.257748	2.24009	0.094835	1.88948	0.019675	0.618037	0.338318	0.621028	0.210204	0.054592	12.1233	13.2915	14.5094	5.36735	5.13522	6.05192	1.68147	1.35761	1.56231	0.387148	1.024	0.697932	1.37341	0.743837	0.997428	0.423376	0.279914	0.725978	0.182259	0.400107	1.08783	1.45495	0.361701	2.42647
Gbar_D11G028600	12.9532	39.2094	39.7288	7.65551	26.406	30.6826	5.09202	3.26429	15.1805	11.9284	1.81638	11.675	6.29337	2.49721	1.77382	12.2735	6.99614	12.9383	5.21498	7.38419	1.41851	2.59931	3.21665	1.32971	29.587	34.288	29.2498	23.905	23.4491	26.047	3.22734	3.50445	17.1156	3.8346	4.22835	4.64061	4.30807	3.45969	16.2494	7.51492	2.32039	1.58977	0.969581	10.1805	13.5295	2.35561	3.06428	10.6194
Gbar_D11G028640	4.38303	4.20877	4.58677	4.28777	5.94451	5.71163	4.28922	5.60973	3.96888	3.85078	3.97787	4.29375	3.54893	5.22806	3.87697	7.47726	4.97283	10.9257	3.70649	11.1572	6.30833	9.66173	7.07957	8.54662	4.42697	4.13693	4.47576	4.21953	3.20938	3.68219	4.99497	4.2707	4.38682	3.52176	4.95664	3.46233	4.89978	3.41551	3.72683	4.74945	5.16661	4.44326	8.27065	7.07525	8.835	12.3692	10.7927	15.6376
Gbar_D11G028660	5.11945	6.58531	6.30722	6.67919	6.56857	7.43382	2.18399	1.86557	0.494044	1.51753	0.53088	1.78531	1.21485	1.29505	0.750595	2.24658	0.6032	3.05496	0.674528	1.90151	1.76381	2.59823	1.94952	1.75204	4.97258	6.11426	5.42767	5.47651	3.6454	6.46388	3.28502	1.87627	2.37744	1.40033	1.29672	0.968741	3.95874	2.01492	2.0569	0.949418	0.863533	0.874534	1.63989	3.02413	3.97564	8.31878	10.2556	8.55045
Gbar_D11G028670	0.34583	0.648006	0.685995	0.149656	0.227407	0.423143	0.636329	0.556863	0.170952	1.13587	0.779198	0.868175	1.26219	1.03138	1.0842	0.443226	0.049725	0.565607	0.025761	0.319247	0.087203	0.277953	0.050993	0.053721	0.614264	0.688141	0.678007	0.886747	0.209486	0.548704	1.03655	1.13899	0.614343	1.32841	0.830502	1.13611	1.37131	1.21048	1.06033	0	0.137785	0.157992	0.183246	0.466987	0.41727	0.547108	0.553968	0.618798
Gbar_D11G028680	4.75286	6.66928	5.98135	14.2123	18.3858	16.1753	27.2841	28.3392	31.1748	19.4559	30.0678	29.5182	30.5054	29.6775	20.8911	10.5435	13.6718	11.2275	7.6934	8.94844	8.98812	6.00476	5.13601	6.72506	6.66892	6.17341	4.93003	12.2626	9.66461	8.67121	20.7899	23.3997	20.6707	24.4379	18.4087	26.3108	19.9839	22.8601	23.9533	14.3041	15.4157	13.2469	11.1814	10.0629	9.51011	7.66857	7.19711	7.8156
Gbar_D11G028700	4.87165	3.87294	3.14737	7.98483	8.36047	6.77879	8.80961	8.23975	7.52922	7.85438	8.25561	9.22894	8.86464	7.2333	6.6753	10.3071	15.9774	10.6844	8.99515	7.56185	8.2524	8.98304	8.44806	10.2487	2.49217	4.72306	4.98979	5.8033	5.16578	6.20028	5.26234	9.40423	7.32436	7.09039	7.78149	6.27535	7.32124	9.46009	6.06411	11.1614	8.85879	9.90133	9.91941	10.1786	5.58132	5.12996	8.00717	4.05901
Gbar_D11G028710	7.66715	3.23297	4.87336	1.38354	2.44833	2.03486	1.79451	1.84561	1.33332	1.17803	1.51813	1.10069	1.12661	1.25392	1.32164	2.61859	1.85866	2.19951	1.59908	1.70361	1.20461	1.78561	1.39837	2.64124	6.1229	4.55972	6.67961	1.53502	2.32363	2.40668	2.28936	1.92049	1.58017	1.41447	2.43516	1.61082	2.4149	1.96018	2.38138	3.11387	1.73152	2.28193	9.5989	7.20749	4.86944	5.63849	7.18347	9.42106
Gbar_D11G028730	4.45426	4.07913	3.76577	1.50428	1.75901	2.2252	2.41699	3.52578	2.83266	3.09466	3.35953	2.78189	2.65001	2.93037	3.23113	1.12173	1.37455	1.30129	0.832332	0.618314	1.02375	0.766439	0.326162	0.249349	4.52192	5.00744	3.91364	2.95051	1.84935	3.45906	2.15081	2.6428	2.79877	2.83335	2.70555	2.6845	1.93176	2.6864	2.86863	1.6062	2.07931	1.12824	1.24383	0.879716	0.797531	0.559759	0.594305	0.616549
Gbar_D11G028740	4.17678	5.51449	5.40587	2.84134	2.70802	4.00428	0.946461	0.36393	0.324965	0.14158	0	0.166267	0.314514	0.304867	0.029073	0.160195	0.338382	1.24263	0	0.092863	0.097326	0	0	0	4.48171	5.36735	5.72898	3.45214	3.79259	3.46685	0.926338	1.22805	1.21562	0.770945	0.643899	0.366536	0.300072	0.286859	0.151832	0	0.030756	0.054839	0.090104	0.106588	0.088836	0.217787	0.051825	0.177962
Gbar_D11G028750	4.95271	5.38368	5.03292	3.53126	2.46663	3.63898	2.02677	1.60327	1.14131	0.591982	0.768868	0.977051	0.780094	0.915738	0.760093	1.06674	1.3261	2.0211	0.982655	0.424908	0.869905	0.613258	0.391589	0.531731	5.43014	7.74461	5.19195	4.52517	3.40832	6.22057	2.07219	1.30987	1.7974	0.724582	0.834405	0.732179	0.964633	0.936455	0.684015	1.3081	0.713022	1.53689	1.17415	0.441398	0.58501	1.13728	0.976882	0.801362
Gbar_D11G028760	0.795994	1.65005	0.86952	2.02639	3.07371	2.48202	2.68236	3.48725	3.54641	1.99325	1.63873	1.44899	1.41899	1.9994	1.94029	4.07168	4.1486	4.06075	4.78189	4.22504	4.70911	4.59089	3.41244	3.72209	1.4068	1.26147	1.49444	1.67007	2.07034	1.20438	2.22056	2.98714	2.89765	2.57147	2.75524	2.37388	2.3657	2.08457	2.03546	1.95861	2.98314	2.45121	3.80548	4.37036	5.0289	3.28411	4.51866	3.80009
Gbar_D11G028770	1.82321	2.40197	2.28847	1.29128	1.13046	0.87112	0.673765	0.616855	0.442544	0.991803	0.749266	0.68969	0.646461	0.639743	0.559172	0.795897	0.460607	0.976458	0.745744	1.24686	1.69097	1.25796	0.718515	1.14614	1.29415	2.06619	1.70238	1.38071	1.21135	1.10173	0.85476	0.289255	0.740265	0.269532	0.370939	0.275297	0.489218	0.135425	0.827994	0.867696	1.05283	0.864994	0.951193	0.716204	1.18627	1.38617	2.08447	1.48667
Gbar_D11G028790	0.992888	1.3685	1.51773	1.08503	0.778405	1.35649	0.52182	0.832504	0.485898	1.10795	1.43821	0.875094	0.900344	0.624559	1.06136	0.896452	1.08759	1.1745	1.07052	1.41545	1.33889	1.16786	0.819278	1.01394	0.910789	1.44301	0.801237	1.57252	0.947119	1.35503	0.619261	0.60869	0.538027	0.633899	0.973798	0.557409	0.865942	0.832666	0.776901	0.994845	1.07012	1.64638	0.910158	1.10739	1.64493	1.20269	0.904928	1.01796
Gbar_D11G028800	3.76872	4.07475	3.12051	1.71433	1.18174	1.27346	0.948091	0.878128	0.621511	0.519494	0.35442	0.153651	0.577461	0.656046	0.686524	0.6213	0.255216	0.73024	0.258248	0.404228	0.345353	0.135151	0.215138	0.124319	2.51644	4.37153	2.58263	2.4949	1.66605	1.82541	1.76394	1.31076	1.43233	0.836125	0.847867	0.763684	0.828731	0.851605	0.555823	0.156364	0.150037	0.333173	0.303912	0.8963	0.790948	1.5479	0.307033	1.21362
Gbar_D11G028820	8.80078	7.9795	6.66664	17.6618	18.8562	17.4112	21.2374	18.3452	18.52	12.261	12.6231	10.923	11.7859	13.1055	14.8653	10.0718	4.05578	5.99638	4.37613	5.08784	4.64509	6.46565	5.78991	5.25453	9.3514	7.26756	7.79599	12.9299	20.0542	9.94176	17.0316	15.0172	13.4425	15.6566	12.0163	15.3722	10.5737	11.3885	14.05	7.61045	6.84845	6.76537	13.6614	8.37233	6.11737	7.18728	8.64998	6.65809
Gbar_D11G028870	6.42323	7.756	6.66954	9.49416	9.50982	7.53726	4.98559	5.01361	5.14228	3.57669	3.0183	3.76472	2.58449	4.30613	2.91397	3.60052	2.64498	4.19835	2.28265	4.92506	3.68551	4.14647	4.8583	4.36961	6.32353	7.3446	7.09484	4.45704	5.1768	5.82549	5.79252	5.09107	6.32486	3.56502	4.05849	3.99569	3.01151	2.75586	2.15655	2.66725	2.04289	2.9748	4.49917	5.36781	4.46842	11.0575	8.311	12.0376
Gbar_D11G028900	5.77598	5.97534	6.37395	20.292	21.0219	16.9439	25.0031	27.8437	28.11	38.1957	39.2367	35.8852	35.6721	33.2342	38.6119	31.8729	47.1156	35.2347	36.6233	33.8582	35.8107	31.3182	27.6046	28.4861	6.57273	6.92233	6.77678	14.9214	13.3881	11.2937	22.3528	24.063	20.6581	24.2833	25.9464	28.3357	31.1079	37.993	34.2115	35.0605	44.6476	40.2719	34.0723	31.8085	28.4909	18.4219	19.2071	13.8493
Gbar_D11G028930	4.10769	3.8017	6.13686	1.27459	1.7241	1.66969	2.36289	1.69521	1.85938	1.24409	1.42216	0.941555	1.16156	1.10943	1.39464	1.16082	0.571126	0.815389	0.494762	1.04189	1.26801	0.625701	0.688199	0.790339	3.14345	3.57718	3.55203	3.11175	0.513046	2.90986	1.97151	1.11286	2.57953	2.33278	1.55888	1.43975	0.770355	1.51301	1.19599	0.808229	1.25129	1.63317	1.28175	0.559996	1.68466	1.28412	1.10499	1.3571
Gbar_D11G028950	1.36925	0.816166	0.846981	0.223592	0.056655	0.25374	0	0.018189	0	0	0	0	0	0	0	0	0	0	0	0	0	0	0	0	0.706269	0.854249	0.75098	0.267021	0.505963	0.620697	0.014157	0	0.06529	0.048408	0.018016	0.020766	0.038919	0.037376	0	0	0	0	0	0	0.032154	0	0	0
Gbar_D11G028970	15.177	13.853	13.6563	20.7306	19.1988	18.6715	20.3753	18.5796	16.4688	23.6017	23.3992	23.7538	22.7937	23.2128	23.5265	8.52514	8.1369	8.8073	5.2864	9.6286	8.08569	10.502	3.12446	5.605	13.1116	13.1227	12.6038	14.5355	13.4098	13.7023	13.8054	15.753	15.176	16.1231	16.0754	17.0822	16.3509	18.5173	17.1243	8.88544	11.349	10.1336	6.03774	8.60999	9.50063	5.20069	4.4027	3.26443
Gbar_D11G028980	68.3679	67.3251	57.0941	71.4141	71.7064	68.8824	57.0899	59.7425	56.7794	54.653	62.4952	59.0815	57.8725	64.6294	65.101	77.6347	49.9736	43.5283	54.3731	47.7515	47.1592	50.5517	75.4309	56.1995	59.375	59.8814	63.2219	84.1047	107.808	72.0967	77.0225	76.2345	69.3747	76.9718	68.1024	72.9116	65.9846	67.1798	73.1104	69.6757	40.884	54.4734	63.4525	53.4477	42.5174	53.5276	50.8312	56.5902
Gbar_D11G028990	5.43289	6.00854	5.70082	2.51047	2.03538	2.25469	1.43368	1.24317	0.926275	1.52439	0.895634	0.94261	1.36655	1.01699	1.68083	0.52702	0.67899	0.88564	0.234413	0.608072	0.433715	0.658351	0.813137	0.800746	5.80622	4.92111	5.38771	3.34422	3.26568	3.96727	1.05906	0.973581	1.32613	0.725282	1.13686	0.649008	1.05346	1.20159	0.793992	0.808451	1.11065	0.922214	0.416508	1.02305	0.501129	0.399387	0.358487	0.601176
Gbar_D11G029000	1.88042	1.31379	0.837944	4.57347	6.05895	5.24662	11.5036	11.5851	12.2985	15.121	17.3668	16.0153	14.6236	16.8555	20.8251	10.9905	7.82031	5.90777	5.6433	4.91148	5.01038	5.97943	10.0461	4.78672	0.593786	1.4186	1.33301	6.86295	9.99668	5.52118	13.4747	13.0076	14.6358	17.1409	15.5244	16.7428	17.5873	22.0571	15.4726	12.2466	19.7832	13.7394	2.06138	3.76641	4.34691	2.338	3.65551	0.579253
[truncated: 264 more rows]
