# Supplementary material for: Analysis of transcriptome data and quantitative trait loci enables the identification of candidate genes responsible for fiber strength in Gossypium barbadense
Source: G3 (Bethesda). 2022 Jul 26;12(9):jkac167. doi: 10.1093/g3journal/jkac167 (PMC9434320; doi:10.1093/g3journal/jkac167)
Supplement: jkac167_Table_S10 [file jkac167_table_s10.xlsx]

## Sheet: Sheet1
Table S10. The list of gene with Kme > 0.85 in four singificant modules.
kME_MM.brown	kME_MM.brown	kME_MM.green	kME_MM.green	kME_MM.black	kME_MM.black	kME_MM.red	kME_MM.red
Gbar_D06G005470	0.988672	Gbar_A01G021310	0.964794	Gbar_D12G013160	0.979605	Gbar_A01G001530	0.97809
Gbar_D07G008240	0.986213	Gbar_A01G000180	0.951149	Gbar_A08G009300	0.977179	Gbar_A01G011390	0.940964
Gbar_A07G003200	0.985189	Gbar_A02G018050	0.95046	Gbar_A12G013170	0.974532	Gbar_A01G005300	0.937853
Gbar_D12G012240	0.983978	Gbar_A01G008260	0.939501	Gbar_A09G013310	0.9737	Gbar_A01G001890	0.921703
Gbar_D06G013110	0.983326	Gbar_A01G017670	0.916895	Gbar_D04G001830	0.966569	Gbar_A01G005770	0.915324
Gbar_A09G016980	0.982238	Gbar_A01G022010	0.916765	Gbar_D09G013060	0.962111	Gbar_A01G015670	0.879003
Gbar_A13G024860	0.980543	Gbar_A01G012360	0.912603	Gbar_D08G010340	0.96129	Gbar_A01G018460	0.944308
Gbar_A08G016900	0.979168	Gbar_A01G002220	0.912426	Gbar_A05G013020	0.958165	Gbar_A01G018760	0.913467
Gbar_D10G012100	0.978195	Gbar_A01G003620	0.908501	Gbar_A05G022920	0.956704	Gbar_A01G019900	0.904701
Gbar_A11G001290	0.977751	Gbar_A01G004710	0.908348	Gbar_A13G010390	0.954909	Gbar_A01G019910	0.911975
Gbar_A08G004500	0.97676	Gbar_A02G002370	0.907791	Gbar_A08G007170	0.952548	Gbar_A01G019980	0.922254
Gbar_D09G016010	0.976013	Gbar_A02G004170	0.898822	Gbar_D02G011810	0.952431	Gbar_A02G001820	0.887759
Gbar_A02G003250	0.975891	Gbar_A01G001000	0.898204	Gbar_D10G013890	0.95117	Gbar_A02G004100	0.880954
Gbar_D12G009470	0.975672	Gbar_A01G019280	0.89697	Gbar_D10G004050	0.951098	Gbar_A02G004410	0.947067
Gbar_D11G021460	0.975669	Gbar_A01G001360	0.896172	Gbar_A12G022220	0.948902	Gbar_A02G006590	0.95794
Gbar_A11G024960	0.975141	Gbar_A01G019780	0.894735	Gbar_A07G002430	0.947441	Gbar_A02G007010	0.950392
Gbar_A05G036640	0.974685	Gbar_A01G020060	0.892717	Gbar_A08G014490	0.945517	Gbar_A02G007850	0.95511
Gbar_D01G015400	0.974624	Gbar_A02G012770	0.889425	Gbar_D01G013270	0.945126	Gbar_A02G008110	0.919152
Gbar_D10G008460	0.973716	Gbar_A01G001860	0.883545	Gbar_D09G007250	0.944997	Gbar_A02G013430	0.867851
Gbar_D10G000530	0.973711	Gbar_A02G018120	0.881769	Gbar_A11G004480	0.94376	Gbar_A02G014170	0.917897
Gbar_A08G005520	0.973252	Gbar_A02G014540	0.879058	Gbar_D05G013770	0.943356	Gbar_A02G015990	0.91109
Gbar_A10G023160	0.972567	Gbar_A01G018700	0.872571	Gbar_A09G018830	0.943153	Gbar_A03G000570	0.93424
Gbar_A02G003280	0.971035	Gbar_A02G016550	0.872437	Gbar_A07G020930	0.942877	Gbar_A03G001970	0.902614
Gbar_A05G002370	0.970856	Gbar_A01G007050	0.870259	Gbar_D05G038660	0.941053	Gbar_A03G002470	0.917547
Gbar_A04G001580	0.970275	Gbar_A01G008050	0.869948	Gbar_A07G005130	0.939272	Gbar_A03G005010	0.967531
Gbar_A06G016340	0.969769	Gbar_A02G003990	0.869488	Gbar_D12G028000	0.938885	Gbar_A03G013530	0.895607
Gbar_D08G004650	0.969317	Gbar_A02G009290	0.866934	Gbar_D07G002410	0.937539	Gbar_A03G017630	0.907562
Gbar_A09G013150	0.969095	Gbar_A02G010420	0.866329	Gbar_D13G003000	0.936673	Gbar_A03G020220	0.947437
Gbar_A07G001410	0.969041	Gbar_A01G019830	0.859776	Gbar_D13G005460	0.936102	Gbar_A03G020280	0.882857
Gbar_A01G001160	0.968889	Gbar_A01G022680	0.859776	Gbar_D10G024660	0.935243	Gbar_A03G021550	0.897009
Gbar_D11G007190	0.967393	Gbar_A02G003400	0.857674	Gbar_D07G025020	0.934874	Gbar_A03G022390	0.927613
Gbar_A06G012300	0.96631	Gbar_A01G007640	0.856966	Gbar_D04G018240	0.934512	Gbar_A04G002440	0.919609
Gbar_A12G027220	0.96616	Gbar_A03G001690	0.911478	Gbar_D12G018000	0.934294	Gbar_A04G002530	0.953292
Gbar_A11G003740	0.965834	Gbar_A03G002790	0.856209	Gbar_D01G018440	0.933445	Gbar_A04G002880	0.924548
Gbar_D08G017620	0.965748	Gbar_A03G003060	0.867349	Gbar_D06G018800	0.931986	Gbar_A04G002920	0.859904
Gbar_D12G027140	0.96557	Gbar_A03G003410	0.891017	Gbar_D05G004230	0.931661	Gbar_A04G003370	0.875796
Gbar_D08G015810	0.965525	Gbar_A03G004200	0.851762	Gbar_D05G014380	0.931243	Gbar_A04G006020	0.883825
Gbar_D13G023600	0.9653	Gbar_A03G004830	0.890711	Gbar_A01G012620	0.930641	Gbar_A04G012270	0.873501
Gossypium_barbadense_newGene_12884	0.96526	Gbar_A03G009880	0.951071	Gbar_A12G004160	0.929985	Gbar_A04G013070	0.883413
Gbar_A05G010430	0.964882	Gbar_A03G013570	0.9087	Gbar_A11G004790	0.929683	Gbar_A04G013410	0.902826
Gbar_D02G014670	0.963075	Gbar_A03G015520	0.920778	Gbar_D08G005340	0.929226	Gbar_A05G001240	0.963843
Gbar_A12G015160	0.963028	Gbar_A03G017960	0.93503	Gbar_D01G008040	0.928832	Gbar_A05G003050	0.900577
Gbar_A08G027020	0.962953	Gbar_A03G020360	0.922231	Gbar_A10G004180	0.928692	Gbar_A05G003500	0.885224
Gbar_A01G017070	0.962596	Gbar_A03G021710	0.967135	Gbar_A10G025650	0.928667	Gbar_A05G005980	0.883022
Gbar_D10G011770	0.961979	Gbar_A03G023540	0.909242	Gbar_A04G007470	0.92847	Gbar_A05G006090	0.895005
Gbar_D06G015930	0.961815	Gbar_A04G000940	0.900434	Gbar_A04G005320	0.926856	Gbar_A05G009830	0.933546
Gbar_D13G011180	0.961597	Gbar_A04G004570	0.863562	Gbar_A06G008060	0.926038	Gbar_A05G016160	0.904975
Gbar_A08G014960	0.961133	Gbar_A04G005110	0.86822	Gbar_D12G011700	0.923598	Gbar_A05G016960	0.852341
Gbar_D05G011020	0.960449	Gbar_A04G007170	0.881262	Gbar_A05G008430	0.920986	Gbar_A05G017350	0.888134
Gbar_A13G000360	0.959614	Gbar_A04G007890	0.870985	Gbar_D03G009560	0.920823	Gbar_A05G019310	0.853631
Gbar_D09G006110	0.959542	Gbar_A04G008230	0.899721	Gbar_D05G003880	0.92071	Gbar_A05G020380	0.892124
Gbar_A09G016280	0.959387	Gbar_A04G008300	0.923339	Gbar_A05G003390	0.919869	Gbar_A05G023870	0.961006
Gbar_D09G018930	0.959295	Gbar_A04G010040	0.904575	Gbar_D11G019220	0.91967	Gbar_A05G026560	0.923323
Gbar_A10G002630	0.958615	Gbar_A04G010970	0.886324	Gbar_D09G021310	0.919084	Gbar_A05G032810	0.892455
Gbar_D05G022690	0.95839	Gbar_A04G011450	0.862407	Gbar_A12G026710	0.918162	Gbar_A05G036540	0.937907
Gbar_A09G007590	0.957879	Gbar_A04G011530	0.931785	Gbar_D11G011430	0.916041	Gbar_A06G000130	0.876282
Gbar_D11G006230	0.957642	Gbar_A04G015020	0.917006	Gbar_D09G016250	0.91582	Gbar_A06G002940	0.906469
Gbar_D08G017030	0.956882	Gbar_A05G002500	0.901291	Gbar_D12G000600	0.915222	Gbar_A06G005330	0.892977
Gbar_A11G006810	0.956882	Gbar_A05G002550	0.91839	Gbar_A05G038230	0.914627	Gbar_A06G008730	0.886141
Gbar_A06G008420	0.956344	Gbar_A05G002570	0.943958	Gbar_A10G003110	0.914399	Gbar_A06G013150	0.904725
Gbar_A08G017710	0.956162	Gbar_A05G003760	0.869019	Gbar_D11G019140	0.914316	Gbar_A06G013210	0.930188
Gbar_D02G003930	0.956083	Gbar_A05G005720	0.874847	Gbar_D05G008920	0.91393	Gbar_A06G015550	0.865791
Gbar_A04G012700	0.956064	Gbar_A05G010420	0.910084	Gbar_D10G002760	0.913733	Gbar_A06G021880	0.922763
Gbar_A09G006940	0.956015	Gbar_A05G010890	0.937755	Gbar_D13G024580	0.909294	Gbar_A07G000180	0.862163
Gbar_D05G030820	0.955996	Gbar_A05G011560	0.913141	Gbar_D05G010320	0.908674	Gbar_A07G011410	0.856498
Gbar_A01G016520	0.955976	Gbar_A05G017930	0.914149	Gbar_D11G035320	0.908495	Gbar_A07G011610	0.877422
Gbar_A03G003880	0.955904	Gbar_A05G018390	0.905209	Gbar_A05G016050	0.908427	Gbar_A07G014810	0.880904
Gbar_D13G000690	0.955593	Gbar_A05G019910	0.87318	Gbar_D11G013130	0.908145	Gbar_A07G018660	0.889007
Gbar_D11G036320	0.955588	Gbar_A05G021250	0.916087	Gbar_A11G015730	0.908034	Gbar_A07G020120	0.863606
Gbar_D11G031550	0.955547	Gbar_A05G024580	0.922296	Gbar_D04G003950	0.906527	Gbar_A07G023280	0.95475
Gbar_A05G018120	0.955292	Gbar_A05G028320	0.944571	Gbar_A03G019900	0.90533	Gbar_A07G024310	0.876993
Gbar_A09G023120	0.955087	Gbar_A05G028350	0.878352	Gbar_D02G001720	0.904309	Gbar_A07G025190	0.920523
Gbar_A04G004600	0.95503	Gbar_A05G029080	0.882998	Gbar_A12G017970	0.902789	Gbar_A08G000920	0.861024
Gbar_D09G012080	0.954901	Gbar_A05G030880	0.873227	Gbar_A12G026150	0.901989	Gbar_A08G004760	0.89885
Gbar_D12G018530	0.954287	Gbar_A05G031040	0.906635	Gbar_A02G007640	0.901831	Gbar_A08G010180	0.861943
Gbar_D12G020200	0.954241	Gbar_A05G036240	0.911041	Gbar_D06G012260	0.901712	Gbar_A08G017280	0.916471
Gbar_A07G007520	0.954186	Gbar_A05G038090	0.93042	Gbar_A02G005260	0.899012	Gbar_A08G025590	0.890364
Gbar_A07G012630	0.954183	Gbar_A05G038810	0.94326	Gbar_D12G028500	0.898947	Gbar_A08G026280	0.970313
Gbar_D05G017190	0.954125	Gbar_A05G042290	0.927969	Gbar_A05G022550	0.898558	Gbar_A09G006470	0.872391
Gbar_D09G022820	0.954085	Gbar_A06G000210	0.899326	Gbar_A10G020040	0.898444	Gbar_A09G006530	0.891408
Gbar_D05G000200	0.954002	Gbar_A06G004840	0.856248	Gbar_A03G019510	0.897679	Gbar_A09G011760	0.953341
Gbar_A04G001030	0.954	Gbar_A06G007260	0.897555	Gbar_A13G018260	0.897227	Gbar_A09G015860	0.913783
Gbar_A03G005650	0.953968	Gbar_A06G009400	0.922324	Gbar_D08G018320	0.896966	Gbar_A09G017010	0.923829
Gbar_A02G010580	0.953821	Gbar_A06G011030	0.853421	Gbar_D09G010050	0.896874	Gbar_A09G018810	0.877286
Gbar_A13G013530	0.953797	Gbar_A06G011040	0.888657	Gossypium_barbadense_newGene_19947	0.896244	Gbar_A09G023460	0.866938
Gbar_D08G026510	0.953741	Gbar_A06G015750	0.970239	Gbar_D09G015910	0.896166	Gbar_A09G025230	0.883709
Gbar_D08G023670	0.953665	Gbar_A06G016170	0.903183	Gbar_D02G000620	0.895971	Gbar_A09G025630	0.878412
Gbar_D02G018870	0.953477	Gbar_A06G016190	0.857508	Gbar_D06G008360	0.894625	Gbar_A09G026600	0.893127
Gbar_D10G000850	0.95343	Gbar_A06G016570	0.918826	Gbar_A12G012050	0.894254	Gbar_A09G026620	0.876169
Gbar_A05G015790	0.952969	Gbar_A06G019060	0.878385	Gbar_D11G012310	0.893703	Gbar_A10G000350	0.924784
Gbar_D13G025460	0.952897	Gbar_A06G019500	0.888978	Gbar_D12G002480	0.892837	Gbar_A10G011060	0.948501
Gbar_A12G012160	0.952894	Gbar_A06G019910	0.869032	Gbar_A11G016200	0.892569	Gbar_A10G011890	0.920143
Gbar_A06G020190	0.952497	Gbar_A06G020440	0.969427	Gbar_D08G013720	0.891341	Gbar_A10G012630	0.93229
Gbar_A01G014520	0.952334	Gbar_A06G020890	0.875118	Gbar_A08G012080	0.890893	Gbar_A10G013760	0.87997
Gbar_A02G013620	0.952009	Gbar_A06G021230	0.933246	Gbar_A11G032970	0.890781	Gbar_A10G016260	0.962423
Gbar_A06G021200	0.951695	Gbar_A07G000990	0.948973	Gbar_D07G021460	0.890362	Gbar_A10G016430	0.933159
Gbar_A03G022350	0.951442	Gbar_A07G001430	0.86301	Gbar_D04G006070	0.889895	Gbar_A10G017790	0.852338
Gbar_D09G012870	0.951349	Gbar_A07G002400	0.855496	Gbar_A08G010710	0.887329	Gbar_A10G024520	0.873348
Gbar_D07G007240	0.951202	Gbar_A07G003140	0.899431	Gbar_A13G003570	0.886016	Gbar_A10G025140	0.96995
Gbar_D10G006130	0.950652	Gbar_A07G004590	0.902189	Gbar_D11G002710	0.885909	Gbar_A11G001110	0.900247
Gbar_D03G011820	0.949954	Gbar_A07G006880	0.896984	Gbar_A12G019620	0.885587	Gbar_A11G002790	0.881879
Gbar_D05G000970	0.949796	Gbar_A07G006920	0.855147	Gbar_A08G007560	0.8853	Gbar_A11G003180	0.940681
Gbar_D05G021480	0.94956	Gbar_A07G008960	0.865831	Gbar_A05G007970	0.885277	Gbar_A11G005140	0.933469
Gossypium_barbadense_newGene_7965	0.949553	Gbar_A07G009690	0.93197	Gbar_D13G019460	0.885161	Gbar_A11G008500	0.959554
Gbar_D02G015200	0.949314	Gbar_A07G013870	0.916566	Gbar_D06G020830	0.885156	Gbar_A11G008780	0.90424
Gbar_A02G005810	0.949313	Gbar_A07G013900	0.910132	Gbar_A09G016190	0.88487	Gbar_A11G011050	0.937145
Gbar_A07G019860	0.948603	Gbar_A07G015290	0.879413	Gbar_D07G004040	0.884769	Gbar_A11G011680	0.976965
Gbar_A12G001790	0.9486	Gbar_A07G019980	0.914243	Gbar_A06G007480	0.884446	Gbar_A11G013050	0.918352
Gbar_D13G000150	0.94825	Gbar_A07G020900	0.900137	Gbar_A01G012570	0.883961	Gbar_A11G016220	0.897582
Gbar_D05G018990	0.948169	Gbar_A07G020940	0.920707	Gbar_A06G019840	0.883422	Gbar_A11G024370	0.939806
Gbar_D06G001770	0.948153	Gbar_A07G023020	0.881502	Gbar_D04G014370	0.882655	Gbar_A11G024890	0.961685
Gbar_D01G013330	0.948102	Gbar_A07G023960	0.922532	Gbar_A09G016500	0.882336	Gbar_A11G024920	0.932792
Gbar_Scaffold1864G000030	0.948056	Gbar_A07G024010	0.924399	Gbar_A06G010630	0.881744	Gbar_A11G025750	0.873991
Gbar_A05G030000	0.947918	Gbar_A08G002400	0.889563	Gbar_D02G021810	0.881527	Gbar_A11G028580	0.850772
Gbar_A06G015150	0.947311	Gbar_A08G002450	0.89261	Gbar_A02G003050	0.881086	Gbar_A12G001800	0.878102
Gbar_A05G022890	0.947034	Gbar_A08G004210	0.860173	Gbar_A07G024310	0.879402	Gbar_A12G002060	0.893263
Gbar_D05G006580	0.94697	Gbar_A08G010570	0.876751	Gbar_D09G000930	0.879383	Gbar_A12G014130	0.874261
Gbar_D07G019650	0.946895	Gbar_A08G010740	0.897473	Gbar_A10G021820	0.878817	Gbar_A12G015190	0.913262
Gbar_A05G013380	0.946889	Gbar_A08G011460	0.880443	Gbar_A11G018360	0.878708	Gbar_A12G015830	0.922674
Gbar_A11G016430	0.946456	Gbar_A08G012670	0.873141	Gbar_A07G020840	0.878691	Gbar_A12G018430	0.910204
Gbar_D06G014200	0.94643	Gbar_A08G012740	0.861276	Gbar_A02G007380	0.87832	Gbar_A12G019040	0.908078
Gbar_D05G038460	0.946258	Gbar_A08G013000	0.888303	Gbar_A06G017950	0.877718	Gbar_A12G020320	0.85874
Gbar_D07G023190	0.945996	Gbar_A08G013380	0.940058	Gbar_A13G015210	0.877574	Gbar_A12G021610	0.921682
Gbar_A09G014410	0.94599	Gbar_A08G016520	0.904854	Gbar_D10G004210	0.877213	Gbar_A12G024210	0.876467
Gbar_D13G006980	0.945938	Gbar_A08G019460	0.915316	Gbar_A07G001750	0.877158	Gbar_A12G025840	0.868065
Gbar_D04G012960	0.945931	Gbar_A08G021660	0.850123	Gbar_A06G018140	0.876911	Gbar_A12G028790	0.93228
Gbar_A04G008430	0.945722	Gbar_A08G022570	0.924872	Gbar_D12G022150	0.876434	Gbar_A13G000110	0.860816
Gbar_D11G036150	0.945592	Gbar_A08G023740	0.938174	Gbar_D02G010350	0.874535	Gbar_A13G001070	0.87611
Gbar_A10G001660	0.945476	Gbar_A08G024000	0.881391	Gbar_A05G033370	0.8741	Gbar_A13G007560	0.858034
Gbar_D05G026930	0.945324	Gbar_A09G002640	0.904577	Gbar_A05G011070	0.873703	Gbar_A13G016000	0.884919
Gbar_D05G000190	0.944717	Gbar_A09G003740	0.891697	Gbar_D11G012350	0.872899	Gbar_A13G016710	0.917612
Gbar_A05G007150	0.944623	Gbar_A09G004260	0.90894	Gbar_A11G022390	0.872032	Gbar_A13G018130	0.887577
Gbar_D02G003690	0.944339	Gbar_A09G009260	0.909325	Gbar_A09G019630	0.872001	Gbar_A13G019470	0.863678
Gbar_A05G026240	0.94431	Gbar_A09G009520	0.897565	Gbar_A05G036100	0.871932	Gbar_A13G020140	0.906738
Gbar_D12G001630	0.94398	Gbar_A09G011560	0.871752	Gbar_D11G013570	0.871169	Gbar_A13G021020	0.928709
Gbar_A11G017690	0.943932	Gbar_A09G012440	0.925692	Gbar_A11G011640	0.871143	Gbar_A13G021630	0.856234
Gbar_D05G025670	0.943834	Gbar_A09G015520	0.929182	Gbar_D06G008580	0.870902	Gbar_A13G023450	0.86095
Gbar_D09G012880	0.943405	Gbar_A09G016270	0.894273	Gbar_D06G018640	0.870794	Gbar_A13G023910	0.92719
Gbar_A01G009900	0.943074	Gbar_A09G016770	0.850467	Gossypium_barbadense_newGene_4625	0.870587	Gbar_A13G024510	0.854247
Gbar_A04G006330	0.943057	Gbar_A09G019960	0.919285	Gbar_D03G011810	0.870529	Gbar_D01G006110	0.864763
Gbar_D02G025200	0.942649	Gbar_A09G020210	0.883394	Gbar_A01G007420	0.870446	Gbar_D01G010450	0.952583
Gbar_D12G005450	0.942558	Gbar_A09G020920	0.900237	Gbar_D01G021040	0.870015	Gbar_D01G014790	0.907465
Gbar_D05G021670	0.942437	Gbar_A09G021310	0.856774	Gbar_A05G017750	0.869865	Gbar_D01G015720	0.89153
Gbar_A05G005270	0.942269	Gbar_A09G021410	0.899105	Gbar_D08G004470	0.869359	Gbar_D01G019920	0.883187
Gbar_A11G022440	0.942261	Gbar_A09G024720	0.911544	Gbar_D03G012290	0.868969	Gbar_D01G021030	0.937656
Gbar_D09G007160	0.94194	Gbar_A09G024960	0.882842	Gbar_A12G007240	0.867229	Gbar_D01G024010	0.907144
Gbar_A13G009500	0.941128	Gbar_A09G025980	0.956672	Gossypium_barbadense_newGene_18827	0.866517	Gbar_D02G001610	0.8807
Gbar_D12G021240	0.941052	Gbar_A09G026700	0.9116	Gbar_D10G012690	0.866272	Gbar_D02G004700	0.903691
Gbar_D06G005500	0.941047	Gbar_A10G000260	0.858397	Gbar_A08G021820	0.866015	Gbar_D02G004960	0.873944
Gbar_D08G018450	0.940904	Gbar_A10G001310	0.901022	Gbar_D11G012170	0.865989	Gbar_D02G006570	0.881261
Gbar_A10G000680	0.940481	Gbar_A10G003170	0.90944	Gbar_D12G018430	0.86513	Gbar_D02G007540	0.959362
Gbar_A05G024770	0.940366	Gbar_A10G003630	0.886207	Gbar_A13G019320	0.865051	Gbar_D02G007560	0.902324
Gbar_A10G021050	0.94024	Gbar_A10G004950	0.874878	Gbar_D01G008800	0.864871	Gbar_D02G007970	0.862148
Gbar_D10G002530	0.940179	Gbar_A10G006630	0.949132	Gbar_D08G012530	0.86475	Gbar_D02G007980	0.93349
Gbar_A01G004930	0.93993	Gbar_A10G010410	0.907543	Gbar_D05G013250	0.864432	Gbar_D02G008880	0.918622
Gbar_D06G009490	0.939871	Gbar_A10G010980	0.902435	Gbar_A07G024940	0.864146	Gbar_D02G009020	0.882791
Gbar_A05G015450	0.939849	Gbar_A10G011340	0.922417	Gbar_D12G022460	0.864131	Gbar_D02G009940	0.946941
Gbar_A05G004990	0.939781	Gbar_A10G013700	0.856558	Gbar_D05G033940	0.864066	Gbar_D02G010300	0.932709
Gbar_A05G022010	0.939638	Gbar_A10G015080	0.901111	Gbar_A06G011200	0.863783	Gbar_D02G014410	0.945443
Gbar_A10G022040	0.938381	Gbar_A10G016440	0.904947	Gbar_A03G006780	0.863261	Gbar_D02G015550	0.865689
Gbar_A13G024810	0.938211	Gbar_A10G016590	0.857321	Gbar_A05G012470	0.862738	Gbar_D02G019330	0.899812
Gbar_A13G011780	0.938125	Gbar_A10G017980	0.850728	Gbar_D07G003730	0.862682	Gbar_D02G019460	0.929009
Gbar_A06G012100	0.938052	Gbar_A10G018350	0.908712	Gbar_A05G003500	0.862355	Gbar_D02G021060	0.905171
Gbar_D07G018760	0.938018	Gbar_A10G020430	0.922386	Gbar_D05G039320	0.862298	Gbar_D02G021570	0.959363
Gbar_A09G009280	0.938002	Gbar_A10G022590	0.950444	Gbar_D10G016350	0.862013	Gbar_D02G021600	0.890368
Gbar_D10G015940	0.937924	Gbar_A10G023480	0.922191	Gbar_D08G002850	0.862005	Gbar_D02G022150	0.858583
Gbar_A13G025600	0.93768	Gbar_A10G024690	0.954243	Gbar_D05G021630	0.858996	Gbar_D02G022190	0.873727
Gbar_A11G008030	0.937387	Gbar_A11G000960	0.873991	Gbar_A12G011620	0.858973	Gbar_D03G002570	0.89362
Gbar_A02G008370	0.937377	Gbar_A11G000970	0.941041	Gbar_A11G007360	0.856647	Gbar_D03G004080	0.918217
Gbar_D05G015600	0.937286	Gbar_A11G001770	0.950032	Gbar_A06G008280	0.85495	Gbar_D03G011860	0.948709
Gbar_D01G010440	0.937191	Gbar_A11G002550	0.877613	Gbar_A07G005740	0.85494	Gbar_D03G013250	0.94542
Gbar_A08G019120	0.93701	Gbar_A11G004210	0.867306	Gbar_A10G004400	0.854889	Gbar_D03G014200	0.896964
Gbar_D01G006060	0.936935	Gbar_A11G004640	0.860806	Gbar_D05G024280	0.854536	Gbar_D03G015960	0.891383
Gbar_A06G009170	0.936849	Gbar_A11G006170	0.934689	Gbar_A11G008770	0.85376	Gbar_D03G016490	0.941978
Gbar_D10G011730	0.936432	Gbar_A11G010810	0.933766	Gbar_A06G002040	0.853305	Gbar_D03G017960	0.965222
Gbar_D11G001760	0.936061	Gbar_A11G014720	0.878941	Gbar_A09G026070	0.852876	Gbar_D04G001670	0.881747
Gbar_D11G003860	0.935861	Gbar_A11G014780	0.855479	Gbar_D08G022580	0.852703	Gbar_D04G001800	0.890979
Gbar_A02G004670	0.935115	Gbar_A11G020450	0.884206	Gbar_A05G037710	0.852156	Gbar_D04G002570	0.872545
Gbar_D09G016620	0.934478	Gbar_A11G020500	0.852631	Gbar_D02G008880	0.852086	Gbar_D04G005660	0.946023
Gbar_D03G005100	0.934348	Gbar_A11G028050	0.858143	Gbar_D05G039480	0.851798	Gbar_D04G010300	0.938335
Gbar_A09G006460	0.934124	Gbar_A11G028440	0.900626	Gbar_D12G005940	0.851308	Gbar_D04G010340	0.894387
Gbar_A03G002380	0.933972	Gbar_A11G028710	0.858872	Gbar_D10G008490	0.850958	Gbar_D04G011890	0.947818
Gbar_D01G005090	0.93355	Gbar_A11G029340	0.95709	Gbar_A01G007430	0.850858	Gbar_D04G012330	0.934944
Gbar_A08G010470	0.933462	Gbar_A11G030910	0.866697			Gbar_D04G014890	0.923816
Gbar_A07G011600	0.933142	Gbar_A11G032530	0.887479			Gbar_D04G016960	0.863511
Gbar_D06G000100	0.932694	Gbar_A11G032700	0.855881			Gbar_D04G017750	0.90816
Gbar_A13G008330	0.932459	Gbar_A12G002460	0.862878			Gbar_D04G018070	0.928419
Gbar_D12G015170	0.931911	Gbar_A12G002790	0.877719			Gbar_D05G000100	0.919305
Gbar_D08G014400	0.931711	Gbar_A12G004470	0.888596			Gbar_D05G001230	0.906912
Gbar_A03G023530	0.931605	Gbar_A12G004770	0.875778			Gbar_D05G001250	0.92197
Gbar_A10G002660	0.9313	Gbar_A12G013320	0.88644			Gbar_D05G001680	0.905556
Gbar_D04G008970	0.93125	Gbar_A12G017100	0.87237			Gbar_D05G004020	0.89659
Gbar_D10G008130	0.931122	Gbar_A12G020520	0.937041			Gbar_D05G007760	0.921619
Gbar_A12G001140	0.931087	Gbar_A12G021230	0.905013			Gbar_D05G010310	0.874532
Gbar_A10G023590	0.930911	Gbar_A12G021670	0.95956			Gbar_D05G011980	0.863866
Gbar_A12G017660	0.930809	Gbar_A12G022820	0.946548			Gbar_D05G012830	0.892907
Gbar_A08G005240	0.930808	Gbar_A12G023650	0.939736			Gbar_D05G012920	0.86406
Gbar_D11G005590	0.930658	Gbar_A12G024360	0.871907			Gbar_D05G015040	0.900175
Gbar_D07G004360	0.93049	Gbar_A12G025160	0.952323			Gbar_D05G017760	0.914434
Gbar_D08G016340	0.930247	Gbar_A12G027140	0.88397			Gbar_D05G019940	0.910795
Gbar_D08G022520	0.929644	Gbar_A12G027360	0.855747			Gbar_D05G020360	0.936476
Gbar_D08G017990	0.929342	Gbar_A12G028450	0.85672			Gbar_D05G021050	0.916189
Gbar_D03G014770	0.929278	Gbar_A12G028480	0.876905			Gbar_D05G021140	0.898818
Gbar_D13G013270	0.929212	Gbar_A12G028580	0.859036			Gbar_D05G031150	0.927931
Gbar_A11G026470	0.929115	Gbar_A13G000970	0.932267			Gbar_D05G036920	0.869675
Gbar_D09G017570	0.928961	Gbar_A13G001300	0.94114			Gbar_D05G037320	0.896627
Gbar_A08G005690	0.92895	Gbar_A13G003430	0.946802			Gbar_D05G038000	0.925275
Gbar_A11G020130	0.928796	Gbar_A13G003490	0.881267			Gbar_D06G000830	0.881679
Gbar_D05G017200	0.928772	Gbar_A13G004450	0.902018			Gbar_D06G004230	0.923141
Gbar_D09G006030	0.928715	Gbar_A13G005760	0.895037			Gbar_D06G005540	0.856373
Gbar_A05G025000	0.928671	Gbar_A13G012560	0.875323			Gbar_D06G006840	0.887792
Gbar_D06G008550	0.928618	Gbar_A13G014890	0.87432			Gbar_D06G011730	0.861368
Gbar_D01G017720	0.92829	Gbar_A13G015600	0.879854			Gbar_D06G015540	0.891174
Gbar_D13G015530	0.92815	Gbar_A13G016600	0.924593			Gbar_D06G016170	0.977336
Gbar_D11G019280	0.928117	Gbar_A13G017260	0.916949			Gbar_D06G017610	0.934677
Gbar_A05G018340	0.928075	Gbar_A13G017830	0.877181			Gbar_D07G002740	0.863347
Gbar_D11G017260	0.928075	Gbar_A13G018770	0.951044			Gbar_D07G006260	0.882848
Gbar_A06G005250	0.927888	Gbar_A13G020010	0.935643			Gbar_D07G012070	0.934241
Gbar_D06G008690	0.927513	Gbar_A13G021970	0.882512			Gbar_D07G013380	0.96844
Gbar_D04G003850	0.927512	Gbar_A13G023930	0.916506			Gbar_D07G015190	0.876972
Gbar_A04G001590	0.927385	Gbar_D01G001150	0.891157			Gbar_D07G015260	0.940222
Gbar_D11G024090	0.927307	Gbar_D01G001550	0.907388			Gbar_D07G020660	0.896448
Gbar_A12G002310	0.926918	Gbar_D01G002320	0.863216			Gbar_D07G024050	0.972098
Gbar_D10G023850	0.926823	Gbar_D01G002390	0.953182			Gbar_D07G024970	0.896196
Gbar_A12G000920	0.92647	Gbar_D01G007360	0.944706			Gbar_D08G004860	0.862709
Gbar_D08G017460	0.926347	Gbar_D01G007900	0.864818			Gbar_D08G008380	0.94956
Gbar_A07G004070	0.926329	Gbar_D01G011200	0.907594			Gbar_D08G011930	0.865898
Gbar_A02G008960	0.925909	Gbar_D01G011320	0.850353			Gbar_D08G013370	0.882437
Gbar_D01G007140	0.925759	Gbar_D01G011380	0.938576			Gbar_D08G022440	0.953438
Gbar_A05G014330	0.925621	Gbar_D01G013490	0.85807			Gbar_D08G025280	0.852999
Gbar_D11G004080	0.925591	Gbar_D01G015650	0.932974			Gbar_D09G003500	0.949354
Gbar_D03G012670	0.925478	Gbar_D01G015740	0.899517			Gbar_D09G003630	0.933797
Gbar_D05G040170	0.925443	Gbar_D01G016470	0.954256			Gbar_D09G003910	0.881871
Gbar_D11G025890	0.925261	Gbar_D01G018810	0.871472			Gbar_D09G004340	0.858933
Gbar_A09G025740	0.925077	Gbar_D01G019700	0.899983			Gbar_D09G004530	0.875334
Gbar_D05G012630	0.925065	Gbar_D01G020910	0.875453			Gbar_D09G006130	0.974335
Gbar_D08G005930	0.924786	Gbar_D01G020960	0.889948			Gbar_D09G006440	0.898429
Gbar_D01G011900	0.924528	Gbar_D01G021190	0.86229			Gbar_D09G011150	0.913501
Gbar_A05G038320	0.924413	Gbar_D01G022390	0.977454			Gbar_D09G011540	0.929399
Gbar_D02G001100	0.923989	Gbar_D01G022400	0.901473			Gbar_D09G014190	0.886419
Gbar_D05G018760	0.923523	Gbar_D01G022850	0.88696			Gbar_D09G017420	0.87789
Gbar_D12G013890	0.923495	Gbar_D01G023130	0.953039			Gbar_D09G021330	0.903346
Gbar_A06G009270	0.923428	Gbar_D02G001810	0.885449			Gbar_D09G023110	0.925983
Gbar_A11G011270	0.923415	Gbar_D02G004040	0.918803			Gbar_D09G026220	0.854681
Gbar_D11G002320	0.923283	Gbar_D02G004580	0.857602			Gbar_D10G000290	0.890356
Gbar_A06G022370	0.923115	Gbar_D02G005220	0.947894			Gbar_D10G007780	0.92359
Gbar_D10G022920	0.92309	Gbar_D02G010270	0.923177			Gbar_D10G016890	0.857673
Gbar_D08G010260	0.922966	Gbar_D02G015220	0.939168			Gbar_D10G018560	0.881287
Gbar_D01G022500	0.922948	Gbar_D02G016280	0.907347			Gbar_D10G020200	0.912184
Gbar_A06G008830	0.922836	Gbar_D02G017370	0.901206			Gbar_D10G022660	0.858452
Gbar_D08G022140	0.922746	Gbar_D02G022010	0.884498			Gbar_D11G000510	0.925115
Gbar_A05G000980	0.922118	Gbar_D02G022290	0.895653			Gbar_D11G001470	0.912554
Gbar_A12G001190	0.921648	Gbar_D02G023650	0.874391			Gbar_D11G003560	0.911754
Gbar_A03G000150	0.9215	Gbar_D02G025520	0.891718			Gbar_D11G003990	0.859598
Gbar_A10G000930	0.921442	Gbar_D03G000880	0.864783			Gbar_D11G004640	0.936981
Gbar_D12G027070	0.921377	Gbar_D03G002680	0.87867			Gbar_D11G006600	0.874247
Gbar_D08G020440	0.92129	Gbar_D03G006670	0.940333			Gbar_D11G011560	0.94282
Gbar_D10G000060	0.921219	Gbar_D03G007070	0.939634			Gbar_D11G015080	0.919746
Gbar_A08G007330	0.921202	Gbar_D03G008100	0.893742			Gbar_D11G017000	0.950729
Gbar_A12G025200	0.921008	Gbar_D03G013510	0.98698			Gbar_D11G018980	0.88019
Gbar_D08G007500	0.920597	Gbar_D03G015090	0.901804			Gbar_D11G021520	0.891971
Gbar_A04G001270	0.920535	Gbar_D03G015690	0.851314			Gbar_D11G025840	0.886949
Gbar_D02G020770	0.920322	Gbar_D04G001150	0.91624			Gbar_D11G026730	0.911739
Gbar_D07G002600	0.9203	Gbar_D04G001850	0.896879			Gbar_D11G034750	0.923051
Gbar_D01G022620	0.920244	Gbar_D04G004080	0.935288			Gbar_D12G000600	0.873578
Gbar_D12G004470	0.920168	Gbar_D04G006060	0.91131			Gbar_D12G002300	0.929244
Gbar_D02G003900	0.920034	Gbar_D04G006820	0.925012			Gbar_D12G002470	0.913217
Gbar_D13G025420	0.919964	Gbar_D04G013620	0.931063			Gbar_D12G003320	0.884655
Gbar_D05G027130	0.919262	Gbar_D04G016200	0.882369			Gbar_D12G015840	0.928194
Gbar_D09G013010	0.918982	Gbar_D04G016250	0.909537			Gbar_D12G016390	0.9658
Gbar_A05G019450	0.918976	Gbar_D04G019740	0.912808			Gbar_D12G018570	0.873229
Gbar_D11G006160	0.918939	Gbar_D05G002850	0.893963			Gbar_D12G019380	0.911711
Gbar_D01G014970	0.918528	Gbar_D05G003500	0.890877			Gbar_D12G022150	0.866957
Gbar_A13G013080	0.918261	Gbar_D05G005170	0.916363			Gbar_D12G022960	0.854157
Gbar_D06G011990	0.918249	Gbar_D05G006450	0.935725			Gbar_D12G025540	0.897916
Gbar_A10G007320	0.917794	Gbar_D05G007860	0.950558			Gbar_D13G001310	0.955389
Gbar_D05G011330	0.917762	Gbar_D05G010640	0.892927			Gbar_D13G001320	0.89239
Gbar_A11G001980	0.91769	Gbar_D05G011320	0.882203			Gbar_D13G005360	0.927233
Gbar_Scaffold850G000010	0.917153	Gbar_D05G011500	0.887509			Gbar_D13G015120	0.865818
Gbar_A01G005350	0.916977	Gbar_D05G012600	0.873919			Gbar_D13G015310	0.857075
Gbar_A06G019750	0.916438	Gbar_D05G012750	0.914678			Gbar_D13G018660	0.861534
Gbar_D07G008170	0.915939	Gbar_D05G015880	0.892695			Gbar_D13G019220	0.907338
Gbar_A06G005050	0.915913	Gbar_D05G016830	0.899173			Gbar_D13G020320	0.883717
Gbar_A05G022630	0.915849	Gbar_D05G018130	0.8964			Gbar_D13G020420	0.857722
Gbar_D04G021300	0.915523	Gbar_D05G019040	0.966536			Gbar_D13G021380	0.890686
Gbar_D03G007330	0.915445	Gbar_D05G021920	0.896289			Gbar_D13G022000	0.902704
Gbar_A02G000870	0.915313	Gbar_D05G022980	0.90666			Gossypium_barbadense_newGene_9545	0.89148
Gbar_A05G003070	0.915243	Gbar_D05G025410	0.88889
Gbar_D05G020690	0.915212	Gbar_D05G026960	0.851902
Gbar_A10G003860	0.91521	Gbar_D05G028220	0.873877
Gbar_A08G020690	0.915035	Gbar_D05G029220	0.943911
Gbar_A04G007800	0.914713	Gbar_D05G029500	0.911046
Gbar_A03G013550	0.914336	Gbar_D05G031060	0.911976
Gbar_D08G014310	0.914265	Gbar_D05G031960	0.855585
Gbar_A12G012830	0.914235	Gbar_D05G031980	0.935187
Gbar_D07G024850	0.914079	Gbar_D05G034940	0.872629
Gbar_D09G013190	0.913961	Gbar_D06G000320	0.864211
Gbar_A12G011360	0.913928	Gbar_D06G004450	0.861122
Gbar_D10G011600	0.913805	Gbar_D06G005690	0.859258
Gbar_D04G010910	0.913466	Gbar_D06G007530	0.899677
Gbar_D07G001980	0.913229	Gbar_D06G008700	0.859118
Gbar_A02G011080	0.912884	Gbar_D06G009810	0.921458
Gbar_D13G001420	0.912608	Gbar_D06G013310	0.901932
Gbar_A06G019480	0.912583	Gbar_D06G015790	0.892685
Gbar_A05G010020	0.912313	Gbar_D06G016380	0.936805
Gbar_D07G003420	0.912166	Gbar_D06G019790	0.92047
Gbar_D11G004500	0.911746	Gbar_D06G019920	0.92971
Gbar_D11G028530	0.911407	Gbar_D06G021200	0.920658
Gbar_A12G004890	0.911263	Gbar_D06G021720	0.850884
Gbar_A05G036410	0.911202	Gbar_D06G022000	0.942819
Gbar_D03G004400	0.911137	Gbar_D06G023190	0.93
Gbar_D13G013260	0.910769	Gbar_D06G023330	0.90857
Gbar_A05G022030	0.910701	Gbar_D07G000990	0.876186
Gbar_D05G015320	0.910658	Gbar_D07G002400	0.862901
Gbar_A09G010440	0.910629	Gbar_D07G002710	0.874381
Gbar_D13G002000	0.910626	Gbar_D07G002990	0.882305
Gbar_D05G019120	0.910383	Gbar_D07G003460	0.87654
Gbar_Scaffold3260G000020	0.910116	Gbar_D07G007930	0.945935
Gbar_D12G025490	0.909812	Gbar_D07G008230	0.863415
Gbar_D10G003730	0.90956	Gbar_D07G008290	0.8732
Gbar_A10G018310	0.90939	Gbar_D07G009300	0.917268
Gbar_D06G017010	0.909223	Gbar_D07G010120	0.899837
Gbar_D08G005290	0.908868	Gbar_D07G010570	0.869385
Gbar_D13G024100	0.908635	Gbar_D07G015680	0.860452
Gbar_D02G016140	0.908469	Gbar_D07G016450	0.851387
Gbar_D07G019480	0.908171	Gbar_D07G018000	0.919939
Gbar_D08G011640	0.908035	Gbar_D07G020560	0.914667
Gbar_D03G014510	0.907735	Gbar_D07G022680	0.923136
Gbar_D13G008250	0.90728	Gbar_D07G023320	0.87654
Gbar_D06G018090	0.907187	Gbar_D08G002300	0.915285
Gbar_D09G006690	0.907182	Gbar_D08G002330	0.905013
Gbar_A06G015940	0.906963	Gbar_D08G002520	0.930208
Gbar_A09G004290	0.906902	Gbar_D08G002570	0.856127
Gbar_A13G001540	0.906752	Gbar_D08G003680	0.886202
Gbar_A01G021750	0.90662	Gbar_D08G004420	0.874601
Gbar_A13G013320	0.906605	Gbar_D08G004590	0.980691
Gbar_A09G012470	0.906559	Gbar_D08G005050	0.870953
Gbar_D01G006740	0.906516	Gbar_D08G010480	0.942646
Gbar_D08G003900	0.905712	Gbar_D08G011160	0.86229
Gbar_A10G012380	0.905014	Gbar_D08G011330	0.907448
Gbar_D02G015900	0.904754	Gbar_D08G014070	0.89325
Gbar_A06G017420	0.903934	Gbar_D08G015920	0.922116
Gbar_A11G033040	0.903462	Gbar_D08G016850	0.88136
Gbar_A12G019580	0.903403	Gbar_D08G017240	0.927442
Gbar_D03G010630	0.903051	Gbar_D08G018780	0.876386
Gbar_A02G017050	0.903028	Gbar_D08G022900	0.92992
Gbar_D02G016990	0.90295	Gbar_D08G023250	0.910386
Gbar_A02G003040	0.902903	Gbar_D08G024460	0.8993
Gbar_D03G012480	0.902522	Gbar_D08G024630	0.876082
Gbar_D05G017940	0.902466	Gbar_D08G027180	0.880936
Gbar_A07G002420	0.901786	Gbar_D08G027740	0.903335
Gbar_A03G017500	0.901714	Gbar_D08G028050	0.899523
Gbar_D05G038180	0.901647	Gbar_D09G000010	0.944109
Gbar_D09G026520	0.901568	Gbar_D09G004930	0.884882
Gbar_D05G016210	0.901542	Gbar_D09G006240	0.867464
Gbar_A11G029560	0.901504	Gbar_D09G008900	0.881507
Gbar_D10G001290	0.901388	Gbar_D09G009090	0.872885
Gbar_D13G013000	0.901206	Gbar_D09G009110	0.851886
Gbar_A13G021820	0.901146	Gbar_D09G009540	0.866666
Gbar_D06G000950	0.901061	Gbar_D09G011250	0.869383
Gbar_D10G018440	0.901013	Gbar_D09G011620	0.949253
Gbar_D08G026600	0.900716	Gbar_D09G012500	0.923387
Gbar_D06G020430	0.90043	Gbar_D09G012850	0.898384
Gbar_D06G007320	0.900247	Gbar_D09G015290	0.927373
Gbar_A04G008970	0.900191	Gbar_D09G016360	0.858954
Gbar_A11G005260	0.90014	Gbar_D09G016480	0.858001
Gbar_A12G007880	0.900036	Gbar_D09G019710	0.896452
Gbar_A08G005110	0.900024	Gbar_D09G020640	0.852029
Gbar_A11G011420	0.899503	Gbar_D09G021200	0.856279
Gbar_D12G002020	0.89925	Gbar_D09G024590	0.858473
Gbar_D07G007840	0.899161	Gbar_D09G025580	0.921619
Gbar_D11G032910	0.898748	Gbar_D10G004070	0.860495
Gbar_D03G016060	0.898436	Gbar_D10G006300	0.892863
Gbar_D13G007120	0.89833	Gbar_D10G015710	0.900499
Gbar_A08G021770	0.898191	Gbar_D10G017100	0.886069
Gbar_D12G011540	0.898154	Gbar_D10G024160	0.897465
Gbar_D02G000540	0.89811	Gbar_D10G025750	0.920591
Gbar_A10G011590	0.897882	Gbar_D11G001330	0.87183
Gbar_A13G023120	0.897874	Gbar_D11G001740	0.85663
Gbar_A07G012370	0.897469	Gbar_D11G002810	0.89817
Gbar_D01G003830	0.897097	Gbar_D11G003360	0.882409
Gbar_A01G017380	0.897027	Gbar_D11G004910	0.881127
Gbar_D05G039740	0.896931	Gbar_D11G006020	0.853367
Gbar_A07G000590	0.896813	Gbar_D11G006460	0.895139
Gbar_A12G004400	0.896665	Gbar_D11G007080	0.899205
Gbar_A10G008860	0.896615	Gbar_D11G007220	0.863331
Gbar_A12G012650	0.896518	Gbar_D11G008250	0.921762
Gbar_A09G020690	0.896508	Gbar_D11G009580	0.867573
Gbar_D06G021970	0.896343	Gbar_D11G009880	0.850901
Gbar_A06G010560	0.896252	Gbar_D11G011230	0.883923
Gbar_A05G011430	0.896163	Gbar_D11G011310	0.937871
Gbar_A10G019450	0.896128	Gbar_D11G015100	0.945764
Gbar_A09G025220	0.896087	Gbar_D11G020640	0.91571
Gbar_D02G006610	0.895806	Gbar_D11G028900	0.945116
Gbar_Scaffold1439G000010	0.894791	Gbar_D11G029020	0.900075
Gbar_A03G005360	0.894603	Gbar_D11G029780	0.953253
Gbar_D04G001820	0.894451	Gbar_D11G029850	0.90605
Gbar_A08G025890	0.894403	Gbar_D11G030000	0.953614
Gbar_A12G003550	0.89418	Gbar_D11G030390	0.885412
Gbar_D05G011870	0.893783	Gbar_D11G030630	0.868144
Gbar_D10G026490	0.893751	Gbar_D11G033670	0.86069
Gbar_A05G023750	0.893745	Gbar_D11G034290	0.878233
Gbar_A04G013080	0.893449	Gbar_D11G035510	0.856196
Gbar_A02G004690	0.893267	Gbar_D11G036090	0.911455
Gbar_A05G010060	0.892652	Gbar_D11G036410	0.923557
Gbar_D08G016270	0.892644	Gbar_D12G002320	0.891602
Gbar_D01G018590	0.892225	Gbar_D12G003300	0.895592
Gbar_A01G007110	0.892081	Gbar_D12G004900	0.86789
Gbar_D06G014450	0.892024	Gbar_D12G008030	0.857495
Gbar_A01G022820	0.891983	Gbar_D12G012390	0.939505
Gbar_A01G011320	0.891869	Gbar_D12G013310	0.89347
Gbar_Scaffold1864G000050	0.891776	Gbar_D12G020480	0.871897
Gbar_D11G019050	0.891754	Gbar_D12G020730	0.921927
Gbar_A13G010040	0.891587	Gbar_D12G021520	0.923186
Gbar_A12G018400	0.891292	Gbar_D12G021600	0.946888
Gbar_D12G022140	0.891026	Gbar_D12G022480	0.924861
Gbar_D13G013120	0.89064	Gbar_D12G023260	0.868753
Gbar_A05G000160	0.890497	Gbar_D12G025080	0.948675
Gbar_A09G014350	0.890418	Gbar_D12G025120	0.880734
Gbar_Scaffold3232G000020	0.889494	Gbar_D12G025280	0.861771
Gbar_A08G027340	0.889481	Gbar_D12G028080	0.882674
Gbar_A08G021370	0.889286	Gbar_D12G028520	0.902462
Gbar_A13G005330	0.888718	Gbar_D12G029200	0.866522
Gbar_D10G002560	0.888556	Gbar_D13G000590	0.879993
Gbar_D05G018520	0.888543	Gbar_D13G003230	0.914123
Gbar_D07G015270	0.888336	Gbar_D13G004180	0.889923
Gbar_A05G020780	0.88832	Gbar_D13G004260	0.878957
Gbar_D06G023140	0.888233	Gbar_D13G004840	0.899435
Gbar_D13G019090	0.887677	Gbar_D13G006580	0.923456
Gbar_D13G021670	0.887186	Gbar_D13G009780	0.926905
Gbar_D03G015760	0.887085	Gbar_D13G012470	0.92326
Gbar_A12G015180	0.887082	Gbar_D13G012810	0.891624
Gbar_A06G020540	0.88703	Gbar_D13G016560	0.913749
Gbar_A05G027620	0.887017	Gbar_D13G019720	0.872936
Gbar_A08G015340	0.886759	Gbar_D13G020180	0.860543
Gbar_A06G012590	0.886713	Gbar_D13G022180	0.929945
Gbar_A07G004670	0.886695	Gbar_D13G022670	0.930662
Gbar_Scaffold2485G000020	0.886507	Gbar_D13G023790	0.926076
Gbar_D08G013640	0.886386	Gbar_D13G024500	0.898939
Gbar_A05G018470	0.88635	Gbar_Scaffold1577G000010	0.895716
Gbar_A12G010170	0.885616	Gbar_Scaffold1835G000020	0.896932
Gbar_A11G034460	0.885054	Gossypium_barbadense_newGene_631	0.926345
Gbar_A01G009380	0.884953	Gossypium_barbadense_newGene_1121	0.87369
Gbar_A05G016780	0.884785	Gossypium_barbadense_newGene_1466	0.910946
Gbar_D08G021220	0.884697	Gossypium_barbadense_newGene_6034	0.964771
Gbar_D09G014290	0.884492	Gossypium_barbadense_newGene_7654	0.87462
Gbar_D09G010160	0.884302	Gossypium_barbadense_newGene_7861	0.876238
Gbar_A07G004360	0.884006	Gossypium_barbadense_newGene_8455	0.909018
Gbar_A11G018400	0.883893	Gossypium_barbadense_newGene_8569	0.951198
Gbar_D13G019580	0.883769	Gossypium_barbadense_newGene_9355	0.908545
Gbar_D09G021950	0.88373	Gossypium_barbadense_newGene_10500	0.915126
Gbar_D04G017390	0.883673	Gossypium_barbadense_newGene_15850	0.892574
Gbar_D08G013280	0.883496	Gossypium_barbadense_newGene_16455	0.96374
Gbar_A03G023220	0.88341	Gossypium_barbadense_newGene_17586	0.861399
Gbar_A09G002290	0.883258	Gossypium_barbadense_newGene_18210	0.899634
Gbar_D11G034300	0.883185	Gossypium_barbadense_newGene_19518	0.889922
Gbar_D05G039940	0.88311
Gbar_A11G029550	0.882893
Gbar_D10G015310	0.882834
Gbar_D12G027270	0.882444
Gbar_A06G022360	0.88244
Gbar_D07G001430	0.882298
Gbar_A01G012660	0.881987
Gbar_D05G003570	0.881889
Gbar_D07G014410	0.881632
Gbar_A09G007440	0.881572
Gbar_D03G018330	0.881324
Gbar_D01G021110	0.88065
Gbar_Scaffold2437G000020	0.880331
Gbar_D09G013220	0.879511
Gbar_D06G023230	0.879359
Gbar_A05G001020	0.879308
Gbar_D06G003860	0.878576
Gbar_A08G015060	0.878242
Gbar_D03G010790	0.878154
Gbar_A11G032140	0.877633
Gbar_A08G011980	0.877437
Gbar_A10G001330	0.877402
Gbar_A07G022760	0.87718
Gbar_D02G012540	0.877151
Gbar_D13G008840	0.876865
Gbar_A07G007870	0.876718
Gbar_A11G000520	0.87659
Gbar_D01G006070	0.875552
Gbar_D01G002100	0.87498
Gbar_A11G002760	0.874759
Gbar_D08G013910	0.874748
Gbar_A03G017060	0.874724
Gbar_A05G023170	0.87455
Gbar_D06G016030	0.874539
Gbar_D05G005420	0.874521
Gbar_D04G011040	0.874363
Gbar_A08G006360	0.873629
Gbar_A05G043930	0.87326
Gbar_A06G000870	0.873233
Gbar_A07G002800	0.873069
Gbar_D10G014190	0.872597
Gbar_D07G004660	0.872376
Gbar_A08G004870	0.872288
Gbar_D03G013540	0.872189
Gbar_D04G013920	0.872093
Gbar_D06G003530	0.871851
Gbar_A12G003930	0.871279
Gbar_D05G029260	0.871101
Gbar_D10G004810	0.870978
Gbar_A03G014390	0.87049
Gbar_A07G008090	0.870229
Gbar_D10G024770	0.870205
Gbar_A08G008110	0.869882
Gbar_D05G039990	0.869183
Gbar_A07G022020	0.869162
Gbar_A05G025710	0.868477
Gbar_D08G000240	0.86788
Gbar_A02G000440	0.867748
Gbar_D02G016210	0.867669
Gbar_D12G012960	0.867578
Gbar_D11G027460	0.867576
Gbar_A02G005840	0.86751
Gbar_A11G001430	0.867251
Gbar_A12G020480	0.866802
Gbar_D01G014390	0.866538
Gbar_D06G020620	0.866351
Gbar_A12G005440	0.86616
Gbar_A10G018660	0.866105
Gbar_A02G013950	0.865981
Gbar_A13G005440	0.86587
Gbar_A03G007410	0.865825
Gbar_D08G021090	0.865775
Gbar_D03G009910	0.865396
Gbar_D05G039830	0.865393
Gbar_A09G019160	0.865272
Gbar_D05G030290	0.865227
Gbar_D12G003310	0.865129
Gbar_A03G018410	0.865037
Gbar_D13G015630	0.86485
Gbar_A01G021520	0.864665
Gbar_A09G013400	0.864493
Gbar_A13G021630	0.86425
Gbar_A02G004950	0.864238
Gbar_A09G013070	0.864187
Gbar_A04G013670	0.86406
Gbar_A10G007540	0.863678
Gbar_A05G004080	0.863234
Gbar_A13G001360	0.863026
Gbar_A10G014050	0.863012
Gbar_D03G005600	0.86298
Gbar_D05G020000	0.862957
Gbar_A01G010260	0.862876
Gbar_D02G008450	0.862744
Gbar_D13G000350	0.86225
Gbar_A09G002120	0.862136
Gbar_A04G009270	0.861927
Gbar_A03G000490	0.861827
Gbar_D07G006660	0.861613
Gbar_A01G012670	0.861605
Gbar_A07G013950	0.861334
Gbar_D03G005540	0.861309
Gbar_A13G011090	0.86118
Gbar_D13G024090	0.861074
Gbar_D02G005490	0.860907
Gbar_D11G020990	0.860871
Gbar_A05G026850	0.860784
Gbar_D08G003700	0.860213
Gbar_D06G005600	0.860032
Gbar_A05G041600	0.859634
Gbar_A06G000030	0.859556
Gbar_D04G012280	0.858987
Gbar_D13G008590	0.85844
Gbar_A07G024120	0.85837
Gbar_A05G009850	0.858218
Gbar_D05G020790	0.858155
Gbar_D11G019160	0.857846
Gbar_D08G009770	0.857692
Gbar_A05G003840	0.857408
Gbar_A01G019390	0.857304
Gbar_A07G017990	0.8573
Gbar_D04G016230	0.857229
Gbar_A01G021740	0.857156
Gbar_D08G005730	0.856608
Gbar_D02G005770	0.856547
Gbar_D06G023150	0.856488
Gbar_A03G011060	0.855613
Gbar_D04G004180	0.855445
Gbar_A07G005220	0.855158
Gbar_A01G006510	0.85512
Gbar_A05G038790	0.855062
Gbar_D07G012770	0.855056
Gbar_D10G018480	0.854903
Gbar_A03G006300	0.854887
Gbar_A13G014890	0.854837
Gbar_D02G003890	0.854781
Gbar_A04G010590	0.854554
Gbar_A02G006610	0.854467
Gbar_A13G023580	0.854121
Gbar_D11G036110	0.853544
Gbar_A01G001250	0.853432
Gbar_D12G020160	0.852547
Gbar_A12G015860	0.852428
Gbar_D05G019570	0.851743
Gbar_A11G034900	0.851736
Gbar_A05G040310	0.851709
Gbar_D08G020540	0.851571
Gbar_A05G012450	0.851563
Gbar_D05G038750	0.851085
Gbar_A10G003430	0.850863
Gbar_D05G012430	0.850612
Gbar_A08G012590	0.850585
Gbar_D02G025350	0.85054
Gbar_D09G024880	0.850512
Gbar_D12G016300	0.850458
Gbar_A08G013660	0.85024

## Sheet: Sheet2
black	blue	brown	green	magenta	pink	purple	red	turquoise	yellow
Gbar_A01G014360	Gbar_A01G000590	Gbar_A01G000810	Gbar_A01G000550	Gbar_A01G000070	Gbar_A01G000840	Gbar_A01G000330	Gbar_A01G023160	Gbar_A01G012620	Gbar_A01G000180
Gbar_A01G015910	Gbar_A01G000620	Gbar_A01G001140	Gbar_A01G003280	Gbar_A01G000140	Gbar_A01G001530	Gbar_A01G002060	Gbar_A02G002830	Gbar_A01G016120	Gbar_A01G001290
Gbar_A01G022430	Gbar_A01G001000	Gbar_A01G001160	Gbar_A01G004500	Gbar_A01G000220	Gbar_A01G001890	Gbar_A01G004970	Gbar_A03G004440	Gbar_A01G020560	Gbar_A01G001360
Gbar_A03G002480	Gbar_A01G001170	Gbar_A01G001250	Gbar_A01G010360	Gbar_A01G000310	Gbar_A01G005300	Gbar_A01G008170	Gbar_A04G001830	Gbar_A02G003050	Gbar_A01G002220
Gbar_A03G008130	Gbar_A01G001860	Gbar_A01G001690	Gbar_A01G011290	Gbar_A01G000400	Gbar_A01G005770	Gbar_A01G008970	Gbar_A05G002470	Gbar_A02G007380	Gbar_A01G003620
Gbar_A03G010470	Gbar_A01G002160	Gbar_A01G003130	Gbar_A01G012150	Gbar_A01G001090	Gbar_A01G007420	Gbar_A01G010040	Gbar_A05G008830	Gbar_A02G009410	Gbar_A01G004750
Gbar_A04G014980	Gbar_A01G002660	Gbar_A01G003870	Gbar_A01G014820	Gbar_A01G001210	Gbar_A01G010600	Gbar_A01G010290	Gbar_A05G009320	Gbar_A02G017570	Gbar_A01G005850
Gbar_A05G000060	Gbar_A01G002770	Gbar_A01G004930	Gbar_A01G015200	Gbar_A01G001750	Gbar_A01G011390	Gbar_A01G010440	Gbar_A05G015830	Gbar_A03G003090	Gbar_A01G007340
Gbar_A05G016530	Gbar_A01G003410	Gbar_A01G005350	Gbar_A01G016240	Gbar_A01G002260	Gbar_A01G014800	Gbar_A01G011540	Gbar_A07G000330	Gbar_A03G005940	Gbar_A01G007640
Gbar_A05G031700	Gbar_A01G003890	Gbar_A01G005730	Gbar_A01G019920	Gbar_A01G002480	Gbar_A01G015670	Gbar_A01G012070	Gbar_A07G002190	Gbar_A03G006780	Gbar_A01G008050
Gbar_A05G041360	Gbar_A01G004210	Gbar_A01G006510	Gbar_A01G021770	Gbar_A01G002610	Gbar_A01G016710	Gbar_A01G012550	Gbar_A07G010710	Gbar_A03G015730	Gbar_A01G008100
Gbar_A05G042470	Gbar_A01G004320	Gbar_A01G007110	Gbar_A01G022980	Gbar_A01G002670	Gbar_A01G018460	Gbar_A01G013090	Gbar_A08G005850	Gbar_A03G016600	Gbar_A01G008260
Gbar_A05G043210	Gbar_A01G004510	Gbar_A01G007270	Gbar_A02G000160	Gbar_A01G003140	Gbar_A01G018760	Gbar_A01G014000	Gbar_A08G021010	Gbar_A03G019900	Gbar_A01G009420
Gbar_A06G002590	Gbar_A01G004520	Gbar_A01G007700	Gbar_A02G000170	Gbar_A01G003250	Gbar_A01G019790	Gbar_A01G014570	Gbar_A08G021400	Gbar_A04G005320	Gbar_A01G010500
Gbar_A06G004210	Gbar_A01G004710	Gbar_A01G008190	Gbar_A02G001190	Gbar_A01G003260	Gbar_A01G019900	Gbar_A01G015630	Gbar_A09G011670	Gbar_A04G009790	Gbar_A01G012360
Gbar_A06G004320	Gbar_A01G005230	Gbar_A01G009380	Gbar_A02G002910	Gbar_A01G003520	Gbar_A01G019910	Gbar_A01G016130	Gbar_A09G023880	Gbar_A05G003340	Gbar_A01G014420
Gbar_A07G009050	Gbar_A01G005720	Gbar_A01G009900	Gbar_A02G003930	Gbar_A01G003850	Gbar_A01G019980	Gbar_A01G016500	Gbar_A10G004490	Gbar_A05G003390	Gbar_A01G014510
Gbar_A07G014150	Gbar_A01G006210	Gbar_A01G009960	Gbar_A02G006200	Gbar_A01G004170	Gbar_A01G020640	Gbar_A01G017620	Gbar_A12G021200	Gbar_A05G007970	Gbar_A01G017670
Gbar_A07G016670	Gbar_A01G006690	Gbar_A01G010260	Gbar_A02G006380	Gbar_A01G004660	Gbar_A01G022370	Gbar_A01G017850	Gbar_A12G026670	Gbar_A05G008430	Gbar_A01G018510
Gbar_A07G018060	Gbar_A01G007050	Gbar_A01G010400	Gbar_A02G008160	Gbar_A01G004820	Gbar_A01G022830	Gbar_A01G018440	Gbar_A13G024950	Gbar_A05G013020	Gbar_A01G019280
Gbar_A07G020070	Gbar_A01G007430	Gbar_A01G010630	Gbar_A02G008520	Gbar_A01G005310	Gbar_A02G001400	Gbar_A01G019590	Gbar_D02G003880	Gbar_A05G016050	Gbar_A01G019780
Gbar_A08G016800	Gbar_A01G007500	Gbar_A01G010650	Gbar_A02G008810	Gbar_A01G005660	Gbar_A02G001820	Gbar_A01G019930	Gbar_D02G025400	Gbar_A05G017750	Gbar_A01G019830
Gbar_A08G021190	Gbar_A01G007560	Gbar_A01G011210	Gbar_A02G010140	Gbar_A01G005790	Gbar_A02G003480	Gbar_A01G022720	Gbar_D03G013920	Gbar_A05G022550	Gbar_A01G020060
Gbar_A09G011880	Gbar_A01G007590	Gbar_A01G011320	Gbar_A02G010670	Gbar_A01G006140	Gbar_A02G003860	Gbar_A02G000060	Gbar_D04G017940	Gbar_A05G022920	Gbar_A01G020070
Gbar_A09G021630	Gbar_A01G007780	Gbar_A01G011810	Gbar_A02G015140	Gbar_A01G006280	Gbar_A02G004100	Gbar_A02G001050	Gbar_D05G004120	Gbar_A05G026870	Gbar_A01G021310
Gbar_A10G011320	Gbar_A01G008030	Gbar_A01G012660	Gbar_A02G015260	Gbar_A01G006410	Gbar_A02G004410	Gbar_A02G001310	Gbar_D05G009780	Gbar_A05G038230	Gbar_A01G021610
Gbar_A10G013540	Gbar_A01G008150	Gbar_A01G012670	Gbar_A02G016030	Gbar_A01G006440	Gbar_A02G006590	Gbar_A02G001620	Gbar_D05G016250	Gbar_A06G002040	Gbar_A01G022010
Gbar_A10G020460	Gbar_A01G008340	Gbar_A01G013720	Gbar_A02G016120	Gbar_A01G006850	Gbar_A02G006790	Gbar_A02G001760	Gbar_D06G002470	Gbar_A06G008060	Gbar_A01G022110
Gbar_A10G020580	Gbar_A01G008720	Gbar_A01G014520	Gbar_A02G016480	Gbar_A01G007040	Gbar_A02G007010	Gbar_A02G001940	Gbar_D07G002160	Gbar_A06G008280	Gbar_A01G022680
Gbar_A12G002760	Gbar_A01G009000	Gbar_A01G014650	Gbar_A02G019000	Gbar_A01G007130	Gbar_A02G007640	Gbar_A02G003350	Gbar_D07G007690	Gbar_A06G009360	Gbar_A02G001000
Gbar_A12G013760	Gbar_A01G009290	Gbar_A01G014770	Gbar_A03G000090	Gbar_A01G007150	Gbar_A02G007850	Gbar_A02G003540	Gbar_D07G011110	Gbar_A06G011200	Gbar_A02G002370
Gbar_A12G018890	Gbar_A01G009300	Gbar_A01G015080	Gbar_A03G001560	Gbar_A01G007510	Gbar_A02G008110	Gbar_A02G003980	Gbar_D08G004820	Gbar_A06G013840	Gbar_A02G003990
Gbar_A12G026700	Gbar_A01G009330	Gbar_A01G015980	Gbar_A03G003150	Gbar_A01G007810	Gbar_A02G011230	Gbar_A02G004910	Gbar_D08G013320	Gbar_A06G017950	Gbar_A02G004170
Gbar_A13G012150	Gbar_A01G009350	Gbar_A01G016520	Gbar_A03G003720	Gbar_A01G007830	Gbar_A02G013430	Gbar_A02G006350	Gbar_D08G014860	Gbar_A06G018140	Gbar_A02G005000
Gbar_A13G012510	Gbar_A01G009460	Gbar_A01G016640	Gbar_A03G003980	Gbar_A01G008320	Gbar_A02G014170	Gbar_A02G007590	Gbar_D09G021590	Gbar_A06G018580	Gbar_A02G005860
Gbar_A13G012670	Gbar_A01G009560	Gbar_A01G016900	Gbar_A03G006980	Gbar_A01G008370	Gbar_A02G015990	Gbar_A02G008530	Gbar_D10G004350	Gbar_A06G019840	Gbar_A02G007410
Gbar_A13G021410	Gbar_A01G009610	Gbar_A01G017070	Gbar_A03G008010	Gbar_A01G008780	Gbar_A02G016660	Gbar_A02G009080	Gbar_D11G001930	Gbar_A07G001750	Gbar_A02G009290
Gbar_D01G009890	Gbar_A01G010080	Gbar_A01G017380	Gbar_A03G008300	Gbar_A01G008870	Gbar_A03G000570	Gbar_A02G009920	Gbar_D11G015440	Gbar_A07G002430	Gbar_A02G010420
Gbar_D01G024380	Gbar_A01G010170	Gbar_A01G018400	Gbar_A03G008870	Gbar_A01G009140	Gbar_A03G000860	Gbar_A02G009930	Gbar_D12G021100	Gbar_A07G005130	Gbar_A02G012770
Gbar_D02G000070	Gbar_A01G010240	Gbar_A01G019080	Gbar_A03G009640	Gbar_A01G009190	Gbar_A03G001970	Gbar_A02G010700	Gbar_D13G025540	Gbar_A07G020840	Gbar_A02G014120
Gbar_D02G000270	Gbar_A01G010420	Gbar_A01G019390	Gbar_A03G015530	Gbar_A01G009220	Gbar_A03G002470	Gbar_A02G010740	Gossypium_barbadense_newGene_11570	Gbar_A07G020930	Gbar_A02G014540
Gbar_D02G018360	Gbar_A01G010560	Gbar_A01G021520	Gbar_A03G016260	Gbar_A01G009370	Gbar_A03G004180	Gbar_A02G010990		Gbar_A07G024940	Gbar_A02G015540
Gbar_D02G021760	Gbar_A01G010660	Gbar_A01G021740	Gbar_A03G017210	Gbar_A01G009390	Gbar_A03G004980	Gbar_A02G011780		Gbar_A08G007170	Gbar_A02G016840
Gbar_D02G021960	Gbar_A01G010760	Gbar_A01G021750	Gbar_A03G017760	Gbar_A01G009470	Gbar_A03G005010	Gbar_A02G011890		Gbar_A08G009300	Gbar_A02G017390
Gbar_D02G022080	Gbar_A01G010980	Gbar_A01G022690	Gbar_A03G018740	Gbar_A01G009510	Gbar_A03G005860	Gbar_A02G011940		Gbar_A08G010610	Gbar_A02G018050
Gbar_D03G003260	Gbar_A01G012140	Gbar_A01G022820	Gbar_A03G019500	Gbar_A01G009640	Gbar_A03G006390	Gbar_A02G013230		Gbar_A08G014490	Gbar_A02G018120
Gbar_D03G003400	Gbar_A01G012570	Gbar_A02G000440	Gbar_A03G021190	Gbar_A01G009880	Gbar_A03G006730	Gbar_A02G015020		Gbar_A08G017010	Gbar_A02G018430
Gbar_D04G004930	Gbar_A01G012830	Gbar_A02G000450	Gbar_A03G021470	Gbar_A01G009950	Gbar_A03G009240	Gbar_A02G015620		Gbar_A08G017580	Gbar_A03G001690
Gbar_D04G007160	Gbar_A01G013070	Gbar_A02G000870	Gbar_A04G000830	Gbar_A01G010060	Gbar_A03G011200	Gbar_A03G002450		Gbar_A08G019530	Gbar_A03G003060
Gbar_D04G007260	Gbar_A01G013150	Gbar_A02G001790	Gbar_A04G005570	Gbar_A01G010070	Gbar_A03G013530	Gbar_A03G004240		Gbar_A08G021220	Gbar_A03G003410
Gbar_D04G007460	Gbar_A01G013410	Gbar_A02G002730	Gbar_A04G006810	Gbar_A01G010200	Gbar_A03G014340	Gbar_A03G004570		Gbar_A09G011810	Gbar_A03G003830
Gbar_D04G014990	Gbar_A01G013700	Gbar_A02G002990	Gbar_A04G006840	Gbar_A01G010640	Gbar_A03G017630	Gbar_A03G004800		Gbar_A09G013310	Gbar_A03G009880
Gbar_D05G009040	Gbar_A01G014010	Gbar_A02G003040	Gbar_A04G008030	Gbar_A01G011250	Gbar_A03G019530	Gbar_A03G007670		Gbar_A09G016190	Gbar_A03G013570
Gbar_D05G027090	Gbar_A01G014150	Gbar_A02G003250	Gbar_A04G008050	Gbar_A01G012470	Gbar_A03G019700	Gbar_A03G008560		Gbar_A09G018830	Gbar_A03G013680
Gbar_D05G038070	Gbar_A01G014330	Gbar_A02G003260	Gbar_A04G008450	Gbar_A01G012750	Gbar_A03G019780	Gbar_A03G009310		Gbar_A09G019630	Gbar_A03G015520
Gbar_D05G038820	Gbar_A01G014490	Gbar_A02G003280	Gbar_A04G011000	Gbar_A01G012820	Gbar_A03G020220	Gbar_A03G014060		Gbar_A10G000450	Gbar_A03G015620
Gbar_D07G007530	Gbar_A01G014910	Gbar_A02G003670	Gbar_A04G011830	Gbar_A01G013490	Gbar_A03G020280	Gbar_A03G014070		Gbar_A10G003110	Gbar_A03G016840
Gbar_D07G021230	Gbar_A01G015140	Gbar_A02G004670	Gbar_A04G012300	Gbar_A01G013600	Gbar_A03G021310	Gbar_A03G015310		Gbar_A10G003560	Gbar_A03G017690
Gbar_D08G000040	Gbar_A01G015180	Gbar_A02G004690	Gbar_A04G012470	Gbar_A01G014270	Gbar_A03G021550	Gbar_A03G017510		Gbar_A10G004180	Gbar_A03G017940
Gbar_D08G000060	Gbar_A01G015250	Gbar_A02G004950	Gbar_A04G012630	Gbar_A01G014660	Gbar_A03G022390	Gbar_A03G018330		Gbar_A10G004400	Gbar_A03G017960
Gbar_D08G000340	Gbar_A01G015860	Gbar_A02G005810	Gbar_A04G013760	Gbar_A01G014810	Gbar_A04G002440	Gbar_A03G018550		Gbar_A10G008300	Gbar_A03G018850
Gbar_D08G000560	Gbar_A01G016330	Gbar_A02G005840	Gbar_A04G014440	Gbar_A01G014870	Gbar_A04G002530	Gbar_A03G020650		Gbar_A10G025650	Gbar_A03G020360
Gbar_D08G003160	Gbar_A01G016540	Gbar_A02G006610	Gbar_A05G000540	Gbar_A01G015070	Gbar_A04G002590	Gbar_A03G021360		Gbar_A10G025700	Gbar_A03G021000
Gbar_D08G015900	Gbar_A01G016950	Gbar_A02G006850	Gbar_A05G000550	Gbar_A01G015150	Gbar_A04G002880	Gbar_A03G021580		Gbar_A11G004480	Gbar_A03G021710
Gbar_D08G018630	Gbar_A01G017160	Gbar_A02G008370	Gbar_A05G001420	Gbar_A01G015210	Gbar_A04G002890	Gbar_A03G023240		Gbar_A11G004790	Gbar_A03G023540
Gbar_D08G020910	Gbar_A01G017350	Gbar_A02G008960	Gbar_A05G004740	Gbar_A01G015380	Gbar_A04G002920	Gbar_A04G000550		Gbar_A11G011640	Gbar_A03G023710
Gbar_D09G011330	Gbar_A01G017360	Gbar_A02G009130	Gbar_A05G006310	Gbar_A01G015750	Gbar_A04G003370	Gbar_A04G001480		Gbar_A11G015730	Gbar_A04G000670
Gbar_D09G012930	Gbar_A01G018060	Gbar_A02G009200	Gbar_A05G007850	Gbar_A01G016070	Gbar_A04G005990	Gbar_A04G002670		Gbar_A11G022390	Gbar_A04G000940
Gbar_D09G014390	Gbar_A01G018700	Gbar_A02G009220	Gbar_A05G008120	Gbar_A01G016110	Gbar_A04G006020	Gbar_A04G006340		Gbar_A11G023730	Gbar_A04G002700
Gbar_D10G022400	Gbar_A01G018960	Gbar_A02G010580	Gbar_A05G013150	Gbar_A01G016360	Gbar_A04G007470	Gbar_A04G006350		Gbar_A11G029950	Gbar_A04G004570
Gbar_D11G004440	Gbar_A01G018980	Gbar_A02G011080	Gbar_A05G013170	Gbar_A01G016450	Gbar_A04G012270	Gbar_A04G006660		Gbar_A12G004160	Gbar_A04G005110
Gbar_D11G016330	Gbar_A01G019130	Gbar_A02G013620	Gbar_A05G015920	Gbar_A01G016610	Gbar_A04G012290	Gbar_A04G006690		Gbar_A12G011620	Gbar_A04G007160
Gbar_D13G002180	Gbar_A01G019200	Gbar_A02G013950	Gbar_A05G017390	Gbar_A01G016630	Gbar_A04G013070	Gbar_A04G007260		Gbar_A12G013170	Gbar_A04G007890
Gbar_D13G004190	Gbar_A01G019240	Gbar_A02G015210	Gbar_A05G017660	Gbar_A01G016730	Gbar_A04G013410	Gbar_A04G007460		Gbar_A12G016630	Gbar_A04G008300
Gbar_D13G023770	Gbar_A01G019320	Gbar_A02G015270	Gbar_A05G018520	Gbar_A01G017130	Gbar_A04G015030	Gbar_A04G008380		Gbar_A12G017350	Gbar_A04G009400
Gbar_D13G023860	Gbar_A01G019580	Gbar_A02G015300	Gbar_A05G019390	Gbar_A01G017250	Gbar_A05G001240	Gbar_A04G010050		Gbar_A12G017970	Gbar_A04G010040
Gossypium_barbadense_newGene_540	Gbar_A01G019690	Gbar_A02G015530	Gbar_A05G020400	Gbar_A01G017280	Gbar_A05G002060	Gbar_A04G010170		Gbar_A12G019190	Gbar_A04G011450
Gossypium_barbadense_newGene_773	Gbar_A01G020570	Gbar_A02G016770	Gbar_A05G020520	Gbar_A01G017760	Gbar_A05G003050	Gbar_A04G011400		Gbar_A12G022000	Gbar_A04G011530
Gossypium_barbadense_newGene_2913	Gbar_A01G021170	Gbar_A02G017050	Gbar_A05G020620	Gbar_A01G018320	Gbar_A05G003500	Gbar_A04G012740		Gbar_A12G022220	Gbar_A05G000590
Gossypium_barbadense_newGene_3691	Gbar_A01G021660	Gbar_A02G017400	Gbar_A05G021820	Gbar_A01G018590	Gbar_A05G005980	Gbar_A04G012790		Gbar_A12G026150	Gbar_A05G001290
Gossypium_barbadense_newGene_3718	Gbar_A01G021690	Gbar_A02G018450	Gbar_A05G022250	Gbar_A01G019310	Gbar_A05G006090	Gbar_A04G012900		Gbar_A12G026710	Gbar_A05G002420
Gossypium_barbadense_newGene_4456	Gbar_A01G021700	Gbar_A03G000150	Gbar_A05G022330	Gbar_A01G019470	Gbar_A05G009830	Gbar_A04G013260		Gbar_A13G001420	Gbar_A05G002550
Gossypium_barbadense_newGene_4779	Gbar_A01G021790	Gbar_A03G000490	Gbar_A05G022420	Gbar_A01G019540	Gbar_A05G012310	Gbar_A04G014130		Gbar_A13G003570	Gbar_A05G002570
Gossypium_barbadense_newGene_4904	Gbar_A01G021870	Gbar_A03G000560	Gbar_A05G026030	Gbar_A01G019640	Gbar_A05G012470	Gbar_A04G014730		Gbar_A13G010390	Gbar_A05G003760
Gossypium_barbadense_newGene_5127	Gbar_A01G022100	Gbar_A03G001480	Gbar_A05G026860	Gbar_A01G019670	Gbar_A05G014650	Gbar_A04G015810		Gbar_A13G018260	Gbar_A05G004980
Gossypium_barbadense_newGene_5288	Gbar_A01G022410	Gbar_A03G002220	Gbar_A05G028270	Gbar_A01G020040	Gbar_A05G016160	Gbar_A05G000320		Gbar_A13G019320	Gbar_A05G007330
Gossypium_barbadense_newGene_5711	Gbar_A01G022580	Gbar_A03G002330	Gbar_A05G030410	Gbar_A01G020400	Gbar_A05G016960	Gbar_A05G003110		Gbar_A13G023870	Gbar_A05G008770
Gossypium_barbadense_newGene_6153	Gbar_A01G022840	Gbar_A03G002380	Gbar_A05G032280	Gbar_A01G020550	Gbar_A05G017350	Gbar_A05G003120		Gbar_D01G008040	Gbar_A05G008900
Gossypium_barbadense_newGene_7274	Gbar_A01G023220	Gbar_A03G003280	Gbar_A05G036210	Gbar_A01G020690	Gbar_A05G018730	Gbar_A05G003520		Gbar_D01G013270	Gbar_A05G009350
Gossypium_barbadense_newGene_7772	Gbar_A01G023270	Gbar_A03G003880	Gbar_A05G036730	Gbar_A01G020750	Gbar_A05G020070	Gbar_A05G003650		Gbar_D01G018440	Gbar_A05G010290
Gossypium_barbadense_newGene_8615	Gbar_A01G023370	Gbar_A03G004030	Gbar_A05G037440	Gbar_A01G020760	Gbar_A05G020380	Gbar_A05G003830		Gbar_D01G021040	Gbar_A05G010490
Gossypium_barbadense_newGene_10299	Gbar_A02G000070	Gbar_A03G004810	Gbar_A05G041090	Gbar_A01G020800	Gbar_A05G020710	Gbar_A05G004240		Gbar_D01G023440	Gbar_A05G010790
Gossypium_barbadense_newGene_11851	Gbar_A02G000090	Gbar_A03G005090	Gbar_A05G042450	Gbar_A01G020990	Gbar_A05G023870	Gbar_A05G004920		Gbar_D02G000620	Gbar_A05G010890
Gossypium_barbadense_newGene_11973	Gbar_A02G000400	Gbar_A03G005360	Gbar_A05G043060	Gbar_A01G021000	Gbar_A05G026560	Gbar_A05G005900		Gbar_D02G001720	Gbar_A05G011140
Gossypium_barbadense_newGene_12218	Gbar_A02G000680	Gbar_A03G005650	Gbar_A06G000190	Gbar_A01G021210	Gbar_A05G030670	Gbar_A05G009470		Gbar_D02G008540	Gbar_A05G011560
Gossypium_barbadense_newGene_12465	Gbar_A02G000690	Gbar_A03G006300	Gbar_A06G001480	Gbar_A01G021250	Gbar_A05G032810	Gbar_A05G009990		Gbar_D02G010350	Gbar_A05G012040
Gossypium_barbadense_newGene_14277	Gbar_A02G000890	Gbar_A03G006430	Gbar_A06G004030	Gbar_A01G021300	Gbar_A05G034020	Gbar_A05G010150		Gbar_D02G010700	Gbar_A05G013740
Gossypium_barbadense_newGene_14574	Gbar_A02G001320	Gbar_A03G007410	Gbar_A06G009220	Gbar_A01G021320	Gbar_A05G035140	Gbar_A05G011830		Gbar_D02G011810	Gbar_A05G015760
Gossypium_barbadense_newGene_14697	Gbar_A02G001330	Gbar_A03G007600	Gbar_A06G011170	Gbar_A01G021330	Gbar_A05G036540	Gbar_A05G012330		Gbar_D02G018500	Gbar_A05G016680
Gossypium_barbadense_newGene_15159	Gbar_A02G001570	Gbar_A03G007640	Gbar_A06G013250	Gbar_A01G021390	Gbar_A05G039540	Gbar_A05G013400		Gbar_D02G021440	Gbar_A05G018030
Gossypium_barbadense_newGene_15841	Gbar_A02G001830	Gbar_A03G007680	Gbar_A06G014080	Gbar_A01G021430	Gbar_A05G040040	Gbar_A05G013780		Gbar_D02G023430	Gbar_A05G018390
Gossypium_barbadense_newGene_16716	Gbar_A02G001930	Gbar_A03G007990	Gbar_A06G014580	Gbar_A01G021970	Gbar_A05G040290	Gbar_A05G015150		Gbar_D03G009560	Gbar_A05G018960
Gossypium_barbadense_newGene_17041	Gbar_A02G002110	Gbar_A03G008190	Gbar_A06G016060	Gbar_A01G022030	Gbar_A05G043670	Gbar_A05G015270		Gbar_D03G011510	Gbar_A05G019680
Gossypium_barbadense_newGene_17102	Gbar_A02G002460	Gbar_A03G009160	Gbar_A06G017790	Gbar_A01G022040	Gbar_A06G000130	Gbar_A05G015310		Gbar_D03G011810	Gbar_A05G020170
Gossypium_barbadense_newGene_18336	Gbar_A02G002530	Gbar_A03G010440	Gbar_A06G018330	Gbar_A01G022470	Gbar_A06G002940	Gbar_A05G015680		Gbar_D03G012290	Gbar_A05G020730
Gossypium_barbadense_newGene_18400	Gbar_A02G003320	Gbar_A03G010970	Gbar_A06G018340	Gbar_A01G022520	Gbar_A06G005270	Gbar_A05G016730		Gbar_D03G015950	Gbar_A05G021250
Gossypium_barbadense_newGene_18890	Gbar_A02G003370	Gbar_A03G011060	Gbar_A06G022760	Gbar_A01G022760	Gbar_A06G005330	Gbar_A05G017440		Gbar_D04G001570	Gbar_A05G022840
Gossypium_barbadense_newGene_18923	Gbar_A02G003400	Gbar_A03G012740	Gbar_A07G001200	Gbar_A01G022870	Gbar_A06G007120	Gbar_A05G017800		Gbar_D04G001830	Gbar_A05G025780
Gossypium_barbadense_newGene_18952	Gbar_A02G003820	Gbar_A03G013550	Gbar_A07G001720	Gbar_A01G022930	Gbar_A06G008730	Gbar_A05G021160		Gbar_D04G003630	Gbar_A05G025920
	Gbar_A02G003840	Gbar_A03G013560	Gbar_A07G001960	Gbar_A01G023000	Gbar_A06G010630	Gbar_A05G022160		Gbar_D04G003950	Gbar_A05G026230
	Gbar_A02G004060	Gbar_A03G014390	Gbar_A07G006470	Gbar_A01G023070	Gbar_A06G010990	Gbar_A05G022170		Gbar_D04G006070	Gbar_A05G027390
	Gbar_A02G004630	Gbar_A03G014870	Gbar_A07G007070	Gbar_A02G000430	Gbar_A06G011280	Gbar_A05G022300		Gbar_D04G014370	Gbar_A05G028320
	Gbar_A02G005200	Gbar_A03G017060	Gbar_A07G008070	Gbar_A02G000580	Gbar_A06G011390	Gbar_A05G023140		Gbar_D04G018240	Gbar_A05G028640
	Gbar_A02G005280	Gbar_A03G017450	Gbar_A07G010560	Gbar_A02G000940	Gbar_A06G013150	Gbar_A05G023300		Gbar_D05G003880	Gbar_A05G028950
	Gbar_A02G005700	Gbar_A03G017500	Gbar_A07G012990	Gbar_A02G001060	Gbar_A06G013210	Gbar_A05G024910		Gbar_D05G004230	Gbar_A05G030180
	Gbar_A02G006080	Gbar_A03G017720	Gbar_A07G013300	Gbar_A02G001260	Gbar_A06G015550	Gbar_A05G024960		Gbar_D05G006340	Gbar_A05G030880
	Gbar_A02G006890	Gbar_A03G018410	Gbar_A07G014140	Gbar_A02G001450	Gbar_A06G016880	Gbar_A05G026140		Gbar_D05G006410	Gbar_A05G031040
	Gbar_A02G006940	Gbar_A03G018670	Gbar_A07G015620	Gbar_A02G001540	Gbar_A06G016900	Gbar_A05G026270		Gbar_D05G008920	Gbar_A05G031960
	Gbar_A02G007020	Gbar_A03G019170	Gbar_A07G017850	Gbar_A02G001630	Gbar_A06G017740	Gbar_A05G026650		Gbar_D05G010320	Gbar_A05G032200
	Gbar_A02G007430	Gbar_A03G019570	Gbar_A07G019520	Gbar_A02G002120	Gbar_A06G018070	Gbar_A05G026680		Gbar_D05G013170	Gbar_A05G034490
	Gbar_A02G007860	Gbar_A03G019580	Gbar_A07G020000	Gbar_A02G002170	Gbar_A06G021880	Gbar_A05G027320		Gbar_D05G013250	Gbar_A05G036120
	Gbar_A02G007900	Gbar_A03G019660	Gbar_A07G020430	Gbar_A02G002220	Gbar_A07G000180	Gbar_A05G029740		Gbar_D05G013770	Gbar_A05G036240
	Gbar_A02G008080	Gbar_A03G020060	Gbar_A07G021950	Gbar_A02G002860	Gbar_A07G004020	Gbar_A05G032400		Gbar_D05G014380	Gbar_A05G037710
	Gbar_A02G008460	Gbar_A03G020310	Gbar_A07G024180	Gbar_A02G003210	Gbar_A07G005750	Gbar_A05G033010		Gbar_D05G022910	Gbar_A05G038090
	Gbar_A02G008620	Gbar_A03G021330	Gbar_A08G002970	Gbar_A02G003730	Gbar_A07G007220	Gbar_A05G033190		Gbar_D05G024280	Gbar_A05G038810
	Gbar_A02G009030	Gbar_A03G022350	Gbar_A08G004020	Gbar_A02G003740	Gbar_A07G008780	Gbar_A05G033690		Gbar_D05G029160	Gbar_A05G041390
	Gbar_A02G009180	Gbar_A03G023220	Gbar_A08G004710	Gbar_A02G003900	Gbar_A07G010510	Gbar_A05G034030		Gbar_D05G033940	Gbar_A06G000210
	Gbar_A02G009310	Gbar_A03G023530	Gbar_A08G005220	Gbar_A02G004180	Gbar_A07G011410	Gbar_A05G034280		Gbar_D05G038660	Gbar_A06G002610
	Gbar_A02G009780	Gbar_A03G023580	Gbar_A08G005560	Gbar_A02G004530	Gbar_A07G011610	Gbar_A05G035090		Gbar_D05G039480	Gbar_A06G002690
	Gbar_A02G009820	Gbar_A04G000410	Gbar_A08G005720	Gbar_A02G005190	Gbar_A07G013950	Gbar_A05G036290		Gbar_D05G039690	Gbar_A06G002780
	Gbar_A02G010440	Gbar_A04G000570	Gbar_A08G011230	Gbar_A02G005260	Gbar_A07G014810	Gbar_A05G036400		Gbar_D06G008360	Gbar_A06G003420
	Gbar_A02G012090	Gbar_A04G000970	Gbar_A08G012060	Gbar_A02G005640	Gbar_A07G017770	Gbar_A05G036970		Gbar_D06G012260	Gbar_A06G005380
	Gbar_A02G012590	Gbar_A04G001030	Gbar_A08G015080	Gbar_A02G006450	Gbar_A07G018170	Gbar_A05G036990		Gbar_D06G018640	Gbar_A06G007260
	Gbar_A02G012670	Gbar_A04G001270	Gbar_A08G016940	Gbar_A02G006510	Gbar_A07G018660	Gbar_A05G038180		Gbar_D06G018720	Gbar_A06G008120
	Gbar_A02G014050	Gbar_A04G001490	Gbar_A08G017950	Gbar_A02G007550	Gbar_A07G018830	Gbar_A05G039380		Gbar_D06G018800	Gbar_A06G008470
	Gbar_A02G014080	Gbar_A04G001580	Gbar_A08G020620	Gbar_A02G007840	Gbar_A07G020120	Gbar_A05G039430		Gbar_D06G020830	Gbar_A06G009400
	Gbar_A02G014520	Gbar_A04G001590	Gbar_A08G024590	Gbar_A02G008000	Gbar_A07G020800	Gbar_A05G040620		Gbar_D07G002410	Gbar_A06G009580
	Gbar_A02G014680	Gbar_A04G002490	Gbar_A08G024620	Gbar_A02G008250	Gbar_A07G022540	Gbar_A05G040630		Gbar_D07G004280	Gbar_A06G010780
	Gbar_A02G014740	Gbar_A04G003260	Gbar_A08G025130	Gbar_A02G008470	Gbar_A07G023280	Gbar_A05G040720		Gbar_D07G017150	Gbar_A06G011030
	Gbar_A02G014940	Gbar_A04G003440	Gbar_A08G025600	Gbar_A02G008480	Gbar_A07G024310	Gbar_A05G040800		Gbar_D07G025020	Gbar_A06G011040
	Gbar_A02G015090	Gbar_A04G004600	Gbar_A09G006990	Gbar_A02G008580	Gbar_A07G025190	Gbar_A05G041110		Gbar_D08G000500	Gbar_A06G015410
	Gbar_A02G015200	Gbar_A04G005780	Gbar_A09G010260	Gbar_A02G008970	Gbar_A08G000920	Gbar_A05G041150		Gbar_D08G004470	Gbar_A06G015750
	Gbar_A02G015860	Gbar_A04G006330	Gbar_A09G011100	Gbar_A02G009620	Gbar_A08G001890	Gbar_A05G041800		Gbar_D08G004670	Gbar_A06G016170
	Gbar_A02G015910	Gbar_A04G007800	Gbar_A09G011450	Gbar_A02G009630	Gbar_A08G002750	Gbar_A05G043110		Gbar_D08G005340	Gbar_A06G016190
	Gbar_A02G015980	Gbar_A04G008430	Gbar_A09G013200	Gbar_A02G009670	Gbar_A08G002820	Gbar_A05G043340		Gbar_D08G010340	Gbar_A06G016570
	Gbar_A02G016220	Gbar_A04G008970	Gbar_A09G013560	Gbar_A02G009870	Gbar_A08G003010	Gbar_A06G000720		Gbar_D08G012530	Gbar_A06G016660
	Gbar_A02G016410	Gbar_A04G009270	Gbar_A09G017810	Gbar_A02G010040	Gbar_A08G003050	Gbar_A06G000800		Gbar_D08G018320	Gbar_A06G019140
	Gbar_A02G016470	Gbar_A04G009370	Gbar_A09G018410	Gbar_A02G010080	Gbar_A08G004760	Gbar_A06G001870		Gbar_D08G025100	Gbar_A06G019910
	Gbar_A02G016550	Gbar_A04G009760	Gbar_A09G025250	Gbar_A02G010760	Gbar_A08G006950	Gbar_A06G002190		Gbar_D09G007250	Gbar_A06G020440
	Gbar_A02G017450	Gbar_A04G010320	Gbar_A10G001610	Gbar_A02G010830	Gbar_A08G008850	Gbar_A06G003170		Gbar_D09G010050	Gbar_A06G020890
	Gbar_A02G017620	Gbar_A04G010590	Gbar_A10G003290	Gbar_A02G011020	Gbar_A08G010180	Gbar_A06G003520		Gbar_D09G010580	Gbar_A06G021230
	Gbar_A02G018350	Gbar_A04G010940	Gbar_A10G004360	Gbar_A02G011490	Gbar_A08G010710	Gbar_A06G005580		Gbar_D09G013060	Gbar_A07G000990
	Gbar_A02G018420	Gbar_A04G011070	Gbar_A10G004570	Gbar_A02G012180	Gbar_A08G012080	Gbar_A06G005740		Gbar_D09G015030	Gbar_A07G001120
	Gbar_A02G018500	Gbar_A04G012700	Gbar_A10G004670	Gbar_A02G012320	Gbar_A08G013050	Gbar_A06G006030		Gbar_D09G015910	Gbar_A07G001430
	Gbar_A02G018520	Gbar_A04G012910	Gbar_A10G005180	Gbar_A02G012410	Gbar_A08G016380	Gbar_A06G006670		Gbar_D09G016250	Gbar_A07G001510
	Gbar_A02G018590	Gbar_A04G013080	Gbar_A10G006150	Gbar_A02G012500	Gbar_A08G016880	Gbar_A06G007360		Gbar_D09G021310	Gbar_A07G002610
	Gbar_A02G018600	Gbar_A04G013180	Gbar_A10G008040	Gbar_A02G012650	Gbar_A08G017280	Gbar_A06G009150		Gbar_D09G022970	Gbar_A07G003140
	Gbar_A02G019110	Gbar_A04G013670	Gbar_A10G009100	Gbar_A02G013500	Gbar_A08G020770	Gbar_A06G011810		Gbar_D10G002760	Gbar_A07G003560
	Gbar_A03G000800	Gbar_A04G014990	Gbar_A10G009150	Gbar_A02G013640	Gbar_A08G021820	Gbar_A06G011910		Gbar_D10G004050	Gbar_A07G003820
	Gbar_A03G001060	Gbar_A05G000160	Gbar_A10G009230	Gbar_A02G013860	Gbar_A08G023980	Gbar_A06G014280		Gbar_D10G004210	Gbar_A07G004590
	Gbar_A03G001160	Gbar_A05G000980	Gbar_A10G009970	Gbar_A02G014000	Gbar_A08G024630	Gbar_A06G015450		Gbar_D10G008490	Gbar_A07G006920
	Gbar_A03G001270	Gbar_A05G000990	Gbar_A10G010380	Gbar_A02G014020	Gbar_A08G024650	Gbar_A06G015760		Gbar_D10G012690	Gbar_A07G007230
	Gbar_A03G001430	Gbar_A05G001020	Gbar_A10G010860	Gbar_A02G014370	Gbar_A08G025590	Gbar_A06G015770		Gbar_D10G013890	Gbar_A07G009440
	Gbar_A03G002010	Gbar_A05G001270	Gbar_A10G011510	Gbar_A02G014420	Gbar_A08G026280	Gbar_A06G017240		Gbar_D10G024660	Gbar_A07G009690
	Gbar_A03G002320	Gbar_A05G002170	Gbar_A10G014950	Gbar_A02G014670	Gbar_A09G001160	Gbar_A06G017820		Gbar_D10G025720	Gbar_A07G013870
	Gbar_A03G002590	Gbar_A05G002210	Gbar_A10G016310	Gbar_A02G014990	Gbar_A09G003160	Gbar_A06G018970		Gbar_D11G011430	Gbar_A07G013900
	Gbar_A03G002620	Gbar_A05G002370	Gbar_A10G016420	Gbar_A02G015600	Gbar_A09G003200	Gbar_A06G019380		Gbar_D11G012350	Gbar_A07G019170
	Gbar_A03G002630	Gbar_A05G003070	Gbar_A10G018260	Gbar_A02G015820	Gbar_A09G003910	Gbar_A06G019820		Gbar_D11G016030	Gbar_A07G019980
	Gbar_A03G002760	Gbar_A05G003310	Gbar_A10G019070	Gbar_A02G016020	Gbar_A09G006470	Gbar_A06G021360		Gbar_D11G017480	Gbar_A07G020940
	Gbar_A03G002790	Gbar_A05G003460	Gbar_A10G024850	Gbar_A02G016150	Gbar_A09G006530	Gbar_A06G021400		Gbar_D11G019140	Gbar_A07G021030
	Gbar_A03G002890	Gbar_A05G003840	Gbar_A10G025670	Gbar_A02G016300	Gbar_A09G009680	Gbar_A06G021870		Gbar_D11G019220	Gbar_A07G021120
	Gbar_A03G002900	Gbar_A05G004080	Gbar_A11G000740	Gbar_A02G016340	Gbar_A09G010040	Gbar_A06G022310		Gbar_D11G035320	Gbar_A07G021440
	Gbar_A03G003640	Gbar_A05G004990	Gbar_A11G000860	Gbar_A02G016350	Gbar_A09G011760	Gbar_A06G022730		Gbar_D12G001100	Gbar_A07G023020
	Gbar_A03G003700	Gbar_A05G005210	Gbar_A11G001400	Gbar_A02G016820	Gbar_A09G014200	Gbar_A07G000120		Gbar_D12G002480	Gbar_A07G024010
	Gbar_A03G003930	Gbar_A05G005270	Gbar_A11G003340	Gbar_A02G017340	Gbar_A09G015860	Gbar_A07G000790		Gbar_D12G002630	Gbar_A08G000050
	Gbar_A03G003950	Gbar_A05G006180	Gbar_A11G006260	Gbar_A02G018200	Gbar_A09G016060	Gbar_A07G002830		Gbar_D12G013160	Gbar_A08G000310
	Gbar_A03G004200	Gbar_A05G007150	Gbar_A11G006700	Gbar_A02G018320	Gbar_A09G016090	Gbar_A07G002860		Gbar_D12G018000	Gbar_A08G001820
	Gbar_A03G004520	Gbar_A05G007470	Gbar_A11G007130	Gbar_A02G018400	Gbar_A09G017010	Gbar_A07G005000		Gbar_D12G018100	Gbar_A08G002400
	Gbar_A03G004660	Gbar_A05G008790	Gbar_A11G007490	Gbar_A02G018470	Gbar_A09G018810	Gbar_A07G005890		Gbar_D12G018430	Gbar_A08G002450
	Gbar_A03G004700	Gbar_A05G009370	Gbar_A11G007820	Gbar_A02G018560	Gbar_A09G021520	Gbar_A07G006080		Gbar_D12G021740	Gbar_A08G004210
	Gbar_A03G004790	Gbar_A05G009850	Gbar_A11G010180	Gbar_A03G000240	Gbar_A09G022600	Gbar_A07G007100		Gbar_D12G026350	Gbar_A08G004260
	Gbar_A03G004830	Gbar_A05G010010	Gbar_A11G012260	Gbar_A03G000270	Gbar_A09G022840	Gbar_A07G007300		Gbar_D12G028000	Gbar_A08G004430
	Gbar_A03G004950	Gbar_A05G010020	Gbar_A11G014890	Gbar_A03G000380	Gbar_A09G023300	Gbar_A07G007800		Gbar_D12G028500	Gbar_A08G005840
	Gbar_A03G005020	Gbar_A05G010060	Gbar_A11G015400	Gbar_A03G000410	Gbar_A09G023460	Gbar_A07G007820		Gbar_D12G028850	Gbar_A08G006330
	Gbar_A03G005370	Gbar_A05G010120	Gbar_A11G016230	Gbar_A03G000630	Gbar_A09G025130	Gbar_A07G008760		Gbar_D13G003000	Gbar_A08G009680
	Gbar_A03G005450	Gbar_A05G010430	Gbar_A11G018080	Gbar_A03G001010	Gbar_A09G025230	Gbar_A07G009620		Gbar_D13G005460	Gbar_A08G010480
	Gbar_A03G005600	Gbar_A05G011180	Gbar_A11G018300	Gbar_A03G001030	Gbar_A09G025460	Gbar_A07G009630		Gbar_D13G007400	Gbar_A08G010740
	Gbar_A03G005690	Gbar_A05G011370	Gbar_A11G018520	Gbar_A03G001400	Gbar_A09G025630	Gbar_A07G009820		Gbar_D13G007470	Gbar_A08G011460
	Gbar_A03G005750	Gbar_A05G011400	Gbar_A11G021330	Gbar_A03G001840	Gbar_A09G026600	Gbar_A07G010120		Gbar_D13G007780	Gbar_A08G012670
	Gbar_A03G005780	Gbar_A05G011430	Gbar_A11G022270	Gbar_A03G001940	Gbar_A09G026620	Gbar_A07G010190		Gbar_D13G011390	Gbar_A08G012740
	Gbar_A03G006630	Gbar_A05G011550	Gbar_A11G022590	Gbar_A03G002020	Gbar_A10G000350	Gbar_A07G011740		Gbar_D13G019460	Gbar_A08G013000
	Gbar_A03G006810	Gbar_A05G012170	Gbar_A11G023640	Gbar_A03G002050	Gbar_A10G005270	Gbar_A07G012270		Gbar_D13G024580	Gbar_A08G016180
	Gbar_A03G006920	Gbar_A05G012450	Gbar_A11G030630	Gbar_A03G002350	Gbar_A10G005530	Gbar_A07G012730		Gossypium_barbadense_newGene_17922	Gbar_A08G016840
	Gbar_A03G007080	Gbar_A05G013370	Gbar_A11G032460	Gbar_A03G002360	Gbar_A10G007680	Gbar_A07G012760		Gossypium_barbadense_newGene_18827	Gbar_A08G018630
	Gbar_A03G007200	Gbar_A05G013380	Gbar_A11G032720	Gbar_A03G002640	Gbar_A10G011060	Gbar_A07G013660			Gbar_A08G019380
	Gbar_A03G007780	Gbar_A05G014330	Gbar_A11G033510	Gbar_A03G002860	Gbar_A10G011890	Gbar_A07G013810			Gbar_A08G019460
	Gbar_A03G007910	Gbar_A05G014940	Gbar_A11G033590	Gbar_A03G002870	Gbar_A10G012630	Gbar_A07G015110			Gbar_A08G019610
	Gbar_A03G008680	Gbar_A05G015450	Gbar_A11G034110	Gbar_A03G003320	Gbar_A10G013760	Gbar_A07G016100			Gbar_A08G021060
	Gbar_A03G008750	Gbar_A05G015770	Gbar_A11G034630	Gbar_A03G003440	Gbar_A10G014120	Gbar_A07G016950			Gbar_A08G021110
	Gbar_A03G008810	Gbar_A05G015790	Gbar_A12G000380	Gbar_A03G003970	Gbar_A10G016260	Gbar_A07G016970			Gbar_A08G022570
	Gbar_A03G009000	Gbar_A05G015890	Gbar_A12G000390	Gbar_A03G004070	Gbar_A10G016430	Gbar_A07G018710			Gbar_A08G024280
	Gbar_A03G009120	Gbar_A05G016200	Gbar_A12G000770	Gbar_A03G004110	Gbar_A10G016720	Gbar_A07G019490			Gbar_A08G027510
	Gbar_A03G009960	Gbar_A05G016770	Gbar_A12G000910	Gbar_A03G004120	Gbar_A10G017560	Gbar_A07G021280			Gbar_A08G027640
	Gbar_A03G010070	Gbar_A05G016780	Gbar_A12G001460	Gbar_A03G004170	Gbar_A10G017790	Gbar_A07G021450			Gbar_A09G002640
	Gbar_A03G010290	Gbar_A05G017360	Gbar_A12G004070	Gbar_A03G004320	Gbar_A10G018300	Gbar_A07G023000			Gbar_A09G003740
	Gbar_A03G010330	Gbar_A05G018120	Gbar_A12G004440	Gbar_A03G004590	Gbar_A10G018400	Gbar_A07G023130			Gbar_A09G004260
	Gbar_A03G010420	Gbar_A05G018340	Gbar_A12G006860	Gbar_A03G004650	Gbar_A10G020040	Gbar_A07G023700			Gbar_A09G009260
	Gbar_A03G010930	Gbar_A05G018470	Gbar_A12G010240	Gbar_A03G004820	Gbar_A10G022140	Gbar_A07G023830			Gbar_A09G009520
	Gbar_A03G011010	Gbar_A05G018550	Gbar_A12G011400	Gbar_A03G004970	Gbar_A10G024520	Gbar_A07G024570			Gbar_A09G011280
	Gbar_A03G011340	Gbar_A05G019310	Gbar_A12G012970	Gbar_A03G005040	Gbar_A10G025140	Gbar_A07G024700			Gbar_A09G011560
	Gbar_A03G011930	Gbar_A05G019450	Gbar_A12G013650	Gbar_A03G005140	Gbar_A11G000120	Gbar_A07G024930			Gbar_A09G015520
	Gbar_A03G012200	Gbar_A05G020780	Gbar_A12G015640	Gbar_A03G005170	Gbar_A11G000770	Gbar_A07G024950			Gbar_A09G016040
	Gbar_A03G012990	Gbar_A05G021010	Gbar_A12G015650	Gbar_A03G005440	Gbar_A11G000780	Gbar_A07G025550			Gbar_A09G016270
	Gbar_A03G013250	Gbar_A05G022010	Gbar_A12G016940	Gbar_A03G005760	Gbar_A11G001110	Gbar_A08G000830			Gbar_A09G016770
	Gbar_A03G013280	Gbar_A05G022030	Gbar_A12G018750	Gbar_A03G006900	Gbar_A11G002790	Gbar_A08G001590			Gbar_A09G019350
	Gbar_A03G013690	Gbar_A05G022430	Gbar_A12G019570	Gbar_A03G006960	Gbar_A11G002850	Gbar_A08G002260			Gbar_A09G019960
	Gbar_A03G013980	Gbar_A05G022570	Gbar_A12G022620	Gbar_A03G007350	Gbar_A11G003080	Gbar_A08G002890			Gbar_A09G020210
	Gbar_A03G014210	Gbar_A05G022630	Gbar_A12G023770	Gbar_A03G007460	Gbar_A11G003180	Gbar_A08G003590			Gbar_A09G021310
	Gbar_A03G014330	Gbar_A05G022890	Gbar_A12G026640	Gbar_A03G008930	Gbar_A11G003660	Gbar_A08G004880			Gbar_A09G022190
	Gbar_A03G014540	Gbar_A05G023010	Gbar_A13G000300	Gbar_A03G009230	Gbar_A11G004200	Gbar_A08G004910			Gbar_A09G024580
	Gbar_A03G015010	Gbar_A05G023170	Gbar_A13G001760	Gbar_A03G009780	Gbar_A11G005140	Gbar_A08G005570			Gbar_A09G025410
	Gbar_A03G015440	Gbar_A05G023750	Gbar_A13G004150	Gbar_A03G010160	Gbar_A11G006240	Gbar_A08G005890			Gbar_A09G025980
	Gbar_A03G015480	Gbar_A05G024770	Gbar_A13G005510	Gbar_A03G010210	Gbar_A11G008250	Gbar_A08G006030			Gbar_A09G026700
	Gbar_A03G015630	Gbar_A05G025000	Gbar_A13G008480	Gbar_A03G010590	Gbar_A11G008500	Gbar_A08G006170			Gbar_A10G000260
	Gbar_A03G015670	Gbar_A05G025710	Gbar_A13G012060	Gbar_A03G010660	Gbar_A11G008780	Gbar_A08G008110			Gbar_A10G000850
	Gbar_A03G016210	Gbar_A05G025720	Gbar_A13G015460	Gbar_A03G010860	Gbar_A11G011050	Gbar_A08G009900			Gbar_A10G003170
	Gbar_A03G016540	Gbar_A05G026070	Gbar_A13G016200	Gbar_A03G011110	Gbar_A11G011680	Gbar_A08G010550			Gbar_A10G003630
	Gbar_A03G016560	Gbar_A05G026080	Gbar_A13G016960	Gbar_A03G011280	Gbar_A11G012580	Gbar_A08G010650			Gbar_A10G006630
	Gbar_A03G016800	Gbar_A05G026240	Gbar_A13G019360	Gbar_A03G011750	Gbar_A11G013050	Gbar_A08G012700			Gbar_A10G007260
	Gbar_A03G016830	Gbar_A05G026290	Gbar_A13G021350	Gbar_A03G011840	Gbar_A11G013880	Gbar_A08G013260			Gbar_A10G007760
	Gbar_A03G017050	Gbar_A05G026850	Gbar_A13G021690	Gbar_A03G012210	Gbar_A11G014840	Gbar_A08G013880			Gbar_A10G009780
	Gbar_A03G017250	Gbar_A05G027620	Gbar_A13G025570	Gbar_A03G012890	Gbar_A11G015180	Gbar_A08G014300			Gbar_A10G010980
	Gbar_A03G017300	Gbar_A05G029460	Gbar_D01G003440	Gbar_A03G012960	Gbar_A11G016220	Gbar_A08G015450			Gbar_A10G011240
	Gbar_A03G018050	Gbar_A05G029520	Gbar_D01G005010	Gbar_A03G013750	Gbar_A11G019160	Gbar_A08G017840			Gbar_A10G011340
	Gbar_A03G018710	Gbar_A05G029530	Gbar_D01G008830	Gbar_A03G014630	Gbar_A11G024370	Gbar_A08G019970			Gbar_A10G011770
	Gbar_A03G018780	Gbar_A05G030000	Gbar_D01G011840	Gbar_A03G014640	Gbar_A11G024890	Gbar_A08G020580			Gbar_A10G012400
	Gbar_A03G018860	Gbar_A05G031530	Gbar_D01G013340	Gbar_A03G014780	Gbar_A11G024920	Gbar_A08G020610			Gbar_A10G014310
	Gbar_A03G019210	Gbar_A05G032760	Gbar_D01G015700	Gbar_A03G014800	Gbar_A11G025750	Gbar_A08G021130			Gbar_A10G015080
	Gbar_A03G019450	Gbar_A05G032780	Gbar_D01G018340	Gbar_A03G015000	Gbar_A11G028000	Gbar_A08G021180			Gbar_A10G016380
	Gbar_A03G019510	Gbar_A05G033110	Gbar_D01G018900	Gbar_A03G016310	Gbar_A11G028580	Gbar_A08G023370			Gbar_A10G016440
	Gbar_A03G019690	Gbar_A05G033580	Gbar_D01G019950	Gbar_A03G016460	Gbar_A11G030120	Gbar_A08G023700			Gbar_A10G017310
	Gbar_A03G020100	Gbar_A05G035190	Gbar_D01G020640	Gbar_A03G016920	Gbar_A11G030600	Gbar_A08G024580			Gbar_A10G017980
	Gbar_A03G020130	Gbar_A05G036410	Gbar_D01G023910	Gbar_A03G017040	Gbar_A11G032920	Gbar_A09G000130			Gbar_A10G018010
	Gbar_A03G020270	Gbar_A05G036640	Gbar_D01G024100	Gbar_A03G017440	Gbar_A11G034330	Gbar_A09G000640			Gbar_A10G018200
	Gbar_A03G020320	Gbar_A05G037260	Gbar_D02G000260	Gbar_A03G018070	Gbar_A11G034680	Gbar_A09G000750			Gbar_A10G018350
	Gbar_A03G020390	Gbar_A05G037890	Gbar_D02G004720	Gbar_A03G018220	Gbar_A12G001690	Gbar_A09G001980			Gbar_A10G020430
	Gbar_A03G020710	Gbar_A05G038320	Gbar_D02G004980	Gbar_A03G018250	Gbar_A12G001800	Gbar_A09G002130			Gbar_A10G021840
	Gbar_A03G021440	Gbar_A05G038470	Gbar_D02G012980	Gbar_A03G018530	Gbar_A12G002060	Gbar_A09G002840			Gbar_A10G022590
	Gbar_A03G021860	Gbar_A05G038790	Gbar_D02G013010	Gbar_A03G018680	Gbar_A12G004740	Gbar_A09G002860			Gbar_A10G023480
	Gbar_A03G021900	Gbar_A05G040180	Gbar_D02G014850	Gbar_A03G019080	Gbar_A12G004830	Gbar_A09G005150			Gbar_A10G024690
	Gbar_A03G022010	Gbar_A05G040310	Gbar_D02G016330	Gbar_A03G019390	Gbar_A12G011650	Gbar_A09G005300			Gbar_A11G000970
	Gbar_A03G022180	Gbar_A05G041600	Gbar_D02G017380	Gbar_A03G019950	Gbar_A12G014130	Gbar_A09G005980			Gbar_A11G001600
	Gbar_A03G022580	Gbar_A05G041960	Gbar_D02G018120	Gbar_A03G020150	Gbar_A12G014780	Gbar_A09G006620			Gbar_A11G001770
	Gbar_A03G022780	Gbar_A05G043930	Gbar_D02G018160	Gbar_A03G020240	Gbar_A12G015190	Gbar_A09G006690			Gbar_A11G002550
	Gbar_A03G023620	Gbar_A06G000030	Gbar_D02G018850	Gbar_A03G020260	Gbar_A12G015480	Gbar_A09G007050			Gbar_A11G005840
	Gbar_A03G023980	Gbar_A06G000080	Gbar_D02G019280	Gbar_A03G020590	Gbar_A12G015830	Gbar_A09G008520			Gbar_A11G006170
	Gbar_A03G024160	Gbar_A06G000870	Gbar_D02G019570	Gbar_A03G020730	Gbar_A12G017830	Gbar_A09G010610			Gbar_A11G008650
	Gbar_A04G000210	Gbar_A06G001630	Gbar_D02G021410	Gbar_A03G021050	Gbar_A12G018430	Gbar_A09G011180			Gbar_A11G009250
	Gbar_A04G000500	Gbar_A06G002030	Gbar_D02G023410	Gbar_A03G021140	Gbar_A12G019040	Gbar_A09G012090			Gbar_A11G009290
	Gbar_A04G000510	Gbar_A06G002210	Gbar_D02G023520	Gbar_A03G021280	Gbar_A12G020320	Gbar_A09G012200			Gbar_A11G009690
	Gbar_A04G000620	Gbar_A06G002710	Gbar_D02G023770	Gbar_A03G021290	Gbar_A12G021610	Gbar_A09G013170			Gbar_A11G010030
	Gbar_A04G000910	Gbar_A06G003940	Gbar_D03G003160	Gbar_A03G021890	Gbar_A12G021850	Gbar_A09G013350			Gbar_A11G010730
	Gbar_A04G001040	Gbar_A06G004220	Gbar_D03G005120	Gbar_A03G022160	Gbar_A12G024210	Gbar_A09G014040			Gbar_A11G010810
	Gbar_A04G001090	Gbar_A06G005050	Gbar_D03G007630	Gbar_A03G022220	Gbar_A12G025630	Gbar_A09G014780			Gbar_A11G011120
	Gbar_A04G001720	Gbar_A06G005250	Gbar_D03G007820	Gbar_A03G022340	Gbar_A12G025710	Gbar_A09G015000			Gbar_A11G011510
	Gbar_A04G001990	Gbar_A06G006520	Gbar_D03G009340	Gbar_A03G022420	Gbar_A12G025840	Gbar_A09G015140			Gbar_A11G011930
	Gbar_A04G002200	Gbar_A06G008420	Gbar_D03G009750	Gbar_A03G022680	Gbar_A12G025850	Gbar_A09G015310			Gbar_A11G012720
	Gbar_A04G002350	Gbar_A06G008830	Gbar_D03G010110	Gbar_A03G023450	Gbar_A12G026930	Gbar_A09G016300			Gbar_A11G013130
	Gbar_A04G002570	Gbar_A06G009070	Gbar_D03G010190	Gbar_A04G000140	Gbar_A12G028790	Gbar_A09G018770			Gbar_A11G014720
	Gbar_A04G003300	Gbar_A06G009170	Gbar_D03G010740	Gbar_A04G000780	Gbar_A13G000110	Gbar_A09G018910			Gbar_A11G015520
	Gbar_A04G003910	Gbar_A06G009270	Gbar_D03G011000	Gbar_A04G000810	Gbar_A13G001070	Gbar_A09G018920			Gbar_A11G018660
	Gbar_A04G004180	Gbar_A06G010080	Gbar_D03G012550	Gbar_A04G000850	Gbar_A13G002900	Gbar_A09G019680			Gbar_A11G020450
	Gbar_A04G005080	Gbar_A06G010400	Gbar_D03G013320	Gbar_A04G001260	Gbar_A13G003150	Gbar_A09G020850			Gbar_A11G028050
	Gbar_A04G005120	Gbar_A06G010560	Gbar_D03G015340	Gbar_A04G001660	Gbar_A13G003360	Gbar_A09G021450			Gbar_A11G028440
	Gbar_A04G005220	Gbar_A06G010810	Gbar_D03G019000	Gbar_A04G002340	Gbar_A13G004860	Gbar_A09G021500			Gbar_A11G029970
	Gbar_A04G005690	Gbar_A06G010910	Gbar_D03G019030	Gbar_A04G002500	Gbar_A13G005840	Gbar_A09G022210			Gbar_A11G030360
	Gbar_A04G006070	Gbar_A06G012100	Gbar_D04G001960	Gbar_A04G002940	Gbar_A13G007560	Gbar_A09G022340			Gbar_A11G030910
	Gbar_A04G007170	Gbar_A06G012300	Gbar_D04G002560	Gbar_A04G003550	Gbar_A13G007570	Gbar_A09G022830			Gbar_A11G032530
	Gbar_A04G007590	Gbar_A06G012590	Gbar_D04G011030	Gbar_A04G004640	Gbar_A13G008450	Gbar_A09G023870			Gbar_A11G032690
	Gbar_A04G007740	Gbar_A06G012720	Gbar_D04G011290	Gbar_A04G004750	Gbar_A13G016000	Gbar_A09G024500			Gbar_A11G032900
	Gbar_A04G008230	Gbar_A06G015150	Gbar_D04G011950	Gbar_A04G005060	Gbar_A13G016710	Gbar_A09G024540			Gbar_A12G000540
	Gbar_A04G008630	Gbar_A06G015680	Gbar_D04G012320	Gbar_A04G005630	Gbar_A13G017370	Gbar_A09G024690			Gbar_A12G002460
	Gbar_A04G008980	Gbar_A06G015940	Gbar_D04G013670	Gbar_A04G006320	Gbar_A13G018130	Gbar_A09G026010			Gbar_A12G002670
	Gbar_A04G009070	Gbar_A06G015980	Gbar_D04G014960	Gbar_A04G006750	Gbar_A13G019470	Gbar_A09G026420			Gbar_A12G002790
	Gbar_A04G009080	Gbar_A06G016340	Gbar_D04G016830	Gbar_A04G007640	Gbar_A13G019500	Gbar_A10G000330			Gbar_A12G003880
	Gbar_A04G010020	Gbar_A06G016490	Gbar_D04G016890	Gbar_A04G007960	Gbar_A13G020140	Gbar_A10G001580			Gbar_A12G004770
	Gbar_A04G010140	Gbar_A06G017160	Gbar_D04G017300	Gbar_A04G008360	Gbar_A13G020160	Gbar_A10G002980			Gbar_A12G005350
	Gbar_A04G010280	Gbar_A06G017420	Gbar_D04G019980	Gbar_A04G008420	Gbar_A13G021020	Gbar_A10G003550			Gbar_A12G005900
	Gbar_A04G010700	Gbar_A06G019480	Gbar_D04G020080	Gbar_A04G009260	Gbar_A13G021630	Gbar_A10G003890			Gbar_A12G007770
	Gbar_A04G010970	Gbar_A06G019580	Gbar_D04G020680	Gbar_A04G009600	Gbar_A13G023450	Gbar_A10G006210			Gbar_A12G012670
	Gbar_A04G011030	Gbar_A06G019750	Gbar_D04G021000	Gbar_A04G009710	Gbar_A13G023910	Gbar_A10G006860			Gbar_A12G013320
	Gbar_A04G011170	Gbar_A06G020190	Gbar_D04G021020	Gbar_A04G009870	Gbar_A13G024010	Gbar_A10G009640			Gbar_A12G013950
	Gbar_A04G011440	Gbar_A06G020540	Gbar_D04G021050	Gbar_A04G010450	Gbar_A13G024510	Gbar_A10G011740			Gbar_A12G014090
	Gbar_A04G011510	Gbar_A06G021200	Gbar_D04G021120	Gbar_A04G010490	Gbar_D01G000100	Gbar_A10G013490			Gbar_A12G016540
	Gbar_A04G011630	Gbar_A06G021580	Gbar_D04G021360	Gbar_A04G010500	Gbar_D01G000570	Gbar_A10G015870			Gbar_A12G016840
	Gbar_A04G011870	Gbar_A06G022360	Gbar_D04G021620	Gbar_A04G010520	Gbar_D01G000660	Gbar_A10G016130			Gbar_A12G017390
	Gbar_A04G011980	Gbar_A06G022370	Gbar_D05G001610	Gbar_A04G010750	Gbar_D01G001440	Gbar_A10G017260			Gbar_A12G017870
	Gbar_A04G012160	Gbar_A06G022520	Gbar_D05G002130	Gbar_A04G011420	Gbar_D01G004900	Gbar_A10G017770			Gbar_A12G019960
	Gbar_A04G012280	Gbar_A07G000590	Gbar_D05G003480	Gbar_A04G011840	Gbar_D01G005130	Gbar_A10G017820			Gbar_A12G020060
	Gbar_A04G012310	Gbar_A07G001020	Gbar_D05G003690	Gbar_A04G012420	Gbar_D01G006110	Gbar_A10G018050			Gbar_A12G020520
	Gbar_A04G012780	Gbar_A07G001410	Gbar_D05G005610	Gbar_A04G012530	Gbar_D01G008090	Gbar_A10G019100			Gbar_A12G021670
	Gbar_A04G013050	Gbar_A07G002000	Gbar_D05G008440	Gbar_A04G012570	Gbar_D01G010450	Gbar_A10G019340			Gbar_A12G021810
	Gbar_A04G013200	Gbar_A07G002420	Gbar_D05G009270	Gbar_A04G013240	Gbar_D01G014790	Gbar_A10G019890			Gbar_A12G021900
	Gbar_A04G013270	Gbar_A07G002800	Gbar_D05G009590	Gbar_A04G013250	Gbar_D01G015720	Gbar_A10G021450			Gbar_A12G022820
	Gbar_A04G013310	Gbar_A07G002810	Gbar_D05G010590	Gbar_A04G013290	Gbar_D01G016600	Gbar_A10G022290			Gbar_A12G023150
	Gbar_A04G013880	Gbar_A07G003050	Gbar_D05G010690	Gbar_A04G013340	Gbar_D01G016910	Gbar_A10G022310			Gbar_A12G023170
	Gbar_A04G013900	Gbar_A07G003200	Gbar_D05G013090	Gbar_A04G013360	Gbar_D01G019920	Gbar_A10G022580			Gbar_A12G023650
	Gbar_A04G015020	Gbar_A07G003210	Gbar_D05G013560	Gbar_A04G014390	Gbar_D01G021030	Gbar_A10G022890			Gbar_A12G025430
	Gbar_A04G015330	Gbar_A07G004050	Gbar_D05G013740	Gbar_A04G014470	Gbar_D01G022860	Gbar_A10G023460			Gbar_A12G025930
	Gbar_A04G015520	Gbar_A07G004070	Gbar_D05G013820	Gbar_A04G014680	Gbar_D01G023960	Gbar_A10G024540			Gbar_A12G027360
	Gbar_A04G015920	Gbar_A07G004360	Gbar_D05G017800	Gbar_A04G014960	Gbar_D01G024010	Gbar_A10G025580			Gbar_A12G028480
	Gbar_A05G000050	Gbar_A07G004670	Gbar_D05G022490	Gbar_A04G015070	Gbar_D02G001610	Gbar_A11G000080			Gbar_A12G028580
	Gbar_A05G000140	Gbar_A07G005220	Gbar_D05G022530	Gbar_A04G015300	Gbar_D02G004120	Gbar_A11G000350			Gbar_A13G000730
	Gbar_A05G000260	Gbar_A07G007520	Gbar_D05G022920	Gbar_A04G015310	Gbar_D02G004700	Gbar_A11G001050			Gbar_A13G000970
	Gbar_A05G000480	Gbar_A07G007870	Gbar_D05G022990	Gbar_A05G000580	Gbar_D02G004960	Gbar_A11G001620			Gbar_A13G001300
	Gbar_A05G000560	Gbar_A07G008090	Gbar_D05G023080	Gbar_A05G000740	Gbar_D02G006570	Gbar_A11G002300			Gbar_A13G002150
	Gbar_A05G000630	Gbar_A07G008750	Gbar_D05G024360	Gbar_A05G000960	Gbar_D02G006580	Gbar_A11G003320			Gbar_A13G002530
	Gbar_A05G000810	Gbar_A07G010380	Gbar_D05G024730	Gbar_A05G001030	Gbar_D02G007540	Gbar_A11G003520			Gbar_A13G003430
	Gbar_A05G000870	Gbar_A07G010960	Gbar_D05G025260	Gbar_A05G001650	Gbar_D02G007560	Gbar_A11G004030			Gbar_A13G004450
	Gbar_A05G001080	Gbar_A07G011600	Gbar_D05G026620	Gbar_A05G002000	Gbar_D02G007730	Gbar_A11G004120			Gbar_A13G004530
	Gbar_A05G001120	Gbar_A07G012080	Gbar_D05G026920	Gbar_A05G002030	Gbar_D02G007970	Gbar_A11G004290			Gbar_A13G005600
	Gbar_A05G001390	Gbar_A07G012370	Gbar_D05G027710	Gbar_A05G002300	Gbar_D02G007980	Gbar_A11G004450			Gbar_A13G005760
	Gbar_A05G001510	Gbar_A07G012560	Gbar_D05G028210	Gbar_A05G002460	Gbar_D02G008450	Gbar_A11G005080			Gbar_A13G011090
	Gbar_A05G001780	Gbar_A07G012630	Gbar_D05G034050	Gbar_A05G002480	Gbar_D02G008880	Gbar_A11G005380			Gbar_A13G014430
	Gbar_A05G001910	Gbar_A07G014390	Gbar_D05G035100	Gbar_A05G002490	Gbar_D02G009020	Gbar_A11G005560			Gbar_A13G014890
	Gbar_A05G002200	Gbar_A07G014840	Gbar_D05G039020	Gbar_A05G002640	Gbar_D02G009590	Gbar_A11G006050			Gbar_A13G016600
	Gbar_A05G002340	Gbar_A07G014900	Gbar_D06G000010	Gbar_A05G002650	Gbar_D02G009940	Gbar_A11G006190			Gbar_A13G017260
	Gbar_A05G002500	Gbar_A07G015780	Gbar_D06G000290	Gbar_A05G002780	Gbar_D02G010300	Gbar_A11G006220			Gbar_A13G017570
	Gbar_A05G002590	Gbar_A07G015800	Gbar_D06G002910	Gbar_A05G002970	Gbar_D02G014410	Gbar_A11G006680			Gbar_A13G017830
	Gbar_A05G003200	Gbar_A07G016370	Gbar_D06G006620	Gbar_A05G002980	Gbar_D02G015530	Gbar_A11G007050			Gbar_A13G018280
	Gbar_A05G003350	Gbar_A07G016500	Gbar_D06G007330	Gbar_A05G003080	Gbar_D02G015550	Gbar_A11G010530			Gbar_A13G018770
	Gbar_A05G003380	Gbar_A07G017990	Gbar_D06G011930	Gbar_A05G004120	Gbar_D02G019330	Gbar_A11G011850			Gbar_A13G018830
	Gbar_A05G003570	Gbar_A07G019250	Gbar_D06G014740	Gbar_A05G004130	Gbar_D02G019460	Gbar_A11G011910			Gbar_A13G019830
	Gbar_A05G004110	Gbar_A07G019300	Gbar_D06G019010	Gbar_A05G004490	Gbar_D02G020680	Gbar_A11G012220			Gbar_A13G020010
	Gbar_A05G004510	Gbar_A07G019860	Gbar_D06G019560	Gbar_A05G004680	Gbar_D02G021060	Gbar_A11G012940			Gbar_A13G023510
	Gbar_A05G004550	Gbar_A07G020280	Gbar_D06G019940	Gbar_A05G005240	Gbar_D02G021570	Gbar_A11G013820			Gbar_A13G024350
	Gbar_A05G004870	Gbar_A07G020610	Gbar_D06G022340	Gbar_A05G005480	Gbar_D02G021600	Gbar_A11G014050			Gbar_A13G024550
	Gbar_A05G004930	Gbar_A07G020920	Gbar_D07G001200	Gbar_A05G006060	Gbar_D02G021700	Gbar_A11G014700			Gbar_D01G001550
	Gbar_A05G004940	Gbar_A07G020980	Gbar_D07G001940	Gbar_A05G006150	Gbar_D02G022150	Gbar_A11G015090			Gbar_D01G001920
	Gbar_A05G004970	Gbar_A07G021930	Gbar_D07G002010	Gbar_A05G006250	Gbar_D02G022190	Gbar_A11G015690			Gbar_D01G002320
	Gbar_A05G005580	Gbar_A07G022020	Gbar_D07G006770	Gbar_A05G006580	Gbar_D02G023130	Gbar_A11G016250			Gbar_D01G002390
	Gbar_A05G005720	Gbar_A07G022760	Gbar_D07G007040	Gbar_A05G006720	Gbar_D02G023150	Gbar_A11G016880			Gbar_D01G002550
	Gbar_A05G006230	Gbar_A07G023090	Gbar_D07G007810	Gbar_A05G006920	Gbar_D02G025530	Gbar_A11G017570			Gbar_D01G004100
	Gbar_A05G006400	Gbar_A07G023380	Gbar_D07G008440	Gbar_A05G006950	Gbar_D03G002570	Gbar_A11G018210			Gbar_D01G004950
	Gbar_A05G006960	Gbar_A07G024120	Gbar_D07G009600	Gbar_A05G007040	Gbar_D03G003210	Gbar_A11G019140			Gbar_D01G007360
	Gbar_A05G007740	Gbar_A08G001240	Gbar_D07G011550	Gbar_A05G007050	Gbar_D03G004080	Gbar_A11G020250			Gbar_D01G007820
	Gbar_A05G008180	Gbar_A08G001510	Gbar_D07G011710	Gbar_A05G007200	Gbar_D03G006420	Gbar_A11G020650			Gbar_D01G007900
	Gbar_A05G008530	Gbar_A08G001720	Gbar_D07G013240	Gbar_A05G007460	Gbar_D03G008370	Gbar_A11G021570			Gbar_D01G011200
	Gbar_A05G008560	Gbar_A08G002980	Gbar_D07G016050	Gbar_A05G007950	Gbar_D03G011860	Gbar_A11G022570			Gbar_D01G011320
	Gbar_A05G008570	Gbar_A08G003970	Gbar_D07G017250	Gbar_A05G008090	Gbar_D03G012710	Gbar_A11G027240			Gbar_D01G011380
	Gbar_A05G008950	Gbar_A08G004500	Gbar_D07G018610	Gbar_A05G008240	Gbar_D03G013250	Gbar_A11G027250			Gbar_D01G014050
	Gbar_A05G009190	Gbar_A08G004870	Gbar_D07G018840	Gbar_A05G008320	Gbar_D03G014200	Gbar_A11G027450			Gbar_D01G015650
	Gbar_A05G009340	Gbar_A08G005110	Gbar_D07G019820	Gbar_A05G008600	Gbar_D03G015910	Gbar_A11G027530			Gbar_D01G015740
	Gbar_A05G009790	Gbar_A08G005240	Gbar_D07G019830	Gbar_A05G008800	Gbar_D03G015960	Gbar_A11G027760			Gbar_D01G016470
	Gbar_A05G009800	Gbar_A08G005520	Gbar_D07G019890	Gbar_A05G009210	Gbar_D03G016490	Gbar_A11G028350			Gbar_D01G018110
	Gbar_A05G009980	Gbar_A08G005690	Gbar_D07G020640	Gbar_A05G009520	Gbar_D03G017960	Gbar_A11G030860			Gbar_D01G018810
	Gbar_A05G010070	Gbar_A08G005970	Gbar_D07G021580	Gbar_A05G009530	Gbar_D04G001670	Gbar_A11G033300			Gbar_D01G019700
	Gbar_A05G010420	Gbar_A08G006360	Gbar_D08G000810	Gbar_A05G009620	Gbar_D04G001800	Gbar_A11G034230			Gbar_D01G020910
	Gbar_A05G011040	Gbar_A08G006410	Gbar_D08G001110	Gbar_A05G009740	Gbar_D04G002410	Gbar_A11G034280			Gbar_D01G021700
	Gbar_A05G011600	Gbar_A08G007330	Gbar_D08G002400	Gbar_A05G009950	Gbar_D04G002420	Gbar_A11G035370			Gbar_D01G022390
	Gbar_A05G012880	Gbar_A08G008170	Gbar_D08G004370	Gbar_A05G010130	Gbar_D04G002570	Gbar_A12G000030			Gbar_D01G022400
	Gbar_A05G012950	Gbar_A08G008430	Gbar_D08G004430	Gbar_A05G010310	Gbar_D04G005660	Gbar_A12G002170			Gbar_D01G022850
	Gbar_A05G012970	Gbar_A08G009260	Gbar_D08G005090	Gbar_A05G010410	Gbar_D04G007510	Gbar_A12G003170			Gbar_D01G023130
	Gbar_A05G013330	Gbar_A08G009350	Gbar_D08G005960	Gbar_A05G010670	Gbar_D04G007750	Gbar_A12G005240			Gbar_D01G023200
	Gbar_A05G013460	Gbar_A08G009690	Gbar_D08G007650	Gbar_A05G010810	Gbar_D04G010300	Gbar_A12G007280			Gbar_D02G001070
	Gbar_A05G013540	Gbar_A08G010470	Gbar_D08G008530	Gbar_A05G011070	Gbar_D04G010340	Gbar_A12G007450			Gbar_D02G003570
	Gbar_A05G013690	Gbar_A08G010920	Gbar_D08G009150	Gbar_A05G011290	Gbar_D04G010730	Gbar_A12G007960			Gbar_D02G004040
	Gbar_A05G013960	Gbar_A08G011980	Gbar_D08G012060	Gbar_A05G012190	Gbar_D04G011860	Gbar_A12G008000			Gbar_D02G004580
	Gbar_A05G014770	Gbar_A08G012590	Gbar_D08G012870	Gbar_A05G012520	Gbar_D04G011890	Gbar_A12G008280			Gbar_D02G004630
	Gbar_A05G014880	Gbar_A08G013660	Gbar_D08G013020	Gbar_A05G012760	Gbar_D04G012330	Gbar_A12G009510			Gbar_D02G005220
	Gbar_A05G014910	Gbar_A08G014960	Gbar_D08G013670	Gbar_A05G012770	Gbar_D04G013530	Gbar_A12G010570			Gbar_D02G009700
	Gbar_A05G015030	Gbar_A08G015060	Gbar_D08G016580	Gbar_A05G013080	Gbar_D04G014890	Gbar_A12G010970			Gbar_D02G010270
	Gbar_A05G015090	Gbar_A08G015250	Gbar_D08G016860	Gbar_A05G013490	Gbar_D04G015700	Gbar_A12G012520			Gbar_D02G012080
	Gbar_A05G015530	Gbar_A08G015340	Gbar_D08G016910	Gbar_A05G013520	Gbar_D04G016960	Gbar_A12G013050			Gbar_D02G015220
	Gbar_A05G015930	Gbar_A08G015350	Gbar_D08G020400	Gbar_A05G013630	Gbar_D04G016990	Gbar_A12G013120			Gbar_D02G015310
	Gbar_A05G016130	Gbar_A08G015890	Gbar_D08G021920	Gbar_A05G013830	Gbar_D04G017750	Gbar_A12G014430			Gbar_D02G016280
	Gbar_A05G016350	Gbar_A08G016120	Gbar_D08G022710	Gbar_A05G014000	Gbar_D04G018070	Gbar_A12G015850			Gbar_D02G017370
	Gbar_A05G016910	Gbar_A08G016410	Gbar_D08G022970	Gbar_A05G014070	Gbar_D04G018190	Gbar_A12G016120			Gbar_D02G022290
	Gbar_A05G017010	Gbar_A08G016900	Gbar_D08G023150	Gbar_A05G014430	Gbar_D05G000100	Gbar_A12G016960			Gbar_D02G022330
	Gbar_A05G017410	Gbar_A08G017590	Gbar_D08G025270	Gbar_A05G014470	Gbar_D05G001230	Gbar_A12G017710			Gbar_D02G023010
	Gbar_A05G017780	Gbar_A08G017710	Gbar_D08G025770	Gbar_A05G014520	Gbar_D05G001250	Gbar_A12G017950			Gbar_D02G023760
	Gbar_A05G017860	Gbar_A08G017790	Gbar_D08G025860	Gbar_A05G014870	Gbar_D05G001680	Gbar_A12G018820			Gbar_D02G024780
	Gbar_A05G017930	Gbar_A08G018000	Gbar_D08G026190	Gbar_A05G015570	Gbar_D05G003970	Gbar_A12G020130			Gbar_D02G025520
	Gbar_A05G018210	Gbar_A08G018740	Gbar_D09G000280	Gbar_A05G015630	Gbar_D05G004020	Gbar_A12G020530			Gbar_D03G001550
	Gbar_A05G018840	Gbar_A08G019120	Gbar_D09G002940	Gbar_A05G015870	Gbar_D05G007760	Gbar_A12G021980			Gbar_D03G002680
	Gbar_A05G019230	Gbar_A08G019500	Gbar_D09G003520	Gbar_A05G015940	Gbar_D05G008620	Gbar_A12G022510			Gbar_D03G003130
	Gbar_A05G019910	Gbar_A08G020310	Gbar_D09G003840	Gbar_A05G015950	Gbar_D05G010300	Gbar_A12G022680			Gbar_D03G004770
	Gbar_A05G019970	Gbar_A08G020650	Gbar_D09G010880	Gbar_A05G015970	Gbar_D05G010310	Gbar_A12G023030			Gbar_D03G006670
	Gbar_A05G020150	Gbar_A08G020660	Gbar_D09G012620	Gbar_A05G016190	Gbar_D05G011980	Gbar_A12G023870			Gbar_D03G007070
	Gbar_A05G020260	Gbar_A08G020690	Gbar_D09G015720	Gbar_A05G016430	Gbar_D05G012140	Gbar_A12G024260			Gbar_D03G008100
	Gbar_A05G020330	Gbar_A08G021370	Gbar_D09G017550	Gbar_A05G016460	Gbar_D05G012830	Gbar_A12G025000			Gbar_D03G008770
	Gbar_A05G020350	Gbar_A08G021590	Gbar_D09G018180	Gbar_A05G016480	Gbar_D05G012920	Gbar_A12G025310			Gbar_D03G009890
	Gbar_A05G020430	Gbar_A08G021770	Gbar_D09G018240	Gbar_A05G016600	Gbar_D05G015040	Gbar_A12G027660			Gbar_D03G010040
	Gbar_A05G020460	Gbar_A08G022250	Gbar_D09G022310	Gbar_A05G016760	Gbar_D05G016390	Gbar_A12G027740			Gbar_D03G011160
	Gbar_A05G021020	Gbar_A08G022430	Gbar_D09G024620	Gbar_A05G016890	Gbar_D05G017760	Gbar_A13G001890			Gbar_D03G011490
	Gbar_A05G021910	Gbar_A08G022910	Gbar_D10G000940	Gbar_A05G017180	Gbar_D05G018200	Gbar_A13G002580			Gbar_D03G013210
	Gbar_A05G022130	Gbar_A08G023090	Gbar_D10G000950	Gbar_A05G017310	Gbar_D05G019430	Gbar_A13G003260			Gbar_D03G013510
	Gbar_A05G022260	Gbar_A08G023610	Gbar_D10G001120	Gbar_A05G017320	Gbar_D05G019940	Gbar_A13G003340			Gbar_D03G013640
	Gbar_A05G023810	Gbar_A08G023650	Gbar_D10G001450	Gbar_A05G017340	Gbar_D05G020360	Gbar_A13G003480			Gbar_D03G015090
	Gbar_A05G024110	Gbar_A08G024720	Gbar_D10G001600	Gbar_A05G017580	Gbar_D05G020720	Gbar_A13G007110			Gbar_D03G016110
	Gbar_A05G024120	Gbar_A08G025890	Gbar_D10G005530	Gbar_A05G017670	Gbar_D05G021050	Gbar_A13G009320			Gbar_D03G016770
	Gbar_A05G024270	Gbar_A08G027020	Gbar_D10G005650	Gbar_A05G017890	Gbar_D05G021140	Gbar_A13G009370			Gbar_D03G016850
	Gbar_A05G024420	Gbar_A08G027340	Gbar_D10G007620	Gbar_A05G017950	Gbar_D05G023940	Gbar_A13G009760			Gbar_D03G017090
	Gbar_A05G024580	Gbar_A08G027730	Gbar_D10G007800	Gbar_A05G018350	Gbar_D05G024570	Gbar_A13G011250			Gbar_D03G018320
	Gbar_A05G025100	Gbar_A09G000140	Gbar_D10G008930	Gbar_A05G018710	Gbar_D05G028250	Gbar_A13G011650			Gbar_D04G000770
	Gbar_A05G025360	Gbar_A09G001080	Gbar_D10G010700	Gbar_A05G018800	Gbar_D05G031150	Gbar_A13G011710			Gbar_D04G004080
	Gbar_A05G026120	Gbar_A09G001760	Gbar_D10G010760	Gbar_A05G018970	Gbar_D05G033580	Gbar_A13G012520			Gbar_D04G004750
	Gbar_A05G026260	Gbar_A09G002120	Gbar_D10G012220	Gbar_A05G018980	Gbar_D05G036920	Gbar_A13G014070			Gbar_D04G005450
	Gbar_A05G026760	Gbar_A09G002290	Gbar_D10G013130	Gbar_A05G019520	Gbar_D05G037320	Gbar_A13G015520			Gbar_D04G005870
	Gbar_A05G027630	Gbar_A09G002800	Gbar_D10G016690	Gbar_A05G020280	Gbar_D05G037350	Gbar_A13G015540			Gbar_D04G006060
	Gbar_A05G027890	Gbar_A09G003760	Gbar_D10G017150	Gbar_A05G020690	Gbar_D05G037410	Gbar_A13G016050			Gbar_D04G006820
	Gbar_A05G028170	Gbar_A09G004110	Gbar_D10G018110	Gbar_A05G020900	Gbar_D05G037940	Gbar_A13G016750			Gbar_D04G012800
	Gbar_A05G028350	Gbar_A09G004290	Gbar_D10G018320	Gbar_A05G021260	Gbar_D05G038000	Gbar_A13G017020			Gbar_D04G013050
	Gbar_A05G028360	Gbar_A09G004650	Gbar_D10G019230	Gbar_A05G021410	Gbar_D05G038060	Gbar_A13G019290			Gbar_D04G013280
	Gbar_A05G029080	Gbar_A09G006460	Gbar_D10G020090	Gbar_A05G021680	Gbar_D06G000830	Gbar_A13G019370			Gbar_D04G013620
	Gbar_A05G029430	Gbar_A09G006940	Gbar_D10G021810	Gbar_A05G022080	Gbar_D06G002460	Gbar_A13G020330			Gbar_D04G013700
	Gbar_A05G030820	Gbar_A09G007440	Gbar_D10G022240	Gbar_A05G022460	Gbar_D06G004230	Gbar_A13G020580			Gbar_D04G016250
	Gbar_A05G031930	Gbar_A09G007590	Gbar_D10G023730	Gbar_A05G023490	Gbar_D06G005390	Gbar_A13G021180			Gbar_D04G017460
	Gbar_A05G032880	Gbar_A09G007760	Gbar_D10G024140	Gbar_A05G023790	Gbar_D06G005540	Gbar_A13G021450			Gbar_D04G019740
	Gbar_A05G034070	Gbar_A09G009280	Gbar_D10G025240	Gbar_A05G023930	Gbar_D06G006840	Gbar_A13G021950			Gbar_D05G000840
	Gbar_A05G034260	Gbar_A09G009320	Gbar_D10G025590	Gbar_A05G024100	Gbar_D06G008580	Gbar_A13G023750			Gbar_D05G002740
	Gbar_A05G035000	Gbar_A09G009620	Gbar_D11G001130	Gbar_A05G024430	Gbar_D06G008970	Gbar_A13G024050			Gbar_D05G004990
	Gbar_A05G035110	Gbar_A09G009770	Gbar_D11G006110	Gbar_A05G024920	Gbar_D06G009800	Gbar_A13G024080			Gbar_D05G005050
	Gbar_A05G035240	Gbar_A09G010440	Gbar_D11G006820	Gbar_A05G025620	Gbar_D06G009910	Gbar_A13G024260			Gbar_D05G005170
	Gbar_A05G035290	Gbar_A09G012280	Gbar_D11G008330	Gbar_A05G025740	Gbar_D06G011730	Gbar_D01G005120			Gbar_D05G006150
	Gbar_A05G035310	Gbar_A09G012470	Gbar_D11G008760	Gbar_A05G026200	Gbar_D06G015540	Gbar_D01G007960			Gbar_D05G006450
	Gbar_A05G035420	Gbar_A09G012480	Gbar_D11G011650	Gbar_A05G026670	Gbar_D06G016170	Gbar_D01G008770			Gbar_D05G007860
	Gbar_A05G035670	Gbar_A09G012710	Gbar_D11G011680	Gbar_A05G027380	Gbar_D06G017610	Gbar_D01G009390			Gbar_D05G010640
	Gbar_A05G036100	Gbar_A09G013070	Gbar_D11G014900	Gbar_A05G027410	Gbar_D06G017630	Gbar_D01G010920			Gbar_D05G011320
	Gbar_A05G037010	Gbar_A09G013150	Gbar_D11G015040	Gbar_A05G027420	Gbar_D06G017900	Gbar_D01G011820			Gbar_D05G012750
	Gbar_A05G037360	Gbar_A09G013250	Gbar_D11G015970	Gbar_A05G027690	Gbar_D06G020030	Gbar_D01G012110			Gbar_D05G015010
	Gbar_A05G037840	Gbar_A09G013300	Gbar_D11G016120	Gbar_A05G028240	Gbar_D06G023420	Gbar_D01G012800			Gbar_D05G015880
	Gbar_A05G038130	Gbar_A09G013400	Gbar_D11G016980	Gbar_A05G028250	Gbar_D07G002740	Gbar_D01G015470			Gbar_D05G016180
	Gbar_A05G038220	Gbar_A09G014350	Gbar_D11G017010	Gbar_A05G028660	Gbar_D07G004210	Gbar_D01G015820			Gbar_D05G017350
	Gbar_A05G038520	Gbar_A09G014410	Gbar_D11G018030	Gbar_A05G029400	Gbar_D07G006260	Gbar_D01G015870			Gbar_D05G018430
	Gbar_A05G038830	Gbar_A09G014560	Gbar_D11G020100	Gbar_A05G030340	Gbar_D07G007270	Gbar_D01G016190			Gbar_D05G018860
	Gbar_A05G038990	Gbar_A09G014990	Gbar_D11G020960	Gbar_A05G030620	Gbar_D07G007400	Gbar_D01G016670			Gbar_D05G018870
	Gbar_A05G039880	Gbar_A09G015460	Gbar_D11G021620	Gbar_A05G030840	Gbar_D07G007550	Gbar_D01G016860			Gbar_D05G019040
	Gbar_A05G040130	Gbar_A09G015710	Gbar_D11G022940	Gbar_A05G031060	Gbar_D07G010890	Gbar_D01G017350			Gbar_D05G020070
	Gbar_A05G040600	Gbar_A09G016280	Gbar_D11G025390	Gbar_A05G031200	Gbar_D07G012070	Gbar_D01G017360			Gbar_D05G020920
	Gbar_A05G040750	Gbar_A09G016700	Gbar_D11G027950	Gbar_A05G031590	Gbar_D07G013380	Gbar_D01G017810			Gbar_D05G021220
	Gbar_A05G041070	Gbar_A09G016980	Gbar_D11G029390	Gbar_A05G032170	Gbar_D07G014860	Gbar_D01G019000			Gbar_D05G021450
	Gbar_A05G041170	Gbar_A09G017290	Gbar_D11G030790	Gbar_A05G032630	Gbar_D07G015190	Gbar_D01G020400			Gbar_D05G022930
	Gbar_A05G042050	Gbar_A09G017830	Gbar_D11G033500	Gbar_A05G033280	Gbar_D07G015260	Gbar_D01G021060			Gbar_D05G023380
	Gbar_A05G042260	Gbar_A09G019160	Gbar_D11G034570	Gbar_A05G033370	Gbar_D07G016280	Gbar_D01G021830			Gbar_D05G024910
	Gbar_A05G042290	Gbar_A09G020690	Gbar_D11G035660	Gbar_A05G033530	Gbar_D07G019360	Gbar_D01G021840			Gbar_D05G028220
	Gbar_A05G042300	Gbar_A09G020740	Gbar_D11G036160	Gbar_A05G033600	Gbar_D07G020660	Gbar_D01G021860			Gbar_D05G029220
	Gbar_A05G042560	Gbar_A09G021270	Gbar_D11G036930	Gbar_A05G033710	Gbar_D07G024050	Gbar_D01G023840			Gbar_D05G029500
	Gbar_A05G042680	Gbar_A09G021280	Gbar_D12G000110	Gbar_A05G033720	Gbar_D07G024970	Gbar_D01G024400			Gbar_D05G031060
	Gbar_A05G042820	Gbar_A09G021320	Gbar_D12G000480	Gbar_A05G034240	Gbar_D08G001930	Gbar_D02G000180			Gbar_D05G031960
	Gbar_A05G043120	Gbar_A09G021610	Gbar_D12G000630	Gbar_A05G034350	Gbar_D08G003120	Gbar_D02G000680			Gbar_D05G031980
	Gbar_A05G043600	Gbar_A09G022010	Gbar_D12G001070	Gbar_A05G034700	Gbar_D08G004860	Gbar_D02G000980			Gbar_D05G034940
	Gbar_A05G043830	Gbar_A09G023120	Gbar_D12G001110	Gbar_A05G034710	Gbar_D08G006180	Gbar_D02G002090			Gbar_D05G036830
	Gbar_A05G043940	Gbar_A09G023450	Gbar_D12G001620	Gbar_A05G035470	Gbar_D08G008380	Gbar_D02G002360			Gbar_D05G038860
	Gbar_A06G000300	Gbar_A09G025160	Gbar_D12G002400	Gbar_A05G035580	Gbar_D08G010950	Gbar_D02G004000			Gbar_D05G039270
	Gbar_A06G000360	Gbar_A09G025220	Gbar_D12G002780	Gbar_A05G035590	Gbar_D08G011310	Gbar_D02G004180			Gbar_D06G000320
	Gbar_A06G000690	Gbar_A09G025740	Gbar_D12G003120	Gbar_A05G035690	Gbar_D08G011930	Gbar_D02G004770			Gbar_D06G002130
	Gbar_A06G000990	Gbar_A10G000290	Gbar_D12G003360	Gbar_A05G036170	Gbar_D08G013370	Gbar_D02G005450			Gbar_D06G002990
	Gbar_A06G001990	Gbar_A10G000680	Gbar_D12G004200	Gbar_A05G036180	Gbar_D08G013720	Gbar_D02G007300			Gbar_D06G005590
	Gbar_A06G002130	Gbar_A10G000930	Gbar_D12G004500	Gbar_A05G036220	Gbar_D08G015480	Gbar_D02G007390			Gbar_D06G005690
	Gbar_A06G002470	Gbar_A10G001260	Gbar_D12G005070	Gbar_A05G036320	Gbar_D08G016940	Gbar_D02G007920			Gbar_D06G005720
	Gbar_A06G003380	Gbar_A10G001330	Gbar_D12G006130	Gbar_A05G037170	Gbar_D08G017810	Gbar_D02G008110			Gbar_D06G007530
	Gbar_A06G003440	Gbar_A10G001660	Gbar_D12G006850	Gbar_A05G037640	Gbar_D08G020010	Gbar_D02G009540			Gbar_D06G007810
	Gbar_A06G003540	Gbar_A10G001680	Gbar_D12G007290	Gbar_A05G037880	Gbar_D08G021650	Gbar_D02G009560			Gbar_D06G008700
	Gbar_A06G003560	Gbar_A10G002630	Gbar_D12G013180	Gbar_A05G038100	Gbar_D08G022440	Gbar_D02G010430			Gbar_D06G009110
	Gbar_A06G003720	Gbar_A10G002660	Gbar_D12G014170	Gbar_A05G038370	Gbar_D08G022580	Gbar_D02G010500			Gbar_D06G009810
	Gbar_A06G004380	Gbar_A10G002680	Gbar_D12G015550	Gbar_A05G038460	Gbar_D08G026870	Gbar_D02G011360			Gbar_D06G011480
	Gbar_A06G004400	Gbar_A10G003430	Gbar_D12G015660	Gbar_A05G038480	Gbar_D08G027150	Gbar_D02G011460			Gbar_D06G012960
	Gbar_A06G004620	Gbar_A10G003860	Gbar_D12G015830	Gbar_A05G038490	Gbar_D08G027720	Gbar_D02G012450			Gbar_D06G013310
	Gbar_A06G004840	Gbar_A10G004960	Gbar_D12G016150	Gbar_A05G038600	Gbar_D09G000070	Gbar_D02G012950			Gbar_D06G016380
	Gbar_A06G005100	Gbar_A10G005070	Gbar_D12G017520	Gbar_A05G038640	Gbar_D09G000930	Gbar_D02G015600			Gbar_D06G016830
	Gbar_A06G005540	Gbar_A10G005330	Gbar_D12G018660	Gbar_A05G038920	Gbar_D09G001080	Gbar_D02G015610			Gbar_D06G019790
	Gbar_A06G007320	Gbar_A10G005350	Gbar_D12G019820	Gbar_A05G039000	Gbar_D09G001330	Gbar_D02G016720			Gbar_D06G019920
	Gbar_A06G007400	Gbar_A10G006220	Gbar_D12G020750	Gbar_A05G039210	Gbar_D09G001590	Gbar_D02G017120			Gbar_D06G020360
	Gbar_A06G007480	Gbar_A10G006430	Gbar_D12G021040	Gbar_A05G039470	Gbar_D09G002980	Gbar_D02G017730			Gbar_D06G021200
	Gbar_A06G007930	Gbar_A10G007320	Gbar_D12G022280	Gbar_A05G039520	Gbar_D09G003500	Gbar_D02G017920			Gbar_D06G022000
	Gbar_A06G007940	Gbar_A10G007540	Gbar_D12G022690	Gbar_A05G040340	Gbar_D09G003610	Gbar_D02G018310			Gbar_D06G022030
	Gbar_A06G008020	Gbar_A10G008640	Gbar_D12G024210	Gbar_A05G040660	Gbar_D09G003630	Gbar_D02G018740			Gbar_D07G000990
	Gbar_A06G008290	Gbar_A10G008860	Gbar_D12G025350	Gbar_A05G040850	Gbar_D09G003910	Gbar_D02G019230			Gbar_D07G001120
	Gbar_A06G008320	Gbar_A10G010090	Gbar_D12G025770	Gbar_A05G041010	Gbar_D09G004530	Gbar_D02G019610			Gbar_D07G002400
	Gbar_A06G008800	Gbar_A10G010560	Gbar_D12G025850	Gbar_A05G041210	Gbar_D09G006130	Gbar_D02G020050			Gbar_D07G002560
	Gbar_A06G008940	Gbar_A10G011080	Gbar_D12G026130	Gbar_A05G041240	Gbar_D09G006370	Gbar_D02G020840			Gbar_D07G002710
	Gbar_A06G009180	Gbar_A10G011590	Gbar_D12G026260	Gbar_A05G041550	Gbar_D09G006440	Gbar_D02G021360			Gbar_D07G002990
	Gbar_A06G009390	Gbar_A10G011900	Gbar_D13G001340	Gbar_A05G041940	Gbar_D09G011150	Gbar_D02G021560			Gbar_D07G004610
	Gbar_A06G009470	Gbar_A10G012380	Gbar_D13G001660	Gbar_A05G041970	Gbar_D09G011540	Gbar_D02G022610			Gbar_D07G007930
	Gbar_A06G010100	Gbar_A10G013250	Gbar_D13G006790	Gbar_A05G042100	Gbar_D09G012600	Gbar_D02G023380			Gbar_D07G008230
	Gbar_A06G010240	Gbar_A10G014050	Gbar_D13G006810	Gbar_A05G042210	Gbar_D09G014190	Gbar_D03G002740			Gbar_D07G010120
	Gbar_A06G010750	Gbar_A10G014830	Gbar_D13G006820	Gbar_A05G043470	Gbar_D09G015590	Gbar_D03G002850			Gbar_D07G010570
	Gbar_A06G011060	Gbar_A10G015700	Gbar_D13G007980	Gbar_A05G043500	Gbar_D09G016090	Gbar_D03G003660			Gbar_D07G013030
	Gbar_A06G011480	Gbar_A10G015840	Gbar_D13G008000	Gbar_A05G043800	Gbar_D09G016600	Gbar_D03G003980			Gbar_D07G018000
	Gbar_A06G011770	Gbar_A10G016360	Gbar_D13G008460	Gbar_A05G043820	Gbar_D09G016650	Gbar_D03G009270			Gbar_D07G020560
	Gbar_A06G012450	Gbar_A10G018310	Gbar_D13G012320	Gbar_A06G000040	Gbar_D09G017420	Gbar_D03G009280			Gbar_D07G021760
	Gbar_A06G012880	Gbar_A10G018660	Gbar_D13G013930	Gbar_A06G000540	Gbar_D09G021180	Gbar_D03G009570			Gbar_D07G023320
	Gbar_A06G013180	Gbar_A10G019450	Gbar_D13G014100	Gbar_A06G000940	Gbar_D09G021330	Gbar_D03G010150			Gbar_D08G000140
	Gbar_A06G013300	Gbar_A10G019740	Gbar_D13G019600	Gbar_A06G001310	Gbar_D09G022550	Gbar_D03G013790			Gbar_D08G000720
	Gbar_A06G013350	Gbar_A10G021050	Gbar_D13G019700	Gbar_A06G001350	Gbar_D09G023110	Gbar_D03G015370			Gbar_D08G002330
	Gbar_A06G013710	Gbar_A10G021270	Gbar_D13G021160	Gbar_A06G001490	Gbar_D09G024780	Gbar_D03G016430			Gbar_D08G002470
	Gbar_A06G013780	Gbar_A10G022040	Gbar_D13G024000	Gbar_A06G001910	Gbar_D09G026220	Gbar_D03G017440			Gbar_D08G002520
	Gbar_A06G015110	Gbar_A10G023160	Gbar_Scaffold2798G000020	Gbar_A06G002230	Gbar_D10G000290	Gbar_D03G018040			Gbar_D08G002850
	Gbar_A06G015320	Gbar_A10G023590	Gbar_Scaffold3171G000030	Gbar_A06G002270	Gbar_D10G001080	Gbar_D03G018660			Gbar_D08G003400
	Gbar_A06G016360	Gbar_A10G025740	Gbar_Scaffold3449G000010	Gbar_A06G002310	Gbar_D10G005350	Gbar_D04G000360			Gbar_D08G004420
	Gbar_A06G016690	Gbar_A11G000140	Gossypium_barbadense_newGene_232	Gbar_A06G002760	Gbar_D10G005760	Gbar_D04G001100			Gbar_D08G004590
	Gbar_A06G016720	Gbar_A11G000520	Gossypium_barbadense_newGene_2899	Gbar_A06G003100	Gbar_D10G007780	Gbar_D04G001290			Gbar_D08G005050
	Gbar_A06G017030	Gbar_A11G000620	Gossypium_barbadense_newGene_2903	Gbar_A06G003120	Gbar_D10G010520	Gbar_D04G001300			Gbar_D08G007160
	Gbar_A06G017070	Gbar_A11G001290	Gossypium_barbadense_newGene_4025	Gbar_A06G003980	Gbar_D10G011720	Gbar_D04G005190			Gbar_D08G009170
	Gbar_A06G017320	Gbar_A11G001430	Gossypium_barbadense_newGene_4172	Gbar_A06G004270	Gbar_D10G015070	Gbar_D04G005210			Gbar_D08G010480
	Gbar_A06G017550	Gbar_A11G001490	Gossypium_barbadense_newGene_4367	Gbar_A06G005120	Gbar_D10G015740	Gbar_D04G006470			Gbar_D08G011330
	Gbar_A06G017980	Gbar_A11G001980	Gossypium_barbadense_newGene_5847	Gbar_A06G005320	Gbar_D10G016890	Gbar_D04G007020			Gbar_D08G012330
	Gbar_A06G018000	Gbar_A11G002350	Gossypium_barbadense_newGene_6001	Gbar_A06G005370	Gbar_D10G017890	Gbar_D04G007070			Gbar_D08G012510
	Gbar_A06G018430	Gbar_A11G002760	Gossypium_barbadense_newGene_6845	Gbar_A06G005620	Gbar_D10G018420	Gbar_D04G007170			Gbar_D08G015920
	Gbar_A06G018840	Gbar_A11G003740	Gossypium_barbadense_newGene_8956	Gbar_A06G005790	Gbar_D10G018470	Gbar_D04G008150			Gbar_D08G017240
	Gbar_A06G019040	Gbar_A11G004920	Gossypium_barbadense_newGene_10222	Gbar_A06G005880	Gbar_D10G018560	Gbar_D04G008840			Gbar_D08G018780
	Gbar_A06G019060	Gbar_A11G004940	Gossypium_barbadense_newGene_12124	Gbar_A06G005890	Gbar_D10G020200	Gbar_D04G009540			Gbar_D08G020360
	Gbar_A06G019420	Gbar_A11G005150	Gossypium_barbadense_newGene_13018	Gbar_A06G005970	Gbar_D10G022660	Gbar_D04G010630			Gbar_D08G022630
	Gbar_A06G019440	Gbar_A11G005260	Gossypium_barbadense_newGene_13127	Gbar_A06G006070	Gbar_D10G023000	Gbar_D04G010670			Gbar_D08G022900
	Gbar_A06G019500	Gbar_A11G005680	Gossypium_barbadense_newGene_15200	Gbar_A06G006340	Gbar_D10G026960	Gbar_D04G011010			Gbar_D08G023250
	Gbar_A06G019860	Gbar_A11G006810	Gossypium_barbadense_newGene_15287	Gbar_A06G006570	Gbar_D11G000490	Gbar_D04G012890			Gbar_D08G024460
	Gbar_A06G020360	Gbar_A11G008030	Gossypium_barbadense_newGene_17067	Gbar_A06G006620	Gbar_D11G000510	Gbar_D04G013560			Gbar_D08G024610
	Gbar_A06G020460	Gbar_A11G008050	Gossypium_barbadense_newGene_17228	Gbar_A06G006820	Gbar_D11G001250	Gbar_D04G013960			Gbar_D08G024710
	Gbar_A06G021130	Gbar_A11G008230	Gossypium_barbadense_newGene_19261	Gbar_A06G006890	Gbar_D11G001470	Gbar_D04G014920			Gbar_D08G025890
	Gbar_A06G021760	Gbar_A11G008310	Gossypium_barbadense_newGene_19381	Gbar_A06G007020	Gbar_D11G002710	Gbar_D04G015330			Gbar_D08G026880
	Gbar_A06G022210	Gbar_A11G008710	Gossypium_barbadense_newGene_19882	Gbar_A06G007150	Gbar_D11G003560	Gbar_D04G016100			Gbar_D08G027740
	Gbar_A06G022260	Gbar_A11G011270		Gbar_A06G007170	Gbar_D11G003990	Gbar_D04G016580			Gbar_D08G028050
	Gbar_A06G022300	Gbar_A11G011420		Gbar_A06G007290	Gbar_D11G004510	Gbar_D04G017200			Gbar_D09G000010
	Gbar_A06G022400	Gbar_A11G011500		Gbar_A06G007510	Gbar_D11G004640	Gbar_D04G017580			Gbar_D09G003800
	Gbar_A06G022530	Gbar_A11G012870		Gbar_A06G007640	Gbar_D11G004680	Gbar_D04G017910			Gbar_D09G004930
	Gbar_A06G022550	Gbar_A11G014370		Gbar_A06G007650	Gbar_D11G005960	Gbar_D04G018790			Gbar_D09G006240
	Gbar_A06G022770	Gbar_A11G016070		Gbar_A06G007750	Gbar_D11G006600	Gbar_D04G019790			Gbar_D09G009110
	Gbar_A07G000110	Gbar_A11G016180		Gbar_A06G007900	Gbar_D11G008390	Gbar_D05G001450			Gbar_D09G009280
	Gbar_A07G000970	Gbar_A11G016340		Gbar_A06G008160	Gbar_D11G011050	Gbar_D05G001820			Gbar_D09G009540
	Gbar_A07G000980	Gbar_A11G016430		Gbar_A06G008510	Gbar_D11G011560	Gbar_D05G002200			Gbar_D09G011250
	Gbar_A07G001070	Gbar_A11G017690		Gbar_A06G008550	Gbar_D11G013130	Gbar_D05G003060			Gbar_D09G011620
	Gbar_A07G001330	Gbar_A11G018400		Gbar_A06G008910	Gbar_D11G013560	Gbar_D05G003430			Gbar_D09G012500
	Gbar_A07G001610	Gbar_A11G018810		Gbar_A06G009130	Gbar_D11G013570	Gbar_D05G003610			Gbar_D09G012650
	Gbar_A07G001730	Gbar_A11G020130		Gbar_A06G009230	Gbar_D11G013800	Gbar_D05G004150			Gbar_D09G012850
	Gbar_A07G001740	Gbar_A11G022440		Gbar_A06G009460	Gbar_D11G015080	Gbar_D05G004370			Gbar_D09G013180
	Gbar_A07G002010	Gbar_A11G023950		Gbar_A06G009730	Gbar_D11G017000	Gbar_D05G004560			Gbar_D09G013770
	Gbar_A07G002030	Gbar_A11G024810		Gbar_A06G009950	Gbar_D11G017130	Gbar_D05G006320			Gbar_D09G014280
	Gbar_A07G002400	Gbar_A11G024960		Gbar_A06G010120	Gbar_D11G018980	Gbar_D05G006490			Gbar_D09G014710
	Gbar_A07G002530	Gbar_A11G026200		Gbar_A06G010200	Gbar_D11G019780	Gbar_D05G006660			Gbar_D09G015290
	Gbar_A07G002980	Gbar_A11G026470		Gbar_A06G010300	Gbar_D11G020550	Gbar_D05G007570			Gbar_D09G016000
	Gbar_A07G003080	Gbar_A11G027820		Gbar_A06G010550	Gbar_D11G021520	Gbar_D05G008530			Gbar_D09G016480
	Gbar_A07G003250	Gbar_A11G028360		Gbar_A06G010700	Gbar_D11G024000	Gbar_D05G009860			Gbar_D09G019710
	Gbar_A07G003260	Gbar_A11G028510		Gbar_A06G011000	Gbar_D11G024510	Gbar_D05G010720			Gbar_D09G020400
	Gbar_A07G003290	Gbar_A11G029430		Gbar_A06G011540	Gbar_D11G025340	Gbar_D05G013490			Gbar_D09G020640
	Gbar_A07G003300	Gbar_A11G029550		Gbar_A06G012020	Gbar_D11G025840	Gbar_D05G015570			Gbar_D09G021060
	Gbar_A07G003380	Gbar_A11G029560		Gbar_A06G012490	Gbar_D11G026730	Gbar_D05G015740			Gbar_D09G021200
	Gbar_A07G003510	Gbar_A11G030150		Gbar_A06G012550	Gbar_D11G029990	Gbar_D05G016230			Gbar_D09G024070
	Gbar_A07G003520	Gbar_A11G031300		Gbar_A06G013360	Gbar_D11G030370	Gbar_D05G017420			Gbar_D09G024080
	Gbar_A07G003760	Gbar_A11G032140		Gbar_A06G013440	Gbar_D11G034750	Gbar_D05G017520			Gbar_D09G024390
	Gbar_A07G003810	Gbar_A11G033040		Gbar_A06G013680	Gbar_D11G036450	Gbar_D05G017860			Gbar_D09G025580
	Gbar_A07G004100	Gbar_A11G033290		Gbar_A06G013910	Gbar_D12G000600	Gbar_D05G018100			Gbar_D10G001780
	Gbar_A07G004750	Gbar_A11G033840		Gbar_A06G014130	Gbar_D12G002300	Gbar_D05G018410			Gbar_D10G003070
	Gbar_A07G005300	Gbar_A11G034150		Gbar_A06G014190	Gbar_D12G002470	Gbar_D05G018750			Gbar_D10G005260
	Gbar_A07G005380	Gbar_A11G034460		Gbar_A06G014210	Gbar_D12G003320	Gbar_D05G019340			Gbar_D10G006230
	Gbar_A07G005740	Gbar_A11G034900		Gbar_A06G015290	Gbar_D12G004840	Gbar_D05G019570			Gbar_D10G008500
	Gbar_A07G006400	Gbar_A12G000010		Gbar_A06G015870	Gbar_D12G004890	Gbar_D05G021720			Gbar_D10G014740
	Gbar_A07G006410	Gbar_A12G000920		Gbar_A06G015890	Gbar_D12G006900	Gbar_D05G021930			Gbar_D10G015200
	Gbar_A07G006760	Gbar_A12G001140		Gbar_A06G016050	Gbar_D12G007900	Gbar_D05G022060			Gbar_D10G015710
	Gbar_A07G006880	Gbar_A12G001190		Gbar_A06G016440	Gbar_D12G010490	Gbar_D05G022880			Gbar_D10G016040
	Gbar_A07G006900	Gbar_A12G001790		Gbar_A06G016960	Gbar_D12G011730	Gbar_D05G022960			Gbar_D10G016300
	Gbar_A07G006940	Gbar_A12G002310		Gbar_A06G017520	Gbar_D12G015840	Gbar_D05G024000			Gbar_D10G016480
	Gbar_A07G008280	Gbar_A12G003550		Gbar_A06G017780	Gbar_D12G016390	Gbar_D05G025740			Gbar_D10G017100
	Gbar_A07G008420	Gbar_A12G003750		Gbar_A06G018120	Gbar_D12G017030	Gbar_D05G026600			Gbar_D10G020480
	Gbar_A07G008880	Gbar_A12G003930		Gbar_A06G018130	Gbar_D12G017960	Gbar_D05G026970			Gbar_D10G020690
	Gbar_A07G008910	Gbar_A12G003940		Gbar_A06G018190	Gbar_D12G018570	Gbar_D05G027060			Gbar_D10G020720
	Gbar_A07G008960	Gbar_A12G004400		Gbar_A06G018850	Gbar_D12G019380	Gbar_D05G027280			Gbar_D10G021350
	Gbar_A07G010130	Gbar_A12G004890		Gbar_A06G019070	Gbar_D12G021150	Gbar_D05G027490			Gbar_D10G024160
	Gbar_A07G011020	Gbar_A12G005110		Gbar_A06G019670	Gbar_D12G021780	Gbar_D05G027720			Gbar_D10G024240
	Gbar_A07G011060	Gbar_A12G005440		Gbar_A06G019720	Gbar_D12G022150	Gbar_D05G028150			Gbar_D11G000160
	Gbar_A07G011070	Gbar_A12G006890		Gbar_A06G020500	Gbar_D12G022180	Gbar_D05G030160			Gbar_D11G001740
	Gbar_A07G011200	Gbar_A12G007590		Gbar_A06G020750	Gbar_D12G022460	Gbar_D05G030290			Gbar_D11G001940
	Gbar_A07G011320	Gbar_A12G007720		Gbar_A06G020770	Gbar_D12G022960	Gbar_D05G030330			Gbar_D11G002480
	Gbar_A07G011480	Gbar_A12G007880		Gbar_A06G020900	Gbar_D12G023860	Gbar_D05G030340			Gbar_D11G003360
	Gbar_A07G012500	Gbar_A12G008740		Gbar_A06G021740	Gbar_D12G024070	Gbar_D05G030540			Gbar_D11G004260
	Gbar_A07G012740	Gbar_A12G010170		Gbar_A06G021970	Gbar_D12G025540	Gbar_D05G032180			Gbar_D11G004650
	Gbar_A07G012900	Gbar_A12G011360		Gbar_A06G022410	Gbar_D12G025640	Gbar_D05G037210			Gbar_D11G004820
	Gbar_A07G013570	Gbar_A12G012160		Gbar_A06G022650	Gbar_D12G026680	Gbar_D05G037280			Gbar_D11G004910
	Gbar_A07G013590	Gbar_A12G012230		Gbar_A07G000060	Gbar_D13G001310	Gbar_D05G037750			Gbar_D11G006200
	Gbar_A07G014160	Gbar_A12G012650		Gbar_A07G000390	Gbar_D13G001320	Gbar_D05G039660			Gbar_D11G006460
	Gbar_A07G014460	Gbar_A12G012830		Gbar_A07G000900	Gbar_D13G005170	Gbar_D06G000600			Gbar_D11G006670
	Gbar_A07G015060	Gbar_A12G012920		Gbar_A07G001010	Gbar_D13G005360	Gbar_D06G001980			Gbar_D11G007080
	Gbar_A07G015290	Gbar_A12G015090		Gbar_A07G001100	Gbar_D13G007670	Gbar_D06G003710			Gbar_D11G008250
	Gbar_A07G015310	Gbar_A12G015160		Gbar_A07G001260	Gbar_D13G010090	Gbar_D06G004770			Gbar_D11G009580
	Gbar_A07G015390	Gbar_A12G015180		Gbar_A07G001460	Gbar_D13G012550	Gbar_D06G007050			Gbar_D11G011230
	Gbar_A07G015520	Gbar_A12G015860		Gbar_A07G001760	Gbar_D13G014260	Gbar_D06G007650			Gbar_D11G011310
	Gbar_A07G015930	Gbar_A12G017660		Gbar_A07G001880	Gbar_D13G014790	Gbar_D06G008740			Gbar_D11G012440
	Gbar_A07G016040	Gbar_A12G018190		Gbar_A07G001950	Gbar_D13G015120	Gbar_D06G008980			Gbar_D11G012610
	Gbar_A07G016170	Gbar_A12G018400		Gbar_A07G002240	Gbar_D13G015310	Gbar_D06G012390			Gbar_D11G013670
	Gbar_A07G016460	Gbar_A12G018730		Gbar_A07G002480	Gbar_D13G015930	Gbar_D06G012490			Gbar_D11G015100
	Gbar_A07G016470	Gbar_A12G019180		Gbar_A07G003100	Gbar_D13G016750	Gbar_D06G013090			Gbar_D11G016170
	Gbar_A07G016750	Gbar_A12G019250		Gbar_A07G003240	Gbar_D13G018160	Gbar_D06G013780			Gbar_D11G018620
	Gbar_A07G017440	Gbar_A12G019580		Gbar_A07G003440	Gbar_D13G018660	Gbar_D06G014950			Gbar_D11G020640
	Gbar_A07G018400	Gbar_A12G020150		Gbar_A07G003990	Gbar_D13G019220	Gbar_D06G016100			Gbar_D11G022920
	Gbar_A07G018860	Gbar_A12G020480		Gbar_A07G004210	Gbar_D13G019510	Gbar_D06G016510			Gbar_D11G023400
	Gbar_A07G019030	Gbar_A12G021280		Gbar_A07G004640	Gbar_D13G019730	Gbar_D06G018400			Gbar_D11G023500
	Gbar_A07G019150	Gbar_A12G025200		Gbar_A07G005030	Gbar_D13G020320	Gbar_D06G018930			Gbar_D11G025140
	Gbar_A07G019820	Gbar_A12G025360		Gbar_A07G005040	Gbar_D13G020420	Gbar_D06G019760			Gbar_D11G025650
	Gbar_A07G020900	Gbar_A12G025570		Gbar_A07G005950	Gbar_D13G021380	Gbar_D06G019830			Gbar_D11G028900
	Gbar_A07G021310	Gbar_A12G027220		Gbar_A07G006340	Gbar_D13G022000	Gbar_D06G020500			Gbar_D11G029020
	Gbar_A07G021590	Gbar_A12G027950		Gbar_A07G006450	Gbar_D13G024640	Gbar_D06G020510			Gbar_D11G029040
	Gbar_A07G022010	Gbar_A12G028120		Gbar_A07G006500	Gbar_D13G025050	Gbar_D06G020590			Gbar_D11G029780
	Gbar_A07G022130	Gbar_A12G028510		Gbar_A07G006740	Gbar_Scaffold1625G000020	Gbar_D06G022130			Gbar_D11G029850
	Gbar_A07G022190	Gbar_A12G029040		Gbar_A07G007500	Gbar_Scaffold2808G000010	Gbar_D07G003180			Gbar_D11G030000
	Gbar_A07G022260	Gbar_A13G000360		Gbar_A07G007600	Gossypium_barbadense_newGene_101	Gbar_D07G003940			Gbar_D11G030630
	Gbar_A07G022900	Gbar_A13G000600		Gbar_A07G007710	Gossypium_barbadense_newGene_2153	Gbar_D07G004560			Gbar_D11G033670
	Gbar_A07G022920	Gbar_A13G001360		Gbar_A07G007760	Gossypium_barbadense_newGene_2399	Gbar_D07G005290			Gbar_D11G034290
	Gbar_A07G023160	Gbar_A13G001540		Gbar_A07G007790	Gossypium_barbadense_newGene_3059	Gbar_D07G005590			Gbar_D11G035510
	Gbar_A07G023930	Gbar_A13G002390		Gbar_A07G007850	Gossypium_barbadense_newGene_3892	Gbar_D07G006190			Gbar_D11G036090
	Gbar_A07G023960	Gbar_A13G004490		Gbar_A07G007890	Gossypium_barbadense_newGene_4679	Gbar_D07G008150			Gbar_D11G036410
	Gbar_A07G024730	Gbar_A13G005070		Gbar_A07G007940	Gossypium_barbadense_newGene_7307	Gbar_D07G008250			Gbar_D11G036780
	Gbar_A07G025030	Gbar_A13G005330		Gbar_A07G008740	Gossypium_barbadense_newGene_7514	Gbar_D07G009110			Gbar_D12G002320
	Gbar_A08G000230	Gbar_A13G006890		Gbar_A07G009220	Gossypium_barbadense_newGene_8854	Gbar_D07G009190			Gbar_D12G002680
	Gbar_A08G000330	Gbar_A13G007080		Gbar_A07G009420	Gossypium_barbadense_newGene_9545	Gbar_D07G009420			Gbar_D12G003300
	Gbar_A08G000340	Gbar_A13G008330		Gbar_A07G009790	Gossypium_barbadense_newGene_10554	Gbar_D07G009560			Gbar_D12G004900
	Gbar_A08G000350	Gbar_A13G008700		Gbar_A07G010610	Gossypium_barbadense_newGene_10963	Gbar_D07G010030			Gbar_D12G008170
	Gbar_A08G000400	Gbar_A13G008950		Gbar_A07G011090	Gossypium_barbadense_newGene_20377	Gbar_D07G010040			Gbar_D12G011790
	Gbar_A08G000750	Gbar_A13G009100		Gbar_A07G011390		Gbar_D07G010400			Gbar_D12G012390
	Gbar_A08G000800	Gbar_A13G009500		Gbar_A07G011450		Gbar_D07G010500			Gbar_D12G012700
	Gbar_A08G000810	Gbar_A13G010040		Gbar_A07G012000		Gbar_D07G012080			Gbar_D12G013310
	Gbar_A08G001080	Gbar_A13G011550		Gbar_A07G012260		Gbar_D07G013900			Gbar_D12G014080
	Gbar_A08G001120	Gbar_A13G011780		Gbar_A07G012320		Gbar_D07G014600			Gbar_D12G015090
	Gbar_A08G001650	Gbar_A13G011950		Gbar_A07G012510		Gbar_D07G015290			Gbar_D12G019870
	Gbar_A08G001760	Gbar_A13G012100		Gbar_A07G012710		Gbar_D07G015560			Gbar_D12G020350
	Gbar_A08G002040	Gbar_A13G013080		Gbar_A07G013220		Gbar_D07G015700			Gbar_D12G020480
	Gbar_A08G002220	Gbar_A13G013200		Gbar_A07G013310		Gbar_D07G016940			Gbar_D12G020730
	Gbar_A08G002510	Gbar_A13G013310		Gbar_A07G014260		Gbar_D07G017550			Gbar_D12G020880
	Gbar_A08G002800	Gbar_A13G013320		Gbar_A07G014470		Gbar_D07G017570			Gbar_D12G021020
	Gbar_A08G003180	Gbar_A13G013530		Gbar_A07G014860		Gbar_D07G018480			Gbar_D12G021520
	Gbar_A08G003310	Gbar_A13G014410		Gbar_A07G016020		Gbar_D07G020110			Gbar_D12G021600
	Gbar_A08G003900	Gbar_A13G016990		Gbar_A07G016090		Gbar_D07G021420			Gbar_D12G022170
	Gbar_A08G003910	Gbar_A13G018900		Gbar_A07G016140		Gbar_D07G022060			Gbar_D12G022480
	Gbar_A08G004070	Gbar_A13G020660		Gbar_A07G016240		Gbar_D07G022400			Gbar_D12G023260
	Gbar_A08G004080	Gbar_A13G021140		Gbar_A07G016680		Gbar_D07G024580			Gbar_D12G025280
	Gbar_A08G004320	Gbar_A13G021820		Gbar_A07G016890		Gbar_D07G025470			Gbar_D12G028520
	Gbar_A08G005060	Gbar_A13G023120		Gbar_A07G017100		Gbar_D08G000830			Gbar_D12G029170
	Gbar_A08G005210	Gbar_A13G023360		Gbar_A07G017130		Gbar_D08G001590			Gbar_D12G029200
	Gbar_A08G005260	Gbar_A13G023580		Gbar_A07G017200		Gbar_D08G002380			Gbar_D13G000590
	Gbar_A08G005750	Gbar_A13G024810		Gbar_A07G017280		Gbar_D08G003810			Gbar_D13G002400
	Gbar_A08G006710	Gbar_A13G024820		Gbar_A07G017450		Gbar_D08G004360			Gbar_D13G003230
	Gbar_A08G006740	Gbar_A13G024860		Gbar_A07G017790		Gbar_D08G005470			Gbar_D13G004180
	Gbar_A08G007600	Gbar_A13G025600		Gbar_A07G018280		Gbar_D08G005800			Gbar_D13G004230
	Gbar_A08G007730	Gbar_D01G002100		Gbar_A07G018730		Gbar_D08G006260			Gbar_D13G004840
	Gbar_A08G007740	Gbar_D01G002210		Gbar_A07G018780		Gbar_D08G006410			Gbar_D13G005580
	Gbar_A08G007850	Gbar_D01G003250		Gbar_A07G018800		Gbar_D08G006560			Gbar_D13G006580
	Gbar_A08G008140	Gbar_D01G003550		Gbar_A07G019800		Gbar_D08G007980			Gbar_D13G007140
	Gbar_A08G008250	Gbar_D01G003830		Gbar_A07G020690		Gbar_D08G008450			Gbar_D13G008900
	Gbar_A08G008650	Gbar_D01G003840		Gbar_A07G020780		Gbar_D08G008460			Gbar_D13G009780
	Gbar_A08G009500	Gbar_D01G005090		Gbar_A07G021010		Gbar_D08G008840			Gbar_D13G012810
	Gbar_A08G009940	Gbar_D01G006060		Gbar_A07G021110		Gbar_D08G009470			Gbar_D13G014810
	Gbar_A08G010000	Gbar_D01G006070		Gbar_A07G021140		Gbar_D08G010000			Gbar_D13G017270
	Gbar_A08G010010	Gbar_D01G006740		Gbar_A07G021270		Gbar_D08G011700			Gbar_D13G019720
	Gbar_A08G010570	Gbar_D01G007140		Gbar_A07G021360		Gbar_D08G012190			Gbar_D13G021870
	Gbar_A08G011510	Gbar_D01G008610		Gbar_A07G021690		Gbar_D08G012460			Gbar_D13G022030
	Gbar_A08G011670	Gbar_D01G010440		Gbar_A07G022330		Gbar_D08G013940			Gbar_D13G022180
	Gbar_A08G011680	Gbar_D01G010790		Gbar_A07G023070		Gbar_D08G014140			Gbar_D13G022520
	Gbar_A08G011740	Gbar_D01G011050		Gbar_A07G023310		Gbar_D08G016180			Gbar_D13G023790
	Gbar_A08G011860	Gbar_D01G011160		Gbar_A07G023880		Gbar_D08G018380			Gbar_D13G025090
	Gbar_A08G011960	Gbar_D01G011900		Gbar_A07G024030		Gbar_D08G018520			Gbar_D13G026360
	Gbar_A08G011970	Gbar_D01G012530		Gbar_A07G024130		Gbar_D08G018690			Gbar_Scaffold1508G000030
	Gbar_A08G012290	Gbar_D01G013330		Gbar_A07G024330		Gbar_D08G019110			Gbar_Scaffold1543G000030
	Gbar_A08G013020	Gbar_D01G014390		Gbar_A07G024370		Gbar_D08G019140			Gbar_Scaffold1577G000010
	Gbar_A08G013060	Gbar_D01G014430		Gbar_A07G024910		Gbar_D08G022120			Gbar_Scaffold1835G000020
	Gbar_A08G013220	Gbar_D01G014970		Gbar_A07G025110		Gbar_D08G022910			Gossypium_barbadense_newGene_10
	Gbar_A08G013380	Gbar_D01G015230		Gbar_A07G025130		Gbar_D08G023040			Gossypium_barbadense_newGene_371
	Gbar_A08G013420	Gbar_D01G015400		Gbar_A07G025350		Gbar_D08G023440			Gossypium_barbadense_newGene_631
	Gbar_A08G013840	Gbar_D01G016140		Gbar_A07G025540		Gbar_D08G027230			Gossypium_barbadense_newGene_775
	Gbar_A08G013930	Gbar_D01G017710		Gbar_A08G000450		Gbar_D09G000220			Gossypium_barbadense_newGene_1121
	Gbar_A08G014020	Gbar_D01G017720		Gbar_A08G000570		Gbar_D09G001900			Gossypium_barbadense_newGene_1466
	Gbar_A08G014410	Gbar_D01G018400		Gbar_A08G000990		Gbar_D09G002190			Gossypium_barbadense_newGene_2040
	Gbar_A08G014420	Gbar_D01G018590		Gbar_A08G001000		Gbar_D09G004950			Gossypium_barbadense_newGene_2546
	Gbar_A08G014750	Gbar_D01G019630		Gbar_A08G001140		Gbar_D09G004970			Gossypium_barbadense_newGene_2870
	Gbar_A08G015370	Gbar_D01G019690		Gbar_A08G001810		Gbar_D09G005230			Gossypium_barbadense_newGene_5325
	Gbar_A08G015780	Gbar_D01G020220		Gbar_A08G001850		Gbar_D09G005660			Gossypium_barbadense_newGene_5701
	Gbar_A08G015800	Gbar_D01G020490		Gbar_A08G002180		Gbar_D09G006310			Gossypium_barbadense_newGene_6034
	Gbar_A08G016060	Gbar_D01G020700		Gbar_A08G002210		Gbar_D09G006510			Gossypium_barbadense_newGene_6758
	Gbar_A08G016270	Gbar_D01G021110		Gbar_A08G002270		Gbar_D09G008150			Gossypium_barbadense_newGene_7443
	Gbar_A08G016520	Gbar_D01G021430		Gbar_A08G002330		Gbar_D09G008490			Gossypium_barbadense_newGene_7654
	Gbar_A08G017040	Gbar_D01G021890		Gbar_A08G002350		Gbar_D09G008630			Gossypium_barbadense_newGene_7662
	Gbar_A08G017080	Gbar_D01G022500		Gbar_A08G002470		Gbar_D09G009750			Gossypium_barbadense_newGene_8455
	Gbar_A08G017120	Gbar_D01G022620		Gbar_A08G002780		Gbar_D09G009890			Gossypium_barbadense_newGene_8569
	Gbar_A08G018180	Gbar_D01G023800		Gbar_A08G003240		Gbar_D09G010200			Gossypium_barbadense_newGene_8824
	Gbar_A08G018850	Gbar_D01G023900		Gbar_A08G003600		Gbar_D09G010330			Gossypium_barbadense_newGene_9355
	Gbar_A08G018890	Gbar_D02G000340		Gbar_A08G003610		Gbar_D09G010370			Gossypium_barbadense_newGene_9459
	Gbar_A08G019050	Gbar_D02G000540		Gbar_A08G003700		Gbar_D09G010920			Gossypium_barbadense_newGene_10081
	Gbar_A08G019800	Gbar_D02G000640		Gbar_A08G003760		Gbar_D09G011880			Gossypium_barbadense_newGene_10500
	Gbar_A08G019940	Gbar_D02G001100		Gbar_A08G003940		Gbar_D09G012000			Gossypium_barbadense_newGene_11102
	Gbar_A08G019980	Gbar_D02G002230		Gbar_A08G004060		Gbar_D09G012290			Gossypium_barbadense_newGene_11251
	Gbar_A08G020180	Gbar_D02G002370		Gbar_A08G004290		Gbar_D09G012910			Gossypium_barbadense_newGene_11255
	Gbar_A08G020700	Gbar_D02G003380		Gbar_A08G004680		Gbar_D09G013890			Gossypium_barbadense_newGene_12164
	Gbar_A08G020910	Gbar_D02G003690		Gbar_A08G004780		Gbar_D09G014900			Gossypium_barbadense_newGene_12393
	Gbar_A08G021080	Gbar_D02G003890		Gbar_A08G005070		Gbar_D09G015080			Gossypium_barbadense_newGene_12537
	Gbar_A08G021350	Gbar_D02G003900		Gbar_A08G005160		Gbar_D09G015410			Gossypium_barbadense_newGene_12663
	Gbar_A08G021520	Gbar_D02G003930		Gbar_A08G005480		Gbar_D09G016490			Gossypium_barbadense_newGene_12955
	Gbar_A08G021980	Gbar_D02G004020		Gbar_A08G005650		Gbar_D09G016800			Gossypium_barbadense_newGene_13906
	Gbar_A08G022210	Gbar_D02G004270		Gbar_A08G006120		Gbar_D09G018400			Gossypium_barbadense_newGene_15813
	Gbar_A08G022220	Gbar_D02G005200		Gbar_A08G006130		Gbar_D09G018570			Gossypium_barbadense_newGene_15850
	Gbar_A08G022720	Gbar_D02G005490		Gbar_A08G006180		Gbar_D09G018700			Gossypium_barbadense_newGene_15869
	Gbar_A08G022990	Gbar_D02G005770		Gbar_A08G006350		Gbar_D09G018710			Gossypium_barbadense_newGene_16007
	Gbar_A08G023000	Gbar_D02G006610		Gbar_A08G006720		Gbar_D09G019410			Gossypium_barbadense_newGene_16406
	Gbar_A08G023120	Gbar_D02G007340		Gbar_A08G007550		Gbar_D09G019470			Gossypium_barbadense_newGene_16455
	Gbar_A08G023550	Gbar_D02G009470		Gbar_A08G007560		Gbar_D09G020270			Gossypium_barbadense_newGene_16755
	Gbar_A08G023740	Gbar_D02G009770		Gbar_A08G007630		Gbar_D09G020570			Gossypium_barbadense_newGene_17586
	Gbar_A08G023950	Gbar_D02G011570		Gbar_A08G007900		Gbar_D09G021290			Gossypium_barbadense_newGene_18210
	Gbar_A08G024000	Gbar_D02G012540		Gbar_A08G008190		Gbar_D09G022010			Gossypium_barbadense_newGene_19518
	Gbar_A08G024350	Gbar_D02G014320		Gbar_A08G008210		Gbar_D09G022830
	Gbar_A08G024680	Gbar_D02G014670		Gbar_A08G008280		Gbar_D09G023610
	Gbar_A08G025030	Gbar_D02G015200		Gbar_A08G008520		Gbar_D09G024200
	Gbar_A08G025350	Gbar_D02G015210		Gbar_A08G008800		Gbar_D09G026000
	Gbar_A08G026020	Gbar_D02G015390		Gbar_A08G008820		Gbar_D09G026370
	Gbar_A08G026030	Gbar_D02G015900		Gbar_A08G009590		Gbar_D10G000050
	Gbar_A08G026040	Gbar_D02G016140		Gbar_A08G010030		Gbar_D10G001500
	Gbar_A08G026220	Gbar_D02G016210		Gbar_A08G011080		Gbar_D10G003450
	Gbar_A08G026330	Gbar_D02G016990		Gbar_A08G011710		Gbar_D10G003680
	Gbar_A08G026510	Gbar_D02G018400		Gbar_A08G011790		Gbar_D10G003760
	Gbar_A08G026730	Gbar_D02G018870		Gbar_A08G011800		Gbar_D10G005300
	Gbar_A08G026920	Gbar_D02G019580		Gbar_A08G011930		Gbar_D10G005990
	Gbar_A08G027860	Gbar_D02G020190		Gbar_A08G011940		Gbar_D10G006120
	Gbar_A09G000090	Gbar_D02G020770		Gbar_A08G012770		Gbar_D10G006250
	Gbar_A09G000870	Gbar_D02G021450		Gbar_A08G013080		Gbar_D10G006740
	Gbar_A09G001730	Gbar_D02G021980		Gbar_A08G013100		Gbar_D10G007420
	Gbar_A09G001740	Gbar_D02G023090		Gbar_A08G013130		Gbar_D10G007540
	Gbar_A09G002000	Gbar_D02G023640		Gbar_A08G013400		Gbar_D10G008250
	Gbar_A09G002200	Gbar_D02G024130		Gbar_A08G013970		Gbar_D10G011610
	Gbar_A09G002470	Gbar_D02G025200		Gbar_A08G014070		Gbar_D10G012260
	Gbar_A09G003130	Gbar_D02G025350		Gbar_A08G014090		Gbar_D10G012540
	Gbar_A09G003150	Gbar_D03G000050		Gbar_A08G015690		Gbar_D10G013270
	Gbar_A09G003470	Gbar_D03G000720		Gbar_A08G015910		Gbar_D10G014330
	Gbar_A09G003720	Gbar_D03G004400		Gbar_A08G015980		Gbar_D10G014830
	Gbar_A09G003960	Gbar_D03G005100		Gbar_A08G016400		Gbar_D10G016660
	Gbar_A09G004410	Gbar_D03G005540		Gbar_A08G016440		Gbar_D10G017370
	Gbar_A09G005250	Gbar_D03G005600		Gbar_A08G016920		Gbar_D10G017930
	Gbar_A09G005350	Gbar_D03G006280		Gbar_A08G016930		Gbar_D10G019270
	Gbar_A09G006350	Gbar_D03G007330		Gbar_A08G016970		Gbar_D10G019800
	Gbar_A09G006500	Gbar_D03G007960		Gbar_A08G017390		Gbar_D10G019880
	Gbar_A09G008710	Gbar_D03G008360		Gbar_A08G017530		Gbar_D10G022590
	Gbar_A09G009110	Gbar_D03G008710		Gbar_A08G017970		Gbar_D10G022620
	Gbar_A09G009590	Gbar_D03G009500		Gbar_A08G018130		Gbar_D10G022900
	Gbar_A09G009880	Gbar_D03G009910		Gbar_A08G018450		Gbar_D10G025900
	Gbar_A09G009890	Gbar_D03G010630		Gbar_A08G018650		Gbar_D10G025950
	Gbar_A09G009900	Gbar_D03G010790		Gbar_A08G019160		Gbar_D11G000460
	Gbar_A09G010090	Gbar_D03G011820		Gbar_A08G019170		Gbar_D11G000710
	Gbar_A09G010360	Gbar_D03G012480		Gbar_A08G019210		Gbar_D11G001690
	Gbar_A09G010390	Gbar_D03G012670		Gbar_A08G019480		Gbar_D11G001910
	Gbar_A09G010520	Gbar_D03G013540		Gbar_A08G019490		Gbar_D11G002680
	Gbar_A09G010660	Gbar_D03G014350		Gbar_A08G019690		Gbar_D11G002730
	Gbar_A09G010690	Gbar_D03G014510		Gbar_A08G020240		Gbar_D11G004790
	Gbar_A09G011250	Gbar_D03G014770		Gbar_A08G020250		Gbar_D11G005410
	Gbar_A09G011330	Gbar_D03G015750		Gbar_A08G020750		Gbar_D11G005920
	Gbar_A09G011900	Gbar_D03G015760		Gbar_A08G021210		Gbar_D11G006140
	Gbar_A09G012440	Gbar_D03G016060		Gbar_A08G021260		Gbar_D11G006410
	Gbar_A09G012510	Gbar_D03G016230		Gbar_A08G021660		Gbar_D11G006550
	Gbar_A09G012840	Gbar_D03G016380		Gbar_A08G021680		Gbar_D11G006580
	Gbar_A09G012870	Gbar_D03G018330		Gbar_A08G021860		Gbar_D11G007120
	Gbar_A09G015180	Gbar_D03G018390		Gbar_A08G022030		Gbar_D11G007880
	Gbar_A09G015620	Gbar_D04G001820		Gbar_A08G022160		Gbar_D11G009050
	Gbar_A09G015740	Gbar_D04G002210		Gbar_A08G022320		Gbar_D11G011960
	Gbar_A09G016010	Gbar_D04G003250		Gbar_A08G023050		Gbar_D11G012500
	Gbar_A09G016500	Gbar_D04G003850		Gbar_A08G023480		Gbar_D11G012520
	Gbar_A09G016680	Gbar_D04G004180		Gbar_A08G023490		Gbar_D11G012850
	Gbar_A09G016850	Gbar_D04G004310		Gbar_A08G024790		Gbar_D11G013760
	Gbar_A09G017130	Gbar_D04G005800		Gbar_A08G024970		Gbar_D11G014420
	Gbar_A09G017360	Gbar_D04G006950		Gbar_A08G025260		Gbar_D11G014590
	Gbar_A09G017410	Gbar_D04G008200		Gbar_A08G025490		Gbar_D11G014830
	Gbar_A09G017500	Gbar_D04G008970		Gbar_A08G025580		Gbar_D11G015710
	Gbar_A09G017630	Gbar_D04G009820		Gbar_A08G026120		Gbar_D11G015880
	Gbar_A09G018590	Gbar_D04G010910		Gbar_A08G026350		Gbar_D11G016500
	Gbar_A09G018850	Gbar_D04G011040		Gbar_A08G026550		Gbar_D11G016830
	Gbar_A09G018880	Gbar_D04G012280		Gbar_A08G027000		Gbar_D11G016870
	Gbar_A09G019140	Gbar_D04G012310		Gbar_A08G027110		Gbar_D11G017030
	Gbar_A09G019670	Gbar_D04G012500		Gbar_A08G027120		Gbar_D11G018340
	Gbar_A09G019820	Gbar_D04G012510		Gbar_A08G027130		Gbar_D11G018870
	Gbar_A09G020070	Gbar_D04G012960		Gbar_A08G027290		Gbar_D11G020080
	Gbar_A09G020890	Gbar_D04G013850		Gbar_A08G027450		Gbar_D11G020210
	Gbar_A09G020920	Gbar_D04G013920		Gbar_A08G027650		Gbar_D11G020730
	Gbar_A09G021410	Gbar_D04G014000		Gbar_A09G000150		Gbar_D11G020750
	Gbar_A09G021990	Gbar_D04G014210		Gbar_A09G000170		Gbar_D11G021400
	Gbar_A09G022510	Gbar_D04G015250		Gbar_A09G000450		Gbar_D11G021640
	Gbar_A09G022870	Gbar_D04G015810		Gbar_A09G001130		Gbar_D11G021690
	Gbar_A09G022890	Gbar_D04G016230		Gbar_A09G001140		Gbar_D11G022310
	Gbar_A09G023130	Gbar_D04G017350		Gbar_A09G001450		Gbar_D11G022560
	Gbar_A09G023570	Gbar_D04G017390		Gbar_A09G001790		Gbar_D11G026040
	Gbar_A09G023590	Gbar_D04G021300		Gbar_A09G002490		Gbar_D11G027460
	Gbar_A09G023630	Gbar_D05G000190		Gbar_A09G003330		Gbar_D11G028980
	Gbar_A09G023650	Gbar_D05G000200		Gbar_A09G003490		Gbar_D11G029180
	Gbar_A09G023660	Gbar_D05G000790		Gbar_A09G004040		Gbar_D11G029230
	Gbar_A09G024470	Gbar_D05G000970		Gbar_A09G004500		Gbar_D11G031470
	Gbar_A09G024720	Gbar_D05G001010		Gbar_A09G004550		Gbar_D11G034320
	Gbar_A09G024960	Gbar_D05G003570		Gbar_A09G004730		Gbar_D11G035050
	Gbar_A09G024990	Gbar_D05G003950		Gbar_A09G005620		Gbar_D11G035140
	Gbar_A09G025060	Gbar_D05G004620		Gbar_A09G005690		Gbar_D11G036950
	Gbar_A09G025390	Gbar_D05G005420		Gbar_A09G006190		Gbar_D12G001940
	Gbar_A09G025450	Gbar_D05G006580		Gbar_A09G006550		Gbar_D12G002840
	Gbar_A09G025850	Gbar_D05G006590		Gbar_A09G006610		Gbar_D12G002980
	Gbar_A09G026070	Gbar_D05G006750		Gbar_A09G006630		Gbar_D12G004030
	Gbar_A09G026120	Gbar_D05G007680		Gbar_A09G008860		Gbar_D12G004960
	Gbar_A09G026190	Gbar_D05G008020		Gbar_A09G009410		Gbar_D12G005260
	Gbar_A09G026380	Gbar_D05G008770		Gbar_A09G009500		Gbar_D12G005360
	Gbar_A09G026390	Gbar_D05G009410		Gbar_A09G009800		Gbar_D12G006090
	Gbar_A09G026710	Gbar_D05G009810		Gbar_A09G009930		Gbar_D12G007360
	Gbar_A09G026750	Gbar_D05G010150		Gbar_A09G010060		Gbar_D12G007790
	Gbar_A10G000550	Gbar_D05G010230		Gbar_A09G010120		Gbar_D12G009770
	Gbar_A10G000570	Gbar_D05G010490		Gbar_A09G010330		Gbar_D12G010840
	Gbar_A10G001200	Gbar_D05G010530		Gbar_A09G010680		Gbar_D12G012620
	Gbar_A10G001310	Gbar_D05G010550		Gbar_A09G010820		Gbar_D12G013040
	Gbar_A10G001390	Gbar_D05G010630		Gbar_A09G011130		Gbar_D12G013220
	Gbar_A10G001950	Gbar_D05G010900		Gbar_A09G011310		Gbar_D12G014450
	Gbar_A10G002470	Gbar_D05G011020		Gbar_A09G012290		Gbar_D12G017830
	Gbar_A10G002710	Gbar_D05G011330		Gbar_A09G012460		Gbar_D12G018550
	Gbar_A10G003000	Gbar_D05G011520		Gbar_A09G012590		Gbar_D12G019630
	Gbar_A10G003060	Gbar_D05G011580		Gbar_A09G013050		Gbar_D12G020600
	Gbar_A10G003570	Gbar_D05G011810		Gbar_A09G013450		Gbar_D12G020740
	Gbar_A10G004150	Gbar_D05G011870		Gbar_A09G013710		Gbar_D12G021200
	Gbar_A10G004200	Gbar_D05G012430		Gbar_A09G013780		Gbar_D12G022890
	Gbar_A10G004280	Gbar_D05G012630		Gbar_A09G014010		Gbar_D12G022900
	Gbar_A10G004950	Gbar_D05G012900		Gbar_A09G014030		Gbar_D12G023380
	Gbar_A10G005430	Gbar_D05G013730		Gbar_A09G014130		Gbar_D12G025230
	Gbar_A10G005520	Gbar_D05G013810		Gbar_A09G014180		Gbar_D12G025940
	Gbar_A10G005540	Gbar_D05G015320		Gbar_A09G014280		Gbar_D12G026510
	Gbar_A10G005560	Gbar_D05G015600		Gbar_A09G014370		Gbar_D12G027540
	Gbar_A10G006330	Gbar_D05G016190		Gbar_A09G014490		Gbar_D12G029260
	Gbar_A10G006950	Gbar_D05G016210		Gbar_A09G014770		Gbar_D12G029450
	Gbar_A10G007350	Gbar_D05G016340		Gbar_A09G014930		Gbar_D12G029620
	Gbar_A10G007470	Gbar_D05G016750		Gbar_A09G015100		Gbar_D13G002650
	Gbar_A10G007490	Gbar_D05G017190		Gbar_A09G015680		Gbar_D13G003070
	Gbar_A10G007850	Gbar_D05G017200		Gbar_A09G015970		Gbar_D13G003650
	Gbar_A10G008010	Gbar_D05G017770		Gbar_A09G015980		Gbar_D13G008130
	Gbar_A10G008200	Gbar_D05G017940		Gbar_A09G016350		Gbar_D13G008830
	Gbar_A10G009210	Gbar_D05G018520		Gbar_A09G016660		Gbar_D13G009490
	Gbar_A10G009290	Gbar_D05G018760		Gbar_A09G016900		Gbar_D13G009850
	Gbar_A10G009370	Gbar_D05G018990		Gbar_A09G016910		Gbar_D13G011030
	Gbar_A10G009550	Gbar_D05G019120		Gbar_A09G016960		Gbar_D13G011290
	Gbar_A10G010410	Gbar_D05G020000		Gbar_A09G016970		Gbar_D13G011460
	Gbar_A10G010450	Gbar_D05G020120		Gbar_A09G017450		Gbar_D13G011740
	Gbar_A10G011350	Gbar_D05G020690		Gbar_A09G017540		Gbar_D13G012190
	Gbar_A10G012300	Gbar_D05G020790		Gbar_A09G017650		Gbar_D13G013680
	Gbar_A10G012670	Gbar_D05G021480		Gbar_A09G018200		Gbar_D13G014770
	Gbar_A10G012820	Gbar_D05G021670		Gbar_A09G018460		Gbar_D13G015790
	Gbar_A10G013090	Gbar_D05G021740		Gbar_A09G018500		Gbar_D13G016190
	Gbar_A10G013290	Gbar_D05G022330		Gbar_A09G018630		Gbar_D13G018920
	Gbar_A10G013300	Gbar_D05G022690		Gbar_A09G018670		Gbar_D13G019240
	Gbar_A10G013410	Gbar_D05G022740		Gbar_A09G018940		Gbar_D13G019330
	Gbar_A10G013700	Gbar_D05G023240		Gbar_A09G019070		Gbar_D13G019340
	Gbar_A10G014790	Gbar_D05G023560		Gbar_A09G019520		Gbar_D13G019630
	Gbar_A10G014870	Gbar_D05G023680		Gbar_A09G019610		Gbar_D13G020440
	Gbar_A10G014910	Gbar_D05G023780		Gbar_A09G019790		Gbar_D13G020540
	Gbar_A10G015480	Gbar_D05G025010		Gbar_A09G019810		Gbar_D13G021020
	Gbar_A10G015550	Gbar_D05G025670		Gbar_A09G020640		Gbar_D13G022060
	Gbar_A10G015560	Gbar_D05G026590		Gbar_A09G021020		Gbar_D13G022310
	Gbar_A10G015580	Gbar_D05G026930		Gbar_A09G021330		Gbar_D13G023250
	Gbar_A10G015910	Gbar_D05G027130		Gbar_A09G021380		Gbar_D13G024110
	Gbar_A10G016080	Gbar_D05G028000		Gbar_A09G021480		Gbar_D13G025770
	Gbar_A10G016100	Gbar_D05G029260		Gbar_A09G021530		Gbar_Scaffold1939G000020
	Gbar_A10G016140	Gbar_D05G030820		Gbar_A09G021650		Gbar_Scaffold463G000030
	Gbar_A10G016340	Gbar_D05G031310		Gbar_A09G021670		Gossypium_barbadense_newGene_15
	Gbar_A10G016370	Gbar_D05G033960		Gbar_A09G021680		Gossypium_barbadense_newGene_237
	Gbar_A10G016410	Gbar_D05G034650		Gbar_A09G021830		Gossypium_barbadense_newGene_1657
	Gbar_A10G016450	Gbar_D05G036820		Gbar_A09G022000		Gossypium_barbadense_newGene_3815
	Gbar_A10G016590	Gbar_D05G036840		Gbar_A09G022500		Gossypium_barbadense_newGene_3910
	Gbar_A10G016750	Gbar_D05G037260		Gbar_A09G022620		Gossypium_barbadense_newGene_3974
	Gbar_A10G016840	Gbar_D05G037670		Gbar_A09G022750		Gossypium_barbadense_newGene_4954
	Gbar_A10G016930	Gbar_D05G038170		Gbar_A09G022990		Gossypium_barbadense_newGene_5028
	Gbar_A10G017990	Gbar_D05G038180		Gbar_A09G023060		Gossypium_barbadense_newGene_6096
	Gbar_A10G018180	Gbar_D05G038460		Gbar_A09G023170		Gossypium_barbadense_newGene_7110
	Gbar_A10G018290	Gbar_D05G038750		Gbar_A09G023330		Gossypium_barbadense_newGene_7709
	Gbar_A10G019650	Gbar_D05G039610		Gbar_A09G023380		Gossypium_barbadense_newGene_8500
	Gbar_A10G019960	Gbar_D05G039740		Gbar_A09G023470		Gossypium_barbadense_newGene_8683
	Gbar_A10G020080	Gbar_D05G039830		Gbar_A09G023520		Gossypium_barbadense_newGene_12979
	Gbar_A10G020250	Gbar_D05G039940		Gbar_A09G023580		Gossypium_barbadense_newGene_13931
	Gbar_A10G020680	Gbar_D05G039990		Gbar_A09G023780		Gossypium_barbadense_newGene_15361
	Gbar_A10G021070	Gbar_D05G040170		Gbar_A09G023930		Gossypium_barbadense_newGene_15493
	Gbar_A10G021200	Gbar_D06G000030		Gbar_A09G024420		Gossypium_barbadense_newGene_18494
	Gbar_A10G022080	Gbar_D06G000100		Gbar_A09G024520
	Gbar_A10G022170	Gbar_D06G000860		Gbar_A09G024530
	Gbar_A10G023170	Gbar_D06G000950		Gbar_A09G024610
	Gbar_A10G023540	Gbar_D06G001770		Gbar_A09G024620
	Gbar_A10G023750	Gbar_D06G002620		Gbar_A09G024900
	Gbar_A10G023900	Gbar_D06G003500		Gbar_A09G025210
	Gbar_A10G023930	Gbar_D06G003530		Gbar_A09G026050
	Gbar_A10G023950	Gbar_D06G003860		Gbar_A09G026460
	Gbar_A10G024020	Gbar_D06G004280		Gbar_A09G026580
	Gbar_A10G024340	Gbar_D06G005470		Gbar_A09G027160
	Gbar_A10G024370	Gbar_D06G005500		Gbar_A10G000300
	Gbar_A10G025320	Gbar_D06G005600		Gbar_A10G000320
	Gbar_A10G025450	Gbar_D06G007320		Gbar_A10G000960
	Gbar_A10G026120	Gbar_D06G008550		Gbar_A10G000990
	Gbar_A11G000500	Gbar_D06G008690		Gbar_A10G001450
	Gbar_A11G000960	Gbar_D06G009490		Gbar_A10G001470
	Gbar_A11G001040	Gbar_D06G011440		Gbar_A10G001530
	Gbar_A11G001470	Gbar_D06G011890		Gbar_A10G002550
	Gbar_A11G001850	Gbar_D06G011990		Gbar_A10G003810
	Gbar_A11G001920	Gbar_D06G012130		Gbar_A10G003970
	Gbar_A11G001990	Gbar_D06G013110		Gbar_A10G004370
	Gbar_A11G002010	Gbar_D06G013870		Gbar_A10G004390
	Gbar_A11G002120	Gbar_D06G014200		Gbar_A10G004410
	Gbar_A11G002670	Gbar_D06G014380		Gbar_A10G004900
	Gbar_A11G002830	Gbar_D06G014450		Gbar_A10G005040
	Gbar_A11G002980	Gbar_D06G015480		Gbar_A10G005370
	Gbar_A11G003020	Gbar_D06G015930		Gbar_A10G005380
	Gbar_A11G003040	Gbar_D06G016030		Gbar_A10G005450
	Gbar_A11G003110	Gbar_D06G016620		Gbar_A10G005460
	Gbar_A11G003450	Gbar_D06G016950		Gbar_A10G005580
	Gbar_A11G003700	Gbar_D06G017010		Gbar_A10G006110
	Gbar_A11G003960	Gbar_D06G017130		Gbar_A10G006170
	Gbar_A11G003970	Gbar_D06G017180		Gbar_A10G007530
	Gbar_A11G004170	Gbar_D06G017390		Gbar_A10G007550
	Gbar_A11G004210	Gbar_D06G018090		Gbar_A10G007890
	Gbar_A11G004460	Gbar_D06G019000		Gbar_A10G007910
	Gbar_A11G004570	Gbar_D06G019230		Gbar_A10G008460
	Gbar_A11G004640	Gbar_D06G020430		Gbar_A10G008520
	Gbar_A11G004710	Gbar_D06G020620		Gbar_A10G008810
	Gbar_A11G004990	Gbar_D06G020990		Gbar_A10G009120
	Gbar_A11G005360	Gbar_D06G021970		Gbar_A10G009420
	Gbar_A11G005480	Gbar_D06G023140		Gbar_A10G009840
	Gbar_A11G005600	Gbar_D06G023150		Gbar_A10G010460
	Gbar_A11G005650	Gbar_D06G023230		Gbar_A10G010470
	Gbar_A11G005850	Gbar_D07G000220		Gbar_A10G010520
	Gbar_A11G006300	Gbar_D07G001430		Gbar_A10G010700
	Gbar_A11G006610	Gbar_D07G001600		Gbar_A10G011310
	Gbar_A11G006630	Gbar_D07G001980		Gbar_A10G012030
	Gbar_A11G007260	Gbar_D07G002600		Gbar_A10G012160
	Gbar_A11G007640	Gbar_D07G003420		Gbar_A10G013260
	Gbar_A11G008370	Gbar_D07G004360		Gbar_A10G013620
	Gbar_A11G008510	Gbar_D07G004660		Gbar_A10G013830
	Gbar_A11G008770	Gbar_D07G005950		Gbar_A10G013850
	Gbar_A11G009090	Gbar_D07G006660		Gbar_A10G013880
	Gbar_A11G009450	Gbar_D07G007190		Gbar_A10G014510
	Gbar_A11G009750	Gbar_D07G007240		Gbar_A10G014580
	Gbar_A11G009760	Gbar_D07G007840		Gbar_A10G014660
	Gbar_A11G010080	Gbar_D07G008170		Gbar_A10G015520
	Gbar_A11G010160	Gbar_D07G008240		Gbar_A10G016030
	Gbar_A11G010260	Gbar_D07G008460		Gbar_A10G016120
	Gbar_A11G010400	Gbar_D07G008600		Gbar_A10G017660
	Gbar_A11G010440	Gbar_D07G011950		Gbar_A10G019120
	Gbar_A11G010540	Gbar_D07G012770		Gbar_A10G019140
	Gbar_A11G011000	Gbar_D07G014410		Gbar_A10G019630
	Gbar_A11G011130	Gbar_D07G014430		Gbar_A10G021180
	Gbar_A11G011240	Gbar_D07G015020		Gbar_A10G021300
	Gbar_A11G011590	Gbar_D07G015270		Gbar_A10G021820
	Gbar_A11G011940	Gbar_D07G015310		Gbar_A10G021970
	Gbar_A11G012350	Gbar_D07G015970		Gbar_A10G021980
	Gbar_A11G012700	Gbar_D07G016820		Gbar_A10G022180
	Gbar_A11G012840	Gbar_D07G018760		Gbar_A10G022300
	Gbar_A11G013030	Gbar_D07G019480		Gbar_A10G022320
	Gbar_A11G013070	Gbar_D07G019650		Gbar_A10G022670
	Gbar_A11G013080	Gbar_D07G019870		Gbar_A10G022850
	Gbar_A11G013100	Gbar_D07G022450		Gbar_A10G023450
	Gbar_A11G013210	Gbar_D07G022550		Gbar_A10G023970
	Gbar_A11G013670	Gbar_D07G023190		Gbar_A10G024010
	Gbar_A11G014380	Gbar_D07G024140		Gbar_A10G024040
	Gbar_A11G014430	Gbar_D07G024340		Gbar_A10G024860
	Gbar_A11G014630	Gbar_D07G024850		Gbar_A11G000870
	Gbar_A11G014780	Gbar_D08G000240		Gbar_A11G001190
	Gbar_A11G014820	Gbar_D08G002340		Gbar_A11G001380
	Gbar_A11G016200	Gbar_D08G003700		Gbar_A11G001390
	Gbar_A11G017340	Gbar_D08G003900		Gbar_A11G001410
	Gbar_A11G017410	Gbar_D08G004650		Gbar_A11G001530
	Gbar_A11G017460	Gbar_D08G005290		Gbar_A11G001570
	Gbar_A11G018070	Gbar_D08G005730		Gbar_A11G001590
	Gbar_A11G018260	Gbar_D08G005930		Gbar_A11G002070
	Gbar_A11G018420	Gbar_D08G006570		Gbar_A11G002100
	Gbar_A11G018530	Gbar_D08G007500		Gbar_A11G002510
	Gbar_A11G018900	Gbar_D08G009370		Gbar_A11G002590
	Gbar_A11G019010	Gbar_D08G009770		Gbar_A11G002770
	Gbar_A11G019520	Gbar_D08G010260		Gbar_A11G003090
	Gbar_A11G019820	Gbar_D08G010290		Gbar_A11G003390
	Gbar_A11G020150	Gbar_D08G010830		Gbar_A11G003410
	Gbar_A11G020540	Gbar_D08G011640		Gbar_A11G003770
	Gbar_A11G021090	Gbar_D08G011770		Gbar_A11G003940
	Gbar_A11G021180	Gbar_D08G011940		Gbar_A11G004040
	Gbar_A11G021240	Gbar_D08G012570		Gbar_A11G004220
	Gbar_A11G021380	Gbar_D08G012660		Gbar_A11G004260
	Gbar_A11G021810	Gbar_D08G013280		Gbar_A11G005090
	Gbar_A11G021990	Gbar_D08G013290		Gbar_A11G005370
	Gbar_A11G022470	Gbar_D08G013640		Gbar_A11G005490
	Gbar_A11G022770	Gbar_D08G013910		Gbar_A11G005750
	Gbar_A11G023330	Gbar_D08G014260		Gbar_A11G005770
	Gbar_A11G023960	Gbar_D08G014310		Gbar_A11G005780
	Gbar_A11G023990	Gbar_D08G014390		Gbar_A11G006060
	Gbar_A11G024390	Gbar_D08G014400		Gbar_A11G006100
	Gbar_A11G024560	Gbar_D08G015810		Gbar_A11G006130
	Gbar_A11G024620	Gbar_D08G016270		Gbar_A11G006140
	Gbar_A11G025070	Gbar_D08G016340		Gbar_A11G006250
	Gbar_A11G025160	Gbar_D08G017030		Gbar_A11G006310
	Gbar_A11G025600	Gbar_D08G017460		Gbar_A11G006480
	Gbar_A11G026740	Gbar_D08G017620		Gbar_A11G006580
	Gbar_A11G027030	Gbar_D08G017990		Gbar_A11G006750
	Gbar_A11G027070	Gbar_D08G018450		Gbar_A11G007330
	Gbar_A11G027230	Gbar_D08G018990		Gbar_A11G007360
	Gbar_A11G027370	Gbar_D08G020440		Gbar_A11G007380
	Gbar_A11G027400	Gbar_D08G020540		Gbar_A11G007500
	Gbar_A11G028110	Gbar_D08G021090		Gbar_A11G007730
	Gbar_A11G028540	Gbar_D08G021220		Gbar_A11G007830
	Gbar_A11G028640	Gbar_D08G021560		Gbar_A11G007910
	Gbar_A11G028710	Gbar_D08G022140		Gbar_A11G008070
	Gbar_A11G028970	Gbar_D08G022520		Gbar_A11G008120
	Gbar_A11G029220	Gbar_D08G023590		Gbar_A11G008270
	Gbar_A11G029340	Gbar_D08G023670		Gbar_A11G008690
	Gbar_A11G029440	Gbar_D08G025230		Gbar_A11G008930
	Gbar_A11G030130	Gbar_D08G025430		Gbar_A11G008960
	Gbar_A11G031460	Gbar_D08G026510		Gbar_A11G009000
	Gbar_A11G031480	Gbar_D08G026580		Gbar_A11G009460
	Gbar_A11G032700	Gbar_D08G026600		Gbar_A11G009480
	Gbar_A11G032770	Gbar_D08G026930		Gbar_A11G009630
	Gbar_A11G032790	Gbar_D09G000120		Gbar_A11G009840
	Gbar_A11G032830	Gbar_D09G002750		Gbar_A11G011160
	Gbar_A11G032970	Gbar_D09G004340		Gbar_A11G011540
	Gbar_A11G033060	Gbar_D09G006030		Gbar_A11G011780
	Gbar_A11G033550	Gbar_D09G006110		Gbar_A11G011890
	Gbar_A11G033880	Gbar_D09G006470		Gbar_A11G012860
	Gbar_A11G034060	Gbar_D09G006690		Gbar_A11G013020
	Gbar_A11G034410	Gbar_D09G006930		Gbar_A11G013550
	Gbar_A11G034420	Gbar_D09G007160		Gbar_A11G013650
	Gbar_A11G034700	Gbar_D09G007900		Gbar_A11G013850
	Gbar_A11G034710	Gbar_D09G010160		Gbar_A11G013900
	Gbar_A11G034910	Gbar_D09G011900		Gbar_A11G014070
	Gbar_A12G000630	Gbar_D09G011930		Gbar_A11G014120
	Gbar_A12G001470	Gbar_D09G012080		Gbar_A11G014170
	Gbar_A12G001570	Gbar_D09G012870		Gbar_A11G014190
	Gbar_A12G002070	Gbar_D09G012880		Gbar_A11G014320
	Gbar_A12G002120	Gbar_D09G013010		Gbar_A11G014470
	Gbar_A12G002540	Gbar_D09G013190		Gbar_A11G014620
	Gbar_A12G002640	Gbar_D09G013220		Gbar_A11G014750
	Gbar_A12G004470	Gbar_D09G013360		Gbar_A11G014830
	Gbar_A12G004660	Gbar_D09G014030		Gbar_A11G015420
	Gbar_A12G004930	Gbar_D09G014140		Gbar_A11G015600
	Gbar_A12G005080	Gbar_D09G014220		Gbar_A11G015780
	Gbar_A12G005160	Gbar_D09G014290		Gbar_A11G015790
	Gbar_A12G005320	Gbar_D09G016010		Gbar_A11G015820
	Gbar_A12G006120	Gbar_D09G016620		Gbar_A11G016090
	Gbar_A12G006330	Gbar_D09G017570		Gbar_A11G016870
	Gbar_A12G006530	Gbar_D09G018600		Gbar_A11G017250
	Gbar_A12G006580	Gbar_D09G018930		Gbar_A11G017280
	Gbar_A12G007240	Gbar_D09G021130		Gbar_A11G017430
	Gbar_A12G007260	Gbar_D09G021240		Gbar_A11G017450
	Gbar_A12G007360	Gbar_D09G021650		Gbar_A11G017680
	Gbar_A12G007740	Gbar_D09G021950		Gbar_A11G017830
	Gbar_A12G007750	Gbar_D09G022820		Gbar_A11G017950
	Gbar_A12G008120	Gbar_D09G023380		Gbar_A11G018000
	Gbar_A12G008440	Gbar_D09G023430		Gbar_A11G018230
	Gbar_A12G008550	Gbar_D09G023700		Gbar_A11G018360
	Gbar_A12G008580	Gbar_D09G024880		Gbar_A11G019200
	Gbar_A12G008710	Gbar_D09G024890		Gbar_A11G019870
	Gbar_A12G009080	Gbar_D09G025140		Gbar_A11G019920
	Gbar_A12G009100	Gbar_D09G025370		Gbar_A11G020500
	Gbar_A12G009270	Gbar_D09G026520		Gbar_A11G020740
	Gbar_A12G010980	Gbar_D10G000060		Gbar_A11G020770
	Gbar_A12G011090	Gbar_D10G000510		Gbar_A11G021290
	Gbar_A12G011290	Gbar_D10G000530		Gbar_A11G021900
	Gbar_A12G011640	Gbar_D10G000590		Gbar_A11G022350
	Gbar_A12G011760	Gbar_D10G000850		Gbar_A11G022430
	Gbar_A12G011870	Gbar_D10G000910		Gbar_A11G022660
	Gbar_A12G012010	Gbar_D10G001290		Gbar_A11G022990
	Gbar_A12G012050	Gbar_D10G001400		Gbar_A11G023070
	Gbar_A12G013580	Gbar_D10G002530		Gbar_A11G023260
	Gbar_A12G013780	Gbar_D10G002560		Gbar_A11G023870
	Gbar_A12G013890	Gbar_D10G003730		Gbar_A11G024230
	Gbar_A12G014160	Gbar_D10G004810		Gbar_A11G024680
	Gbar_A12G014370	Gbar_D10G005100		Gbar_A11G024930
	Gbar_A12G015000	Gbar_D10G005150		Gbar_A11G024950
	Gbar_A12G015040	Gbar_D10G005170		Gbar_A11G025150
	Gbar_A12G015280	Gbar_D10G006130		Gbar_A11G025530
	Gbar_A12G015680	Gbar_D10G007550		Gbar_A11G027260
	Gbar_A12G016070	Gbar_D10G008130		Gbar_A11G027410
	Gbar_A12G016330	Gbar_D10G008460		Gbar_A11G028010
	Gbar_A12G016340	Gbar_D10G010140		Gbar_A11G028190
	Gbar_A12G016520	Gbar_D10G011020		Gbar_A11G028550
	Gbar_A12G017270	Gbar_D10G011600		Gbar_A11G028560
	Gbar_A12G017340	Gbar_D10G011730		Gbar_A11G028630
	Gbar_A12G017430	Gbar_D10G011770		Gbar_A11G029110
	Gbar_A12G017930	Gbar_D10G011780		Gbar_A11G029170
	Gbar_A12G018000	Gbar_D10G011880		Gbar_A11G029250
	Gbar_A12G018270	Gbar_D10G012100		Gbar_A11G029300
	Gbar_A12G019090	Gbar_D10G012130		Gbar_A11G029370
	Gbar_A12G019420	Gbar_D10G012650		Gbar_A11G029400
	Gbar_A12G019620	Gbar_D10G013060		Gbar_A11G030620
	Gbar_A12G019860	Gbar_D10G014190		Gbar_A11G031670
	Gbar_A12G020030	Gbar_D10G014450		Gbar_A11G032240
	Gbar_A12G020250	Gbar_D10G015310		Gbar_A11G032890
	Gbar_A12G020290	Gbar_D10G015940		Gbar_A11G032930
	Gbar_A12G020410	Gbar_D10G015950		Gbar_A11G032960
	Gbar_A12G020560	Gbar_D10G017060		Gbar_A11G033140
	Gbar_A12G021230	Gbar_D10G018440		Gbar_A11G033180
	Gbar_A12G021650	Gbar_D10G018450		Gbar_A11G033520
	Gbar_A12G021730	Gbar_D10G018480		Gbar_A11G034390
	Gbar_A12G021740	Gbar_D10G018610		Gbar_A11G034520
	Gbar_A12G021840	Gbar_D10G021300		Gbar_A11G035380
	Gbar_A12G022250	Gbar_D10G021320		Gbar_A12G001240
	Gbar_A12G022630	Gbar_D10G022920		Gbar_A12G002020
	Gbar_A12G023370	Gbar_D10G023850		Gbar_A12G002610
	Gbar_A12G023390	Gbar_D10G024770		Gbar_A12G002850
	Gbar_A12G023530	Gbar_D10G026440		Gbar_A12G003760
	Gbar_A12G024270	Gbar_D10G026490		Gbar_A12G003850
	Gbar_A12G024350	Gbar_D11G001440		Gbar_A12G004030
	Gbar_A12G024360	Gbar_D11G001550		Gbar_A12G004050
	Gbar_A12G024480	Gbar_D11G001760		Gbar_A12G004130
	Gbar_A12G024890	Gbar_D11G001830		Gbar_A12G004300
	Gbar_A12G025020	Gbar_D11G002320		Gbar_A12G004460
	Gbar_A12G025160	Gbar_D11G003850		Gbar_A12G004480
	Gbar_A12G025260	Gbar_D11G003860		Gbar_A12G004620
	Gbar_A12G025540	Gbar_D11G004080		Gbar_A12G004720
	Gbar_A12G025780	Gbar_D11G004500		Gbar_A12G006020
	Gbar_A12G025820	Gbar_D11G005230		Gbar_A12G006090
	Gbar_A12G025870	Gbar_D11G005270		Gbar_A12G006220
	Gbar_A12G026120	Gbar_D11G005300		Gbar_A12G006640
	Gbar_A12G026340	Gbar_D11G005590		Gbar_A12G006660
	Gbar_A12G027010	Gbar_D11G006160		Gbar_A12G006750
	Gbar_A12G027140	Gbar_D11G006230		Gbar_A12G008400
	Gbar_A12G027240	Gbar_D11G007190		Gbar_A12G008450
	Gbar_A12G027300	Gbar_D11G008370		Gbar_A12G008730
	Gbar_A12G027510	Gbar_D11G008520		Gbar_A12G009040
	Gbar_A12G027790	Gbar_D11G008740		Gbar_A12G009180
	Gbar_A12G028450	Gbar_D11G010090		Gbar_A12G009300
	Gbar_A12G028550	Gbar_D11G010320		Gbar_A12G009340
	Gbar_A12G028590	Gbar_D11G010750		Gbar_A12G009690
	Gbar_A12G028770	Gbar_D11G012410		Gbar_A12G010460
	Gbar_A12G028860	Gbar_D11G013350		Gbar_A12G010480
	Gbar_A12G028880	Gbar_D11G015540		Gbar_A12G010740
	Gbar_A12G028920	Gbar_D11G016970		Gbar_A12G011410
	Gbar_A12G029140	Gbar_D11G017260		Gbar_A12G011580
	Gbar_A12G029280	Gbar_D11G019050		Gbar_A12G011750
	Gbar_A12G029390	Gbar_D11G019160		Gbar_A12G012060
	Gbar_A13G000310	Gbar_D11G019280		Gbar_A12G012250
	Gbar_A13G000560	Gbar_D11G019970		Gbar_A12G012310
	Gbar_A13G001320	Gbar_D11G020920		Gbar_A12G012720
	Gbar_A13G001440	Gbar_D11G020990		Gbar_A12G012850
	Gbar_A13G001640	Gbar_D11G021460		Gbar_A12G013190
	Gbar_A13G001720	Gbar_D11G021880		Gbar_A12G013230
	Gbar_A13G001750	Gbar_D11G022200		Gbar_A12G013240
	Gbar_A13G001800	Gbar_D11G022630		Gbar_A12G014050
	Gbar_A13G001930	Gbar_D11G024090		Gbar_A12G014210
	Gbar_A13G002180	Gbar_D11G025660		Gbar_A12G014380
	Gbar_A13G002230	Gbar_D11G025750		Gbar_A12G014390
	Gbar_A13G002380	Gbar_D11G025870		Gbar_A12G015080
	Gbar_A13G002520	Gbar_D11G025890		Gbar_A12G015220
	Gbar_A13G002730	Gbar_D11G028320		Gbar_A12G015740
	Gbar_A13G002740	Gbar_D11G028390		Gbar_A12G015820
	Gbar_A13G002860	Gbar_D11G028530		Gbar_A12G016080
	Gbar_A13G003390	Gbar_D11G028970		Gbar_A12G016180
	Gbar_A13G003440	Gbar_D11G029360		Gbar_A12G016700
	Gbar_A13G003490	Gbar_D11G029510		Gbar_A12G016980
	Gbar_A13G003660	Gbar_D11G031550		Gbar_A12G017100
	Gbar_A13G004000	Gbar_D11G032910		Gbar_A12G017510
	Gbar_A13G004500	Gbar_D11G034300		Gbar_A12G017760
	Gbar_A13G004670	Gbar_D11G034580		Gbar_A12G018040
	Gbar_A13G004920	Gbar_D11G034640		Gbar_A12G018070
	Gbar_A13G005010	Gbar_D11G036110		Gbar_A12G018480
	Gbar_A13G005350	Gbar_D11G036150		Gbar_A12G019010
	Gbar_A13G005440	Gbar_D11G036320		Gbar_A12G019260
	Gbar_A13G005910	Gbar_D12G000080		Gbar_A12G019470
	Gbar_A13G006280	Gbar_D12G000320		Gbar_A12G019680
	Gbar_A13G006690	Gbar_D12G001530		Gbar_A12G020550
	Gbar_A13G007340	Gbar_D12G001630		Gbar_A12G020800
	Gbar_A13G007520	Gbar_D12G002020		Gbar_A12G020820
	Gbar_A13G008050	Gbar_D12G003310		Gbar_A12G020910
	Gbar_A13G008810	Gbar_D12G003690		Gbar_A12G020920
	Gbar_A13G009350	Gbar_D12G003740		Gbar_A12G021260
	Gbar_A13G009380	Gbar_D12G004470		Gbar_A12G021460
	Gbar_A13G009390	Gbar_D12G005450		Gbar_A12G022060
	Gbar_A13G010540	Gbar_D12G006270		Gbar_A12G022650
	Gbar_A13G011040	Gbar_D12G006630		Gbar_A12G024120
	Gbar_A13G011120	Gbar_D12G007510		Gbar_A12G024130
	Gbar_A13G011280	Gbar_D12G007590		Gbar_A12G024200
	Gbar_A13G011390	Gbar_D12G009470		Gbar_A12G024670
	Gbar_A13G012190	Gbar_D12G011540		Gbar_A12G025170
	Gbar_A13G012560	Gbar_D12G012240		Gbar_A12G025460
	Gbar_A13G012870	Gbar_D12G012660		Gbar_A12G025490
	Gbar_A13G012910	Gbar_D12G012960		Gbar_A12G025940
	Gbar_A13G013300	Gbar_D12G013060		Gbar_A12G026040
	Gbar_A13G013420	Gbar_D12G013890		Gbar_A12G026180
	Gbar_A13G013480	Gbar_D12G014830		Gbar_A12G026310
	Gbar_A13G013900	Gbar_D12G015170		Gbar_A12G026370
	Gbar_A13G014370	Gbar_D12G015860		Gbar_A12G026510
	Gbar_A13G014620	Gbar_D12G016300		Gbar_A12G026560
	Gbar_A13G014760	Gbar_D12G017780		Gbar_A12G026630
	Gbar_A13G014780	Gbar_D12G018530		Gbar_A12G026660
	Gbar_A13G015000	Gbar_D12G020160		Gbar_A12G026730
	Gbar_A13G015080	Gbar_D12G020200		Gbar_A12G027110
	Gbar_A13G015210	Gbar_D12G020970		Gbar_A12G027420
	Gbar_A13G015490	Gbar_D12G021240		Gbar_A12G027680
	Gbar_A13G015600	Gbar_D12G021500		Gbar_A12G027800
	Gbar_A13G015850	Gbar_D12G022140		Gbar_A12G028040
	Gbar_A13G016180	Gbar_D12G022590		Gbar_A12G028090
	Gbar_A13G016500	Gbar_D12G023300		Gbar_A12G028210
	Gbar_A13G017270	Gbar_D12G024390		Gbar_A12G028250
	Gbar_A13G018120	Gbar_D12G024900		Gbar_A12G028370
	Gbar_A13G018300	Gbar_D12G025490		Gbar_A12G028460
	Gbar_A13G018650	Gbar_D12G026490		Gbar_A12G028560
	Gbar_A13G018660	Gbar_D12G027070		Gbar_A12G028840
	Gbar_A13G018920	Gbar_D12G027140		Gbar_A12G028850
	Gbar_A13G019270	Gbar_D12G027270		Gbar_A12G028890
	Gbar_A13G019340	Gbar_D12G027870		Gbar_A12G028900
	Gbar_A13G019730	Gbar_D12G028020		Gbar_A12G029030
	Gbar_A13G019840	Gbar_D12G028040		Gbar_A12G029330
	Gbar_A13G020030	Gbar_D12G028700		Gbar_A13G000850
	Gbar_A13G020090	Gbar_D13G000150		Gbar_A13G001050
	Gbar_A13G020170	Gbar_D13G000350		Gbar_A13G001140
	Gbar_A13G020260	Gbar_D13G000690		Gbar_A13G001180
	Gbar_A13G020320	Gbar_D13G001420		Gbar_A13G001600
	Gbar_A13G020770	Gbar_D13G001570		Gbar_A13G001840
	Gbar_A13G021200	Gbar_D13G001980		Gbar_A13G002100
	Gbar_A13G021210	Gbar_D13G002000		Gbar_A13G002420
	Gbar_A13G021400	Gbar_D13G002880		Gbar_A13G002780
	Gbar_A13G021660	Gbar_D13G003140		Gbar_A13G003000
	Gbar_A13G021680	Gbar_D13G003360		Gbar_A13G003010
	Gbar_A13G021970	Gbar_D13G005970		Gbar_A13G003050
	Gbar_A13G021980	Gbar_D13G006890		Gbar_A13G003060
	Gbar_A13G022210	Gbar_D13G006980		Gbar_A13G003450
	Gbar_A13G022360	Gbar_D13G007120		Gbar_A13G003470
	Gbar_A13G022690	Gbar_D13G007230		Gbar_A13G004050
	Gbar_A13G022730	Gbar_D13G008250		Gbar_A13G004320
	Gbar_A13G022850	Gbar_D13G008590		Gbar_A13G004760
	Gbar_A13G023030	Gbar_D13G008840		Gbar_A13G004840
	Gbar_A13G023070	Gbar_D13G009280		Gbar_A13G005040
	Gbar_A13G023520	Gbar_D13G009670		Gbar_A13G005090
	Gbar_A13G023530	Gbar_D13G010070		Gbar_A13G005360
	Gbar_A13G023570	Gbar_D13G011180		Gbar_A13G005410
	Gbar_A13G023930	Gbar_D13G011680		Gbar_A13G005520
	Gbar_A13G024060	Gbar_D13G012360		Gbar_A13G005550
	Gbar_A13G024340	Gbar_D13G012890		Gbar_A13G006090
	Gbar_A13G024360	Gbar_D13G013000		Gbar_A13G006350
	Gbar_A13G024390	Gbar_D13G013120		Gbar_A13G006530
	Gbar_A13G024410	Gbar_D13G013260		Gbar_A13G006950
	Gbar_A13G024730	Gbar_D13G013270		Gbar_A13G007100
	Gbar_A13G024850	Gbar_D13G015020		Gbar_A13G007490
	Gbar_A13G025060	Gbar_D13G015530		Gbar_A13G008080
	Gbar_A13G025180	Gbar_D13G015630		Gbar_A13G008270
	Gbar_A13G025780	Gbar_D13G016280		Gbar_A13G008920
	Gbar_D01G000010	Gbar_D13G016980		Gbar_A13G011150
	Gbar_D01G000080	Gbar_D13G018860		Gbar_A13G011320
	Gbar_D01G000110	Gbar_D13G019090		Gbar_A13G011360
	Gbar_D01G000350	Gbar_D13G019580		Gbar_A13G011590
	Gbar_D01G000910	Gbar_D13G020000		Gbar_A13G011600
	Gbar_D01G001090	Gbar_D13G020230		Gbar_A13G012030
	Gbar_D01G001150	Gbar_D13G021000		Gbar_A13G012250
	Gbar_D01G001370	Gbar_D13G021360		Gbar_A13G012600
	Gbar_D01G001480	Gbar_D13G021570		Gbar_A13G012630
	Gbar_D01G001600	Gbar_D13G021670		Gbar_A13G013620
	Gbar_D01G002780	Gbar_D13G021710		Gbar_A13G013950
	Gbar_D01G002950	Gbar_D13G023600		Gbar_A13G014040
	Gbar_D01G003300	Gbar_D13G023820		Gbar_A13G014120
	Gbar_D01G003940	Gbar_D13G024090		Gbar_A13G014520
	Gbar_D01G004340	Gbar_D13G024100		Gbar_A13G014660
	Gbar_D01G004710	Gbar_D13G024480		Gbar_A13G014900
	Gbar_D01G004720	Gbar_D13G024550		Gbar_A13G015170
	Gbar_D01G004870	Gbar_D13G025190		Gbar_A13G015260
	Gbar_D01G005380	Gbar_D13G025420		Gbar_A13G015270
	Gbar_D01G006220	Gbar_D13G025460		Gbar_A13G015380
	Gbar_D01G006380	Gbar_D13G025830		Gbar_A13G015860
	Gbar_D01G006560	Gbar_Scaffold1439G000010		Gbar_A13G016110
	Gbar_D01G006760	Gbar_Scaffold1508G000020		Gbar_A13G016160
	Gbar_D01G007000	Gbar_Scaffold1864G000030		Gbar_A13G016740
	Gbar_D01G007330	Gbar_Scaffold1864G000050		Gbar_A13G016870
	Gbar_D01G007400	Gbar_Scaffold1924G000040		Gbar_A13G017170
	Gbar_D01G007650	Gbar_Scaffold2437G000020		Gbar_A13G017660
	Gbar_D01G007770	Gbar_Scaffold2485G000020		Gbar_A13G017750
	Gbar_D01G007850	Gbar_Scaffold266G000050		Gbar_A13G017850
	Gbar_D01G007940	Gbar_Scaffold3232G000020		Gbar_A13G018010
	Gbar_D01G008060	Gbar_Scaffold3260G000020		Gbar_A13G018940
	Gbar_D01G008350	Gbar_Scaffold3330G000050		Gbar_A13G019190
	Gbar_D01G008440	Gbar_Scaffold850G000010		Gbar_A13G019230
	Gbar_D01G008500	Gossypium_barbadense_newGene_2904		Gbar_A13G019410
	Gbar_D01G008510	Gossypium_barbadense_newGene_4524		Gbar_A13G019530
	Gbar_D01G008730	Gossypium_barbadense_newGene_6115		Gbar_A13G019570
	Gbar_D01G008800	Gossypium_barbadense_newGene_6132		Gbar_A13G019580
	Gbar_D01G009730	Gossypium_barbadense_newGene_6394		Gbar_A13G019660
	Gbar_D01G009740	Gossypium_barbadense_newGene_7908		Gbar_A13G019810
	Gbar_D01G009780	Gossypium_barbadense_newGene_7954		Gbar_A13G019980
	Gbar_D01G009920	Gossypium_barbadense_newGene_7965		Gbar_A13G020190
	Gbar_D01G009930	Gossypium_barbadense_newGene_8658		Gbar_A13G020230
	Gbar_D01G010010	Gossypium_barbadense_newGene_11310		Gbar_A13G020250
	Gbar_D01G010070	Gossypium_barbadense_newGene_12884		Gbar_A13G020440
	Gbar_D01G010110	Gossypium_barbadense_newGene_15390		Gbar_A13G020540
	Gbar_D01G010420	Gossypium_barbadense_newGene_17058		Gbar_A13G020720
	Gbar_D01G010620	Gossypium_barbadense_newGene_17497		Gbar_A13G020970
	Gbar_D01G010680	Gossypium_barbadense_newGene_17664		Gbar_A13G021010
	Gbar_D01G010910	Gossypium_barbadense_newGene_18618		Gbar_A13G021260
	Gbar_D01G011110	Gossypium_barbadense_newGene_19259		Gbar_A13G021280
	Gbar_D01G011220			Gbar_A13G021380
	Gbar_D01G013240			Gbar_A13G022220
	Gbar_D01G013280			Gbar_A13G022270
	Gbar_D01G013490			Gbar_A13G022480
	Gbar_D01G013590			Gbar_A13G022500
	Gbar_D01G014610			Gbar_A13G022560
	Gbar_D01G014890			Gbar_A13G023400
	Gbar_D01G015030			Gbar_A13G023490
	Gbar_D01G015630			Gbar_A13G023590
	Gbar_D01G015930			Gbar_A13G023620
	Gbar_D01G016300			Gbar_A13G023770
	Gbar_D01G017170			Gbar_A13G023810
	Gbar_D01G017600			Gbar_A13G024040
	Gbar_D01G017740			Gbar_A13G024170
	Gbar_D01G018140			Gbar_A13G024280
	Gbar_D01G018210			Gbar_A13G024370
	Gbar_D01G019140			Gbar_A13G025040
	Gbar_D01G019240			Gbar_D01G000050
	Gbar_D01G019460			Gbar_D01G000190
	Gbar_D01G019720			Gbar_D01G000320
	Gbar_D01G019760			Gbar_D01G000390
	Gbar_D01G019970			Gbar_D01G000440
	Gbar_D01G020030			Gbar_D01G000700
	Gbar_D01G020230			Gbar_D01G000730
	Gbar_D01G020280			Gbar_D01G000820
	Gbar_D01G020360			Gbar_D01G001240
	Gbar_D01G020630			Gbar_D01G001610
	Gbar_D01G020710			Gbar_D01G001880
	Gbar_D01G020960			Gbar_D01G001990
	Gbar_D01G021190			Gbar_D01G002310
	Gbar_D01G021950			Gbar_D01G002430
	Gbar_D01G022090			Gbar_D01G002680
	Gbar_D01G022110			Gbar_D01G002700
	Gbar_D01G022380			Gbar_D01G002830
	Gbar_D01G022720			Gbar_D01G002850
	Gbar_D01G022800			Gbar_D01G002930
	Gbar_D01G022900			Gbar_D01G003310
	Gbar_D01G023090			Gbar_D01G003410
	Gbar_D01G023650			Gbar_D01G003420
	Gbar_D01G023920			Gbar_D01G003500
	Gbar_D01G023970			Gbar_D01G004400
	Gbar_D01G024090			Gbar_D01G004700
	Gbar_D01G024190			Gbar_D01G004780
	Gbar_D01G024260			Gbar_D01G004910
	Gbar_D01G024280			Gbar_D01G004940
	Gbar_D02G000190			Gbar_D01G005000
	Gbar_D02G000560			Gbar_D01G005490
	Gbar_D02G000800			Gbar_D01G006000
	Gbar_D02G001600			Gbar_D01G006130
	Gbar_D02G001620			Gbar_D01G006480
	Gbar_D02G003140			Gbar_D01G006600
	Gbar_D02G003190			Gbar_D01G006770
	Gbar_D02G003200			Gbar_D01G006780
	Gbar_D02G003980			Gbar_D01G006940
	Gbar_D02G005160			Gbar_D01G007460
	Gbar_D02G005540			Gbar_D01G007780
	Gbar_D02G005610			Gbar_D01G008080
	Gbar_D02G005670			Gbar_D01G008620
	Gbar_D02G005900			Gbar_D01G009180
	Gbar_D02G006360			Gbar_D01G009290
	Gbar_D02G006630			Gbar_D01G009570
	Gbar_D02G007850			Gbar_D01G009620
	Gbar_D02G007880			Gbar_D01G009650
	Gbar_D02G007990			Gbar_D01G009840
	Gbar_D02G008890			Gbar_D01G009860
	Gbar_D02G008920			Gbar_D01G009940
	Gbar_D02G009200			Gbar_D01G010610
	Gbar_D02G009500			Gbar_D01G010720
	Gbar_D02G009600			Gbar_D01G010870
	Gbar_D02G010040			Gbar_D01G011090
	Gbar_D02G010200			Gbar_D01G011190
	Gbar_D02G010600			Gbar_D01G012580
	Gbar_D02G011030			Gbar_D01G012600
	Gbar_D02G011060			Gbar_D01G012870
	Gbar_D02G011170			Gbar_D01G013480
	Gbar_D02G012230			Gbar_D01G013670
	Gbar_D02G012280			Gbar_D01G014180
	Gbar_D02G012410			Gbar_D01G014510
	Gbar_D02G012700			Gbar_D01G014680
	Gbar_D02G012920			Gbar_D01G015220
	Gbar_D02G013090			Gbar_D01G015430
	Gbar_D02G013550			Gbar_D01G015520
	Gbar_D02G013570			Gbar_D01G015710
	Gbar_D02G014230			Gbar_D01G016070
	Gbar_D02G015880			Gbar_D01G016110
	Gbar_D02G016060			Gbar_D01G016560
	Gbar_D02G016360			Gbar_D01G016920
	Gbar_D02G017130			Gbar_D01G017060
	Gbar_D02G017350			Gbar_D01G017130
	Gbar_D02G017410			Gbar_D01G017240
	Gbar_D02G017480			Gbar_D01G017330
	Gbar_D02G017490			Gbar_D01G017770
	Gbar_D02G017520			Gbar_D01G017830
	Gbar_D02G017630			Gbar_D01G017950
	Gbar_D02G017900			Gbar_D01G018500
	Gbar_D02G017930			Gbar_D01G019090
	Gbar_D02G018080			Gbar_D01G019480
	Gbar_D02G018170			Gbar_D01G020330
	Gbar_D02G018340			Gbar_D01G020370
	Gbar_D02G018680			Gbar_D01G020570
	Gbar_D02G019060			Gbar_D01G020760
	Gbar_D02G019120			Gbar_D01G020790
	Gbar_D02G019240			Gbar_D01G021530
	Gbar_D02G019550			Gbar_D01G021690
	Gbar_D02G019840			Gbar_D01G021770
	Gbar_D02G019900			Gbar_D01G021780
	Gbar_D02G020460			Gbar_D01G021900
	Gbar_D02G020780			Gbar_D01G022040
	Gbar_D02G022010			Gbar_D01G022330
	Gbar_D02G022020			Gbar_D01G022410
	Gbar_D02G022210			Gbar_D01G022420
	Gbar_D02G023290			Gbar_D01G022460
	Gbar_D02G023650			Gbar_D01G022630
	Gbar_D02G023830			Gbar_D01G022780
	Gbar_D02G024080			Gbar_D01G022920
	Gbar_D02G024250			Gbar_D01G023150
	Gbar_D02G024300			Gbar_D01G023340
	Gbar_D02G024450			Gbar_D01G023480
	Gbar_D02G024640			Gbar_D01G023540
	Gbar_D02G024650			Gbar_D01G023990
	Gbar_D03G000250			Gbar_D02G000530
	Gbar_D03G000630			Gbar_D02G000670
	Gbar_D03G000700			Gbar_D02G001030
	Gbar_D03G000740			Gbar_D02G001310
	Gbar_D03G000750			Gbar_D02G001550
	Gbar_D03G000880			Gbar_D02G001810
	Gbar_D03G001090			Gbar_D02G001940
	Gbar_D03G001190			Gbar_D02G001950
	Gbar_D03G001810			Gbar_D02G001960
	Gbar_D03G002300			Gbar_D02G001970
	Gbar_D03G002390			Gbar_D02G002270
	Gbar_D03G002550			Gbar_D02G002310
	Gbar_D03G002780			Gbar_D02G002320
	Gbar_D03G002950			Gbar_D02G003470
	Gbar_D03G003170			Gbar_D02G003520
	Gbar_D03G003220			Gbar_D02G003580
	Gbar_D03G003230			Gbar_D02G003870
	Gbar_D03G003300			Gbar_D02G004430
	Gbar_D03G003340			Gbar_D02G004490
	Gbar_D03G003840			Gbar_D02G004530
	Gbar_D03G004010			Gbar_D02G004570
	Gbar_D03G004030			Gbar_D02G004760
	Gbar_D03G004090			Gbar_D02G005060
	Gbar_D03G004210			Gbar_D02G005630
	Gbar_D03G004340			Gbar_D02G005890
	Gbar_D03G004360			Gbar_D02G006430
	Gbar_D03G004670			Gbar_D02G007230
	Gbar_D03G004920			Gbar_D02G007460
	Gbar_D03G005030			Gbar_D02G007790
	Gbar_D03G005040			Gbar_D02G007810
	Gbar_D03G005610			Gbar_D02G008390
	Gbar_D03G005760			Gbar_D02G008460
	Gbar_D03G006410			Gbar_D02G008470
	Gbar_D03G007590			Gbar_D02G008650
	Gbar_D03G007940			Gbar_D02G008830
	Gbar_D03G008140			Gbar_D02G009270
	Gbar_D03G008220			Gbar_D02G010520
	Gbar_D03G008510			Gbar_D02G010610
	Gbar_D03G008730			Gbar_D02G010860
	Gbar_D03G009710			Gbar_D02G010910
	Gbar_D03G009770			Gbar_D02G011090
	Gbar_D03G010170			Gbar_D02G011290
	Gbar_D03G011120			Gbar_D02G011650
	Gbar_D03G011260			Gbar_D02G011740
	Gbar_D03G011400			Gbar_D02G012820
	Gbar_D03G012100			Gbar_D02G012850
	Gbar_D03G012540			Gbar_D02G014750
	Gbar_D03G012620			Gbar_D02G014860
	Gbar_D03G012850			Gbar_D02G015920
	Gbar_D03G012930			Gbar_D02G015960
	Gbar_D03G013620			Gbar_D02G016070
	Gbar_D03G013690			Gbar_D02G016380
	Gbar_D03G013850			Gbar_D02G016890
	Gbar_D03G014110			Gbar_D02G017200
	Gbar_D03G014180			Gbar_D02G018260
	Gbar_D03G014700			Gbar_D02G018640
	Gbar_D03G015120			Gbar_D02G018690
	Gbar_D03G015510			Gbar_D02G019020
	Gbar_D03G015570			Gbar_D02G019090
	Gbar_D03G015690			Gbar_D02G019810
	Gbar_D03G015700			Gbar_D02G019910
	Gbar_D03G015720			Gbar_D02G020200
	Gbar_D03G015830			Gbar_D02G020430
	Gbar_D03G015840			Gbar_D02G020490
	Gbar_D03G015870			Gbar_D02G020580
	Gbar_D03G015880			Gbar_D02G020620
	Gbar_D03G016120			Gbar_D02G020790
	Gbar_D03G016440			Gbar_D02G020910
	Gbar_D03G017050			Gbar_D02G020970
	Gbar_D03G017100			Gbar_D02G021300
	Gbar_D03G017340			Gbar_D02G021480
	Gbar_D03G017400			Gbar_D02G021640
	Gbar_D03G017670			Gbar_D02G021810
	Gbar_D03G017900			Gbar_D02G021860
	Gbar_D03G018170			Gbar_D02G021940
	Gbar_D03G018230			Gbar_D02G022520
	Gbar_D03G019080			Gbar_D02G022530
	Gbar_D03G019090			Gbar_D02G022680
	Gbar_D03G019100			Gbar_D02G023240
	Gbar_D04G000730			Gbar_D02G023250
	Gbar_D04G000820			Gbar_D02G023270
	Gbar_D04G001150			Gbar_D02G023320
	Gbar_D04G001320			Gbar_D02G023610
	Gbar_D04G001850			Gbar_D02G023670
	Gbar_D04G002080			Gbar_D02G023710
	Gbar_D04G002430			Gbar_D02G023780
	Gbar_D04G003960			Gbar_D02G023790
	Gbar_D04G004050			Gbar_D02G023820
	Gbar_D04G004320			Gbar_D02G024060
	Gbar_D04G004350			Gbar_D02G024110
	Gbar_D04G004600			Gbar_D02G024310
	Gbar_D04G004740			Gbar_D02G025120
	Gbar_D04G005160			Gbar_D02G025360
	Gbar_D04G005270			Gbar_D03G000150
	Gbar_D04G005880			Gbar_D03G000190
	Gbar_D04G006080			Gbar_D03G000240
	Gbar_D04G006830			Gbar_D03G000290
	Gbar_D04G007470			Gbar_D03G000330
	Gbar_D04G007950			Gbar_D03G000590
	Gbar_D04G008390			Gbar_D03G000870
	Gbar_D04G008600			Gbar_D03G001000
	Gbar_D04G008660			Gbar_D03G001160
	Gbar_D04G009210			Gbar_D03G001360
	Gbar_D04G009400			Gbar_D03G001860
	Gbar_D04G009630			Gbar_D03G002410
	Gbar_D04G009710			Gbar_D03G002650
	Gbar_D04G010180			Gbar_D03G002830
	Gbar_D04G010190			Gbar_D03G002900
	Gbar_D04G010580			Gbar_D03G003060
	Gbar_D04G011600			Gbar_D03G003510
	Gbar_D04G012170			Gbar_D03G003580
	Gbar_D04G012220			Gbar_D03G004240
	Gbar_D04G012640			Gbar_D03G004260
	Gbar_D04G012720			Gbar_D03G004510
	Gbar_D04G012980			Gbar_D03G004820
	Gbar_D04G013230			Gbar_D03G004860
	Gbar_D04G013250			Gbar_D03G004880
	Gbar_D04G013900			Gbar_D03G004980
	Gbar_D04G014390			Gbar_D03G005300
	Gbar_D04G014620			Gbar_D03G005330
	Gbar_D04G014730			Gbar_D03G005500
	Gbar_D04G015380			Gbar_D03G005560
	Gbar_D04G015740			Gbar_D03G005590
	Gbar_D04G016140			Gbar_D03G006350
	Gbar_D04G016180			Gbar_D03G006460
	Gbar_D04G016200			Gbar_D03G006550
	Gbar_D04G016520			Gbar_D03G006650
	Gbar_D04G017920			Gbar_D03G007800
	Gbar_D04G017930			Gbar_D03G007890
	Gbar_D04G017960			Gbar_D03G008010
	Gbar_D04G018090			Gbar_D03G008450
	Gbar_D04G018450			Gbar_D03G008550
	Gbar_D04G019280			Gbar_D03G008910
	Gbar_D04G019750			Gbar_D03G009100
	Gbar_D04G020140			Gbar_D03G009140
	Gbar_D04G020340			Gbar_D03G009930
	Gbar_D04G020570			Gbar_D03G010090
	Gbar_D04G021530			Gbar_D03G010750
	Gbar_D05G000020			Gbar_D03G010830
	Gbar_D05G000070			Gbar_D03G011600
	Gbar_D05G000090			Gbar_D03G012010
	Gbar_D05G000180			Gbar_D03G012560
	Gbar_D05G000550			Gbar_D03G012860
	Gbar_D05G000850			Gbar_D03G012880
	Gbar_D05G001080			Gbar_D03G013130
	Gbar_D05G001110			Gbar_D03G013180
	Gbar_D05G001420			Gbar_D03G013200
	Gbar_D05G001540			Gbar_D03G013220
	Gbar_D05G002260			Gbar_D03G013260
	Gbar_D05G002470			Gbar_D03G013500
	Gbar_D05G002560			Gbar_D03G013520
	Gbar_D05G002600			Gbar_D03G013550
	Gbar_D05G002730			Gbar_D03G013760
	Gbar_D05G002850			Gbar_D03G013890
	Gbar_D05G003320			Gbar_D03G014120
	Gbar_D05G003330			Gbar_D03G014140
	Gbar_D05G003500			Gbar_D03G014190
	Gbar_D05G003580			Gbar_D03G014220
	Gbar_D05G003710			Gbar_D03G014260
	Gbar_D05G004670			Gbar_D03G014310
	Gbar_D05G005210			Gbar_D03G014420
	Gbar_D05G005370			Gbar_D03G014680
	Gbar_D05G005400			Gbar_D03G014720
	Gbar_D05G005640			Gbar_D03G014780
	Gbar_D05G006010			Gbar_D03G015040
	Gbar_D05G006040			Gbar_D03G015170
	Gbar_D05G006560			Gbar_D03G015210
	Gbar_D05G006980			Gbar_D03G015610
	Gbar_D05G007320			Gbar_D03G015620
	Gbar_D05G007930			Gbar_D03G015820
	Gbar_D05G008090			Gbar_D03G016080
	Gbar_D05G008240			Gbar_D03G016090
	Gbar_D05G008740			Gbar_D03G016630
	Gbar_D05G008790			Gbar_D03G016720
	Gbar_D05G009260			Gbar_D03G016970
	Gbar_D05G009800			Gbar_D03G017120
	Gbar_D05G010050			Gbar_D03G017420
	Gbar_D05G010260			Gbar_D03G017600
	Gbar_D05G010270			Gbar_D03G017650
	Gbar_D05G010290			Gbar_D03G017830
	Gbar_D05G010560			Gbar_D03G018070
	Gbar_D05G010830			Gbar_D03G018480
	Gbar_D05G010840			Gbar_D03G018520
	Gbar_D05G011500			Gbar_D03G018650
	Gbar_D05G011950			Gbar_D03G018980
	Gbar_D05G012150			Gbar_D04G000050
	Gbar_D05G012390			Gbar_D04G000470
	Gbar_D05G012600			Gbar_D04G000530
	Gbar_D05G013420			Gbar_D04G000570
	Gbar_D05G013500			Gbar_D04G000660
	Gbar_D05G013850			Gbar_D04G000690
	Gbar_D05G013980			Gbar_D04G000780
	Gbar_D05G014130			Gbar_D04G001610
	Gbar_D05G014400			Gbar_D04G001810
	Gbar_D05G015070			Gbar_D04G002790
	Gbar_D05G015160			Gbar_D04G003210
	Gbar_D05G015290			Gbar_D04G003490
	Gbar_D05G015500			Gbar_D04G003530
	Gbar_D05G015590			Gbar_D04G003670
	Gbar_D05G015710			Gbar_D04G003730
	Gbar_D05G015750			Gbar_D04G004000
	Gbar_D05G015970			Gbar_D04G004660
	Gbar_D05G016310			Gbar_D04G005060
	Gbar_D05G016480			Gbar_D04G005120
	Gbar_D05G016830			Gbar_D04G005180
	Gbar_D05G017090			Gbar_D04G005970
	Gbar_D05G017150			Gbar_D04G006000
	Gbar_D05G017460			Gbar_D04G006450
	Gbar_D05G017690			Gbar_D04G006460
	Gbar_D05G018130			Gbar_D04G006550
	Gbar_D05G018160			Gbar_D04G006560
	Gbar_D05G018320			Gbar_D04G006640
	Gbar_D05G018380			Gbar_D04G006900
	Gbar_D05G018490			Gbar_D04G007340
	Gbar_D05G018660			Gbar_D04G007410
	Gbar_D05G019080			Gbar_D04G007680
	Gbar_D05G019670			Gbar_D04G007710
	Gbar_D05G019930			Gbar_D04G007730
	Gbar_D05G020040			Gbar_D04G007770
	Gbar_D05G020060			Gbar_D04G007790
	Gbar_D05G020380			Gbar_D04G007810
	Gbar_D05G020470			Gbar_D04G008110
	Gbar_D05G020810			Gbar_D04G008340
	Gbar_D05G021010			Gbar_D04G008400
	Gbar_D05G021020			Gbar_D04G008460
	Gbar_D05G021120			Gbar_D04G009390
	Gbar_D05G021130			Gbar_D04G009550
	Gbar_D05G021630			Gbar_D04G009580
	Gbar_D05G021920			Gbar_D04G009640
	Gbar_D05G022590			Gbar_D04G010400
	Gbar_D05G022800			Gbar_D04G010460
	Gbar_D05G022970			Gbar_D04G011000
	Gbar_D05G022980			Gbar_D04G011190
	Gbar_D05G023220			Gbar_D04G011580
	Gbar_D05G023450			Gbar_D04G012050
	Gbar_D05G023970			Gbar_D04G012450
	Gbar_D05G024340			Gbar_D04G012880
	Gbar_D05G024640			Gbar_D04G012950
	Gbar_D05G024650			Gbar_D04G013890
	Gbar_D05G024880			Gbar_D04G014070
	Gbar_D05G025250			Gbar_D04G014300
	Gbar_D05G025410			Gbar_D04G014440
	Gbar_D05G025790			Gbar_D04G014640
	Gbar_D05G025920			Gbar_D04G014650
	Gbar_D05G026140			Gbar_D04G015100
	Gbar_D05G026250			Gbar_D04G015150
	Gbar_D05G026520			Gbar_D04G015160
	Gbar_D05G026770			Gbar_D04G015180
	Gbar_D05G026960			Gbar_D04G015720
	Gbar_D05G028110			Gbar_D04G016090
	Gbar_D05G028190			Gbar_D04G016120
	Gbar_D05G028810			Gbar_D04G016480
	Gbar_D05G029040			Gbar_D04G016630
	Gbar_D05G029250			Gbar_D04G016650
	Gbar_D05G029910			Gbar_D04G017000
	Gbar_D05G030180			Gbar_D04G017190
	Gbar_D05G030220			Gbar_D04G017490
	Gbar_D05G031260			Gbar_D04G017890
	Gbar_D05G031530			Gbar_D04G017900
	Gbar_D05G032090			Gbar_D04G018020
	Gbar_D05G032330			Gbar_D04G018560
	Gbar_D05G033310			Gbar_D04G018660
	Gbar_D05G033380			Gbar_D04G019120
	Gbar_D05G033850			Gbar_D04G019190
	Gbar_D05G034040			Gbar_D04G019400
	Gbar_D05G034060			Gbar_D04G019450
	Gbar_D05G034850			Gbar_D04G019480
	Gbar_D05G035670			Gbar_D04G019640
	Gbar_D05G035740			Gbar_D04G019690
	Gbar_D05G037520			Gbar_D04G019710
	Gbar_D05G037850			Gbar_D04G020110
	Gbar_D05G038030			Gbar_D04G021390
	Gbar_D05G038540			Gbar_D05G000030
	Gbar_D05G038830			Gbar_D05G000340
	Gbar_D05G038910			Gbar_D05G000510
	Gbar_D05G039030			Gbar_D05G000540
	Gbar_D05G039320			Gbar_D05G000580
	Gbar_D05G039330			Gbar_D05G000620
	Gbar_D05G039340			Gbar_D05G000800
	Gbar_D05G039700			Gbar_D05G000860
	Gbar_D06G000780			Gbar_D05G000950
	Gbar_D06G001010			Gbar_D05G001020
	Gbar_D06G001030			Gbar_D05G001300
	Gbar_D06G001830			Gbar_D05G001620
	Gbar_D06G002090			Gbar_D05G001980
	Gbar_D06G002590			Gbar_D05G002270
	Gbar_D06G002790			Gbar_D05G002750
	Gbar_D06G003280			Gbar_D05G002760
	Gbar_D06G003320			Gbar_D05G002820
	Gbar_D06G003550			Gbar_D05G002920
	Gbar_D06G003670			Gbar_D05G003090
	Gbar_D06G003720			Gbar_D05G003220
	Gbar_D06G003740			Gbar_D05G003400
	Gbar_D06G003880			Gbar_D05G003620
	Gbar_D06G003940			Gbar_D05G004040
	Gbar_D06G003980			Gbar_D05G004300
	Gbar_D06G004340			Gbar_D05G004420
	Gbar_D06G004450			Gbar_D05G004650
	Gbar_D06G004550			Gbar_D05G004660
	Gbar_D06G004600			Gbar_D05G005080
	Gbar_D06G004630			Gbar_D05G005090
	Gbar_D06G004710			Gbar_D05G005350
	Gbar_D06G004990			Gbar_D05G005770
	Gbar_D06G005110			Gbar_D05G005920
	Gbar_D06G005360			Gbar_D05G006300
	Gbar_D06G005530			Gbar_D05G006730
	Gbar_D06G005560			Gbar_D05G006760
	Gbar_D06G005770			Gbar_D05G007090
	Gbar_D06G006010			Gbar_D05G007120
	Gbar_D06G006760			Gbar_D05G007210
	Gbar_D06G006900			Gbar_D05G007440
	Gbar_D06G007600			Gbar_D05G007580
	Gbar_D06G007690			Gbar_D05G008010
	Gbar_D06G007830			Gbar_D05G008550
	Gbar_D06G008030			Gbar_D05G008670
	Gbar_D06G008050			Gbar_D05G008760
	Gbar_D06G008630			Gbar_D05G008990
	Gbar_D06G009200			Gbar_D05G009080
	Gbar_D06G009360			Gbar_D05G009150
	Gbar_D06G009480			Gbar_D05G009280
	Gbar_D06G009510			Gbar_D05G009380
	Gbar_D06G009780			Gbar_D05G009660
	Gbar_D06G010610			Gbar_D05G009720
	Gbar_D06G010760			Gbar_D05G009850
	Gbar_D06G011210			Gbar_D05G009990
	Gbar_D06G011430			Gbar_D05G010000
	Gbar_D06G012290			Gbar_D05G010090
	Gbar_D06G012330			Gbar_D05G010210
	Gbar_D06G012580			Gbar_D05G010420
	Gbar_D06G013140			Gbar_D05G010700
	Gbar_D06G013730			Gbar_D05G011000
	Gbar_D06G013880			Gbar_D05G011010
	Gbar_D06G014230			Gbar_D05G011630
	Gbar_D06G014420			Gbar_D05G011730
	Gbar_D06G015790			Gbar_D05G011760
	Gbar_D06G015950			Gbar_D05G011910
	Gbar_D06G016450			Gbar_D05G011960
	Gbar_D06G016480			Gbar_D05G012250
	Gbar_D06G016790			Gbar_D05G012620
	Gbar_D06G017040			Gbar_D05G012760
	Gbar_D06G017430			Gbar_D05G012770
	Gbar_D06G017750			Gbar_D05G012970
	Gbar_D06G018220			Gbar_D05G012980
	Gbar_D06G018300			Gbar_D05G013070
	Gbar_D06G018670			Gbar_D05G013200
	Gbar_D06G018690			Gbar_D05G013240
	Gbar_D06G018780			Gbar_D05G013840
	Gbar_D06G019100			Gbar_D05G013930
	Gbar_D06G019900			Gbar_D05G013960
	Gbar_D06G019930			Gbar_D05G014490
	Gbar_D06G020040			Gbar_D05G014830
	Gbar_D06G020320			Gbar_D05G014870
	Gbar_D06G020740			Gbar_D05G015260
	Gbar_D06G020950			Gbar_D05G015430
	Gbar_D06G021670			Gbar_D05G015670
	Gbar_D06G021720			Gbar_D05G016060
	Gbar_D06G022160			Gbar_D05G016260
	Gbar_D06G022980			Gbar_D05G016290
	Gbar_D06G023030			Gbar_D05G016370
	Gbar_D06G023080			Gbar_D05G016380
	Gbar_D06G023120			Gbar_D05G016850
	Gbar_D06G023170			Gbar_D05G016890
	Gbar_D06G023190			Gbar_D05G017010
	Gbar_D06G023300			Gbar_D05G017340
	Gbar_D06G023330			Gbar_D05G017750
	Gbar_D07G000170			Gbar_D05G017870
	Gbar_D07G000970			Gbar_D05G018030
	Gbar_D07G001030			Gbar_D05G018140
	Gbar_D07G001070			Gbar_D05G018260
	Gbar_D07G001350			Gbar_D05G018420
	Gbar_D07G001560			Gbar_D05G018560
	Gbar_D07G001720			Gbar_D05G018570
	Gbar_D07G002020			Gbar_D05G019110
	Gbar_D07G002380			Gbar_D05G019150
	Gbar_D07G002500			Gbar_D05G019170
	Gbar_D07G002760			Gbar_D05G019400
	Gbar_D07G002910			Gbar_D05G019500
	Gbar_D07G003050			Gbar_D05G019530
	Gbar_D07G003390			Gbar_D05G019580
	Gbar_D07G003480			Gbar_D05G019660
	Gbar_D07G003540			Gbar_D05G020830
	Gbar_D07G003620			Gbar_D05G021070
	Gbar_D07G003720			Gbar_D05G021410
	Gbar_D07G003730			Gbar_D05G022340
	Gbar_D07G003980			Gbar_D05G022470
	Gbar_D07G004040			Gbar_D05G022580
	Gbar_D07G004320			Gbar_D05G022810
	Gbar_D07G004380			Gbar_D05G022840
	Gbar_D07G004390			Gbar_D05G023090
	Gbar_D07G005040			Gbar_D05G023130
	Gbar_D07G005580			Gbar_D05G023960
	Gbar_D07G005650			Gbar_D05G023980
	Gbar_D07G005890			Gbar_D05G024110
	Gbar_D07G007570			Gbar_D05G024870
	Gbar_D07G008290			Gbar_D05G024900
	Gbar_D07G008650			Gbar_D05G025000
	Gbar_D07G008730			Gbar_D05G026270
	Gbar_D07G009130			Gbar_D05G026610
	Gbar_D07G009210			Gbar_D05G027030
	Gbar_D07G009240			Gbar_D05G027100
	Gbar_D07G009300			Gbar_D05G027590
	Gbar_D07G009830			Gbar_D05G027700
	Gbar_D07G010190			Gbar_D05G027830
	Gbar_D07G010410			Gbar_D05G028040
	Gbar_D07G010510			Gbar_D05G028240
	Gbar_D07G010770			Gbar_D05G028560
	Gbar_D07G010780			Gbar_D05G029320
	Gbar_D07G011280			Gbar_D05G029710
	Gbar_D07G011290			Gbar_D05G030130
	Gbar_D07G011570			Gbar_D05G030170
	Gbar_D07G011610			Gbar_D05G031190
	Gbar_D07G012310			Gbar_D05G031710
	Gbar_D07G012560			Gbar_D05G031740
	Gbar_D07G013140			Gbar_D05G031840
	Gbar_D07G013690			Gbar_D05G032500
	Gbar_D07G014020			Gbar_D05G032650
	Gbar_D07G014040			Gbar_D05G032720
	Gbar_D07G014120			Gbar_D05G033060
	Gbar_D07G014380			Gbar_D05G033070
	Gbar_D07G014840			Gbar_D05G033690
	Gbar_D07G014930			Gbar_D05G034590
	Gbar_D07G014970			Gbar_D05G035390
	Gbar_D07G015210			Gbar_D05G035610
	Gbar_D07G015500			Gbar_D05G037530
	Gbar_D07G015530			Gbar_D05G038260
	Gbar_D07G015680			Gbar_D05G038740
	Gbar_D07G016020			Gbar_D05G039040
	Gbar_D07G016190			Gbar_D05G039070
	Gbar_D07G016340			Gbar_D05G039410
	Gbar_D07G016450			Gbar_D05G039870
	Gbar_D07G016460			Gbar_D05G040550
	Gbar_D07G016520			Gbar_D06G000150
	Gbar_D07G016640			Gbar_D06G000170
	Gbar_D07G017680			Gbar_D06G000670
	Gbar_D07G018240			Gbar_D06G000800
	Gbar_D07G018540			Gbar_D06G001470
	Gbar_D07G018780			Gbar_D06G001610
	Gbar_D07G018790			Gbar_D06G001800
	Gbar_D07G019010			Gbar_D06G002010
	Gbar_D07G019640			Gbar_D06G002250
	Gbar_D07G019690			Gbar_D06G002280
	Gbar_D07G020420			Gbar_D06G002320
	Gbar_D07G021780			Gbar_D06G002340
	Gbar_D07G022200			Gbar_D06G002730
	Gbar_D07G022680			Gbar_D06G003330
	Gbar_D07G022730			Gbar_D06G003340
	Gbar_D07G022800			Gbar_D06G003640
	Gbar_D07G022870			Gbar_D06G004190
	Gbar_D07G023460			Gbar_D06G005570
	Gbar_D07G023520			Gbar_D06G005860
	Gbar_D07G023830			Gbar_D06G006050
	Gbar_D07G023910			Gbar_D06G006160
	Gbar_D07G024670			Gbar_D06G006250
	Gbar_D07G024700			Gbar_D06G006500
	Gbar_D07G024750			Gbar_D06G006860
	Gbar_D07G024940			Gbar_D06G007100
	Gbar_D07G025610			Gbar_D06G007240
	Gbar_D08G000270			Gbar_D06G007560
	Gbar_D08G000350			Gbar_D06G007570
	Gbar_D08G000360			Gbar_D06G007940
	Gbar_D08G000370			Gbar_D06G007950
	Gbar_D08G000390			Gbar_D06G008210
	Gbar_D08G000450			Gbar_D06G008420
	Gbar_D08G000530			Gbar_D06G008460
	Gbar_D08G000620			Gbar_D06G008540
	Gbar_D08G000800			Gbar_D06G008800
	Gbar_D08G000950			Gbar_D06G008830
	Gbar_D08G001070			Gbar_D06G009320
	Gbar_D08G001130			Gbar_D06G009660
	Gbar_D08G001670			Gbar_D06G009890
	Gbar_D08G001710			Gbar_D06G009970
	Gbar_D08G001790			Gbar_D06G010030
	Gbar_D08G001850			Gbar_D06G010290
	Gbar_D08G002110			Gbar_D06G010460
	Gbar_D08G002300			Gbar_D06G010600
	Gbar_D08G002790			Gbar_D06G010730
	Gbar_D08G002930			Gbar_D06G010790
	Gbar_D08G003310			Gbar_D06G011030
	Gbar_D08G003380			Gbar_D06G011920
	Gbar_D08G003450			Gbar_D06G011960
	Gbar_D08G003680			Gbar_D06G011980
	Gbar_D08G004070			Gbar_D06G012120
	Gbar_D08G004200			Gbar_D06G012420
	Gbar_D08G004810			Gbar_D06G012720
	Gbar_D08G005240			Gbar_D06G013830
	Gbar_D08G005400			Gbar_D06G014060
	Gbar_D08G005440			Gbar_D06G014150
	Gbar_D08G005460			Gbar_D06G014760
	Gbar_D08G005990			Gbar_D06G014780
	Gbar_D08G006860			Gbar_D06G015160
	Gbar_D08G007040			Gbar_D06G015270
	Gbar_D08G007780			Gbar_D06G016050
	Gbar_D08G007970			Gbar_D06G016400
	Gbar_D08G008090			Gbar_D06G016710
	Gbar_D08G008520			Gbar_D06G016860
	Gbar_D08G008940			Gbar_D06G017120
	Gbar_D08G009220			Gbar_D06G017260
	Gbar_D08G009330			Gbar_D06G017340
	Gbar_D08G009610			Gbar_D06G017360
	Gbar_D08G009890			Gbar_D06G017690
	Gbar_D08G009900			Gbar_D06G018120
	Gbar_D08G009970			Gbar_D06G018190
	Gbar_D08G010130			Gbar_D06G018940
	Gbar_D08G011160			Gbar_D06G019570
	Gbar_D08G011200			Gbar_D06G020290
	Gbar_D08G011600			Gbar_D06G020300
	Gbar_D08G012290			Gbar_D06G020540
	Gbar_D08G012300			Gbar_D06G020690
	Gbar_D08G012580			Gbar_D06G021220
	Gbar_D08G012640			Gbar_D06G021260
	Gbar_D08G012830			Gbar_D06G021560
	Gbar_D08G013450			Gbar_D06G021650
	Gbar_D08G013690			Gbar_D06G021680
	Gbar_D08G013730			Gbar_D06G021690
	Gbar_D08G013740			Gbar_D06G021900
	Gbar_D08G014070			Gbar_D06G022700
	Gbar_D08G014110			Gbar_D06G023360
	Gbar_D08G014130			Gbar_D07G000090
	Gbar_D08G014430			Gbar_D07G000330
	Gbar_D08G014750			Gbar_D07G000430
	Gbar_D08G014790			Gbar_D07G001020
	Gbar_D08G014890			Gbar_D07G001100
	Gbar_D08G014910			Gbar_D07G001330
	Gbar_D08G014940			Gbar_D07G001460
	Gbar_D08G015050			Gbar_D07G001510
	Gbar_D08G015290			Gbar_D07G001880
	Gbar_D08G015600			Gbar_D07G002210
	Gbar_D08G016070			Gbar_D07G002460
	Gbar_D08G016110			Gbar_D07G003070
	Gbar_D08G016470			Gbar_D07G003100
	Gbar_D08G016710			Gbar_D07G003280
	Gbar_D08G016850			Gbar_D07G003310
	Gbar_D08G016950			Gbar_D07G003430
	Gbar_D08G016970			Gbar_D07G003460
	Gbar_D08G017110			Gbar_D07G003510
	Gbar_D08G017140			Gbar_D07G003650
	Gbar_D08G017570			Gbar_D07G003750
	Gbar_D08G017660			Gbar_D07G004870
	Gbar_D08G017770			Gbar_D07G004920
	Gbar_D08G017840			Gbar_D07G004950
	Gbar_D08G019090			Gbar_D07G005320
	Gbar_D08G019330			Gbar_D07G005330
	Gbar_D08G019920			Gbar_D07G005710
	Gbar_D08G020470			Gbar_D07G006210
	Gbar_D08G020750			Gbar_D07G006510
	Gbar_D08G020950			Gbar_D07G006530
	Gbar_D08G021140			Gbar_D07G006630
	Gbar_D08G021250			Gbar_D07G006740
	Gbar_D08G021630			Gbar_D07G006800
	Gbar_D08G021870			Gbar_D07G006880
	Gbar_D08G021910			Gbar_D07G007130
	Gbar_D08G021990			Gbar_D07G007210
	Gbar_D08G022000			Gbar_D07G007280
	Gbar_D08G022180			Gbar_D07G008030
	Gbar_D08G022930			Gbar_D07G008100
	Gbar_D08G022940			Gbar_D07G008140
	Gbar_D08G023230			Gbar_D07G008220
	Gbar_D08G023340			Gbar_D07G009100
	Gbar_D08G023400			Gbar_D07G009780
	Gbar_D08G023580			Gbar_D07G010050
	Gbar_D08G023680			Gbar_D07G010110
	Gbar_D08G023720			Gbar_D07G010370
	Gbar_D08G024630			Gbar_D07G010720
	Gbar_D08G024930			Gbar_D07G010810
	Gbar_D08G025010			Gbar_D07G011440
	Gbar_D08G025300			Gbar_D07G011690
	Gbar_D08G025330			Gbar_D07G011750
	Gbar_D08G025370			Gbar_D07G011990
	Gbar_D08G025590			Gbar_D07G012060
	Gbar_D08G025730			Gbar_D07G012370
	Gbar_D08G026100			Gbar_D07G012490
	Gbar_D08G026400			Gbar_D07G012550
	Gbar_D08G026670			Gbar_D07G012660
	Gbar_D08G026680			Gbar_D07G012720
	Gbar_D08G026900			Gbar_D07G012890
	Gbar_D08G027170			Gbar_D07G012900
	Gbar_D08G027180			Gbar_D07G012910
	Gbar_D08G027220			Gbar_D07G013220
	Gbar_D08G027270			Gbar_D07G013230
	Gbar_D08G027410			Gbar_D07G013370
	Gbar_D08G027470			Gbar_D07G013590
	Gbar_D08G027790			Gbar_D07G013710
	Gbar_D08G028370			Gbar_D07G014290
	Gbar_D09G000030			Gbar_D07G014590
	Gbar_D09G001560			Gbar_D07G014940
	Gbar_D09G001630			Gbar_D07G015490
	Gbar_D09G002000			Gbar_D07G016440
	Gbar_D09G002010			Gbar_D07G016510
	Gbar_D09G002200			Gbar_D07G016560
	Gbar_D09G002310			Gbar_D07G016580
	Gbar_D09G002340			Gbar_D07G016950
	Gbar_D09G002920			Gbar_D07G017110
	Gbar_D09G002930			Gbar_D07G017190
	Gbar_D09G003170			Gbar_D07G017340
	Gbar_D09G003260			Gbar_D07G017700
	Gbar_D09G003690			Gbar_D07G017830
	Gbar_D09G004920			Gbar_D07G018410
	Gbar_D09G006010			Gbar_D07G018950
	Gbar_D09G006220			Gbar_D07G019140
	Gbar_D09G007410			Gbar_D07G019170
	Gbar_D09G007800			Gbar_D07G019430
[truncated: 726 more rows]
