# Supplementary material for: Analysis of transcriptome data and quantitative trait loci enables the identification of candidate genes responsible for fiber strength in Gossypium barbadense
Source: G3 (Bethesda). 2022 Jul 26;12(9):jkac167. doi: 10.1093/g3journal/jkac167 (PMC9434320; doi:10.1093/g3journal/jkac167)
Supplement: jkac167_Table_S11 [file jkac167_table_s11.xlsx]

## Sheet: 55-gene
Table S11. Description of 55 co-localized differentially expressed genes.
Gene ID	Gene Name	Description	Start	End	5917-00DPA-1	5917-00DPA-2	5917-00DPA-3	5917-05DPA-1	5917-05DPA-2	5917-05DPA-3	5917-10DPA-1	5917-10DPA-2	5917-10DPA-3	5917-15DPA-1	5917-15DPA-2	5917-15DPA-3	5917-20DPA-1	5917-20DPA-2	5917-20DPA-3	5917-25DPA-1	5917-25DPA-2	5917-25DPA-3	5917-30DPA-1	5917-30DPA-2	5917-30DPA-3	5917-35DPA-1	5917-35DPA-2	5917-35DPA-3	PimaS-7-00DPA-1	PimaS-7-00DPA-2	PimaS-7-00DPA-3	PimaS-7-05DPA-1	PimaS-7-05DPA-2	PimaS-7-05DPA-3	PimaS-7-10DPA-1	PimaS-7-10DPA-2	PimaS-7-10DPA-3	PimaS-7-15DPA-1	PimaS-7-15DPA-2	PimaS-7-15DPA-3	PimaS-7-20DPA-1	PimaS-7-20DPA-2	PimaS-7-20DPA-3	PimaS-7-25DPA-1	PimaS-7-25DPA-2	PimaS-7-25DPA-3	PimaS-7-30DPA-1	PimaS-7-30DPA-2	PimaS-7-30DPA-3
Gbar_D08G012530	TIC32	Short-chain dehydrogenase TIC 32, chloroplastic	38628000	38631378	26.7799	18.1708	24.0483	9.58929	11.4019	10.4511	6.60706	2.90733	1.61938	2.22409	1.28538	2.86336	1.30231	3.33974	1.14622	14.8046	1.78575	4.91625	1.43001	1.85297	2.05134	5.10173	9.76591	8.7188	14.9528	16.123	16.874	12.0795	10.7384	13.8911	4.47075	2.49878	4.24177	2.02303	2.44763	1.61426	3.06746	1.05708	1.83407	2.35181	0.726452	3.43544	7.62425	13.7345	15.6639
Gbar_D08G013280	TBL43	Protein trichome birefringence-like 43	41785497	41789218	0	0.109503	0	0	0.030077	0.072379	0	0.119251	0.029052	2.45201	3.20211	3.30811	1.20074	1.391	1.1665	50.3811	55.8544	56.4264	60.49	65.3687	55.714	62.6655	81.5732	63.1928	0.016678	0.061779	0.158233	0.081682	0.037396	0	0.657025	0	0.796969	0	0.179278	0.091783	6.63169	4.41262	2.7314	106.441	97.0625	110.039	47.5757	45.1858	41.8608
Gbar_D08G013370	SP1L2	Protein SPIRAL1-like 2	42021904	42023803	4.514	3.97576	3.74288	5.35215	6.68816	5.38514	8.71373	7.08279	7.0621	122.079	87.7134	117.811	77.2797	78.1292	93.1624	227.102	180.692	163.353	159.887	408.889	231.177	237.641	505.056	238.605	6.36415	6.87126	6.52874	6.89448	8.3574	6.86431	8.15074	9.01452	14.9733	23.9965	29.2868	37.949	103.176	81.9944	113.935	110.679	219.33	130.644	239.507	216.462	306.577
Gbar_D08G013640	PARB	Glutathione S-transferase PARB	43052077	43053464	5.59856	5.11019	2.82778	7.43439	8.68521	4.21309	4.03784	4.19403	1.22882	2.3924	2.52067	1.88902	2.40167	5.40461	3.05121	202.021	444.285	270.744	516.296	387.798	524.678	601.208	801.196	642.109	3.73271	3.82256	3.16216	5.26982	5.14715	4.21297	4.4773	2.79872	4.89039	3.00418	10.6332	1.20982	5.00859	2.4753	1.74034	165.542	22.8555	202.111	487.058	285.629	73.4906
Gbar_D08G013720	SUS2	Sucrose synthase 2	43360796	43366308	20.4787	15.9186	22.3502	9.99604	10.1952	10.457	3.0782	4.28428	1.40403	2.77629	1.60173	3.24181	2.26314	3.34237	1.55757	13.4503	2.47134	12.1366	4.6167	9.8149	8.84166	11.6975	9.13389	14.757	16.7518	15.2238	14.9006	7.72455	8.33874	9.30191	5.43752	2.86944	4.09652	1.99968	4.47936	2.58808	8.43436	2.71113	4.55869	19.833	3.0315	17.1453	12.1045	16.1855	20.9747
Gbar_D08G013910	wech	Protein wech	43819358	43822618	11.0829	4.16847	4.01275	5.57079	5.68245	4.93995	3.91643	3.89835	4.1135	8.59571	8.85534	8.64665	8.14936	7.84439	9.66328	24.8633	20.1706	20.4943	23.7348	32.4489	19.8026	24.5785	45.7758	33.9951	4.39706	3.2016	4.29253	5.14816	6.84166	4.64745	4.68511	5.1495	4.12918	6.2258	7.41865	6.65404	9.87844	11.3505	10.2916	10.3855	11.2684	11.4543	22.1914	20.4986	15.0772
Gbar_D08G014070	ARF	ADP-ribosylation factor 2	44194088	44196550	66.4328	62.6943	54.2271	99.6852	102.828	98.234	127.092	133.194	124.63	181.566	180.826	189.105	172.278	184.33	193.313	177.496	188.089	178.584	232.23	204.593	187.476	200.13	228.839	197.006	59.3263	60.0241	57.5026	106.429	118.507	99.1712	133.64	129.045	112.202	152.79	154.353	158.967	201.552	203.883	170.477	216.266	190.164	225.756	190.202	187.146	184.706
Gbar_D08G014310	NA	NA	44857138	44858545	0	0	0	0	0	0	0	0	0	0.09083	0	0.035841	0	0	0	22.3113	20.2871	17.1853	30.8137	31.1355	16.8755	31.3858	27.7895	25.9657	0	0.037778	0	0	0	0	0	0	0	0	0	0	0.039472	0	0.078658	5.63954	8.73214	7.16459	33.6639	29.9508	25.0355
Gbar_D08G014400	SAUR32	Auxin-responsive protein SAUR32	45441442	45442452	0	0	0.05211	0.484448	1.14201	0.691015	2.20764	4.00795	5.1813	6.73229	7.574	7.65896	7.06392	7.92539	9.7457	19.5188	30.8129	14.8081	34.46	20.8788	27.2512	31.8335	44.1018	29.6102	0	0	0	0.538027	0.806802	0.270507	2.92165	3.54877	3.2943	4.36743	4.55797	4.97498	6.36992	6.64753	6.32155	19.961	24.8103	20.1117	36.2341	26.0949	17.7689
Gbar_D08G015810	ATG8F	Autophagy-related protein 8f	48684576	48687058	2.75333	2.99646	2.22276	4.35491	5.64158	4.62099	4.93787	6.3126	7.33878	9.94975	8.45749	7.36441	7.3927	7.25734	9.76528	24.2951	37.2707	23.1046	36.8134	31.3058	27.8273	25.6414	38.3181	34.2051	2.1557	1.98034	1.42766	2.06449	1.83173	1.83942	4.37248	4.71596	5.51774	5.95851	7.43222	6.54791	7.54526	10.6124	8.09942	22.5459	20.961	19.5807	25.1346	18.2376	18.8143
Gbar_D08G015920	NA	NA	49018373	49020379	2.03104	1.38903	1.16422	3.83225	3.77226	4.25498	4.0789	4.77302	5.25897	10.0049	11.7817	9.99773	7.80168	8.63485	10.1588	8.8175	10.9203	7.35103	11.1354	12.0365	9.83449	7.93581	10.194	7.15619	1.33342	1.77462	1.40777	5.31322	6.49257	3.82021	5.68099	4.78715	4.23573	6.91596	8.94906	9.42286	11.0444	13.3085	11.3912	15.3695	11.9828	13.7012	5.71244	6.1517	5.36666
Gbar_D08G016270	NA	NA	49813426	49816191	0	0	0.974818	0	0	0	0	1.84481	0	4.59344	2.64509	0	0	0	4.05597	7.32685	12.5004	8.5873	11.7161	12.64	10.1044	15.4364	12.5476	11.7768	0	0	0	1.30889	0	0	0	0	0	0	0	0	0	0	0	17.6615	14.5493	2.52	12.0984	15.7031	12.295
Gbar_D08G016340	SCPL40	Serine carboxypeptidase-like 40	49911746	49915204	0.954546	0.583692	0.747253	0.615526	0.623714	0.889427	2.39774	1.97648	2.3198	2.8064	2.77706	2.20305	2.7747	2.95402	3.64733	16.913	18.016	13.5616	23.2405	21.7047	22.2591	18.3728	12.7447	14.5505	0.682856	1.26875	1.55933	0.312126	0.165106	0.409596	0.5535	0.927977	0.847537	3.69638	3.50442	3.12872	5.15313	4.38803	2.87569	7.27054	14.4882	7.04514	13.4881	13.9344	10.5388
Gbar_D08G016850	PIA1	Phytochrome-interacting ankyrin-repeat protein 1	51016925	51018641	36.7334	27.0134	37.5849	49.626	61.2339	50.0592	71.4909	77.6042	76.9087	115.363	109.31	112.728	104.744	113.584	112.558	106.383	118.819	89.9355	114.996	98.6579	113.708	101.112	111.025	88.3405	28.3495	35.3343	40.1074	65.6923	77.1376	64.649	104.751	94.9428	105.191	110.521	97.632	92.6073	95.4245	102.664	110.698	121.889	106.677	118.844	95.8294	75.8343	98.6021
Gbar_D08G017030	Aox1	Aldehyde oxidase 1	51554483	51556949	0.295923	0.012823	0	0.068251	0	0.040647	0	0.032837	0	0.685938	0.983832	0.602761	0.273529	0.315407	0.188036	18.263	18.8336	17.1758	20.154	24.2388	20.3876	19.993	22.1558	20.0722	0	0	0.103249	0	0.027137	0.034574	0.051117	0	0.084177	0.10487	0	0	1.18298	1.04507	0.604744	10.1484	18.6976	11.9921	17.6656	16.9581	13.9313
Gbar_D08G017240	CDKF-4	Cyclin-dependent kinase F-4	51999644	52002657	29.1148	29.2008	27.9774	33.8495	34.1579	31.7485	56.0908	55.4693	55.2146	178.796	167.622	167.353	145.908	143.546	155.515	82.5275	132.978	107.419	132.065	114.578	122.838	103.64	98.6749	97.0611	26.3542	29.8739	27.1824	41.0748	35.7755	36.2209	61.6716	62.7008	65.6463	110.541	107.727	124.906	150.989	165.068	167.726	209.321	205.537	204.71	108.94	112.15	105.302
Gbar_D08G017460	NA	NA	52437461	52438412	0.109807	0.148554	0.110679	0.114369	0.283274	0	0.115804	0.074211	0.236208	2.59164	1.92008	2.37698	1.34189	1.13788	1.09459	13.6602	16.7447	12.8216	23.8932	14.3625	12.7303	12.9688	14.2377	13.3684	0	0	0.114639	0.157451	0.09019	0.114908	0.721315	0.30427	0.209824	1.3353	1.21588	1.81843	3.81308	3.42968	2.90644	9.59819	21.5653	14.0329	10.8848	11.5104	10.3961
Gbar_D08G017620	CML17	Probable calcium-binding protein CML17	52783213	52784556	2.05935	1.22358	1.00181	2.22404	0.065153	2.55867	1.1672	1.0849	1.5698	3.89226	3.93202	2.90394	2.34965	3.73177	3.45564	34.7276	39.3772	32.5327	44.487	34.5813	36.9847	39.0759	53.3463	40.4392	0.579635	1.11006	0.789678	1.86023	4.05304	2.20092	2.85679	2.31922	2.22138	1.41407	3.19734	2.26007	8.37627	6.79524	4.98023	34.6022	48.02	39.012	37.1795	33.3565	28.5422
Gbar_D08G017990	LOL1	Protein LOL1	53208624	53210843	1.36479	1.43514	0.471435	6.14408	5.75644	5.62938	4.74697	4.01554	4.40012	8.48842	8.9234	8.50875	6.63762	7.46167	8.06905	18.8143	24.1446	16.2124	21.7873	20.8526	25.1283	22.0661	26.8044	18.9082	1.51209	1.57406	1.26467	7.75429	5.58999	4.54119	4.84459	4.55207	4.41817	3.24072	2.90852	3.12846	6.41049	5.76591	7.47192	11.4063	20.6128	13.3307	16.8494	14.3842	12.42
Gbar_D08G018320	BRG1	BOI-related E3 ubiquitin-protein ligase 1	53709656	53711820	21.8146	27.0923	26.3538	10.8486	10.051	16.395	8.44344	5.28579	5.61023	4.4661	5.10138	5.08392	3.08633	5.9737	3.81449	13.9869	2.35852	8.85952	1.59244	3.49532	1.74897	3.74469	7.85424	6.92937	20.6127	20.1828	20.2017	11.4633	10.5214	11.3407	10.4914	5.97976	7.27354	3.84261	4.35485	5.28296	6.63791	3.91606	6.3758	5.35978	2.18567	6.36066	4.53582	17.3148	30.7158
Gbar_D08G018450	SAPK3	Serine/threonine-protein kinase SAPK3	53961120	53964262	2.86069	2.03864	2.4025	5.77458	10.6346	6.91315	11.1595	14.1329	18.8327	14.3203	19.9207	15.4349	15.1099	15.5594	15.7075	38.2432	49.1899	41.276	58.123	40.525	49.0726	39.5851	38.1639	38.9142	2.26294	2.17136	1.51771	3.8433	5.45316	3.01641	14.0787	14.429	12.8378	20.4148	16.0097	15.0628	17.9979	19.7657	14.571	41.3285	41.2497	45.0931	41.2694	39.3577	33.8821
Gbar_D08G018780	UCH3	Ubiquitin carboxyl-terminal hydrolase 3	54524786	54528637	6.75953	6.2641	6.82782	7.76231	10.3169	12.8973	17.2846	18.9062	23.2042	28.1331	23.9527	27.0383	25.8677	28.7815	28.2623	19.9578	22.2095	13.1792	25.9522	20.684	24.9648	22.7398	26.6244	22.8372	6.12904	6.1281	7.1449	8.66986	9.59109	7.72244	10.1296	16.4028	9.46355	23.3064	25.2933	26.8861	19.3082	27.2443	25.0069	26.3332	21.8001	15.9076	17.3185	15.7674	18.0145
Gbar_D08G020440	HMA5	Probable copper-transporting ATPase HMA5	57586371	57592421	0	0	0.015196	0	0	0	0	0	0	0.091786	0.161511	0.138164	0	0.070049	0	10.3674	24.3378	20.2997	16.4847	38.2271	41.3963	42.1728	31.0428	38.146	0.028661	0	0.015582	0.014267	0	0	0.155868	0.015039	0.107065	0	0	0.037948	0.764448	0.491	0.106366	23.544	20.6965	27.3455	24.7535	26.2975	21.4623
Gbar_D08G020540	TUBB1	Tubulin beta-1 chain	57694676	57697588	0.167027	0	0.240869	1.60183	0.312792	0.821278	10.0545	6.1617	8.42204	252.799	233.046	226.199	166.279	152.773	164.212	1163.34	1897.99	1239.22	1944.48	1159.83	1583.05	882.469	565.727	468.156	0	0.309615	0	0.413946	0.181167	0.284997	5.38416	0.683416	3.80327	54.9734	53.3668	65.4216	307.638	307.361	235.059	938.702	1736.74	1099.43	843.17	767.166	666.432
Gbar_D08G021090	At4g15470	BI1-like protein	58351460	58353105	6.65517	6.72931	7.44643	12.6712	13.1206	11.9487	13.6758	11.7903	14.5228	17.0359	17.2409	19.8214	14.823	17.4019	15.2998	27.5321	28.3765	24.0904	26.9559	24.2596	28.2321	22.7164	20.4832	24.0273	5.72044	7.92283	7.08007	9.5211	12.1597	10.7527	10.9737	11.861	10.685	13.8899	14.8454	14.8264	17.7172	16.113	17.199	19.9429	19.4677	20.3686	23.6702	21.9582	20.0675
Gbar_D08G021220	PSBW	Photosystem II reaction center W protein, chloroplastic	58538295	58539351	0.604258	1.75507	1.23225	1.48189	0.774996	0.478712	0	0.075069	0.071329	2.3931	2.76345	1.28465	1.55166	2.07113	1.85572	18.7944	38.9722	24.5503	40.6268	22.7625	37.364	20.0846	23.1082	18.0152	1.41268	1.15121	1.66044	1.22576	0.958799	0.611169	0.484381	0.857985	0.412462	0.55941	1.13538	0.804282	2.64536	2.07628	2.31825	5.8976	14.4582	5.39124	13.3314	14.7936	16.5801
Gbar_D08G022140	At2g28370	CASP-like protein 5A2	59851832	59855311	6.42357	5.46601	5.50195	6.65363	9.02405	6.61054	7.86705	8.14621	8.19987	10.1975	11.4202	9.19686	10.2375	12.2903	13.3034	17.1116	17.2547	16.9141	21.2843	20.9686	18.295	19.8213	29.4852	24.9757	6.04335	7.7679	7.79852	8.63766	8.86262	6.37098	9.10249	9.30753	8.27814	9.08095	8.74625	9.96594	9.91893	9.26458	9.9895	15.1887	15.1366	16.298	18.5687	16.9787	15.6085
Gbar_D08G022440	ZIP6	Zinc transporter 6, chloroplastic	60373182	60375333	3.98187	1.61921	1.52302	2.38468	2.73172	2.0649	1.72093	1.93925	0.784208	7.13979	7.21078	7.58753	6.04134	7.32515	6.29598	11.7491	5.11704	16.096	5.38024	20.821	12.7467	22.5889	13.7929	19.9703	0.859001	1.10776	1.29607	2.22063	2.0284	2.09905	3.24968	1.79166	2.13542	2.28878	2.49927	2.72558	9.08252	5.19096	5.65619	4.81127	4.69227	5.73616	18.5435	17.2866	15.0677
Gbar_D08G022520	At2g40270	Inactive receptor-like serine/threonine-protein kinase At2g40270	60468800	60473217	2.25565	1.98012	2.50284	3.72052	3.69814	3.91192	4.44958	5.20577	5.67175	5.33529	4.76748	4.10109	4.77015	5.05477	4.91815	86.1405	132.087	90.8827	112.575	168.834	138.976	166.489	157.047	173.736	3.0575	1.56416	2.14723	2.65379	2.45929	2.64329	2.91205	5.03759	4.55496	4.81778	5.21943	5.2755	5.13221	4.73133	5.47904	55.1998	86.1955	75.1192	187.723	205.554	132.351
Gbar_D08G022580	CCR1	Cinnamoyl-CoA reductase 1	60567915	60570806	18.0836	18.3878	14.9033	11.0877	12.1729	11.7198	7.16565	6.87031	5.43679	13.241	12.2602	12.3543	10.3344	12.3581	9.90612	13.2873	5.82431	12.8481	7.81125	12.5099	9.32462	8.82166	10.7567	9.557	16.0225	18.0352	18.3113	13.7457	12.0365	13.2285	8.24202	6.91232	6.7689	6.46295	9.58857	8.26182	15.8709	16.0562	14.6886	14.7107	12.7806	15.9768	9.28875	14.1005	16.5309
Gbar_D08G022900	NA	Pyrophosphate-energized vacuolar membrane proton pump	60995402	60999051	9.47091	6.15459	7.13567	44.3999	52.7951	36.3051	137.374	138.554	156.368	279.311	266.956	281.739	289.655	243.642	247.355	195.604	244.111	182.86	202.093	181.259	236.804	199.303	188.547	196.427	6.68345	5.97043	7.68443	24.2952	24.4162	16.898	91.1929	102.544	95.582	225.592	244.509	254.3	250.494	298.783	274.412	209.716	236.579	214.704	173.745	154.055	159.808
Gbar_D08G023250	RPS27B	40S ribosomal protein S27-2	61336278	61337521	86.2133	122.284	79.1815	149.968	126.083	126.065	149.811	220.022	156.961	217.593	284.316	250.252	246.994	279.675	314.335	322.703	260.735	193.423	306.078	219.152	228.787	209.419	327.99	216.444	113.089	104.079	126.27	134.112	186.285	132.155	191.308	184.808	161.252	277.57	206.669	263.537	292.106	295.02	292.352	390.578	281.585	331.408	235.925	200.551	198.934
Gbar_D08G023670	NA	Cysteine synthase	61776634	61781279	24.5393	21.2534	16.9852	43.8947	41.3073	42.7249	59.0217	56.5164	61.4956	90.8284	92.4601	87.4297	74.9474	82.161	86.5988	194.927	221.863	162.541	251.842	182.065	227.277	223.631	251.005	247.446	16.1206	19.5383	19.5845	33.6697	38.2213	28.1549	51.1884	64.7599	46.12	67.7059	81.5861	85.8785	96.2665	96.062	100.986	145.301	129.659	156.848	188.823	156.668	149.165
Gbar_D08G024460	SPAC29B12.11c	UPF0664 stress-induced protein C29B12.11c	62598820	62601513	11.2451	8.99503	10.3203	23.5992	25.4272	20.2545	30.9864	33.6711	36.9608	44.3962	43.6434	41.2665	41.5042	41.5217	41.7678	37.0559	45.3326	32.9739	34.8011	32.3073	37.3716	31.5818	29.8592	30.4716	7.0732	9.39237	8.0991	13.7786	16.4206	10.3227	25.617	27.8409	27.4286	34.9104	39.8194	38.0291	37.1666	40.2738	36.6394	37.4281	39.6018	35.9512	31.9027	28.2261	22.7966
Gbar_D08G024630	VHA-H	V-type proton ATPase subunit H	62792513	62797219	9.29361	9.01707	8.08727	28.2197	30.8715	26.4365	35.6117	35.2915	32.3185	43.7064	41.9998	43.8173	48.9598	43.8783	46.602	39.6797	39.6263	36.3304	37.6932	38.4089	39.0145	39.7941	38.231	38.2068	7.43451	8.7633	7.55009	16.2437	19.3037	11.7797	27.7403	34.7527	29.3427	36.5842	42.431	41.499	46.9021	48.7467	46.3913	47.0425	50.281	48.6771	43.7686	39.1221	38.9498
Gbar_D08G025280	Bzw2	Basic leucine zipper and W2 domain-containing protein 2	63471442	63476471	45.4487	44.3396	43.0013	37.5423	35.8107	46.5706	21.0794	17.7513	17.8017	43.0806	42.8988	46.0619	32.8151	35.1064	34.0587	68.8158	57.2079	60.6506	55.2267	59.6431	55.2735	56.9056	63.2078	62.6719	43.093	43.6351	43.4398	38.7955	44.7166	41.8679	25.3686	22.6763	22.7202	26.1728	34.8621	34.9124	53.193	49.4534	47.7639	55.5562	50.7209	52.8638	70.9638	65.9034	59.9076
Gbar_D11G024090	Scyl2	SCY1-like protein 2	40590925	40592032	0.359696	0.092162	0.208778	0	0	0	0.053883	0	0	0.150819	0.31594	0	0.058344	0.336162	0.125528	6.38942	10.0591	6.51796	11.4171	10.9156	14.1785	10.563	19.4737	17.9803	0.152246	0.103992	0	0.093449	0	0	0.028591	0	0	0	0	0.082427	0.905626	1.00679	0.540945	3.26317	6.66988	4.69941	11.9028	9.37657	8.69174
Gbar_D11G025840	NA	NA	50499708	50501754	0.527526	0.956288	0.525603	0.378169	1.04758	0.32466	0.345142	0.685021	0.347513	17.1881	16.3358	16.462	11.8335	12.6438	10.7148	11.9022	4.60682	8.79243	4.78085	16.1596	10.5814	15.1019	17.2936	18.351	0.450719	0.799162	0.54842	0.809208	0.608367	0.69223	2.84352	1.09663	1.31129	7.28005	9.73611	9.37295	14.8879	13.8712	16.7099	14.0484	5.21065	10.1106	14.7231	22.2289	27.4635
Gbar_D11G025890	GLUTRBP	Glutamyl-tRNA reductase-binding protein, chloroplastic	50615456	50621391	3.62337	4.31578	5.75505	3.22923	2.91782	3.09333	2.17996	1.81753	1.91516	2.8889	2.71909	2.1825	2.69233	2.91095	2.74497	12.9514	16.8663	13.5659	9.86169	21.5391	13.0658	13.6842	14.7996	13.697	3.21823	4.88944	3.68132	2.32071	3.3997	3.22286	2.84107	2.0742	2.67385	2.65698	2.53237	2.45703	4.3181	3.29475	3.36646	9.25395	8.95098	8.06917	11.9107	9.6791	9.96309
Gbar_D11G026730	SEC	Probable UDP-N-acetylglucosamine--peptide N-acetylglucosaminyltransferase SEC	52991883	53000484	13.1181	9.28239	11.9763	15.9325	15.3193	13.7784	14.9708	15.768	13.9366	18.6206	18.1326	18.2183	18.4518	19.7609	17.4217	25.2973	22.4464	27.178	17.1992	26.8801	21.0683	24.9226	18.7472	26.1585	11.3357	12.6069	12.74	13.2029	8.56668	12.528	12.6243	12.9722	13.3892	15.3559	16.0799	18.0299	22.4528	17.5909	17.3301	25.8583	23.3477	26.274	27.205	32.5713	31.8129
Gbar_D11G027460	MYOB1	Myosin-binding protein 1	55238955	55243843	8.5644	7.22497	7.64099	2.89989	3.01467	2.44277	2.06424	2.39091	1.78908	10.9064	6.87894	9.46512	6.83426	5.47083	5.53038	13.4969	17.4332	13.5618	12.3238	16.4471	18.5955	13.9748	10.7639	13.8279	6.17165	5.33537	8.13794	3.57171	2.58791	4.23902	3.07545	2.32275	2.74704	2.94167	2.96495	2.98875	8.15352	6.57811	6.6109	11.5561	10.3661	8.68015	13.6453	12.2729	13.5346
Gbar_D11G028530	At1g54790	GDSL esterase/lipase At1g54790	57836823	57839974	3.69927	3.15625	3.28456	2.15349	1.93284	2.31764	2.82418	1.14671	1.07458	3.69599	3.44725	3.70795	1.46192	1.82696	2.88664	40.0345	46.8158	32.3619	38.4657	40.3779	37.1307	31.3897	19.1518	26.6442	4.28596	3.6486	4.44047	2.91063	3.16712	4.38706	3.18867	1.51657	2.30706	3.06744	1.98953	2.02249	8.31366	6.96931	3.19319	24.9663	28.5166	29.2699	17.5761	26.9267	16.5368
Gbar_D11G028900	ACBP4	Acyl-CoA-binding domain-containing protein 4	58426166	58433023	5.77598	5.97534	6.37395	20.292	21.0219	16.9439	25.0031	27.8437	28.11	38.1957	39.2367	35.8852	35.6721	33.2342	38.6119	31.8729	47.1156	35.2347	36.6233	33.8582	35.8107	31.3182	27.6046	28.4861	6.57273	6.92233	6.77678	14.9214	13.3881	11.2937	22.3528	24.063	20.6581	24.2833	25.9464	28.3357	31.1079	37.993	34.2115	35.0605	44.6476	40.2719	34.0723	31.8085	28.4909
Gbar_D11G029020	At3g05520	F-actin-capping protein subunit alpha	58622406	58626370	4.00017	5.20629	4.16467	22.6342	26.5263	19.8038	49.8514	60.1797	65.5002	115.581	127.484	127.253	121.492	104.821	120.99	84.6645	97.6942	68.7572	78.02	72.5189	79.0166	56.5435	65.3402	45.0584	6.28867	5.66942	4.29779	11.4711	14.0967	11.3876	37.4286	46.301	39.8822	83.2684	91.56	100.388	98.6325	114.037	106.746	85.8218	129.42	82.7974	54.5585	48.0797	45.7837
Gbar_D11G029780	ECH	Golgi apparatus membrane protein-like protein ECHIDNA	59565812	59568319	14.5841	16.2271	14.0158	30.423	30.2589	31.2889	40.7548	44.6636	45.9363	62.2441	61.7498	60.9596	61.7539	56.7555	57.75	60.8887	69.0125	56.1033	54.9204	60.0814	56.2627	49.9851	52.1152	49.5782	12.0851	12.144	13.0139	27.0806	32.7707	26.6645	35.552	41.3432	41.4818	52.918	49.4693	52.4554	51.5457	52.5697	54.279	63.9799	70.0093	60.8481	51.4928	46.8018	45.2993
Gbar_D11G029850	At2g42960	Probable receptor-like protein kinase At2g42960	59619797	59622087	10.752	14.5646	15.1739	21.065	21.1763	19.9988	38.0874	39.7966	45.3269	108.458	113.211	107.771	112.45	100.993	101.514	102.68	132.925	86.8603	134.22	95.0742	121.978	88.3788	61.3944	64.4741	11.5928	11.6107	10.607	17.5862	15.2143	14.6555	37.6853	37.0779	37.1017	62.5508	61.4647	59.9674	59.9393	61.5818	68.8573	93.104	184.459	99.1501	75.0904	108.884	63.6501
Gbar_D11G030000	RIN4	RPM1-interacting protein 4	59762712	59765587	7.03291	5.58573	6.07779	19.3613	28.7067	16.149	38.9489	43.4988	47.3871	95.077	86.4231	82.1762	79.435	83.1354	84.4538	114.993	111.394	70.3904	151.768	87.1716	103.802	85.3129	126.158	100.189	4.62667	4.60075	3.95624	14.0653	19.9826	8.62467	42.52	46.2389	45.1796	70.0367	62.48	72.4371	70.5625	88.9747	82.7798	95.8629	101.136	87.7139	73.5694	70.9586	68.7353
Gbar_D11G030390	SEC13B	Protein transport protein SEC13 homolog B	60224144	60226336	42.9717	44.2372	38.5472	54.9925	66.377	54.7551	62.6226	67.8197	66.7412	84.2487	90.2668	87.4894	81.6308	80.7034	84.8459	72.2514	75.7391	65.2528	81.9593	64.1563	67.138	63.9371	58.8942	59.065	31.808	36.9534	36.7643	47.0869	59.1516	39.8711	56.3418	54.8949	58.0275	68.9313	71.5968	67.3261	78.6382	81.0967	72.3462	89.4572	75.931	80.2756	65.61	59.0183	59.156
Gbar_D11G030630	ORRM2	Organelle RRM domain-containing protein 2, mitochondrial	60750307	60752173	28.9652	30.0956	26.7156	29.7875	30.3453	29.982	32.4025	36.3374	34.2422	60.3429	61.5095	59.9554	53.6643	53.5785	62.088	54.1185	46.95	37.2192	46.1917	41.6727	42.0914	43.4673	56.4498	43.2145	28.0493	30.8656	29.7947	31.3002	38.4747	31.2021	35.4368	34.3485	36.8147	51.3015	43.2376	48.0739	49.2329	55.7516	58.0106	63.0879	48.2126	55.3911	41.407	39.7168	35.5127
Gbar_D11G031550	UBC35	Ubiquitin-conjugating enzyme E2 35	62275993	62278956	21.9912	15.4846	21.0148	24.9711	27.258	22.9233	33.7041	27.1417	27.8493	38.5119	40.5966	48.4705	32.1418	31.8122	36.0324	63.2553	68.2489	55.7521	74.7444	67.3399	70.8427	63.9116	70.8992	65.8262	21.7508	16.1467	19.4002	18.6678	23.1396	20.9175	22.9914	24.2445	24.5682	29.2391	31.9711	32.0189	35.593	32.7282	33.5777	53.8035	61.918	50.5161	61.2497	53.1724	55.7422
Gbar_D11G032910	WDL2	Protein WVD2-like 2	64907056	64910444	21.0691	30.7463	28.6355	10.7209	6.6963	13.5391	2.41751	1.64083	0.63402	3.77327	2.29432	2.43003	1.09168	1.60969	1.58268	156.406	273.204	174.21	224.881	162.668	218.523	129.724	137.112	107.844	21.538	24.0933	21.8165	13.4071	10.7303	16.1489	3.39755	1.98815	3.52624	2.74068	3.49018	2.83313	24.2639	30.3838	15.6402	169.019	238.263	196.296	129.349	109.345	105.924
Gbar_D11G033670	TUBB5	Tubulin beta-5 chain	65956343	65959701	5.74161	4.53693	5.16426	50.76	50.2823	47.1925	120.57	121.227	146.506	429.725	428.639	438.447	376.005	366.939	363.503	753.299	1022.52	766.744	1096.21	671.576	894.938	669.611	465.562	407.076	3.27192	3.48157	3.01718	24.6458	17.1786	12.7423	88.0317	96.585	86.9826	201.477	231.183	263.825	392.901	412.813	370.022	631.741	969.032	729.34	481.728	484.499	434.843
Gbar_D11G034290	SAP8	Zinc finger A20 and AN1 domain-containing stress-associated protein 8	67203477	67203995	69.0128	58.8939	54.8051	65.2299	62.4255	69.2349	91.4756	89.4494	93.9811	112.626	124.787	123.418	117.109	128.644	140.608	171.368	173.32	154.387	229.988	166.438	177.55	168.441	198.252	176.929	44.3061	54.3851	50.8302	70.3493	74.9555	55.7474	97.902	89.9404	95.6163	121.369	119.555	121.267	143.394	153.26	133.021	165.136	169.798	163.01	159.888	158.07	138.429
Gbar_D11G034300	AGP23	Arabinogalactan peptide 23	67205143	67206286	11.715	10.7057	11.2242	8.69084	9.45935	8.78716	11.2729	12.1545	11.0317	12.0057	14.5927	13.7488	13.0337	14.2075	14.808	23.8404	21.2843	17.8837	31.3016	21.1498	22.0912	21.264	26.0421	22.8905	7.40125	10.1903	9.42815	9.25716	14.4049	8.31812	12.3537	11.3699	11.0572	14.4046	13.2848	14.0804	16.5464	16.9681	15.7513	20.1776	20.6344	18.3317	19.797	19.1557	16.8606
Gbar_D11G034750	noi	Splicing factor 3A subunit 3	67847575	67850947	4.6591	6.44431	6.65612	4.94128	4.7001	5.58907	4.17389	2.75311	2.84828	3.68212	3.1208	3.86066	3.13293	3.20937	2.9153	16.6168	6.55535	17.1886	8.51184	17.7304	12.1138	14.4213	17.1412	16.1699	5.53683	6.68775	5.4055	4.99712	6.18917	6.60314	3.97318	3.27267	5.10249	3.45393	5.63876	3.5186	7.56485	4.39435	4.9653	4.32208	6.07238	5.17233	9.97879	13.028	12.01
[truncated: 3 more columns]
