# Supplementary material for: Analysis of transcriptome data and quantitative trait loci enables the identification of candidate genes responsible for fiber strength in Gossypium barbadense
Source: G3 (Bethesda). 2022 Jul 26;12(9):jkac167. doi: 10.1093/g3journal/jkac167 (PMC9434320; doi:10.1093/g3journal/jkac167)
Supplement: jkac167_Table_S12 [file jkac167_table_s12.xlsx]

## Sheet: Sheet1
Table S12. Primer sequences used in qRT-PCR.
Primer name	Gene name	Forward primer	Reverse primer
Gbar_D11G032910	GbWDL2	AAGAGCAACAAGCAGCCATT	ACATCACCGCAGCTCTTTCT
Gbar_D11G033670	GbTUBB5	ACCGCTATGTTCAGGAGG	AGCAAAGTCGTGAAAGGG
Gbar_D08G020540	GbTUBB1	TCCCGGGGTTCACAACAATA	CCTTGGTGCTCATTTTGCCT
Gbar_D08G013370	GbSP1L2	TAGAGGTGGGAGCTACGGAG	CTGTCCTTGAGCCCTATGGT
Gbar_D11G029020	At3G05502	ATTCGCCACCATGAGACAGA	TCACTTCCCGATTCCAAGCT
	GhUBQ7	GACCTACACCAAGCCCAAGAAG	TGAGCCCACACTTACCACAATAGT
